# Supplementary material for: phylotree.js - a JavaScript library for application development and interactive data visualization in phylogenetics
Source: BMC Bioinformatics. 2018 Jul 25;19:276. doi: 10.1186/s12859-018-2283-2 (PMC6060545; doi:10.1186/s12859-018-2283-2)
Supplement: Supplementary file 1 — Latest release of source code. A zip file of the source code from release 0.1.8. Accessed 4 May 2018. (ZIP 3513 kb) [file 12859_2018_2283_MOESM1_ESM.zip]

Archive with 172 entries (144 files):
- phylotree.js-0.1.8/
- phylotree.js-0.1.8/.gitignore
- phylotree.js-0.1.8/CNAME
- phylotree.js-0.1.8/LICENSE
- phylotree.js-0.1.8/README.md
- phylotree.js-0.1.8/dist/
- phylotree.js-0.1.8/dist/.gitignore
- phylotree.js-0.1.8/docs/
- phylotree.js-0.1.8/docs/Makefile
- phylotree.js-0.1.8/docs/advanced.rst
- phylotree.js-0.1.8/docs/conf.py
- phylotree.js-0.1.8/docs/examples.rst
- phylotree.js-0.1.8/docs/fundamentals.rst
- phylotree.js-0.1.8/docs/index.rst
- phylotree.js-0.1.8/docs/intro.rst
- phylotree.js-0.1.8/docs/nodes_branches.rst
- phylotree.js-0.1.8/docs/options.rst
- phylotree.js-0.1.8/docs/selection.rst
- phylotree.js-0.1.8/documentation/
- phylotree.js-0.1.8/documentation/.buildinfo
- phylotree.js-0.1.8/documentation/.doctrees/
- phylotree.js-0.1.8/documentation/.doctrees/advanced.doctree
- phylotree.js-0.1.8/documentation/.doctrees/environment.pickle
- phylotree.js-0.1.8/documentation/.doctrees/examples.doctree
- phylotree.js-0.1.8/documentation/.doctrees/fundamentals.doctree
- phylotree.js-0.1.8/documentation/.doctrees/index.doctree
- phylotree.js-0.1.8/documentation/.doctrees/intro.doctree
- phylotree.js-0.1.8/documentation/.doctrees/nodes_branches.doctree
- phylotree.js-0.1.8/documentation/.doctrees/options.doctree
- phylotree.js-0.1.8/documentation/.doctrees/selection.doctree
- phylotree.js-0.1.8/documentation/_sources/
- phylotree.js-0.1.8/documentation/_sources/advanced.rst.txt
- phylotree.js-0.1.8/documentation/_sources/examples.rst.txt
- phylotree.js-0.1.8/documentation/_sources/fundamentals.rst.txt
- phylotree.js-0.1.8/documentation/_sources/index.rst.txt
- phylotree.js-0.1.8/documentation/_sources/intro.rst.txt
- phylotree.js-0.1.8/documentation/_sources/nodes_branches.rst.txt
- phylotree.js-0.1.8/documentation/_sources/options.rst.txt
- phylotree.js-0.1.8/documentation/_sources/selection.rst.txt
- phylotree.js-0.1.8/documentation/_static/
- phylotree.js-0.1.8/documentation/_static/ajax-loader.gif
- phylotree.js-0.1.8/documentation/_static/basic.css
- phylotree.js-0.1.8/documentation/_static/comment-bright.png
- phylotree.js-0.1.8/documentation/_static/comment-close.png
- phylotree.js-0.1.8/documentation/_static/comment.png
- phylotree.js-0.1.8/documentation/_static/css/
- phylotree.js-0.1.8/documentation/_static/css/badge_only.css
- phylotree.js-0.1.8/documentation/_static/css/theme.css
- phylotree.js-0.1.8/documentation/_static/doctools.js
- phylotree.js-0.1.8/documentation/_static/down-pressed.png
- phylotree.js-0.1.8/documentation/_static/down.png
- phylotree.js-0.1.8/documentation/_static/file.png
- phylotree.js-0.1.8/documentation/_static/fonts/
- phylotree.js-0.1.8/documentation/_static/fonts/Inconsolata-Bold.ttf
- phylotree.js-0.1.8/documentation/_static/fonts/Inconsolata-Regular.ttf
- phylotree.js-0.1.8/documentation/_static/fonts/Lato-Bold.ttf
- phylotree.js-0.1.8/documentation/_static/fonts/Lato-Regular.ttf
- phylotree.js-0.1.8/documentation/_static/fonts/RobotoSlab-Bold.ttf
- phylotree.js-0.1.8/documentation/_static/fonts/RobotoSlab-Regular.ttf
- phylotree.js-0.1.8/documentation/_static/fonts/fontawesome-webfont.eot
- phylotree.js-0.1.8/documentation/_static/fonts/fontawesome-webfont.svg
- phylotree.js-0.1.8/documentation/_static/fonts/fontawesome-webfont.ttf
- phylotree.js-0.1.8/documentation/_static/fonts/fontawesome-webfont.woff
- phylotree.js-0.1.8/documentation/_static/jquery-3.1.0.js
- phylotree.js-0.1.8/documentation/_static/jquery.js
- phylotree.js-0.1.8/documentation/_static/js/
- phylotree.js-0.1.8/documentation/_static/js/modernizr.min.js
- phylotree.js-0.1.8/documentation/_static/js/theme.js
- phylotree.js-0.1.8/documentation/_static/minus.png
- phylotree.js-0.1.8/documentation/_static/plus.png
- phylotree.js-0.1.8/documentation/_static/pygments.css
- phylotree.js-0.1.8/documentation/_static/searchtools.js
- phylotree.js-0.1.8/documentation/_static/underscore-1.3.1.js
- phylotree.js-0.1.8/documentation/_static/underscore.js
- phylotree.js-0.1.8/documentation/_static/up-pressed.png
- phylotree.js-0.1.8/documentation/_static/up.png
- phylotree.js-0.1.8/documentation/_static/websupport.js
- phylotree.js-0.1.8/documentation/advanced.html
- phylotree.js-0.1.8/documentation/examples.html
- phylotree.js-0.1.8/documentation/fundamentals.html
- phylotree.js-0.1.8/documentation/genindex.html
- phylotree.js-0.1.8/documentation/index.html
- phylotree.js-0.1.8/documentation/intro.html
- phylotree.js-0.1.8/documentation/nodes_branches.html
- phylotree.js-0.1.8/documentation/objects.inv
- phylotree.js-0.1.8/documentation/options.html
- phylotree.js-0.1.8/documentation/search.html
- phylotree.js-0.1.8/documentation/searchindex.js
- phylotree.js-0.1.8/documentation/selection.html
- phylotree.js-0.1.8/examples/
- phylotree.js-0.1.8/examples/clone-compartment/
- phylotree.js-0.1.8/examples/clone-compartment/index.html
- phylotree.js-0.1.8/examples/clone-compartment/tree.nwk
- phylotree.js-0.1.8/examples/color-branches/
- phylotree.js-0.1.8/examples/color-branches/annotation.csv
- phylotree.js-0.1.8/examples/color-branches/index.html
- phylotree.js-0.1.8/examples/color-branches/tree.nwk
- phylotree.js-0.1.8/examples/custom-menu-items/
- phylotree.js-0.1.8/examples/custom-menu-items/index.html
- phylotree.js-0.1.8/examples/hello-world/
- phylotree.js-0.1.8/examples/hello-world/index.html
- phylotree.js-0.1.8/examples/intra-host-hiv/
- phylotree.js-0.1.8/examples/intra-host-hiv/index.html
- phylotree.js-0.1.8/examples/intra-host-hiv/js1774-gag.tre
- phylotree.js-0.1.8/examples/intra-host-hiv/js1774-pol-1.tre
- phylotree.js-0.1.8/examples/intra-host-hiv/js1774-pol-2.tre
- phylotree.js-0.1.8/examples/intra-host-hiv/sm1727-gag.tre
- phylotree.js-0.1.8/examples/intra-host-hiv/sm1727-pol-2.tre
- phylotree.js-0.1.8/examples/intra-host-hiv/tm1679-gag.tre
- phylotree.js-0.1.8/examples/intra-host-hiv/tm1679-pol-1.tre
- phylotree.js-0.1.8/examples/intra-host-hiv/tm1679-pol-2.tre
- phylotree.js-0.1.8/examples/large-ancestral-structural-viewer/
- phylotree.js-0.1.8/examples/large-ancestral-structural-viewer/1ha0.pdb
- phylotree.js-0.1.8/examples/large-ancestral-structural-viewer/bio-pv.min.js
- phylotree.js-0.1.8/examples/large-ancestral-structural-viewer/h3_substitutions.json
- phylotree.js-0.1.8/examples/large-ancestral-structural-viewer/index.html
- phylotree.js-0.1.8/examples/large-tree/
- phylotree.js-0.1.8/examples/large-tree/h3_full.new
- phylotree.js-0.1.8/examples/large-tree/index.html
- phylotree.js-0.1.8/examples/leafdata/
- phylotree.js-0.1.8/examples/leafdata/index.html
- phylotree.js-0.1.8/examples/nexml/
- phylotree.js-0.1.8/examples/nexml/edgelabels.xml
- phylotree.js-0.1.8/examples/nexml/index.html
- phylotree.js-0.1.8/examples/nexml/trees.xml
- phylotree.js-0.1.8/examples/phylo-bar/
- phylotree.js-0.1.8/examples/phylo-bar/Flu.new
- phylotree.js-0.1.8/examples/phylo-bar/index.html
- phylotree.js-0.1.8/examples/phylo-bar/substitution-counts.json
- phylotree.js-0.1.8/examples/phyloxml/
- phylotree.js-0.1.8/examples/phyloxml/adh.xml
- phylotree.js-0.1.8/examples/phyloxml/amphibian_tree_of_life_Frost_DR_2006.xml
- phylotree.js-0.1.8/examples/phyloxml/bcl_2.xml
- phylotree.js-0.1.8/examples/phyloxml/convert.py
- phylotree.js-0.1.8/examples/phyloxml/hg1001.xml
- phylotree.js-0.1.8/examples/phyloxml/index.html
- phylotree.js-0.1.8/examples/radial/
- phylotree.js-0.1.8/examples/radial/index.html
- phylotree.js-0.1.8/examples/radial/yokoyama.nwk
- phylotree.js-0.1.8/examples/restricted-selectable/
- phylotree.js-0.1.8/examples/restricted-selectable/index.html
- phylotree.js-0.1.8/examples/restricted-selectable/yokoyama.nwk
- phylotree.js-0.1.8/examples/siv/
- phylotree.js-0.1.8/examples/siv/N02_Bone_Marrow_MCC.json
- phylotree.js-0.1.8/examples/siv/N02_Bone_Marrow_MCC.new
- phylotree.js-0.1.8/examples/siv/N02_CD14_MCC.json
- phylotree.js-0.1.8/examples/siv/N02_CD14_MCC.new
- phylotree.js-0.1.8/examples/siv/N02_CD3_MCC.json
- phylotree.js-0.1.8/examples/siv/N02_CD3_MCC.new
- phylotree.js-0.1.8/examples/siv/N02_Lung_Macs_MCC.json
- phylotree.js-0.1.8/examples/siv/N02_Lung_Macs_MCC.new
- phylotree.js-0.1.8/examples/siv/N02_Plasma_MCC.json
- phylotree.js-0.1.8/examples/siv/N02_Plasma_MCC.new
- phylotree.js-0.1.8/examples/siv/SIV.new
- phylotree.js-0.1.8/examples/siv/index.html
- phylotree.js-0.1.8/examples/siv/links.json
- phylotree.js-0.1.8/examples/vanilla/
- phylotree.js-0.1.8/examples/vanilla/index.html
- phylotree.js-0.1.8/examples/vanilla/yokoyama.nwk
- phylotree.js-0.1.8/examples/zoom/
- phylotree.js-0.1.8/examples/zoom/index.html
- phylotree.js-0.1.8/images/
- phylotree.js-0.1.8/images/bar.gif
- phylotree.js-0.1.8/images/structure.gif
- phylotree.js-0.1.8/index.html
- phylotree.js-0.1.8/package.json
- phylotree.js-0.1.8/phylotree.css
- phylotree.js-0.1.8/phylotree.js
- phylotree.js-0.1.8/requirements.txt
- phylotree.js-0.1.8/test.js
- phylotree.js-0.1.8/webpack.config.js
- phylotree.js-0.1.8/yarn.lock
