# Supplementary material for: phylotree.js - a JavaScript library for application development and interactive data visualization in phylogenetics
Source: BMC Bioinformatics. 2018 Jul 25;19:276. doi: 10.1186/s12859-018-2283-2 (PMC6060545; doi:10.1186/s12859-018-2283-2)
Supplement: Supplementary file 1 — Latest release of source code. A zip file of the source code from release 0.1.8. Accessed 4 May 2018. (ZIP 3513 kb) [file 12859_2018_2283_MOESM1_ESM.zip › phylotree.js-0.1.8/docs/examples.rst]

Examples
========

Here is a gallery of phylotree examples.

Hello-world
  A working example with the minimal amount of coding.

  * `View Hello-world example </examples/hello-world>`_
  * `View Hello-world source <https://github.com/veg/phylotree.js/blob/master/examples/hello-world/index.html>`_

Phylo-bar
  A phylogenetic tree that interfaces with a D3.js bar chart to count classes of substitutions along portions of a phylogeny.

  * `View Phylo-bar example </examples/phylo-bar>`_
  * `View Phylo-bar source <https://github.com/veg/phylotree.js/blob/master/examples/phylo-bar/index.html>`_

Vanilla
  The simplest tree possible, with all default features disabled.

  * `View Vanilla example </examples/vanilla>`_
  * `View Vanilla source <https://github.com/veg/phylotree.js/blob/master/examples/vanilla/index.html>`_

Custom menu items
  Adding a custom menu item to italicize node names. Leaf node menus now have an additional option "Italicize node label".

  * `View Custom menu items example </examples/custom-menu-items>`_
  * `View Custom menu items source <https://github.com/veg/phylotree.js/blob/master/examples/custom-menu-items/index.html>`_

Radial tree
  A tree with a button to toggle a radial layout.

  * `View Radial tree example </examples/radial>`_
  * `View Radial tree source <https://github.com/veg/phylotree.js/blob/master/examples/radial/index.html>`_

Branch coloring and thickness
  Adjust color of branches by membership value and thickness by bootstrap value.

  * `View Branch coloring example </examples/color-branches>`_
  * `View Branch coloring source <https://github.com/veg/phylotree.js/blob/master/examples/color-branches/index.html>`_

Variable size and shape for leaf nodes
  Draw different shapes and sizes for leaf nodes (based on haplotype diversity).

  * `View Variable leaves example </examples/clone-compartment>`_
  * `View Variable leaves source <https://github.com/veg/phylotree.js/blob/master/examples/clone-compartment/index.html>`_

Zoom
  Example of zooming and panning.

  * `View Zooming example </examples/zoom>`_
  * `View Zooming source <https://github.com/veg/phylotree.js/blob/master/examples/zoom/index.html>`_

Leaf metadata
  Visualize some artificial data associated with leaves of a tree.

  * `View Leaf metadata example </examples/leafdata>`_
  * `View Leaf metadata source <https://github.com/veg/phylotree.js/blob/master/examples/leafdata/index.html>`_

XML parsing
  Parse PhyloXML or NexML formats.

  * `View PhyloXML example </examples/phyloxml>`_
  * `View PhyloXML source <https://github.com/veg/phylotree.js/blob/master/examples/phyloxml/index.html>`_
  * `View NexML example </examples/nexml>`_
  * `View NexML source <https://github.com/veg/phylotree.js/blob/master/examples/nexml/index.html>`_

Large tree
  Viewing a large tree with a Starcraft-style guide.

  * `View Large tree example </examples/large-tree>`_
  * `View Large tree source <https://github.com/veg/phylotree.js/blob/master/examples/large-tree/index.html>`_

Web application
  A web application for visualizing and annotating phylogenetic trees. Load trees as files or text, make multiple
  named selections with a variety of mechanisms, and save annotated trees for further use.

  * `View Web application example </>`_
  * `View Web application source <https://github.com/veg/phylotree.js/blob/master/index.html>`_

Ancestral sequence structural viewer
  Interfacing with `PV, the Javascript protein viewer <https://biasmv.github.io/pv/>`_, to visualize
  ancestral substitutions on a protein structure. `HyPhy`_ was used to infer ancestral substitutions on an alignment of hemagglutinin.
  Users can make two types of branch selections. Any branch that is selected and has inferred non-synonymous substitutions will
  instantaneously highlight positions where those substitutions occurred on an associated protein structure.

  * `View Ancestral sequence structural viewer example </examples/large-ancestral-structural-viewer>`_
  * `View Ancestral sequence structural viewer source <https://github.com/veg/phylotree.js/blob/master/examples/large-ancestral-structural-viewer/index.html>`_

Interactive tanglegram
  A tanglegram to compare phylogenies inferred from muliple vs. single tissue samples. Crossings are minimized using a 
  dynamic programming algorithm, and the single-tissue tree enables selections to highlight inter-tree crossings.

  * `View Interactive tanglegram  example </examples/siv>`_
  * `View Interactive tanglegram source <https://github.com/veg/phylotree.js/blob/master/examples/siv/index.html>`_

.. _HyPhy: http://hyphy.org/
