# Supplementary material for: phylotree.js - a JavaScript library for application development and interactive data visualization in phylogenetics
Source: BMC Bioinformatics. 2018 Jul 25;19:276. doi: 10.1186/s12859-018-2283-2 (PMC6060545; doi:10.1186/s12859-018-2283-2)
Supplement: Supplementary file 1 — Latest release of source code. A zip file of the source code from release 0.1.8. Accessed 4 May 2018. (ZIP 3513 kb) [file 12859_2018_2283_MOESM1_ESM.zip › phylotree.js-0.1.8/docs/index.rst]

.. Phylotree.js documentation master file, created by
   sphinx-quickstart on Mon Nov 27 10:08:45 2017.
   You can adapt this file completely to your liking, but it should at least
   contain the root `toctree` directive.

Welcome to Phylotree.js's documentation!
========================================

Phylotree.js is a Javascript library for working with phylogenetic trees. Uses include web application development and interactive data visualization for phylogenetics.

It is written as a `D3`_ layout, and aspires to be a general purpose tool for visualizing and selecting branches in phylogenetic trees. Example uses include `a standalone web application`_ for viewing and labeling phylogenetic trees, the `Datamonkey`_ webserver for comparative sequence analysis, an `ancestral sequence structural viewer`_, and an `interactive tanglegram`_.

The code is `available on Github`_.

Contents
--------
.. toctree::
   :maxdepth: 2

   intro
   fundamentals
   options
   nodes_branches
   selection
   advanced
   examples


.. _D3: https://d3js.org/
.. _a standalone web application: /
.. _Datamonkey: http://datamonkey.org
.. _ancestral sequence structural viewer: /examples/large-ancestral-structural-viewer
.. _interactive tanglegram: /examples/siv
.. _available on Github: http://github.com/veg/phylotree.js

Indices and tables
------------------

* :ref:`genindex`
* :ref:`search`
