# Supplementary material for: phylotree.js - a JavaScript library for application development and interactive data visualization in phylogenetics
Source: BMC Bioinformatics. 2018 Jul 25;19:276. doi: 10.1186/s12859-018-2283-2 (PMC6060545; doi:10.1186/s12859-018-2283-2)
Supplement: Supplementary file 1 — Latest release of source code. A zip file of the source code from release 0.1.8. Accessed 4 May 2018. (ZIP 3513 kb) [file 12859_2018_2283_MOESM1_ESM.zip › phylotree.js-0.1.8/docs/nodes_branches.rst]

Nodes and branches
==================
This will describe node- and branch-based methods.

Node methods
------------

.. autofunction:: phylotree.get_nodes

.. autofunction:: phylotree.descendants

.. autofunction:: phylotree.collapse_node

.. autofunction:: phylotree.style_nodes([attr])

.. autofunction:: phylotree.node_span([attr])

.. autofunction:: phylotree.delete_a_node

.. autofunction:: phylotree.traverse_and_compute

.. autofunction:: phylotree.reroot

.. autofunction:: phylotree.toggle_collapse

Branch methods
--------------

.. autofunction:: phylotree.style_edges([attr])

.. autofunction:: phylotree.branch_length([attr])
