# Supplementary material for: phylotree.js - a JavaScript library for application development and interactive data visualization in phylogenetics
Source: BMC Bioinformatics. 2018 Jul 25;19:276. doi: 10.1186/s12859-018-2283-2 (PMC6060545; doi:10.1186/s12859-018-2283-2)
Supplement: Supplementary file 1 — Latest release of source code. A zip file of the source code from release 0.1.8. Accessed 4 May 2018. (ZIP 3513 kb) [file 12859_2018_2283_MOESM1_ESM.zip › phylotree.js-0.1.8/docs/selection.rst]

Selection
=========
This will describe methods that pertain to making selections.

.. autofunction:: phylotree.modify_selection

.. autofunction:: phylotree.selection_callback

.. autofunction:: phylotree.selection_label

.. autofunction:: phylotree.get_selection

.. autofunction:: phylotree.select_all_descendants
