# Supplementary material for: phylotree.js - a JavaScript library for application development and interactive data visualization in phylogenetics
Source: BMC Bioinformatics. 2018 Jul 25;19:276. doi: 10.1186/s12859-018-2283-2 (PMC6060545; doi:10.1186/s12859-018-2283-2)
Supplement: Supplementary file 1 — Latest release of source code. A zip file of the source code from release 0.1.8. Accessed 4 May 2018. (ZIP 3513 kb) [file 12859_2018_2283_MOESM1_ESM.zip › phylotree.js-0.1.8/documentation/searchindex.js]

Search.setIndex({docnames:["advanced","examples","fundamentals","index","intro","nodes_branches","options","selection"],envversion:53,filenames:["advanced.rst","examples.rst","fundamentals.rst","index.rst","intro.rst","nodes_branches.rst","options.rst","selection.rst"],objects:{"d3.layout":{newick_parser:[2,0,1,""],phylotree:[2,0,1,""]},"d3.layout.phylotree":{nexml_parser:[2,0,1,""]},phylotree:{branch_length:[5,0,1,""],collapse_node:[5,0,1,""],delete_a_node:[5,0,1,""],descendants:[5,0,1,""],font_size:[2,0,1,""],get_newick:[2,0,1,""],get_nodes:[5,0,1,""],get_parsed_tags:[2,0,1,""],get_selection:[7,0,1,""],layout:[2,0,1,""],modify_selection:[7,0,1,""],node_span:[5,0,1,""],options:[6,0,1,""],phylotree:[2,0,1,""],placenodes:[0,0,1,""],reroot:[5,0,1,""],select_all_descendants:[7,0,1,""],selection_callback:[7,0,1,""],selection_label:[7,0,1,""],size:[2,0,1,""],spacing_x:[2,0,1,""],spacing_y:[2,0,1,""],style_edges:[5,0,1,""],style_nodes:[5,0,1,""],svg:[2,0,1,""],toggle_collapse:[5,0,1,""],traverse_and_compute:[5,0,1,""],update:[0,0,1,""]}},objnames:{"0":["js","function","JavaScript function"]},objtypes:{"0":"js:function"},terms:{"boolean":[0,2,6,7],"case":0,"class":1,"default":[1,2,4,6],"function":[2,5,6,7],"import":4,"new":[2,5,7],"return":[0,2,5,6,7],"true":[6,7],"var":4,Adding:1,Not:2,One:2,SDS:2,That:2,The:[0,1,2,3,4,5,6,7],Then:4,These:[0,4,5],Useful:7,Uses:3,abov:4,accept:2,accessor:[2,5],accord:5,acquir:4,action:6,activ:6,add:4,addit:[1,4],adjust:1,advanc:3,after:2,ajax:4,algorithm:1,align:[1,6],all:[1,4,5,6,7],alloc:6,allow:[6,7],along:[1,6],also:4,alter:0,altern:[5,7],amount:[1,6],analysi:3,ancestr:[1,3],ani:1,anim:4,annot:[1,2],anothertag:2,appli:[2,5,7],applic:[1,2,3,4],appropri:4,argument:[0,2,5,6,7],arrai:[2,5,6,7],artifici:1,aspir:3,associ:[1,5],assum:4,attach:2,attr:[2,5,7],attribut:[5,7],avail:[3,4],bar:[1,6],base:[0,1,5],basi:4,basic:2,beast:2,becom:7,been:2,being:2,below:4,blob:5,bodi:2,bootstrap:[1,2,4],bootstrap_valu:2,bootstrapcdn:4,bottom:[4,6],bound:6,branch:[1,2,3,4,6],branch_length:5,brush:6,bubbl:6,builder:2,bundl:4,bundler:4,button:1,call:[0,2,5,7],callback:[5,7],can:[1,2,4,5,6,7],cdnj:4,certain:2,chang:[2,6],charset:4,chart:1,chosen:2,circl:4,clade:[4,5],clear:2,close:2,cloudflar:4,code:[1,3,4],collaps:[4,5,6],collapse_nod:5,color:1,com:4,come:4,command:2,common:6,commonli:2,compar:[1,3],complet:[0,4],compress:[4,6],compris:2,comput:5,consumpt:2,contain:2,coordin:[0,4],correspond:5,count:1,creat:2,cross:1,css:4,current:[0,2,5,6,7],custom:1,d3j:4,data:[1,3,5],datamonkei:3,defin:7,delet:5,delete_a_nod:5,depend:4,descend:[5,7],describ:[0,2,4,5,7],determin:[0,2,5,6,7],develop:[3,4],differ:1,direct:2,disabl:[1,4],displai:[2,4],divers:1,document:2,doe:2,down:4,download:4,downstream:2,draw:[1,3,6],drawn:6,drop:4,dynam:[1,5],each:[2,5,7],edg:5,edge_styl:5,either:[2,5],element:[0,2,5],empti:[2,5],enabl:[1,6,7],equal:5,equival:2,error:2,es6:4,event:2,everi:7,exampl:[2,3],example_tre:4,expand:5,expos:[0,5],extens:2,fals:[4,6,7],featur:[1,6],field:5,file:[1,4],fit:[4,6],fix:6,follow:[2,4,6],font:2,font_siz:2,form:[2,4],format:[1,3,4],found:2,four:4,from:[1,6],fundament:3,further:1,galleri:1,gener:[3,4],get:[2,4,5,7],get_newick:2,get_nod:5,get_parsed_tag:2,get_select:7,getter:[2,7],github:[3,4],give:5,given:[4,5,6,7],global:6,guid:1,haplotyp:1,has:[1,2],have:[1,2,4,5],height:[2,4],hello:[1,4],hemagglutinin:1,here:1,hide:6,hierarch:2,hierarchi:[2,5],highlight:1,hoc:2,href:4,html:4,http:4,hyphi:[1,2],includ:[3,4,7],index:[3,5],individu:6,infer:1,instal:3,instanc:2,instantan:1,instanti:2,inter:1,interact:[1,3],interfac:1,intern:[0,2,4,6,7],introduct:[2,3],invok:2,italic:1,item:1,its:[4,5,7],itself:2,javascript:[1,3,4],jqueri:4,json:2,kei:[2,6],label:[1,2,3,7],lai:[2,6],larg:[1,5],latest:4,layout:[1,2,3,4,5,6],leaf:[1,6],leav:1,left:[4,6],length:[2,5,6],level:6,lib:4,librari:3,like:[2,4],line:4,link:[2,4],list:[4,6],listen:2,load:1,mai:2,main:2,make:[0,1,4,5,7],mani:2,manner:4,match:7,max:6,maximum:6,mean:6,mechan:1,membership:1,menu:[1,2,4],metadata:1,method:[0,2,3,4,7],min:4,minim:[1,3],minimum:6,mode:7,modifi:7,modify_select:7,modul:4,mulipl:1,multipl:[1,2,7],name:[1,6],namespac:2,necessari:4,need:2,netdna:4,newick:[2,4],newick_pars:2,nexml:[1,2],nexml_pars:2,node:[0,1,2,3,4,6,7],node_circle_s:4,node_select:7,node_span:5,node_styl:5,non:1,none:6,note:[2,5],now:1,npm:4,number:[2,5,6],nwk:2,nwk_str:2,object:[2,5,6],obtain:4,occur:[1,2],off:4,offset:6,often:0,onc:2,one:7,opt:6,option:[0,1,2,3,5,7],order:[2,5],org:4,origin:[2,6],out:[2,6],over:2,packag:4,pad:6,page:[3,4],pan:1,paramet:[2,6],pars:[1,2],parser:2,part:7,partial:2,pass:[2,5],pattern:2,per:6,percentag:6,perform:2,pertain:7,phylo:1,phylogenet:[1,2,3],phylogeni:1,phylotre:[0,1,2,4,5,6,7],phyloxml:[1,2],pixel:2,place:[0,6,7],placement:2,placenod:[0,7],portion:1,posit:1,possibl:[1,2,6],post:5,pre:[5,7],prescrib:5,present:2,previous:5,program:[1,7],project:4,proper:2,protein:1,provid:[2,4],purpos:3,radial:[1,6],radiu:6,read:3,readi:4,referenc:5,refresh:[2,7],rel:4,releas:4,render:2,repres:2,represent:2,requir:4,reroot:[5,6],restrict:[6,7],result:2,retriev:2,right:[4,6],run_upd:6,sampl:1,save:1,scale:6,script:4,search:3,section:[2,4],select:[1,2,3,4,5,6],select_all_descend:7,selection_callback:7,selection_label:7,separ:2,sequenc:[1,3],serial:2,set:[0,2,5,6,7],setter:[2,7],shape:1,should:[0,2,5,6,7],show:[4,6],shown:[0,2,6],side:6,simpl:4,simplest:1,simpli:4,sinc:2,singl:[1,4],size:[1,2,4,6],skip_refresh:7,skip_rend:2,smaller:5,snippet:4,some:1,sourc:[1,4,5],space:[2,4,6],spacing_i:2,spacing_x:2,span:5,specifi:2,src:4,standalon:3,starcraft:1,start:4,state:2,step:6,store:4,straightforward:4,string:[2,4,5,6,7],structur:[1,3],style:[1,4,5],style_edg:5,style_nod:5,styler:5,stylesheet:4,substitut:1,subtre:6,suitabl:2,support:[2,6],sure:[2,4],svg:[0,2,4,5],svg_element:2,synonym:1,syntax:4,tag:2,tanglegram:[1,3],target:5,termin:7,text:[1,4],thei:[2,7],theme:4,themselv:2,thi:[0,2,4,5,7],thick:1,thing:2,those:[1,2],time:7,tip:6,tissu:1,toggl:[0,1,3,5,6,7],toggle_collaps:5,tool:3,tooltip:2,top:[4,6],tradit:4,transit:[0,2,4],travers:5,traversal_typ:5,traverse_and_comput:5,tree:[1,3,4,5,6],tree_displai:4,turn:4,two:[1,4,5],type:[1,4,6],typic:0,underli:[2,5],underscor:4,unselect:6,updat:[0,6],upper:6,use:[0,1,2,4],used:[1,2,5],user:[1,6,7],uses:[2,3],using:[1,4,6],usual:4,utf:4,valu:[1,2,5,6],vanilla:[1,4],variabl:[1,2,4],varieti:[1,6],variou:2,version:4,via:[4,7],view:[1,3,5],viewer:[1,3],visual:[1,3],web:[1,3,4],webpack:4,webserv:3,well:2,were:2,what:[2,6],when:[2,6,7],where:1,whether:[0,2,6,7],which:[2,5,6,7],whose:7,whther:7,width:[2,4,6],within:2,without:2,work:[1,3],world:[1,4],write:3,written:[2,3],xml:1,xml_string:2,yarn:4,you:4,your:4,zoom:[1,6]},titles:["Advanced","Examples","Fundamentals","Welcome to Phylotree.js\u2019s documentation!","Introduction","Nodes and branches","Options","Selection"],titleterms:{advanc:0,branch:5,content:3,document:3,draw:2,exampl:[1,4],format:2,fundament:2,indic:3,instal:4,introduct:4,method:5,minim:4,node:5,option:[4,6],phylotre:3,read:2,select:7,tabl:3,toggl:4,tree:2,welcom:3,work:4,write:2}})
