# Supplementary material for: phylotree.js - a JavaScript library for application development and interactive data visualization in phylogenetics
Source: BMC Bioinformatics. 2018 Jul 25;19:276. doi: 10.1186/s12859-018-2283-2 (PMC6060545; doi:10.1186/s12859-018-2283-2)
Supplement: Supplementary file 1 — Latest release of source code. A zip file of the source code from release 0.1.8. Accessed 4 May 2018. (ZIP 3513 kb) [file 12859_2018_2283_MOESM1_ESM.zip › phylotree.js-0.1.8/examples/clone-compartment/tree.nwk]

(((T0104_20140512_env_PBMC_11_676:5.3E-4,(T0104_20140512_env_PBMC_7_34:5.3E-4,(T0104_20140512_env_CSF_41_67:5.5E-4,(((T0104_20140512_env_CSF_38_125:5.5E-4,T0104_20140512_env_CSF_21_66:5.5E-4):5.5E-4,(T0104_20140512_env_CSF_24_62:5.5E-4,(T0104_20140512_env_CSF_35_153:5.5E-4,T0104_20140512_env_PBMC_6_48:5.5E-4):0.00297):0.00294):0.00168,T0104_20140512_env_CSF_18_125:0.00593):8.7E-4):0.00431):0.00432):0.00579,(((((T0104_20140512_env_PBMC_12_129:5.4E-4,(T0104_20140512_env_PBMC_63_31:0.00766,(T0104_20140512_env_PBMC_17_49:0.00309,T0104_20140512_env_PBMC_35_31:5.4E-4):0.00297):0.00392):0.00326,(T0104_20140512_env_PBMC_46_118:0.00631,((T0104_20140512_env_PBMC_2_734:5.4E-4,((T0104_20140512_env_PBMC_28_73:0.00306,T0104_20140512_env_PBMC_43_166:0.00591):0.0057,T0104_20140512_env_PBMC_56_156:0.00604):5.4E-4):0.00583,(T0104_20140512_env_PBMC_65_71:5.4E-4,T0104_20140512_env_PBMC_71_109:0.0031):0.00604):5.4E-4):0.00307):0.00239,T0104_20140512_env_PBMC_20_156:0.00896):5.5E-4,T0104_20140512_env_CSF_75_117:5.5E-4):0.00288,(T0104_20140512_env_PBMC_4_406:0.00302,(((T0104_20140512_env_CSF_57_56:0.01035,T0104_20140512_env_PBMC_38_31:0.00342):0.02318,((T0104_20140512_env_PBMC_26_43:5.5E-4,(T0104_20140512_env_PBMC_82_59:5.5E-4,T0104_20140512_env_PBMC_260_36:0.00935):0.01074):0.00356,T0104_20140512_env_PBMC_21_108:5.4E-4):5.4E-4):0.01498,(((T0104_20140512_env_CSF_423_43:5.5E-4,(T0104_20140512_env_CSF_390_53:0.00891,T0104_20140512_env_CSF_104_154:0.00601):5.2E-4):0.00247,(T0104_20140512_env_CSF_4_72:0.00303,(T0104_20140512_env_CSF_85_41:5.5E-4,(T0104_20140512_env_CSF_3_2552:8.2E-4,T0104_20140512_env_CSF_49_59:5.5E-4):6.0E-4):5.2E-4):0.00101):0.00295,((T0104_20140512_env_PBMC_62_42:0.00603,(T0104_20140512_env_PBMC_0_3329:5.5E-4,((T0104_20140512_env_CSF_26_85:5.5E-4,(T0104_20140512_env_CSF_1_9127:5.5E-4,(T0104_20140512_env_CSF_293_139:0.00379,T0104_20140512_env_PBMC_99_49:0.0031):0.00476):5.5E-4):6.9E-4,T0104_20140512_env_CSF_27_107:0.0030):0.00126):5.7E-4):0.0050,(T0104_20140512_env_CSF_319_130:5.5E-4,(T0104_20140512_env_CSF_80_58:0.00299,(T0104_20140512_env_CSF_2_69:0.00309,((T0104_20140512_env_CSF_122_65:5.5E-4,(T0104_20140512_env_CSF_23_120:5.5E-4,(T0104_20140512_env_CSF_52_52:0.0030,T0104_20140512_env_PBMC_193_47:5.5E-4):5.4E-4):0.00297):0.00297,((T0104_20140512_env_CSF_20_73:5.5E-4,T0104_20140512_env_PBMC_49_35:5.5E-4):0.00434,(T0104_20140512_env_CSF_22_57:0.00302,((((T0104_20140512_env_CSF_13_90:0.00455,T0104_20140512_env_PBMC_78_155:0.00302):0.00452,(T0104_20140512_env_CSF_44_140:5.3E-4,T0104_20140512_env_CSF_187_155:5.3E-4):5.3E-4):5.6E-4,(T0104_20140512_env_CSF_8_181:5.5E-4,T0104_20140512_env_PBMC_164_54:5.5E-4):0.00302):5.3E-4,T0104_20140512_env_CSF_7_73:0.00297):0.00179):7.7E-4):5.5E-4):5.5E-4):5.4E-4):5.3E-4):8.2E-4):5.4E-4):5.4E-4):6.7E-4):0.00439):5.5E-4):0.001955,((T0104_20140512_env_PBMC_73_89:0.00557,T0104_20140512_env_PBMC_115_53:0.00601):5.0E-4,(((T0104_20140512_env_PBMC_110_48:0.00294,(T0104_20140512_env_PBMC_127_31:0.0031,(T0104_20140512_env_PBMC_16_369:5.2E-4,T0104_20140512_env_PBMC_3_139:0.00933):5.5E-4):0.0114):0.02769,((T0104_20140512_env_PBMC_8_112:0.00299,(T0104_20140512_env_PBMC_14_225:0.00623,(T0104_20140512_env_PBMC_72_138:5.4E-4,T0104_20140512_env_PBMC_96_75:0.00301):0.00425):5.3E-4):0.00429,T0104_20140512_env_PBMC_52_46:0.0059):5.3E-4):0.00566,(T0104_20140512_env_PBMC_117_57:5.5E-4,((T0104_20140512_env_PBMC_30_427:5.4E-4,T0104_20140512_env_PBMC_175_50:0.00916):0.00573,T0104_20140512_env_PBMC_154_54:0.00304):5.4E-4):0.0059):5.5E-4):8.95E-4);
