# Supplementary material for: phylotree.js - a JavaScript library for application development and interactive data visualization in phylogenetics
Source: BMC Bioinformatics. 2018 Jul 25;19:276. doi: 10.1186/s12859-018-2283-2 (PMC6060545; doi:10.1186/s12859-018-2283-2)
Supplement: Supplementary file 1 — Latest release of source code. A zip file of the source code from release 0.1.8. Accessed 4 May 2018. (ZIP 3513 kb) [file 12859_2018_2283_MOESM1_ESM.zip › phylotree.js-0.1.8/examples/color-branches/annotation.csv]

PSTVd	TASVd	TCDVd	CSVd	CLVd	CCCVd	ASSVd	PBCVd	CVd-OS	CbVd-1	CbVd-2	CbVd-3	CCHMVd	ELVd	ASBVd	HSVd	CVdIV	CVDIII	CBLVd	CEVd	PLMVd
1	1	1	1	1	1	1	1	1	1	1	1	2	2	2	1	1	1	1	1	2
