# Supplementary material for: phylotree.js - a JavaScript library for application development and interactive data visualization in phylogenetics
Source: BMC Bioinformatics. 2018 Jul 25;19:276. doi: 10.1186/s12859-018-2283-2 (PMC6060545; doi:10.1186/s12859-018-2283-2)
Supplement: Supplementary file 1 — Latest release of source code. A zip file of the source code from release 0.1.8. Accessed 4 May 2018. (ZIP 3513 kb) [file 12859_2018_2283_MOESM1_ESM.zip › phylotree.js-0.1.8/examples/color-branches/tree.nwk]

(((((((TASVd:0.06828169,CSVd:0.06828169)0.8170:0.05635267,CEVd:0.12463435)0.8290:0.06964112,(PSTVd:0.02617095,TCDVd:0.02617095)1.0000:0.16810452)0.6700:0.08751399,CLVd:0.28178947)0.8700:0.13005822,(HSVd:0.26704011,(CCCVd:0.20577326,CVdIV:0.20577326)0.6520:0.06126685)0.8790:0.14480757)0.8810:0.18306776,(((CbVd-2:0.08236826,CbVd-3:0.08236826)0.9300:0.10543001,CbVd-1:0.18779827)0.9970:0.29222981,(PBCVd:0.38569588,(CBLVd:0.30671661,(ASSVd:0.25961362,(CVd-OS:0.14517605,CVDIII:0.14517605)0.9870:0.11443757)0.5950:0.04710299)0.5660:0.07897927)0.7300:0.09433220)0.6860:0.11488736)0.9840:0.46199326,((CCHMVd:0.37098428,PLMVd:0.37098428)0.8850:0.20471288,(ELVd:0.37028264,ASBVd:0.37028264)0.8730:0.20541453)0.9840:0.48121154);
