# Supplementary material for: phylotree.js - a JavaScript library for application development and interactive data visualization in phylogenetics
Source: BMC Bioinformatics. 2018 Jul 25;19:276. doi: 10.1186/s12859-018-2283-2 (PMC6060545; doi:10.1186/s12859-018-2283-2)
Supplement: Supplementary file 1 — Latest release of source code. A zip file of the source code from release 0.1.8. Accessed 4 May 2018. (ZIP 3513 kb) [file 12859_2018_2283_MOESM1_ESM.zip › phylotree.js-0.1.8/examples/intra-host-hiv/js1774-gag.tre]

((((0_LN_DNA_1_1-1688:0.00748,(((0_LN_DNA_1_1-609:0.0,0_PB_DNA_1_1-1687:0.0,0_PL_RNA_1_1-108:0.0):0.00057,((0_PB_DNA_1_1-205:0.00369,((0_LN_DNA_1_1-613:0.0,0_PB_DNA_1_1-1004:0.0,6_LN_DNA_1_1-979:0.0):0.00057,(0_LN_DNA_1_1-139:0.00373,0_LN_DNA_1_1-124:0.00372)0.751:0.00057)1.000:0.00056)0.144:0.00373,(0_PB_DNA_1_1-47:0.0,3_PB_DNA_1_1-24:0.0):0.00368)1.000:0.00057)0.553:0.00057,3_PB_RNA_1_1-547:0.00372)0.867:0.00373)1.000:0.00056,3_PB_DNA_1_1-2537:0.00371)0.354:0.00372,6_PB_DNA_1_1-1620:0.00749)0.915:0.00056,((((6_LN_DNA_1_1-2316:0.0,6_PB_DNA_1_1-2267:0.0):0.01500,3_LN_RNA_1_1-33:0.00057)0.224:0.00372,(3_PB_RNA_1_1-3607:0.00373,(0_PL_RNA_1_1-295:0.00057,(0_PL_RNA_1_1-18:0.01883,0_PL_RNA_1_1-7:0.00372)0.138:0.00057)0.798:0.00374)0.789:0.00374)0.979:0.00057,(0_LN_DNA_1_1-520:0.0,0_PB_DNA_1_1-2408:0.0,0_PL_RNA_1_1-17:0.0,3_LN_RNA_1_1-3415:0.0,6_LN_DNA_1_1-109:0.0,6_PB_DNA_1_1-109:0.0):0.00057)0.006:0.00057,(((6_LN_DNA_1_1-2063:0.0,6_PB_DNA_1_1-2063:0.0):0.00057,(6_LN_DNA_1_1-1185:0.0,6_PB_DNA_1_1-1185:0.0):0.00371)0.874:0.00372,3_LN_RNA_1_1-164:0.00372)0.951:0.00057);
