# Supplementary material for: phylotree.js - a JavaScript library for application development and interactive data visualization in phylogenetics
Source: BMC Bioinformatics. 2018 Jul 25;19:276. doi: 10.1186/s12859-018-2283-2 (PMC6060545; doi:10.1186/s12859-018-2283-2)
Supplement: Supplementary file 1 — Latest release of source code. A zip file of the source code from release 0.1.8. Accessed 4 May 2018. (ZIP 3513 kb) [file 12859_2018_2283_MOESM1_ESM.zip › phylotree.js-0.1.8/examples/intra-host-hiv/js1774-pol-1.tre]

((6_PB_DNA_1_1-347:0.00222,(6_PB_DNA_1_1-156:0.00053,(6_PB_DNA_1_1-142:0.00052,(6_PB_DNA_1_1-415:0.00211,(0_LN_DNA_1_1-98:0.00248,(0_PB_DNA_1_1-153:0.0,6_LN_DNA_1_1-172:0.0):0.00443)0.879:0.00697)1.000:0.00052)0.860:0.00229)1.000:0.00051)0.311:0.00230,((((6_PB_DNA_1_1-354:0.00229,6_PB_DNA_1_1-398:0.00053)0.916:0.00192,((6_PB_DNA_1_1-200:0.00229,6_PB_DNA_1_1-60:0.00053)0.916:0.00192,(6_PB_DNA_1_1-237:0.00053,(6_PB_DNA_1_1-1220:0.00052,6_PB_DNA_1_1-51:0.00230)0.858:0.00230)1.000:0.00051)0.162:0.00231)0.998:0.00052,(6_PB_DNA_1_1-140:0.00053,6_PB_DNA_1_1-106:0.00230)0.761:0.00052)0.602:0.00229,(6_PB_DNA_1_1-59:0.00229,6_PB_DNA_1_1-247:0.00053)1.000:0.00052)0.761:0.00210,(((((3_PB_RNA_1_1-37:0.01153,((0_LN_DNA_1_1-31:0.0,3_PB_DNA_1_1-172:0.0,3_PB_RNA_1_1-1084:0.0,6_LN_DNA_1_1-59:0.0):0.00052,((3_PB_RNA_1_1-47:0.00053,(3_PB_RNA_1_1-49:0.00220,(3_PB_RNA_1_1-188:0.00220,3_PB_RNA_1_1-72:0.00053)0.726:0.00457)1.000:0.00052)0.962:0.00692,((3_PB_RNA_1_1-67:0.00053,3_PB_RNA_1_1-23:0.00220)0.678:0.00458,(6_LN_DNA_1_1-57:0.00230,3_PB_RNA_1_1-97:0.00052)0.896:0.00220)1.000:0.00051)0.786:0.00051)0.918:0.00052)0.871:0.00216,(((0_LN_DNA_1_1-44:0.0,6_LN_DNA_1_1-415:0.0):0.00052,(0_PB_DNA_1_1-52:0.00229,3_PB_DNA_1_2-16:0.00690)0.327:0.00052)0.837:0.00052,((0_LN_DNA_1_1-135:0.00229,(0_LN_DNA_1_1-40:0.00229,(0_LN_DNA_1_1-33:0.0,3_PB_DNA_1_1-37:0.0,6_LN_DNA_1_1-208:0.0):0.00052)0.152:0.00052)0.921:0.00192,(((0_PL_RNA_1_1-93:0.0,3_PB_DNA_1_1-14:0.0):0.00052,(3_PB_RNA_1_1-36:0.00458,3_PB_DNA_1_2-15:0.00459)0.159:0.00052)0.921:0.00192,((((0_LN_DNA_1_2-93:0.00231,0_PB_DNA_1_1-65:0.00231)0.806:0.00229,(0_LN_DNA_1_1-35:0.00230,3_PB_DNA_1_1-21:0.00230)0.000:0.00052)0.000:0.00052,0_PL_RNA_1_1-72:0.00052)0.749:0.00052,0_PL_RNA_1_1-97:0.00461)1.000:0.00052)0.174:0.00230)1.000:0.00052)0.466:0.00230)1.000:0.00053,(6_PB_DNA_1_1-248:0.00052,(((((0_LN_DNA_1_1-34:0.0,0_PL_RNA_1_1-209:0.0,3_PB_DNA_1_1-43:0.0):0.00052,(3_PB_DNA_1_2-14:0.00464,(3_LN_RNA_1_1-36:0.00229,((3_LN_RNA_1_1-7481:0.00052,(3_LN_RNA_1_1-324:0.00229,3_LN_RNA_1_1-38:0.00461)0.542:0.00052)0.000:0.00052,3_LN_RNA_1_1-30:0.00052)0.806:0.00052)0.798:0.00233)0.804:0.00229)0.846:0.00230,(((0_LN_DNA_1_1-32:0.00229,(3_PB_DNA_1_1-23:0.00458,(0_PB_DNA_1_1-77:0.00920,((0_PB_DNA_1_1-219:0.00230,0_PB_DNA_1_1-85:0.00051)0.823:0.00227,((0_LN_DNA_1_1-93:0.0,0_PB_DNA_1_1-924:0.0):0.00052,(0_PB_DNA_1_1-551:0.00053,((0_PB_DNA_1_1-783:0.0,6_LN_DNA_1_1-53:0.0):0.00221,(0_PB_DNA_1_1-1719:0.00052,0_PB_DNA_1_1-72:0.00229)1.000:0.00051)0.121:0.00229)0.863:0.00222)0.983:0.00052)0.331:0.00228)0.855:0.00050)0.858:0.00228)0.464:0.00053,(3_PB_DNA_1_1-22:0.0,6_LN_DNA_1_1-38:0.0):0.00052)0.998:0.00052,((6_LN_DNA_1_1-42:0.01363,3_PB_DNA_1_1-25:0.00750)0.390:0.00461,(0_PB_DNA_1_1-116:0.00459,(((0_LN_DNA_1_1-144:0.00460,(6_LN_DNA_1_1-50:0.00052,(3_PB_DNA_1_1-15:0.00229,((6_LN_DNA_1_1-69:0.00448,(3_PB_DNA_1_1-20:0.00465,3_PB_DNA_1_1-17:0.00690)0.903:0.00052)0.204:0.00229,(0_LN_DNA_1_1-120:0.00229,3_PB_DNA_1_2-13:0.00052)0.922:0.00219)1.000:0.00052)0.388:0.00052)0.875:0.00051)0.845:0.00228,3_PB_DNA_1_1-31:0.00460)0.560:0.00053,(3_PB_DNA_1_1-13:0.0,6_LN_DNA_1_1-247:0.0):0.00052)0.943:0.00052)1.000:0.00053)0.978:0.00179)0.810:0.00228)0.890:0.00052,((3_PB_DNA_1_1-19:0.0,3_PB_RNA_1_1-235:0.0):0.00052,(3_PB_DNA_1_1-16:0.00229,3_PB_RNA_1_1-32:0.00230)0.911:0.00052)1.000:0.00052)0.870:0.00052,0_PL_RNA_1_1-69:0.00229)0.854:0.00230)0.859:0.00229)0.839:0.00052,(6_LN_DNA_1_1-75:0.00228,0_PL_RNA_1_2-69:0.00229)0.783:0.00052)0.000:0.00052,(0_LN_DNA_1_1-293:0.0,3_PB_DNA_1_1-64:0.0,6_LN_DNA_1_1-579:0.0,6_PB_DNA_1_1-1278:0.0):0.00052)1.000:0.00052);
