# Supplementary material for: phylotree.js - a JavaScript library for application development and interactive data visualization in phylogenetics
Source: BMC Bioinformatics. 2018 Jul 25;19:276. doi: 10.1186/s12859-018-2283-2 (PMC6060545; doi:10.1186/s12859-018-2283-2)
Supplement: Supplementary file 1 — Latest release of source code. A zip file of the source code from release 0.1.8. Accessed 4 May 2018. (ZIP 3513 kb) [file 12859_2018_2283_MOESM1_ESM.zip › phylotree.js-0.1.8/examples/intra-host-hiv/js1774-pol-2.tre]

(3_PB_DNA_1_1-22:0.00496,0_PL_RNA_1_1-209:0.00248,(((3_PB_RNA_1_1-598:0.00052,3_PB_RNA_1_1-21:0.00247)0.936:0.00230,(3_PB_RNA_1_2-21:0.00230,(0_PL_RNA_1_1-48:0.0,3_PB_RNA_1_1-209:0.0):0.00052)0.449:0.00249)1.000:0.00053,((0_LN_DNA_1_1-120:0.0,0_PB_DNA_1_1-65:0.0,0_PL_RNA_1_1-156:0.0,3_PB_DNA_1_1-33:0.0,3_PB_RNA_1_1-136:0.0,6_PB_DNA_1_1-194:0.0):0.00052,((((0_LN_DNA_1_1-122:0.0,3_PB_DNA_1_1-26:0.0):0.00052,3_PB_DNA_1_1-21:0.00748)0.838:0.00244,((3_PB_DNA_1_1-20:0.00245,(((((3_LN_RNA_1_1-47:0.00247,3_LN_RNA_1_1-29:0.00248)0.885:0.00052,((3_LN_RNA_1_1-67:0.00247,3_LN_RNA_1_1-129:0.00496)0.909:0.00052,3_LN_RNA_1_1-4859:0.00052)0.000:0.00052)0.000:0.00052,3_LN_RNA_1_1-44:0.00052)0.853:0.00248,(0_PB_DNA_1_1-384:0.00247,(0_PB_DNA_1_1-46:0.00052,((0_PB_DNA_1_1-140:0.00237,0_PB_DNA_1_1-54:0.00052)0.433:0.00251,(0_PB_DNA_1_1-42:0.00052,3_PB_DNA_1_1-52:0.01253)0.888:0.00052)0.892:0.00485)0.915:0.00501)0.795:0.00248)0.376:0.00052,6_LN_DNA_1_1-208:0.00745)0.953:0.00753)0.907:0.00495,3_PB_RNA_1_2-18:0.00051)0.352:0.00248)0.962:0.00051,(((0_PB_DNA_1_1-48:0.00051,(0_PB_DNA_1_1-87:0.00053,(0_PB_DNA_1_1-678:0.00052,0_PB_DNA_1_1-47:0.00052)0.853:0.00243)0.342:0.00245)0.914:0.00488,(((6_LN_DNA_1_1-84:0.0,6_PB_DNA_1_1-561:0.0):0.00052,0_PB_DNA_1_1-61:0.00248)0.861:0.00249,(0_PL_RNA_1_1-45:0.00052,(0_PL_RNA_1_1-98:0.00247,0_PL_RNA_1_1-64:0.00052)0.847:0.00246)0.854:0.00248)0.900:0.00049)0.601:0.00249,((3_PB_RNA_1_1-19:0.00052,(3_PB_RNA_1_1-48:0.00052,(3_PB_RNA_1_1-17:0.00051,(3_PB_RNA_1_1-18:0.00052,3_PB_RNA_1_1-267:0.00238)0.482:0.00246)0.915:0.00236)0.921:0.00216)0.855:0.00497,((0_PB_DNA_1_1-91:0.00051,0_PB_DNA_1_1-49:0.00489)0.460:0.00246,(0_LN_DNA_1_1-83:0.00991,((0_LN_DNA_1_1-69:0.00494,((0_LN_DNA_1_1-45:0.00246,6_LN_DNA_1_1-111:0.01234)0.801:0.00245,(0_PL_RNA_1_1-50:0.00052,(6_PB_DNA_1_1-526:0.00492,0_LN_DNA_1_1-48:0.00246)0.370:0.00052)0.955:0.00053)0.816:0.00246)0.586:0.00052,6_PB_DNA_1_1-133:0.00052)0.871:0.00052)1.000:0.00052)0.921:0.00214)1.000:0.00052)0.886:0.00052)0.921:0.00052)0.754:0.00052)0.536:0.00052);
