# Supplementary material for: phylotree.js - a JavaScript library for application development and interactive data visualization in phylogenetics
Source: BMC Bioinformatics. 2018 Jul 25;19:276. doi: 10.1186/s12859-018-2283-2 (PMC6060545; doi:10.1186/s12859-018-2283-2)
Supplement: Supplementary file 1 — Latest release of source code. A zip file of the source code from release 0.1.8. Accessed 4 May 2018. (ZIP 3513 kb) [file 12859_2018_2283_MOESM1_ESM.zip › phylotree.js-0.1.8/examples/intra-host-hiv/sm1727-gag.tre]

((0_PB_DNA_1_21-1:0.0,6_LN_DNA_1_1-400:0.0):0.00052,((((0_PB_DNA_1_1-4:0.0,3_LN_RNA_1_1-332:0.0,6_LN_DNA_1_1-447:0.0):0.00052,(((0_PB_DNA_1_3-2:0.00920,0_PB_DNA_1_36-1:0.00052)0.466:0.00310,((0_PL_RNA_1_1-76:0.00052,(0_PB_DNA_1_2-1:0.00052,0_PB_DNA_1_22-1:0.00052)0.891:0.00613)0.415:0.00307,((0_PB_DNA_1_8-1:0.00306,0_PB_DNA_1_34-1:0.00306)0.418:0.00052,((0_PB_DNA_1_1-2:0.0,0_PL_RNA_1_1-253:0.0,3_LN_RNA_1_1-1745:0.0):0.00052,((3_LN_RNA_1_1-37:0.00052,3_LN_RNA_1_1-17:0.00306)0.857:0.00302,(3_LN_RNA_1_1-154:0.00051,(3_LN_RNA_1_1-69:0.00052,(3_LN_RNA_1_1-186:0.00052,3_LN_RNA_1_1-21:0.00310)0.843:0.00309)0.834:0.00303)0.108:0.00307)1.000:0.00051)0.818:0.00052)0.995:0.00051)0.778:0.00298)1.000:0.00052,0_PB_DNA_1_19-1:0.00936)0.724:0.00052)0.297:0.00052,(((3_LN_RNA_1_1-28:0.00052,(((0_PL_RNA_1_1-77:0.00052,0_PB_DNA_1_1-1:0.00916)0.786:0.00613,(0_PB_DNA_1_5-1:0.00306,0_PB_DNA_1_11-1:0.00923)0.987:0.00051)0.813:0.00305,(0_PB_DNA_1_4-1:0.00309,0_PB_DNA_1_29-1:0.00306)0.000:0.00052)0.925:0.00291)0.181:0.00309,(((0_PB_DNA_1_27-1:0.00306,6_LN_DNA_1_1-177:0.00052)0.000:0.00052,((3_PB_RNA_1_1-2510:0.00052,3_PB_RNA_1_1-243:0.00307)0.842:0.00305,(0_PB_DNA_1_20-1:0.00052,(0_PB_DNA_1_6-1:0.01042,(0_PB_DNA_1_12-1:0.00771,0_PB_DNA_1_26-1:0.00145)0.154:0.00308)0.732:0.00190)0.126:0.00051)0.782:0.00307)0.000:0.00052,(((0_PB_DNA_1_31-1:0.00308,((0_PB_DNA_1_2-2:0.0,0_PL_RNA_1_1-93:0.0):0.00052,0_PB_DNA_1_16-1:0.00308)0.646:0.00051)0.788:0.00306,(0_PL_RNA_1_1-147:0.00052,(0_PB_DNA_1_10-1:0.00621,0_PB_DNA_1_14-1:0.00306)0.746:0.00052)0.897:0.00051)0.139:0.00051,0_PB_DNA_1_35-1:0.00612)0.435:0.00306)0.864:0.00288)1.000:0.00052,0_LN_DNA_1_1-6706:0.00620)0.000:0.00052)0.831:0.00308,0_PB_DNA_1_32-1:0.00307)0.780:0.00051,((0_PB_DNA_1_30-1:0.00926,0_PB_DNA_1_38-1:0.00306)0.896:0.00052,(((0_PB_DNA_1_24-1:0.00914,(0_PB_DNA_1_3-1:0.00300,0_PB_DNA_1_28-1:0.00611)0.797:0.00326)0.207:0.00304,(((0_LN_DNA_1_1-43:0.0,6_LN_DNA_1_1-28:0.0):0.00052,(0_PB_DNA_1_9-1:0.00305,(0_PB_DNA_1_18-1:0.01226,(0_PL_RNA_1_1-410:0.00052,((0_PB_DNA_1_15-1:0.00303,0_PB_DNA_1_33-1:0.00052)0.862:0.00303,0_PB_DNA_1_37-1:0.00305)1.000:0.00052)1.000:0.00051)0.847:0.00303)0.861:0.00052)0.000:0.00052,(0_PB_DNA_1_23-1:0.00303,(0_PB_DNA_1_7-1:0.00052,(0_PB_DNA_1_13-1:0.00612,0_PB_DNA_1_17-1:0.00304)0.000:0.00052)0.852:0.00305)0.242:0.00052)1.000:0.00052)0.877:0.00294,0_PB_DNA_1_25-1:0.00305)0.922:0.00052)0.010:0.00052);
