# Supplementary material for: phylotree.js - a JavaScript library for application development and interactive data visualization in phylogenetics
Source: BMC Bioinformatics. 2018 Jul 25;19:276. doi: 10.1186/s12859-018-2283-2 (PMC6060545; doi:10.1186/s12859-018-2283-2)
Supplement: Supplementary file 1 — Latest release of source code. A zip file of the source code from release 0.1.8. Accessed 4 May 2018. (ZIP 3513 kb) [file 12859_2018_2283_MOESM1_ESM.zip › phylotree.js-0.1.8/examples/intra-host-hiv/sm1727-pol-2.tre]

((((0_PB_DNA_1_1-2113:0.0,0_PL_RNA_1_1-212:0.0):0.00049,0_PB_DNA_1_1-213:0.00227)0.849:0.00228,((3_PB_RNA_1_1-20:0.00453,(3_PB_RNA_1_1-35:0.00049,3_PB_RNA_1_1-11:0.00224)0.879:0.00458)0.918:0.00050,(3_PB_RNA_1_1-3167:0.00049,(3_PB_RNA_1_1-43:0.00456,3_PB_RNA_1_1-70:0.00227)0.897:0.00049)0.584:0.00049)0.837:0.00227)0.893:0.00049,(0_LN_DNA_1_1-46:0.00914,0_PL_RNA_1_1-58:0.00459)0.541:0.00049,(((((0_LN_DNA_1_1-203:0.0,0_PL_RNA_1_1-205:0.0,3_LN_RNA_1_1-262:0.0):0.00049,((3_LN_RNA_1_1-192:0.00049,3_LN_RNA_1_2-21:0.00228)0.782:0.00229,(((0_LN_DNA_1_1-112:0.0,6_PB_DNA_1_1-61:0.0):0.00049,(((0_LN_DNA_1_1-89:0.0,6_PB_DNA_1_1-29:0.0):0.00460,(0_LN_DNA_1_1-191:0.0,6_PB_DNA_1_1-96:0.0):0.00926)0.341:0.00049,(6_PB_DNA_1_1-24:0.00049,(0_LN_DNA_1_1-2289:0.0,6_PB_DNA_1_1-2352:0.0):0.00049)0.000:0.00049)0.858:0.00229)0.900:0.00454,(3_LN_RNA_1_1-20:0.00225,(3_LN_RNA_1_1-44:0.00228,3_LN_RNA_1_2-44:0.00049)1.000:0.00050)0.427:0.00228)0.046:0.00049)0.739:0.00049)0.950:0.00048,(0_PL_RNA_1_1-42:0.00228,(0_PL_RNA_1_1-118:0.00049,0_PL_RNA_1_1-61:0.00228)0.168:0.00049)0.904:0.00456)0.427:0.00228,0_PL_RNA_1_1-67:0.00916)0.897:0.00048,(((3_LN_RNA_1_1-41:0.00049,(3_LN_RNA_1_1-263:0.00228,3_LN_RNA_1_1-21:0.00228)0.160:0.00049)0.854:0.00226,((0_PL_RNA_1_1-75:0.0,6_LN_DNA_1_1-2242:0.0):0.00049,6_LN_DNA_1_1-80:0.00227)0.853:0.00227)0.515:0.00049,(0_PB_DNA_1_1-1463:0.0,0_PL_RNA_1_1-94:0.0):0.00049)0.929:0.00049)0.000:0.00049);
