# Supplementary material for: phylotree.js - a JavaScript library for application development and interactive data visualization in phylogenetics
Source: BMC Bioinformatics. 2018 Jul 25;19:276. doi: 10.1186/s12859-018-2283-2 (PMC6060545; doi:10.1186/s12859-018-2283-2)
Supplement: Supplementary file 1 — Latest release of source code. A zip file of the source code from release 0.1.8. Accessed 4 May 2018. (ZIP 3513 kb) [file 12859_2018_2283_MOESM1_ESM.zip › phylotree.js-0.1.8/examples/intra-host-hiv/tm1679-gag.tre]

(((0_PB_DNA_1_1-369:0.00666,(0_LN_DNA_1_1-124:0.00051,6_LN_DNA_1_1-77:0.02377)0.805:0.00332)0.808:0.00330,((0_PL_RNA_1_1-2637:0.00051,((0_PL_RNA_1_1-100:0.00050,(0_PL_RNA_1_1-623:0.00050,0_PL_RNA_1_1-24:0.00328)0.849:0.00331)0.850:0.00332,0_PL_RNA_1_1-360:0.00050)0.846:0.00331)0.173:0.00050,0_PB_DNA_1_1-105:0.00330)0.852:0.00329)0.444:0.00051,3_LN_RNA_1_1-13:0.00051,((6_PB_DNA_1_1-78:0.00328,0_LN_DNA_1_1-52:0.00328)0.922:0.00051,(((0_LN_DNA_1_1-3699:0.0,0_PB_DNA_1_1-136:0.0,3_LN_RNA_1_1-2407:0.0,6_PB_DNA_1_1-316:0.0):0.00051,3_LN_RNA_1_1-188:0.00331)0.000:0.00051,(0_LN_DNA_1_1-575:0.00329,0_LN_DNA_1_1-53:0.00329)0.854:0.00051)0.000:0.00051)0.000:0.00051);
