# Supplementary material for: phylotree.js - a JavaScript library for application development and interactive data visualization in phylogenetics
Source: BMC Bioinformatics. 2018 Jul 25;19:276. doi: 10.1186/s12859-018-2283-2 (PMC6060545; doi:10.1186/s12859-018-2283-2)
Supplement: Supplementary file 1 — Latest release of source code. A zip file of the source code from release 0.1.8. Accessed 4 May 2018. (ZIP 3513 kb) [file 12859_2018_2283_MOESM1_ESM.zip › phylotree.js-0.1.8/examples/intra-host-hiv/tm1679-pol-1.tre]

(6_LN_DNA_1_1-4915:0.00228,6_PB_DNA_1_1-50:0.00227,(0_PB_DNA_1_1-53:0.00228,(((((3_LN_RNA_1_1-585:0.00052,3_LN_RNA_1_1-27:0.00229)0.824:0.00228,((3_LN_RNA_1_1-29:0.00220,(6_PB_DNA_1_1-288:0.00229,6_PB_DNA_1_1-137:0.00052)1.000:0.00052)0.745:0.00458,(6_LN_DNA_1_1-45:0.00457,((((((6_PB_DNA_1_1-39:0.00228,(0_PL_RNA_1_1-226:0.00228,0_PL_RNA_1_1-209:0.00052)0.812:0.00228)0.786:0.00229,(0_PL_RNA_1_1-240:0.00222,(0_PL_RNA_1_1-306:0.00052,0_PL_RNA_1_1-38:0.00221)0.402:0.00228)1.000:0.00051)0.748:0.00052,(0_LN_DNA_1_1-173:0.0,0_PB_DNA_1_1-49:0.0,0_PL_RNA_1_1-2144:0.0,3_LN_RNA_1_1-1230:0.0,6_LN_DNA_1_1-75:0.0,6_PB_DNA_1_1-1180:0.0):0.00052)0.994:0.00052,(6_LN_DNA_1_1-53:0.00229,0_PL_RNA_1_1-201:0.00228)0.734:0.00052)0.728:0.00052,(((6_PB_DNA_1_1-844:0.00210,(6_PB_DNA_1_1-376:0.00227,6_PB_DNA_1_1-230:0.00051)1.000:0.00050)0.457:0.00229,(6_PB_DNA_1_1-170:0.00227,6_PB_DNA_1_1-573:0.00052)0.926:0.00209)1.000:0.00052,(6_PB_DNA_1_1-104:0.00227,0_PL_RNA_1_1-198:0.00228)0.587:0.00052)0.000:0.00052)0.932:0.00053,0_PL_RNA_1_1-42:0.00228)0.477:0.00051)0.845:0.00219)1.000:0.00052)0.728:0.00052,((0_PL_RNA_1_1-635:0.00052,0_PL_RNA_1_1-77:0.00228)0.825:0.00228,(3_LN_RNA_1_1-83:0.00051,(3_LN_RNA_1_1-26:0.00221,(3_LN_RNA_1_2-73:0.00051,(3_LN_RNA_1_1-28:0.00229,(3_LN_RNA_1_1-1554:0.00052,3_LN_RNA_1_1-76:0.00231)0.265:0.00052)0.890:0.00221)0.178:0.00228)1.000:0.00052)0.943:0.00455)0.849:0.00051)0.000:0.00052,(0_LN_DNA_1_1-154:0.0,0_PB_DNA_1_1-190:0.0,0_PL_RNA_1_1-396:0.0,3_LN_RNA_1_1-73:0.0,6_PB_DNA_1_1-2420:0.0):0.00052)0.000:0.00052,(6_PB_DNA_1_1-174:0.00228,(0_LN_DNA_1_1-6843:0.00052,0_LN_DNA_1_1-37:0.00226)0.926:0.00454)0.877:0.00052)0.578:0.00052)0.525:0.00052);
