# Supplementary material for: phylotree.js - a JavaScript library for application development and interactive data visualization in phylogenetics
Source: BMC Bioinformatics. 2018 Jul 25;19:276. doi: 10.1186/s12859-018-2283-2 (PMC6060545; doi:10.1186/s12859-018-2283-2)
Supplement: Supplementary file 1 — Latest release of source code. A zip file of the source code from release 0.1.8. Accessed 4 May 2018. (ZIP 3513 kb) [file 12859_2018_2283_MOESM1_ESM.zip › phylotree.js-0.1.8/examples/intra-host-hiv/tm1679-pol-2.tre]

((0_LN_DNA_1_1-164:0.0,0_PL_RNA_1_1-31:0.0,3_LN_RNA_1_1-952:0.0,6_LN_DNA_1_1-88:0.0):0.00054,((((((((0_LN_DNA_1_1-507:0.0,0_PL_RNA_1_1-139:0.0,6_PB_DNA_1_1-34:0.0):0.00054,6_LN_DNA_1_1-152:0.00248)0.852:0.00242,(6_PB_DNA_1_1-33:0.00054,(((0_LN_DNA_1_1-24:0.0,3_LN_RNA_1_1-32:0.0):0.00054,3_LN_RNA_1_1-31:0.00248)0.853:0.00248,6_PB_DNA_1_1-53:0.00249)0.308:0.00054)1.000:0.00053)0.849:0.00497,(6_LN_DNA_1_1-56:0.00249,((0_LN_DNA_1_1-577:0.0,0_PB_DNA_1_1-28:0.0,0_PL_RNA_1_1-238:0.0,6_LN_DNA_1_1-42:0.0,6_PB_DNA_1_1-146:0.0):0.00054,(6_PB_DNA_1_1-54:0.00250,(((0_LN_DNA_1_1-193:0.00242,(6_LN_DNA_1_1-149:0.00054,(0_LN_DNA_1_1-56:0.00248,6_LN_DNA_1_1-62:0.00054)0.893:0.00497)0.625:0.00054)0.941:0.00750,(6_LN_DNA_1_1-716:0.00054,(6_LN_DNA_1_1-86:0.00054,6_LN_DNA_1_1-36:0.00498)0.845:0.00247)1.000:0.00054)0.845:0.00240,0_PL_RNA_1_1-41:0.00249)0.390:0.00054)0.000:0.00054)0.914:0.00054)0.863:0.00242)1.000:0.00053,6_PB_DNA_1_1-41:0.00247)0.253:0.00054,(0_PB_DNA_1_1-45:0.0,6_LN_DNA_1_1-75:0.0,6_PB_DNA_1_1-152:0.0):0.00054)0.523:0.00051,((0_PB_DNA_1_1-65:0.0,0_PL_RNA_1_1-33:0.0,6_LN_DNA_1_1-24:0.0,6_PB_DNA_1_1-322:0.0):0.00054,(6_PB_DNA_1_1-139:0.00495,6_PB_DNA_1_1-92:0.00053)0.718:0.00495)0.902:0.00244)0.865:0.00246,0_PL_RNA_1_1-21:0.00246)0.231:0.00054,((0_PB_DNA_1_1-24:0.00248,6_LN_DNA_1_1-55:0.00497)0.900:0.00054,((3_LN_RNA_1_1-669:0.00054,3_LN_RNA_1_1-44:0.00247)0.859:0.00248,0_PL_RNA_1_1-25:0.00246)0.620:0.00054)1.000:0.00054);
