# Supplementary material for: phylotree.js - a JavaScript library for application development and interactive data visualization in phylogenetics
Source: BMC Bioinformatics. 2018 Jul 25;19:276. doi: 10.1186/s12859-018-2283-2 (PMC6060545; doi:10.1186/s12859-018-2283-2)
Supplement: Supplementary file 1 — Latest release of source code. A zip file of the source code from release 0.1.8. Accessed 4 May 2018. (ZIP 3513 kb) [file 12859_2018_2283_MOESM1_ESM.zip › phylotree.js-0.1.8/examples/large-ancestral-structural-viewer/1ha0.pdb]

HEADER    VIRAL PROTEIN                           08-OCT-98   1HA0              
TITLE     HEMAGGLUTININ PRECURSOR HA0                                           
COMPND    MOL_ID: 1;                                                            
COMPND   2 MOLECULE: PROTEIN (HEMAGGLUTININ PRECURSOR);                         
COMPND   3 CHAIN: A;                                                            
COMPND   4 FRAGMENT: HA1, HA2;                                                  
COMPND   5 ENGINEERED: YES;                                                     
COMPND   6 MUTATION: YES                                                        
SOURCE    MOL_ID: 1;                                                            
SOURCE   2 ORGANISM_SCIENTIFIC: INFLUENZA A VIRUS;                              
SOURCE   3 ORGANISM_TAXID: 11320;                                               
SOURCE   4 STRAIN: CV-1;                                                        
SOURCE   5 EXPRESSION_SYSTEM: VACCINIA VIRUS;                                   
SOURCE   6 EXPRESSION_SYSTEM_TAXID: 10245;                                      
SOURCE   7 EXPRESSION_SYSTEM_VECTOR_TYPE: VIRUS;                                
SOURCE   8 EXPRESSION_SYSTEM_VECTOR: VACCINIA                                   
KEYWDS    GLYCOPROTEIN, MEMBRANE-FUSION PRECURSOR, VIRUS/VIRAL PROTEIN, VIRAL   
KEYWDS   2 PROTEIN                                                              
EXPDTA    X-RAY DIFFRACTION                                                     
AUTHOR    J.CHEN,K.HO LEE,D.A.STEINHAUER,D.J.STEVENS,J.J.SKEHEL,D.C.WILEY       
REVDAT   5   13-JUL-11 1HA0    1       VERSN                                    
REVDAT   4   24-FEB-09 1HA0    1       VERSN                                    
REVDAT   3   01-APR-03 1HA0    1       JRNL                                     
REVDAT   2   22-DEC-99 1HA0    4       HEADER COMPND REMARK JRNL                
REVDAT   2 2                   4       ATOM   SOURCE SEQRES                     
REVDAT   1   12-OCT-98 1HA0    0                                                
JRNL        AUTH   J.CHEN,K.H.LEE,D.A.STEINHAUER,D.J.STEVENS,J.J.SKEHEL,        
JRNL        AUTH 2 D.C.WILEY                                                    
JRNL        TITL   STRUCTURE OF THE HEMAGGLUTININ PRECURSOR CLEAVAGE SITE, A    
JRNL        TITL 2 DETERMINANT OF INFLUENZA PATHOGENICITY AND THE ORIGIN OF THE 
JRNL        TITL 3 LABILE CONFORMATION.                                         
JRNL        REF    CELL(CAMBRIDGE,MASS.)         V.  95   409 1998              
JRNL        REFN                   ISSN 0092-8674                               
JRNL        PMID   9814710                                                      
JRNL        DOI    10.1016/S0092-8674(00)81771-7                                
REMARK   2                                                                      
REMARK   2 RESOLUTION.    2.80 ANGSTROMS.                                       
REMARK   3                                                                      
REMARK   3 REFINEMENT.                                                          
REMARK   3   PROGRAM     : X-PLOR                                               
REMARK   3   AUTHORS     : BRUNGER                                              
REMARK   3                                                                      
REMARK   3  DATA USED IN REFINEMENT.                                            
REMARK   3   RESOLUTION RANGE HIGH (ANGSTROMS) : 2.80                           
REMARK   3   RESOLUTION RANGE LOW  (ANGSTROMS) : 8.00                           
REMARK   3   DATA CUTOFF            (SIGMA(F)) : 2.000                          
REMARK   3   DATA CUTOFF HIGH         (ABS(F)) : 2950070.130                    
REMARK   3   DATA CUTOFF LOW          (ABS(F)) : 0.0000                         
REMARK   3   COMPLETENESS (WORKING+TEST)   (%) : 98.5                           
REMARK   3   NUMBER OF REFLECTIONS             : 13933                          
REMARK   3                                                                      
REMARK   3  FIT TO DATA USED IN REFINEMENT.                                     
REMARK   3   CROSS-VALIDATION METHOD          : THROUGHOUT                      
REMARK   3   FREE R VALUE TEST SET SELECTION  : RANDOM                          
REMARK   3   R VALUE            (WORKING SET) : 0.224                           
REMARK   3   FREE R VALUE                     : 0.302                           
REMARK   3   FREE R VALUE TEST SET SIZE   (%) : 4.900                           
REMARK   3   FREE R VALUE TEST SET COUNT      : 689                             
REMARK   3   ESTIMATED ERROR OF FREE R VALUE  : 0.012                           
REMARK   3                                                                      
REMARK   3  FIT IN THE HIGHEST RESOLUTION BIN.                                  
REMARK   3   TOTAL NUMBER OF BINS USED           : 6                            
REMARK   3   BIN RESOLUTION RANGE HIGH       (A) : 2.80                         
REMARK   3   BIN RESOLUTION RANGE LOW        (A) : 2.97                         
REMARK   3   BIN COMPLETENESS (WORKING+TEST) (%) : 97.60                        
REMARK   3   REFLECTIONS IN BIN    (WORKING SET) : 2183                         
REMARK   3   BIN R VALUE           (WORKING SET) : 0.3370                       
REMARK   3   BIN FREE R VALUE                    : 0.3810                       
REMARK   3   BIN FREE R VALUE TEST SET SIZE  (%) : 4.20                         
REMARK   3   BIN FREE R VALUE TEST SET COUNT     : 96                           
REMARK   3   ESTIMATED ERROR OF BIN FREE R VALUE : 0.039                        
REMARK   3                                                                      
REMARK   3  NUMBER OF NON-HYDROGEN ATOMS USED IN REFINEMENT.                    
REMARK   3   PROTEIN ATOMS            : 3888                                    
REMARK   3   NUCLEIC ACID ATOMS       : 0                                       
REMARK   3   HETEROGEN ATOMS          : 145                                     
REMARK   3   SOLVENT ATOMS            : 37                                      
REMARK   3                                                                      
REMARK   3  B VALUES.                                                           
REMARK   3   FROM WILSON PLOT           (A**2) : 43.50                          
REMARK   3   MEAN B VALUE      (OVERALL, A**2) : 38.30                          
REMARK   3   OVERALL ANISOTROPIC B VALUE.                                       
REMARK   3    B11 (A**2) : 0.00000                                              
REMARK   3    B22 (A**2) : 0.00000                                              
REMARK   3    B33 (A**2) : 0.00000                                              
REMARK   3    B12 (A**2) : 0.00000                                              
REMARK   3    B13 (A**2) : 0.00000                                              
REMARK   3    B23 (A**2) : 0.00000                                              
REMARK   3                                                                      
REMARK   3  ESTIMATED COORDINATE ERROR.                                         
REMARK   3   ESD FROM LUZZATI PLOT        (A) : 0.36                            
REMARK   3   ESD FROM SIGMAA              (A) : 0.34                            
REMARK   3   LOW RESOLUTION CUTOFF        (A) : 8.00                            
REMARK   3                                                                      
REMARK   3  CROSS-VALIDATED ESTIMATED COORDINATE ERROR.                         
REMARK   3   ESD FROM C-V LUZZATI PLOT    (A) : 0.49                            
REMARK   3   ESD FROM C-V SIGMAA          (A) : 0.42                            
REMARK   3                                                                      
REMARK   3  RMS DEVIATIONS FROM IDEAL VALUES.                                   
REMARK   3   BOND LENGTHS                 (A) : 0.008                           
REMARK   3   BOND ANGLES            (DEGREES) : 1.60                            
REMARK   3   DIHEDRAL ANGLES        (DEGREES) : 24.90                           
REMARK   3   IMPROPER ANGLES        (DEGREES) : 1.39                            
REMARK   3                                                                      
REMARK   3  ISOTROPIC THERMAL MODEL : RESTRAINED                                
REMARK   3                                                                      
REMARK   3  ISOTROPIC THERMAL FACTOR RESTRAINTS.    RMS    SIGMA                
REMARK   3   MAIN-CHAIN BOND              (A**2) : 4.350 ; 1.500                
REMARK   3   MAIN-CHAIN ANGLE             (A**2) : 7.020 ; 2.000                
REMARK   3   SIDE-CHAIN BOND              (A**2) : 7.870 ; 2.000                
REMARK   3   SIDE-CHAIN ANGLE             (A**2) : 10.640; 2.500                
REMARK   3                                                                      
REMARK   3  NCS MODEL : NULL                                                    
REMARK   3                                                                      
REMARK   3  NCS RESTRAINTS.                         RMS   SIGMA/WEIGHT          
REMARK   3   GROUP  1  POSITIONAL            (A) : NULL  ; NULL                 
REMARK   3   GROUP  1  B-FACTOR           (A**2) : NULL  ; NULL                 
REMARK   3                                                                      
REMARK   3  PARAMETER FILE  1  : PROTEIN_REP.PARAM                              
REMARK   3  PARAMETER FILE  2  : WATER_REP.PARAM                                
REMARK   3  PARAMETER FILE  3  : CARBOHYDRATE.PARAM                             
REMARK   3  PARAMETER FILE  4  : NULL                                           
REMARK   3  TOPOLOGY FILE  1   : PROTEIN.TOP                                    
REMARK   3  TOPOLOGY FILE  2   : WATER.TOP                                      
REMARK   3  TOPOLOGY FILE  3   : CARBOHYDRATE.TOP                               
REMARK   3  TOPOLOGY FILE  4   : NULL                                           
REMARK   3                                                                      
REMARK   3  OTHER REFINEMENT REMARKS: NULL                                      
REMARK   4                                                                      
REMARK   4 1HA0 COMPLIES WITH FORMAT V. 3.30, 13-JUL-11                         
REMARK 100                                                                      
REMARK 100 THIS ENTRY HAS BEEN PROCESSED BY RCSB ON 23-SEP-99.                  
REMARK 100 THE RCSB ID CODE IS RCSB008096.                                      
REMARK 200                                                                      
REMARK 200 EXPERIMENTAL DETAILS                                                 
REMARK 200  EXPERIMENT TYPE                : X-RAY DIFFRACTION                  
REMARK 200  DATE OF DATA COLLECTION        : NULL                               
REMARK 200  TEMPERATURE           (KELVIN) : 100.0                              
REMARK 200  PH                             : 7.50                               
REMARK 200  NUMBER OF CRYSTALS USED        : 1                                  
REMARK 200                                                                      
REMARK 200  SYNCHROTRON              (Y/N) : Y                                  
REMARK 200  RADIATION SOURCE               : CHESS                              
REMARK 200  BEAMLINE                       : F1                                 
REMARK 200  X-RAY GENERATOR MODEL          : NULL                               
REMARK 200  MONOCHROMATIC OR LAUE    (M/L) : M                                  
REMARK 200  WAVELENGTH OR RANGE        (A) : 0.918                              
REMARK 200  MONOCHROMATOR                  : NULL                               
REMARK 200  OPTICS                         : NULL                               
REMARK 200                                                                      
REMARK 200  DETECTOR TYPE                  : NULL                               
REMARK 200  DETECTOR MANUFACTURER          : NULL                               
REMARK 200  INTENSITY-INTEGRATION SOFTWARE : NULL                               
REMARK 200  DATA SCALING SOFTWARE          : NULL                               
REMARK 200                                                                      
REMARK 200  NUMBER OF UNIQUE REFLECTIONS   : 14885                              
REMARK 200  RESOLUTION RANGE HIGH      (A) : 2.800                              
REMARK 200  RESOLUTION RANGE LOW       (A) : 35.000                             
REMARK 200  REJECTION CRITERIA  (SIGMA(I)) : NULL                               
REMARK 200                                                                      
REMARK 200 OVERALL.                                                             
REMARK 200  COMPLETENESS FOR RANGE     (%) : 99.8                               
REMARK 200  DATA REDUNDANCY                : 15.000                             
REMARK 200  R MERGE                    (I) : 0.09700                            
REMARK 200  R SYM                      (I) : NULL                               
REMARK 200  <I/SIGMA(I)> FOR THE DATA SET  : NULL                               
REMARK 200                                                                      
REMARK 200 IN THE HIGHEST RESOLUTION SHELL.                                     
REMARK 200  HIGHEST RESOLUTION SHELL, RANGE HIGH (A) : NULL                     
REMARK 200  HIGHEST RESOLUTION SHELL, RANGE LOW  (A) : NULL                     
REMARK 200  COMPLETENESS FOR SHELL     (%) : NULL                               
REMARK 200  DATA REDUNDANCY IN SHELL       : NULL                               
REMARK 200  R MERGE FOR SHELL          (I) : NULL                               
REMARK 200  R SYM FOR SHELL            (I) : NULL                               
REMARK 200  <I/SIGMA(I)> FOR SHELL         : NULL                               
REMARK 200                                                                      
REMARK 200 DIFFRACTION PROTOCOL: SINGLE WAVELENGTH                              
REMARK 200 METHOD USED TO DETERMINE THE STRUCTURE: MOLECULAR REPLACEMENT        
REMARK 200 SOFTWARE USED: AMORE                                                 
REMARK 200 STARTING MODEL: NULL                                                 
REMARK 200                                                                      
REMARK 200 REMARK: NULL                                                         
REMARK 280                                                                      
REMARK 280 CRYSTAL                                                              
REMARK 280 SOLVENT CONTENT, VS   (%): 54.37                                     
REMARK 280 MATTHEWS COEFFICIENT, VM (ANGSTROMS**3/DA): 2.70                     
REMARK 280                                                                      
REMARK 280 CRYSTALLIZATION CONDITIONS: PH 7.50                                  
REMARK 290                                                                      
REMARK 290 CRYSTALLOGRAPHIC SYMMETRY                                            
REMARK 290 SYMMETRY OPERATORS FOR SPACE GROUP: I 21 3                           
REMARK 290                                                                      
REMARK 290      SYMOP   SYMMETRY                                                
REMARK 290     NNNMMM   OPERATOR                                                
REMARK 290       1555   X,Y,Z                                                   
REMARK 290       2555   -X+1/2,-Y,Z+1/2                                         
REMARK 290       3555   -X,Y+1/2,-Z+1/2                                         
REMARK 290       4555   X+1/2,-Y+1/2,-Z                                         
REMARK 290       5555   Z,X,Y                                                   
REMARK 290       6555   Z+1/2,-X+1/2,-Y                                         
REMARK 290       7555   -Z+1/2,-X,Y+1/2                                         
REMARK 290       8555   -Z,X+1/2,-Y+1/2                                         
REMARK 290       9555   Y,Z,X                                                   
REMARK 290      10555   -Y,Z+1/2,-X+1/2                                         
REMARK 290      11555   Y+1/2,-Z+1/2,-X                                         
REMARK 290      12555   -Y+1/2,-Z,X+1/2                                         
REMARK 290      13555   X+1/2,Y+1/2,Z+1/2                                       
REMARK 290      14555   -X,-Y+1/2,Z                                             
REMARK 290      15555   -X+1/2,Y,-Z                                             
REMARK 290      16555   X,-Y,-Z+1/2                                             
REMARK 290      17555   Z+1/2,X+1/2,Y+1/2                                       
REMARK 290      18555   Z,-X,-Y+1/2                                             
REMARK 290      19555   -Z,-X+1/2,Y                                             
REMARK 290      20555   -Z+1/2,X,-Y                                             
REMARK 290      21555   Y+1/2,Z+1/2,X+1/2                                       
REMARK 290      22555   -Y+1/2,Z,-X                                             
REMARK 290      23555   Y,-Z,-X+1/2                                             
REMARK 290      24555   -Y,-Z+1/2,X                                             
REMARK 290                                                                      
REMARK 290     WHERE NNN -> OPERATOR NUMBER                                     
REMARK 290           MMM -> TRANSLATION VECTOR                                  
REMARK 290                                                                      
REMARK 290 CRYSTALLOGRAPHIC SYMMETRY TRANSFORMATIONS                            
REMARK 290 THE FOLLOWING TRANSFORMATIONS OPERATE ON THE ATOM/HETATM             
REMARK 290 RECORDS IN THIS ENTRY TO PRODUCE CRYSTALLOGRAPHICALLY                
REMARK 290 RELATED MOLECULES.                                                   
REMARK 290   SMTRY1   1  1.000000  0.000000  0.000000        0.00000            
REMARK 290   SMTRY2   1  0.000000  1.000000  0.000000        0.00000            
REMARK 290   SMTRY3   1  0.000000  0.000000  1.000000        0.00000            
REMARK 290   SMTRY1   2 -1.000000  0.000000  0.000000       76.50000            
REMARK 290   SMTRY2   2  0.000000 -1.000000  0.000000        0.00000            
REMARK 290   SMTRY3   2  0.000000  0.000000  1.000000       76.50000            
REMARK 290   SMTRY1   3 -1.000000  0.000000  0.000000        0.00000            
REMARK 290   SMTRY2   3  0.000000  1.000000  0.000000       76.50000            
REMARK 290   SMTRY3   3  0.000000  0.000000 -1.000000       76.50000            
REMARK 290   SMTRY1   4  1.000000  0.000000  0.000000       76.50000            
REMARK 290   SMTRY2   4  0.000000 -1.000000  0.000000       76.50000            
REMARK 290   SMTRY3   4  0.000000  0.000000 -1.000000        0.00000            
REMARK 290   SMTRY1   5  0.000000  0.000000  1.000000        0.00000            
REMARK 290   SMTRY2   5  1.000000  0.000000  0.000000        0.00000            
REMARK 290   SMTRY3   5  0.000000  1.000000  0.000000        0.00000            
REMARK 290   SMTRY1   6  0.000000  0.000000  1.000000       76.50000            
REMARK 290   SMTRY2   6 -1.000000  0.000000  0.000000       76.50000            
REMARK 290   SMTRY3   6  0.000000 -1.000000  0.000000        0.00000            
REMARK 290   SMTRY1   7  0.000000  0.000000 -1.000000       76.50000            
REMARK 290   SMTRY2   7 -1.000000  0.000000  0.000000        0.00000            
REMARK 290   SMTRY3   7  0.000000  1.000000  0.000000       76.50000            
REMARK 290   SMTRY1   8  0.000000  0.000000 -1.000000        0.00000            
REMARK 290   SMTRY2   8  1.000000  0.000000  0.000000       76.50000            
REMARK 290   SMTRY3   8  0.000000 -1.000000  0.000000       76.50000            
REMARK 290   SMTRY1   9  0.000000  1.000000  0.000000        0.00000            
REMARK 290   SMTRY2   9  0.000000  0.000000  1.000000        0.00000            
REMARK 290   SMTRY3   9  1.000000  0.000000  0.000000        0.00000            
REMARK 290   SMTRY1  10  0.000000 -1.000000  0.000000        0.00000            
REMARK 290   SMTRY2  10  0.000000  0.000000  1.000000       76.50000            
REMARK 290   SMTRY3  10 -1.000000  0.000000  0.000000       76.50000            
REMARK 290   SMTRY1  11  0.000000  1.000000  0.000000       76.50000            
REMARK 290   SMTRY2  11  0.000000  0.000000 -1.000000       76.50000            
REMARK 290   SMTRY3  11 -1.000000  0.000000  0.000000        0.00000            
REMARK 290   SMTRY1  12  0.000000 -1.000000  0.000000       76.50000            
REMARK 290   SMTRY2  12  0.000000  0.000000 -1.000000        0.00000            
REMARK 290   SMTRY3  12  1.000000  0.000000  0.000000       76.50000            
REMARK 290   SMTRY1  13  1.000000  0.000000  0.000000       76.50000            
REMARK 290   SMTRY2  13  0.000000  1.000000  0.000000       76.50000            
REMARK 290   SMTRY3  13  0.000000  0.000000  1.000000       76.50000            
REMARK 290   SMTRY1  14 -1.000000  0.000000  0.000000        0.00000            
REMARK 290   SMTRY2  14  0.000000 -1.000000  0.000000       76.50000            
REMARK 290   SMTRY3  14  0.000000  0.000000  1.000000        0.00000            
REMARK 290   SMTRY1  15 -1.000000  0.000000  0.000000       76.50000            
REMARK 290   SMTRY2  15  0.000000  1.000000  0.000000        0.00000            
REMARK 290   SMTRY3  15  0.000000  0.000000 -1.000000        0.00000            
REMARK 290   SMTRY1  16  1.000000  0.000000  0.000000        0.00000            
REMARK 290   SMTRY2  16  0.000000 -1.000000  0.000000        0.00000            
REMARK 290   SMTRY3  16  0.000000  0.000000 -1.000000       76.50000            
REMARK 290   SMTRY1  17  0.000000  0.000000  1.000000       76.50000            
REMARK 290   SMTRY2  17  1.000000  0.000000  0.000000       76.50000            
REMARK 290   SMTRY3  17  0.000000  1.000000  0.000000       76.50000            
REMARK 290   SMTRY1  18  0.000000  0.000000  1.000000        0.00000            
REMARK 290   SMTRY2  18 -1.000000  0.000000  0.000000        0.00000            
REMARK 290   SMTRY3  18  0.000000 -1.000000  0.000000       76.50000            
REMARK 290   SMTRY1  19  0.000000  0.000000 -1.000000        0.00000            
REMARK 290   SMTRY2  19 -1.000000  0.000000  0.000000       76.50000            
REMARK 290   SMTRY3  19  0.000000  1.000000  0.000000        0.00000            
REMARK 290   SMTRY1  20  0.000000  0.000000 -1.000000       76.50000            
REMARK 290   SMTRY2  20  1.000000  0.000000  0.000000        0.00000            
REMARK 290   SMTRY3  20  0.000000 -1.000000  0.000000        0.00000            
REMARK 290   SMTRY1  21  0.000000  1.000000  0.000000       76.50000            
REMARK 290   SMTRY2  21  0.000000  0.000000  1.000000       76.50000            
REMARK 290   SMTRY3  21  1.000000  0.000000  0.000000       76.50000            
REMARK 290   SMTRY1  22  0.000000 -1.000000  0.000000       76.50000            
REMARK 290   SMTRY2  22  0.000000  0.000000  1.000000        0.00000            
REMARK 290   SMTRY3  22 -1.000000  0.000000  0.000000        0.00000            
REMARK 290   SMTRY1  23  0.000000  1.000000  0.000000        0.00000            
REMARK 290   SMTRY2  23  0.000000  0.000000 -1.000000        0.00000            
REMARK 290   SMTRY3  23 -1.000000  0.000000  0.000000       76.50000            
REMARK 290   SMTRY1  24  0.000000 -1.000000  0.000000        0.00000            
REMARK 290   SMTRY2  24  0.000000  0.000000 -1.000000       76.50000            
REMARK 290   SMTRY3  24  1.000000  0.000000  0.000000        0.00000            
REMARK 290                                                                      
REMARK 290 REMARK: NULL                                                         
REMARK 300                                                                      
REMARK 300 BIOMOLECULE: 1                                                       
REMARK 300 SEE REMARK 350 FOR THE AUTHOR PROVIDED AND/OR PROGRAM                
REMARK 300 GENERATED ASSEMBLY INFORMATION FOR THE STRUCTURE IN                  
REMARK 300 THIS ENTRY. THE REMARK MAY ALSO PROVIDE INFORMATION ON               
REMARK 300 BURIED SURFACE AREA.                                                 
REMARK 350                                                                      
REMARK 350 COORDINATES FOR A COMPLETE MULTIMER REPRESENTING THE KNOWN           
REMARK 350 BIOLOGICALLY SIGNIFICANT OLIGOMERIZATION STATE OF THE                
REMARK 350 MOLECULE CAN BE GENERATED BY APPLYING BIOMT TRANSFORMATIONS          
REMARK 350 GIVEN BELOW.  BOTH NON-CRYSTALLOGRAPHIC AND                          
REMARK 350 CRYSTALLOGRAPHIC OPERATIONS ARE GIVEN.                               
REMARK 350                                                                      
REMARK 350 BIOMOLECULE: 1                                                       
REMARK 350 AUTHOR DETERMINED BIOLOGICAL UNIT: TRIMERIC                          
REMARK 350 SOFTWARE DETERMINED QUATERNARY STRUCTURE: TRIMERIC                   
REMARK 350 SOFTWARE USED: PISA,PQS                                              
REMARK 350 TOTAL BURIED SURFACE AREA: 20070 ANGSTROM**2                         
REMARK 350 SURFACE AREA OF THE COMPLEX: 60930 ANGSTROM**2                       
REMARK 350 CHANGE IN SOLVENT FREE ENERGY: 59.0 KCAL/MOL                         
REMARK 350 APPLY THE FOLLOWING TO CHAINS: A                                     
REMARK 350   BIOMT1   1  1.000000  0.000000  0.000000        0.00000            
REMARK 350   BIOMT2   1  0.000000  1.000000  0.000000        0.00000            
REMARK 350   BIOMT3   1  0.000000  0.000000  1.000000        0.00000            
REMARK 350   BIOMT1   2  0.000000  0.000000 -1.000000       76.50000            
REMARK 350   BIOMT2   2 -1.000000  0.000000  0.000000      153.00000            
REMARK 350   BIOMT3   2  0.000000  1.000000  0.000000      -76.50000            
REMARK 350   BIOMT1   3  0.000000 -1.000000  0.000000      153.00000            
REMARK 350   BIOMT2   3  0.000000  0.000000  1.000000       76.50000            
REMARK 350   BIOMT3   3 -1.000000  0.000000  0.000000       76.50000            
REMARK 500                                                                      
REMARK 500 GEOMETRY AND STEREOCHEMISTRY                                         
REMARK 500 SUBTOPIC: COVALENT BOND ANGLES                                       
REMARK 500                                                                      
REMARK 500 THE STEREOCHEMICAL PARAMETERS OF THE FOLLOWING RESIDUES              
REMARK 500 HAVE VALUES WHICH DEVIATE FROM EXPECTED VALUES BY MORE               
REMARK 500 THAN 6*RMSD (M=MODEL NUMBER; RES=RESIDUE NAME; C=CHAIN               
REMARK 500 IDENTIFIER; SSEQ=SEQUENCE NUMBER; I=INSERTION CODE).                 
REMARK 500                                                                      
REMARK 500 STANDARD TABLE:                                                      
REMARK 500 FORMAT: (10X,I3,1X,A3,1X,A1,I4,A1,3(1X,A4,2X),12X,F5.1)              
REMARK 500                                                                      
REMARK 500 EXPECTED VALUES PROTEIN: ENGH AND HUBER, 1999                        
REMARK 500 EXPECTED VALUES NUCLEIC ACID: CLOWNEY ET AL 1996                     
REMARK 500                                                                      
REMARK 500  M RES CSSEQI ATM1   ATM2   ATM3                                     
REMARK 500    PRO A 324   C   -  N   -  CA  ANGL. DEV. =  15.1 DEGREES          
REMARK 500    PRO A 324   C   -  N   -  CD  ANGL. DEV. = -16.0 DEGREES          
REMARK 500    LYS A 326   N   -  CA  -  C   ANGL. DEV. =  18.6 DEGREES          
REMARK 500                                                                      
REMARK 500 REMARK: NULL                                                         
REMARK 500                                                                      
REMARK 500 GEOMETRY AND STEREOCHEMISTRY                                         
REMARK 500 SUBTOPIC: TORSION ANGLES                                             
REMARK 500                                                                      
REMARK 500 TORSION ANGLES OUTSIDE THE EXPECTED RAMACHANDRAN REGIONS:            
REMARK 500 (M=MODEL NUMBER; RES=RESIDUE NAME; C=CHAIN IDENTIFIER;               
REMARK 500 SSEQ=SEQUENCE NUMBER; I=INSERTION CODE).                             
REMARK 500                                                                      
REMARK 500 STANDARD TABLE:                                                      
REMARK 500 FORMAT:(10X,I3,1X,A3,1X,A1,I4,A1,4X,F7.2,3X,F7.2)                    
REMARK 500                                                                      
REMARK 500 EXPECTED VALUES: GJ KLEYWEGT AND TA JONES (1996). PHI/PSI-           
REMARK 500 CHOLOGY: RAMACHANDRAN REVISITED. STRUCTURE 4, 1395 - 1400            
REMARK 500                                                                      
REMARK 500  M RES CSSEQI        PSI       PHI                                   
REMARK 500    THR A  10     -163.41   -122.00                                   
REMARK 500    ASN A  38      159.49    179.10                                   
REMARK 500    ASN A  53       27.07    -75.93                                   
REMARK 500    ILE A  62     -110.80     60.36                                   
REMARK 500    ASP A  77        1.65    -59.67                                   
REMARK 500    CYS A  97     -168.43   -172.71                                   
REMARK 500    GLU A 119       98.02    -61.15                                   
REMARK 500    VAL A 130      -52.92   -149.78                                   
REMARK 500    THR A 131      109.08     68.86                                   
REMARK 500    GLN A 132     -176.02    -53.45                                   
REMARK 500    ASN A 133       38.83     80.33                                   
REMARK 500    CYS A 139       57.00   -113.59                                   
REMARK 500    SER A 145      150.11    -43.47                                   
REMARK 500    THR A 155     -132.66   -108.01                                   
REMARK 500    SER A 159       32.36   -165.08                                   
REMARK 500    ASN A 173       42.00    -92.00                                   
REMARK 500    VAL A 196      -65.98     62.05                                   
REMARK 500    SER A 279      124.25   -175.48                                   
REMARK 500    ASN A 290       34.86    -95.09                                   
REMARK 500    LEU A 314      103.14   -163.47                                   
REMARK 500    VAL A 323       80.75     21.35                                   
REMARK 500    PRO A 324      123.19     -4.83                                   
REMARK 500    GLU A 325      -48.02     75.58                                   
REMARK 500    LYS A 326      162.96    103.59                                   
REMARK 500    GLN A 327      -83.96    118.01                                   
REMARK 500    THR A 328      -87.47   -124.91                                   
REMARK 500    LEU A 331     -107.88    100.26                                   
REMARK 500    PHE A 332     -171.82    143.21                                   
REMARK 500    ILE A 335      102.74     80.27                                   
REMARK 500    PHE A 338        2.28    -66.81                                   
REMARK 500    ILE A 339     -105.98    -56.56                                   
REMARK 500    GLU A 340       36.99    -89.51                                   
REMARK 500    ASN A 357     -155.57   -145.33                                   
REMARK 500    THR A 388      -60.96   -121.62                                   
REMARK 500    ASN A 389       87.40     65.11                                   
REMARK 500    PHE A 392      -99.49   -109.25                                   
REMARK 500    GLN A 394     -153.83   -126.52                                   
REMARK 500    ARG A 405      -54.98    -27.91                                   
REMARK 500    ARG A 456     -136.01     47.68                                   
REMARK 500    TYR A 470       45.10    -72.76                                   
REMARK 500    ASN A 483       44.17   -100.99                                   
REMARK 500    ARG A 499      -73.52    -70.58                                   
REMARK 500    PHE A 500       19.14    -67.05                                   
REMARK 500    GLN A 501      109.18    141.11                                   
REMARK 500                                                                      
REMARK 500 REMARK: NULL                                                         
REMARK 500                                                                      
REMARK 500 GEOMETRY AND STEREOCHEMISTRY                                         
REMARK 500 SUBTOPIC: CHIRAL CENTERS                                             
REMARK 500                                                                      
REMARK 500 UNEXPECTED CONFIGURATION OF THE FOLLOWING CHIRAL                     
REMARK 500 CENTER(S) USING IMPROPER CA--C--CB--N CHIRALITY                      
REMARK 500 FOR AMINO ACIDS AND C1'--O4'--N1(N9)--C2' FOR                        
REMARK 500 NUCLEIC ACIDS OR EQUIVALENT ANGLE                                    
REMARK 500 M=MODEL NUMBER; RES=RESIDUE NAME; C=CHAIN                            
REMARK 500 IDENTIFIER; SSEQ=SEQUENCE NUMBER; I=INSERTION CODE                   
REMARK 500                                                                      
REMARK 500 STANDARD TABLE:                                                      
REMARK 500 FORMAT: (10X,I3,1X,A3,1X,A1,I4,A1,6X,F5.1,6X,A1,10X,A1,3X,A16)       
REMARK 500                                                                      
REMARK 500  M RES CSSEQI    IMPROPER   EXPECTED   FOUND DETAILS                 
REMARK 500    ASN A 133        24.9      L          L   OUTSIDE RANGE           
REMARK 500    LYS A 326        20.5      L          L   OUTSIDE RANGE           
REMARK 500    GLN A 327        17.8      L          L   OUTSIDE RANGE           
REMARK 500    THR A 328        21.6      L          L   OUTSIDE RANGE           
REMARK 500    LEU A 331        24.0      L          L   OUTSIDE RANGE           
REMARK 500                                                                      
REMARK 500 REMARK: NULL                                                         
REMARK 800                                                                      
REMARK 800 SITE                                                                 
REMARK 800 SITE_IDENTIFIER: AC1                                                 
REMARK 800 EVIDENCE_CODE: SOFTWARE                                              
REMARK 800 SITE_DESCRIPTION: BINDING SITE FOR RESIDUE NAG A 1420                
REMARK 800                                                                      
REMARK 800 SITE_IDENTIFIER: AC2                                                 
REMARK 800 EVIDENCE_CODE: SOFTWARE                                              
REMARK 800 SITE_DESCRIPTION: BINDING SITE FOR RESIDUE NAG A 1430                
REMARK 800                                                                      
REMARK 800 SITE_IDENTIFIER: AC3                                                 
REMARK 800 EVIDENCE_CODE: SOFTWARE                                              
REMARK 800 SITE_DESCRIPTION: BINDING SITE FOR RESIDUE NAG A 1431                
REMARK 800                                                                      
REMARK 800 SITE_IDENTIFIER: AC4                                                 
REMARK 800 EVIDENCE_CODE: SOFTWARE                                              
REMARK 800 SITE_DESCRIPTION: BINDING SITE FOR RESIDUE BMA A 1432                
REMARK 800                                                                      
REMARK 800 SITE_IDENTIFIER: AC5                                                 
REMARK 800 EVIDENCE_CODE: SOFTWARE                                              
REMARK 800 SITE_DESCRIPTION: BINDING SITE FOR RESIDUE NAG A 1440                
REMARK 800                                                                      
REMARK 800 SITE_IDENTIFIER: AC6                                                 
REMARK 800 EVIDENCE_CODE: SOFTWARE                                              
REMARK 800 SITE_DESCRIPTION: BINDING SITE FOR RESIDUE NAG A 1450                
REMARK 800                                                                      
REMARK 800 SITE_IDENTIFIER: AC7                                                 
REMARK 800 EVIDENCE_CODE: SOFTWARE                                              
REMARK 800 SITE_DESCRIPTION: BINDING SITE FOR RESIDUE NAG A 1451                
REMARK 800                                                                      
REMARK 800 SITE_IDENTIFIER: AC8                                                 
REMARK 800 EVIDENCE_CODE: SOFTWARE                                              
REMARK 800 SITE_DESCRIPTION: BINDING SITE FOR RESIDUE BMA A 1452                
REMARK 800                                                                      
REMARK 800 SITE_IDENTIFIER: AC9                                                 
REMARK 800 EVIDENCE_CODE: SOFTWARE                                              
REMARK 800 SITE_DESCRIPTION: BINDING SITE FOR RESIDUE NAG A 1460                
REMARK 800                                                                      
REMARK 800 SITE_IDENTIFIER: BC1                                                 
REMARK 800 EVIDENCE_CODE: SOFTWARE                                              
REMARK 800 SITE_DESCRIPTION: BINDING SITE FOR RESIDUE NAG A 1461                
REMARK 800                                                                      
REMARK 800 SITE_IDENTIFIER: BC2                                                 
REMARK 800 EVIDENCE_CODE: SOFTWARE                                              
REMARK 800 SITE_DESCRIPTION: BINDING SITE FOR RESIDUE MAN A 1462                
DBREF  1HA0 A    9   502  UNP    P03437   HEMA_IAAIC      25    518             
SEQADV 1HA0 GLN A  329  UNP  P03437    ARG   345 ENGINEERED                     
SEQADV 1HA0 ASN A  493  UNP  P03437    ASP   509 CONFLICT                       
SEQRES   1 A  494  SER THR ALA THR LEU CYS LEU GLY HIS HIS ALA VAL PRO          
SEQRES   2 A  494  ASN GLY THR LEU VAL LYS THR ILE THR ASP ASP GLN ILE          
SEQRES   3 A  494  GLU VAL THR ASN ALA THR GLU LEU VAL GLN SER SER SER          
SEQRES   4 A  494  THR GLY LYS ILE CYS ASN ASN PRO HIS ARG ILE LEU ASP          
SEQRES   5 A  494  GLY ILE ASP CYS THR LEU ILE ASP ALA LEU LEU GLY ASP          
SEQRES   6 A  494  PRO HIS CYS ASP VAL PHE GLN ASN GLU THR TRP ASP LEU          
SEQRES   7 A  494  PHE VAL GLU ARG SER LYS ALA PHE SER ASN CYS TYR PRO          
SEQRES   8 A  494  TYR ASP VAL PRO ASP TYR ALA SER LEU ARG SER LEU VAL          
SEQRES   9 A  494  ALA SER SER GLY THR LEU GLU PHE ILE THR GLU GLY PHE          
SEQRES  10 A  494  THR TRP THR GLY VAL THR GLN ASN GLY GLY SER ASN ALA          
SEQRES  11 A  494  CYS LYS ARG GLY PRO GLY SER GLY PHE PHE SER ARG LEU          
SEQRES  12 A  494  ASN TRP LEU THR LYS SER GLY SER THR TYR PRO VAL LEU          
SEQRES  13 A  494  ASN VAL THR MET PRO ASN ASN ASP ASN PHE ASP LYS LEU          
SEQRES  14 A  494  TYR ILE TRP GLY ILE HIS HIS PRO SER THR ASN GLN GLU          
SEQRES  15 A  494  GLN THR SER LEU TYR VAL GLN ALA SER GLY ARG VAL THR          
SEQRES  16 A  494  VAL SER THR ARG ARG SER GLN GLN THR ILE ILE PRO ASN          
SEQRES  17 A  494  ILE GLY SER ARG PRO TRP VAL ARG GLY LEU SER SER ARG          
SEQRES  18 A  494  ILE SER ILE TYR TRP THR ILE VAL LYS PRO GLY ASP VAL          
SEQRES  19 A  494  LEU VAL ILE ASN SER ASN GLY ASN LEU ILE ALA PRO ARG          
SEQRES  20 A  494  GLY TYR PHE LYS MET ARG THR GLY LYS SER SER ILE MET          
SEQRES  21 A  494  ARG SER ASP ALA PRO ILE ASP THR CYS ILE SER GLU CYS          
SEQRES  22 A  494  ILE THR PRO ASN GLY SER ILE PRO ASN ASP LYS PRO PHE          
SEQRES  23 A  494  GLN ASN VAL ASN LYS ILE THR TYR GLY ALA CYS PRO LYS          
SEQRES  24 A  494  TYR VAL LYS GLN ASN THR LEU LYS LEU ALA THR GLY MET          
SEQRES  25 A  494  ARG ASN VAL PRO GLU LYS GLN THR GLN GLY LEU PHE GLY          
SEQRES  26 A  494  ALA ILE ALA GLY PHE ILE GLU ASN GLY TRP GLU GLY MET          
SEQRES  27 A  494  ILE ASP GLY TRP TYR GLY PHE ARG HIS GLN ASN SER GLU          
SEQRES  28 A  494  GLY THR GLY GLN ALA ALA ASP LEU LYS SER THR GLN ALA          
SEQRES  29 A  494  ALA ILE ASP GLN ILE ASN GLY LYS LEU ASN ARG VAL ILE          
SEQRES  30 A  494  GLU LYS THR ASN GLU LYS PHE HIS GLN ILE GLU LYS GLU          
SEQRES  31 A  494  PHE SER GLU VAL GLU GLY ARG ILE GLN ASP LEU GLU LYS          
SEQRES  32 A  494  TYR VAL GLU ASP THR LYS ILE ASP LEU TRP SER TYR ASN          
SEQRES  33 A  494  ALA GLU LEU LEU VAL ALA LEU GLU ASN GLN HIS THR ILE          
SEQRES  34 A  494  ASP LEU THR ASP SER GLU MET ASN LYS LEU PHE GLU LYS          
SEQRES  35 A  494  THR ARG ARG GLN LEU ARG GLU ASN ALA GLU GLU MET GLY          
SEQRES  36 A  494  ASN GLY CYS PHE LYS ILE TYR HIS LYS CYS ASP ASN ALA          
SEQRES  37 A  494  CYS ILE GLU SER ILE ARG ASN GLY THR TYR ASP HIS ASP          
SEQRES  38 A  494  VAL TYR ARG ASN GLU ALA LEU ASN ASN ARG PHE GLN ILE          
MODRES 1HA0 ASN A   22  ASN  GLYCOSYLATION SITE                                 
MODRES 1HA0 ASN A   38  ASN  GLYCOSYLATION SITE                                 
MODRES 1HA0 ASN A   81  ASN  GLYCOSYLATION SITE                                 
MODRES 1HA0 ASN A  165  ASN  GLYCOSYLATION SITE                                 
MODRES 1HA0 ASN A  285  ASN  GLYCOSYLATION SITE                                 
HET    NAG  A1420      14                                                       
HET    NAG  A1430      14                                                       
HET    NAG  A1431      14                                                       
HET    BMA  A1432      11                                                       
HET    NAG  A1440      14                                                       
HET    NAG  A1450      14                                                       
HET    NAG  A1451      14                                                       
HET    BMA  A1452      11                                                       
HET    NAG  A1460      14                                                       
HET    NAG  A1461      14                                                       
HET    MAN  A1462      11                                                       
HETNAM     NAG N-ACETYL-D-GLUCOSAMINE                                           
HETNAM     BMA BETA-D-MANNOSE                                                   
HETNAM     MAN ALPHA-D-MANNOSE                                                  
FORMUL   2  NAG    8(C8 H15 N O6)                                               
FORMUL   3  BMA    2(C6 H12 O6)                                                 
FORMUL   6  MAN    C6 H12 O6                                                    
FORMUL   7  HOH   *37(H2 O)                                                     
HELIX    1   1 LEU A   66  LEU A   71  1                                   6    
HELIX    2   2 ASP A   77  PHE A   79  5                                   3    
HELIX    3   3 TYR A  105  SER A  115  1                                  11    
HELIX    4   4 ASN A  137  CYS A  139  5                                   3    
HELIX    5   5 ASN A  188  TYR A  195  1                                   8    
HELIX    6   6 LEU A  367  ILE A  385  1                                  19    
HELIX    7   7 ARG A  405  ASN A  458  1                                  54    
HELIX    8   8 ASN A  475  ARG A  482  1                                   8    
HELIX    9   9 ASP A  489  ARG A  499  1                                  11    
SHEET    1   A 2 ALA A  39  GLU A  41  0                                        
SHEET    2   A 2 LYS A 315  ALA A 317 -1  N  LEU A 316   O  THR A  40           
SHEET    1   C 2 LYS A  50  CYS A  52  0                                        
SHEET    2   C 2 PRO A 273  ASP A 275  1  N  PRO A 273   O  ILE A  51           
SHEET    1   D 3 ILE A  58  ASP A  60  0                                        
SHEET    2   D 3 LEU A  86  GLU A  89  1  N  LEU A  86   O  LEU A  59           
SHEET    3   D 3 SER A 266  ARG A 269  1  N  SER A 266   O  PHE A  87           
SHEET    1   E 3 TYR A 100  VAL A 102  0                                        
SHEET    2   E 3 ARG A 229  VAL A 237  1  N  ILE A 230   O  ASP A 101           
SHEET    3   E 3 LYS A 176  HIS A 184 -1  N  HIS A 184   O  ARG A 229           
SHEET    1   F 2 PHE A 120  THR A 122  0                                        
SHEET    2   F 2 GLY A 256  PHE A 258 -1  N  TYR A 257   O  ILE A 121           
SHEET    1   G 2 LEU A 151  TRP A 153  0                                        
SHEET    2   G 2 ILE A 252  PRO A 254 -1  N  ALA A 253   O  ASN A 152           
SHEET    1   H 4 LEU A 164  PRO A 169  0                                        
SHEET    2   H 4 VAL A 242  SER A 247 -1  N  SER A 247   O  LEU A 164           
SHEET    3   H 4 VAL A 202  SER A 205 -1  N  SER A 205   O  VAL A 244           
SHEET    4   H 4 GLN A 210  ILE A 213 -1  N  ILE A 213   O  VAL A 202           
SHEET    1   I 2 SER A 136  ARG A 141  0                                        
SHEET    2   I 2 GLY A 144  GLY A 146 -1  N  GLY A 146   O  SER A 136           
SHEET    1   J 2 GLY A 352  ASN A 357  0                                        
SHEET    2   J 2 GLY A 360  ALA A 365 -1  N  ALA A 364   O  PHE A 353           
SHEET    1   K 2 ALA A 459  GLU A 461  0                                        
SHEET    2   K 2 PHE A 467  ILE A 469 -1  N  LYS A 468   O  GLU A 460           
SSBOND   1 CYS A   14    CYS A  466                          1555   1555  2.03  
SSBOND   2 CYS A   52    CYS A  277                          1555   1555  2.03  
SSBOND   3 CYS A   64    CYS A   76                          1555   1555  2.03  
SSBOND   4 CYS A   97    CYS A  139                          1555   1555  2.03  
SSBOND   5 CYS A  281    CYS A  305                          1555   1555  2.04  
SSBOND   6 CYS A  473    CYS A  477                          1555   1555  2.04  
LINK         O4  NAG A1430                 C1  NAG A1431     1555   1555  1.39  
LINK         O4  NAG A1431                 C1  BMA A1432     1555   1555  1.39  
LINK         O4  NAG A1450                 C1  NAG A1451     1555   1555  1.38  
LINK         O4  NAG A1451                 C1  BMA A1452     1555   1555  1.39  
LINK         O4  NAG A1460                 C1  NAG A1461     1555   1555  1.40  
LINK         O4  NAG A1461                 C1  MAN A1462     1555   1555  1.40  
LINK         ND2 ASN A  22                 C1  NAG A1420     1555   1555  1.46  
LINK         ND2 ASN A  38                 C1  NAG A1430     1555   1555  1.45  
LINK         ND2 ASN A  81                 C1  NAG A1440     1555   1555  1.45  
LINK         ND2 ASN A 165                 C1  NAG A1450     1555   1555  1.46  
LINK         ND2 ASN A 285                 C1  NAG A1460     1555   1555  1.46  
CISPEP   1 ASN A   54    PRO A   55          0         0.59                     
SITE     1 AC1  2 ASN A  22  HOH A1471                                          
SITE     1 AC2  3 ASN A  38  THR A 318  NAG A1431                               
SITE     1 AC3  2 NAG A1430  BMA A1432                                          
SITE     1 AC4  1 NAG A1431                                                     
SITE     1 AC5  3 ASN A  81  PHE A 120  GLN A 329                               
SITE     1 AC6  4 ASN A 165  THR A 167  SER A 219  NAG A1451                    
SITE     1 AC7  3 TRP A 222  NAG A1450  BMA A1452                               
SITE     1 AC8  2 TRP A 222  NAG A1451                                          
SITE     1 AC9  4 SER A  45  ASN A 285  VAL A 297  NAG A1461                    
SITE     1 BC1  2 NAG A1460  MAN A1462                                          
SITE     1 BC2  1 NAG A1461                                                     
CRYST1  153.000  153.000  153.000  90.00  90.00  90.00 I 21 3       24          
ORIGX1      1.000000  0.000000  0.000000        0.00000                         
ORIGX2      0.000000  1.000000  0.000000        0.00000                         
ORIGX3      0.000000  0.000000  1.000000        0.00000                         
SCALE1      0.006536  0.000000  0.000000        0.00000                         
SCALE2      0.000000  0.006536  0.000000        0.00000                         
SCALE3      0.000000  0.000000  0.006536        0.00000                         
ATOM      1  N   SER A   9      78.230  48.155 -19.215  1.00 80.60           N  
ATOM      2  CA  SER A   9      79.481  48.895 -18.884  1.00 79.89           C  
ATOM      3  C   SER A   9      79.350  49.791 -17.649  1.00 71.64           C  
ATOM      4  O   SER A   9      80.182  49.743 -16.740  1.00 72.74           O  
ATOM      5  CB  SER A   9      79.918  49.727 -20.099  1.00 88.17           C  
ATOM      6  OG  SER A   9      78.811  49.967 -20.959  1.00 95.91           O  
ATOM      7  N   THR A  10      78.304  50.610 -17.628  1.00 58.79           N  
ATOM      8  CA  THR A  10      78.084  51.534 -16.535  1.00 46.53           C  
ATOM      9  C   THR A  10      76.736  51.333 -15.844  1.00 42.71           C  
ATOM     10  O   THR A  10      76.085  50.307 -16.030  1.00 45.07           O  
ATOM     11  CB  THR A  10      78.183  52.988 -17.054  1.00 44.13           C  
ATOM     12  OG1 THR A  10      77.148  53.223 -18.016  1.00 41.13           O  
ATOM     13  CG2 THR A  10      79.537  53.225 -17.726  1.00 38.01           C  
ATOM     14  N   ALA A  11      76.330  52.344 -15.080  1.00 39.79           N  
ATOM     15  CA  ALA A  11      75.076  52.368 -14.336  1.00 35.68           C  
ATOM     16  C   ALA A  11      74.753  53.840 -14.078  1.00 35.27           C  
ATOM     17  O   ALA A  11      75.583  54.723 -14.338  1.00 37.55           O  
ATOM     18  CB  ALA A  11      75.230  51.625 -13.009  1.00 30.73           C  
ATOM     19  N   THR A  12      73.568  54.102 -13.550  1.00 31.17           N  
ATOM     20  CA  THR A  12      73.150  55.470 -13.259  1.00 27.65           C  
ATOM     21  C   THR A  12      72.519  55.550 -11.872  1.00 22.77           C  
ATOM     22  O   THR A  12      71.771  54.665 -11.463  1.00 25.30           O  
ATOM     23  CB  THR A  12      72.163  55.987 -14.329  1.00 30.36           C  
ATOM     24  OG1 THR A  12      72.816  56.008 -15.608  1.00 31.74           O  
ATOM     25  CG2 THR A  12      71.672  57.383 -13.983  1.00 20.96           C  
ATOM     26  N   LEU A  13      72.828  56.615 -11.152  1.00 19.44           N  
ATOM     27  CA  LEU A  13      72.315  56.799  -9.806  1.00 21.04           C  
ATOM     28  C   LEU A  13      71.968  58.263  -9.569  1.00 20.78           C  
ATOM     29  O   LEU A  13      72.857  59.102  -9.419  1.00 21.77           O  
ATOM     30  CB  LEU A  13      73.364  56.338  -8.784  1.00 17.93           C  
ATOM     31  CG  LEU A  13      73.020  56.496  -7.303  1.00 16.59           C  
ATOM     32  CD1 LEU A  13      71.927  55.503  -6.928  1.00  9.57           C  
ATOM     33  CD2 LEU A  13      74.259  56.300  -6.449  1.00 10.49           C  
ATOM     34  N   CYS A  14      70.675  58.564  -9.576  1.00 19.63           N  
ATOM     35  CA  CYS A  14      70.203  59.917  -9.343  1.00 22.69           C  
ATOM     36  C   CYS A  14      69.846  60.147  -7.876  1.00 26.53           C  
ATOM     37  O   CYS A  14      69.420  59.231  -7.174  1.00 30.04           O  
ATOM     38  CB  CYS A  14      68.971  60.191 -10.193  1.00 25.31           C  
ATOM     39  SG  CYS A  14      69.228  60.030 -11.983  1.00 33.81           S  
ATOM     40  N   LEU A  15      70.035  61.378  -7.415  1.00 28.45           N  
ATOM     41  CA  LEU A  15      69.695  61.761  -6.048  1.00 26.64           C  
ATOM     42  C   LEU A  15      68.436  62.611  -6.167  1.00 29.46           C  
ATOM     43  O   LEU A  15      68.329  63.414  -7.094  1.00 26.37           O  
ATOM     44  CB  LEU A  15      70.824  62.583  -5.428  1.00 19.66           C  
ATOM     45  CG  LEU A  15      71.807  61.770  -4.593  1.00 18.30           C  
ATOM     46  CD1 LEU A  15      71.042  61.163  -3.458  1.00 20.73           C  
ATOM     47  CD2 LEU A  15      72.489  60.682  -5.408  1.00 21.45           C  
ATOM     48  N   GLY A  16      67.479  62.449  -5.257  1.00 30.98           N  
ATOM     49  CA  GLY A  16      66.268  63.245  -5.377  1.00 31.34           C  
ATOM     50  C   GLY A  16      65.489  63.578  -4.127  1.00 25.53           C  
ATOM     51  O   GLY A  16      65.839  63.162  -3.025  1.00 28.50           O  
ATOM     52  N   HIS A  17      64.409  64.327  -4.324  1.00 23.93           N  
ATOM     53  CA  HIS A  17      63.530  64.754  -3.239  1.00 25.27           C  
ATOM     54  C   HIS A  17      62.093  64.607  -3.705  1.00 23.78           C  
ATOM     55  O   HIS A  17      61.795  64.863  -4.870  1.00 26.37           O  
ATOM     56  CB  HIS A  17      63.798  66.216  -2.858  1.00 26.82           C  
ATOM     57  CG  HIS A  17      63.499  67.196  -3.953  1.00 27.29           C  
ATOM     58  ND1 HIS A  17      62.220  67.624  -4.247  1.00 26.89           N  
ATOM     59  CD2 HIS A  17      64.317  67.831  -4.826  1.00 27.73           C  
ATOM     60  CE1 HIS A  17      62.263  68.477  -5.253  1.00 18.67           C  
ATOM     61  NE2 HIS A  17      63.524  68.618  -5.624  1.00 20.11           N  
ATOM     62  N   HIS A  18      61.205  64.235  -2.794  1.00 19.18           N  
ATOM     63  CA  HIS A  18      59.806  64.040  -3.121  1.00 22.93           C  
ATOM     64  C   HIS A  18      59.078  65.317  -3.547  1.00 24.53           C  
ATOM     65  O   HIS A  18      59.607  66.424  -3.431  1.00 30.75           O  
ATOM     66  CB  HIS A  18      59.083  63.389  -1.933  1.00 30.29           C  
ATOM     67  CG  HIS A  18      58.798  64.323  -0.792  1.00 37.54           C  
ATOM     68  ND1 HIS A  18      57.857  64.041   0.176  1.00 28.07           N  
ATOM     69  CD2 HIS A  18      59.310  65.538  -0.473  1.00 41.67           C  
ATOM     70  CE1 HIS A  18      57.798  65.042   1.036  1.00 31.25           C  
ATOM     71  NE2 HIS A  18      58.669  65.963   0.666  1.00 34.96           N  
ATOM     72  N   ALA A  19      57.861  65.140  -4.046  1.00 24.77           N  
ATOM     73  CA  ALA A  19      56.999  66.234  -4.468  1.00 23.59           C  
ATOM     74  C   ALA A  19      55.596  65.672  -4.347  1.00 25.56           C  
ATOM     75  O   ALA A  19      55.404  64.456  -4.375  1.00 24.87           O  
ATOM     76  CB  ALA A  19      57.288  66.633  -5.892  1.00 27.01           C  
ATOM     77  N   VAL A  20      54.625  66.546  -4.151  1.00 25.94           N  
ATOM     78  CA  VAL A  20      53.245  66.118  -4.005  1.00 29.77           C  
ATOM     79  C   VAL A  20      52.400  66.711  -5.129  1.00 32.31           C  
ATOM     80  O   VAL A  20      52.809  67.669  -5.785  1.00 36.04           O  
ATOM     81  CB  VAL A  20      52.680  66.567  -2.632  1.00 33.74           C  
ATOM     82  CG1 VAL A  20      53.450  65.917  -1.502  1.00 27.66           C  
ATOM     83  CG2 VAL A  20      52.757  68.077  -2.496  1.00 36.44           C  
ATOM     84  N   PRO A  21      51.220  66.134  -5.387  1.00 33.97           N  
ATOM     85  CA  PRO A  21      50.366  66.665  -6.450  1.00 38.80           C  
ATOM     86  C   PRO A  21      49.758  68.009  -6.075  1.00 43.60           C  
ATOM     87  O   PRO A  21      49.920  68.982  -6.801  1.00 52.38           O  
ATOM     88  CB  PRO A  21      49.294  65.585  -6.604  1.00 40.29           C  
ATOM     89  CG  PRO A  21      49.211  64.987  -5.235  1.00 42.75           C  
ATOM     90  CD  PRO A  21      50.661  64.890  -4.831  1.00 38.05           C  
ATOM     91  N   ASN A  22      49.086  68.060  -4.927  1.00 46.01           N  
ATOM     92  CA  ASN A  22      48.431  69.275  -4.436  1.00 49.28           C  
ATOM     93  C   ASN A  22      49.281  69.892  -3.316  1.00 42.22           C  
ATOM     94  O   ASN A  22      49.220  69.425  -2.187  1.00 45.06           O  
ATOM     95  CB  ASN A  22      47.043  68.926  -3.857  1.00 65.63           C  
ATOM     96  CG  ASN A  22      45.869  69.185  -4.829  1.00 80.51           C  
ATOM     97  OD1 ASN A  22      44.724  68.931  -4.455  1.00 85.94           O  
ATOM     98  ND2 ASN A  22      46.128  69.658  -6.049  1.00 90.16           N  
ATOM     99  N   GLY A  23      50.070  70.917  -3.628  1.00 33.64           N  
ATOM    100  CA  GLY A  23      50.901  71.573  -2.621  1.00 35.30           C  
ATOM    101  C   GLY A  23      50.349  72.907  -2.116  1.00 36.83           C  
ATOM    102  O   GLY A  23      49.249  73.297  -2.508  1.00 46.33           O  
ATOM    103  N   THR A  24      51.107  73.630  -1.285  1.00 28.85           N  
ATOM    104  CA  THR A  24      50.636  74.908  -0.742  1.00 24.10           C  
ATOM    105  C   THR A  24      51.559  76.090  -0.990  1.00 26.13           C  
ATOM    106  O   THR A  24      52.760  75.928  -1.142  1.00 28.53           O  
ATOM    107  CB  THR A  24      50.427  74.843   0.773  1.00 23.77           C  
ATOM    108  OG1 THR A  24      50.009  73.530   1.145  1.00 29.84           O  
ATOM    109  CG2 THR A  24      49.347  75.834   1.192  1.00 22.06           C  
ATOM    110  N   LEU A  25      50.982  77.287  -1.010  1.00 28.53           N  
ATOM    111  CA  LEU A  25      51.739  78.514  -1.214  1.00 27.40           C  
ATOM    112  C   LEU A  25      51.991  79.218   0.123  1.00 30.65           C  
ATOM    113  O   LEU A  25      51.119  79.252   0.998  1.00 36.51           O  
ATOM    114  CB  LEU A  25      50.992  79.445  -2.167  1.00 22.37           C  
ATOM    115  CG  LEU A  25      50.779  78.968  -3.604  1.00 19.68           C  
ATOM    116  CD1 LEU A  25      49.988  80.021  -4.346  1.00 23.60           C  
ATOM    117  CD2 LEU A  25      52.098  78.733  -4.316  1.00 23.29           C  
ATOM    118  N   VAL A  26      53.191  79.770   0.275  1.00 27.15           N  
ATOM    119  CA  VAL A  26      53.590  80.456   1.496  1.00 21.25           C  
ATOM    120  C   VAL A  26      54.444  81.674   1.140  1.00 24.22           C  
ATOM    121  O   VAL A  26      54.923  81.792   0.008  1.00 26.60           O  
ATOM    122  CB  VAL A  26      54.458  79.533   2.365  1.00 19.01           C  
ATOM    123  CG1 VAL A  26      53.692  78.254   2.746  1.00 11.35           C  
ATOM    124  CG2 VAL A  26      55.733  79.180   1.607  1.00 16.75           C  
ATOM    125  N   LYS A  27      54.656  82.553   2.112  1.00 26.10           N  
ATOM    126  CA  LYS A  27      55.465  83.753   1.914  1.00 22.08           C  
ATOM    127  C   LYS A  27      56.894  83.487   2.358  1.00 22.25           C  
ATOM    128  O   LYS A  27      57.149  82.593   3.166  1.00 17.84           O  
ATOM    129  CB  LYS A  27      54.921  84.923   2.746  1.00 17.56           C  
ATOM    130  CG  LYS A  27      53.610  85.495   2.263  1.00 35.10           C  
ATOM    131  CD  LYS A  27      53.148  86.635   3.157  1.00 41.10           C  
ATOM    132  CE  LYS A  27      51.705  87.072   2.859  1.00 47.09           C  
ATOM    133  NZ  LYS A  27      51.528  88.038   1.725  1.00 46.67           N  
ATOM    134  N   THR A  28      57.823  84.266   1.818  1.00 20.42           N  
ATOM    135  CA  THR A  28      59.224  84.174   2.191  1.00 22.47           C  
ATOM    136  C   THR A  28      59.824  85.577   2.077  1.00 25.11           C  
ATOM    137  O   THR A  28      59.110  86.557   1.872  1.00 21.89           O  
ATOM    138  CB  THR A  28      60.012  83.200   1.291  1.00 30.26           C  
ATOM    139  OG1 THR A  28      60.018  83.682  -0.055  1.00 41.07           O  
ATOM    140  CG2 THR A  28      59.418  81.802   1.335  1.00 30.38           C  
ATOM    141  N   ILE A  29      61.144  85.669   2.187  1.00 30.99           N  
ATOM    142  CA  ILE A  29      61.845  86.943   2.102  1.00 33.66           C  
ATOM    143  C   ILE A  29      61.877  87.536   0.685  1.00 45.26           C  
ATOM    144  O   ILE A  29      62.041  88.741   0.514  1.00 49.08           O  
ATOM    145  CB  ILE A  29      63.282  86.784   2.654  1.00 31.24           C  
ATOM    146  CG1 ILE A  29      63.216  86.327   4.114  1.00 34.24           C  
ATOM    147  CG2 ILE A  29      64.062  88.081   2.548  1.00 19.84           C  
ATOM    148  CD1 ILE A  29      64.568  86.147   4.768  1.00 35.62           C  
ATOM    149  N   THR A  30      61.696  86.697  -0.328  1.00 58.16           N  
ATOM    150  CA  THR A  30      61.734  87.160  -1.709  1.00 72.06           C  
ATOM    151  C   THR A  30      60.473  86.842  -2.515  1.00 74.70           C  
ATOM    152  O   THR A  30      60.084  87.605  -3.404  1.00 80.81           O  
ATOM    153  CB  THR A  30      62.980  86.601  -2.440  1.00 80.11           C  
ATOM    154  OG1 THR A  30      62.759  86.596  -3.855  1.00 91.36           O  
ATOM    155  CG2 THR A  30      63.296  85.186  -1.970  1.00 90.20           C  
ATOM    156  N   ASP A  31      59.816  85.736  -2.189  1.00 73.99           N  
ATOM    157  CA  ASP A  31      58.621  85.348  -2.917  1.00 70.93           C  
ATOM    158  C   ASP A  31      57.417  85.280  -1.998  1.00 64.53           C  
ATOM    159  O   ASP A  31      57.438  84.601  -0.971  1.00 62.05           O  
ATOM    160  CB  ASP A  31      58.838  84.003  -3.606  1.00 82.12           C  
ATOM    161  CG  ASP A  31      58.104  83.907  -4.925  1.00 92.04           C  
ATOM    162  OD1 ASP A  31      56.858  84.028  -4.927  1.00 94.84           O  
ATOM    163  OD2 ASP A  31      58.778  83.726  -5.964  1.00 97.81           O  
ATOM    164  N   ASP A  32      56.364  85.991  -2.374  1.00 60.59           N  
ATOM    165  CA  ASP A  32      55.152  86.014  -1.577  1.00 62.96           C  
ATOM    166  C   ASP A  32      54.406  84.698  -1.719  1.00 56.42           C  
ATOM    167  O   ASP A  32      53.842  84.192  -0.757  1.00 62.39           O  
ATOM    168  CB  ASP A  32      54.251  87.179  -2.006  1.00 77.29           C  
ATOM    169  CG  ASP A  32      53.277  87.611  -0.909  1.00 90.82           C  
ATOM    170  OD1 ASP A  32      53.719  88.285   0.049  1.00 95.01           O  
ATOM    171  OD2 ASP A  32      52.069  87.295  -1.012  1.00 95.78           O  
ATOM    172  N   GLN A  33      54.391  84.152  -2.925  1.00 48.82           N  
ATOM    173  CA  GLN A  33      53.691  82.907  -3.170  1.00 40.67           C  
ATOM    174  C   GLN A  33      54.649  81.889  -3.745  1.00 34.89           C  
ATOM    175  O   GLN A  33      54.915  81.886  -4.935  1.00 35.01           O  
ATOM    176  CB  GLN A  33      52.517  83.153  -4.120  1.00 44.88           C  
ATOM    177  CG  GLN A  33      51.126  82.985  -3.494  1.00 59.66           C  
ATOM    178  CD  GLN A  33      51.046  83.394  -2.019  1.00 69.70           C  
ATOM    179  OE1 GLN A  33      50.610  82.617  -1.172  1.00 74.42           O  
ATOM    180  NE2 GLN A  33      51.452  84.615  -1.716  1.00 71.63           N  
ATOM    181  N   ILE A  34      55.223  81.078  -2.871  1.00 31.49           N  
ATOM    182  CA  ILE A  34      56.158  80.031  -3.260  1.00 27.85           C  
ATOM    183  C   ILE A  34      55.614  78.710  -2.709  1.00 31.24           C  
ATOM    184  O   ILE A  34      55.303  78.607  -1.519  1.00 31.10           O  
ATOM    185  CB  ILE A  34      57.558  80.313  -2.704  1.00 28.72           C  
ATOM    186  CG1 ILE A  34      58.480  79.123  -2.954  1.00 33.83           C  
ATOM    187  CG2 ILE A  34      57.487  80.619  -1.224  1.00 28.44           C  
ATOM    188  CD1 ILE A  34      59.907  79.385  -2.537  1.00 40.88           C  
ATOM    189  N   GLU A  35      55.502  77.706  -3.576  1.00 31.72           N  
ATOM    190  CA  GLU A  35      54.937  76.415  -3.199  1.00 30.80           C  
ATOM    191  C   GLU A  35      55.844  75.437  -2.446  1.00 32.33           C  
ATOM    192  O   GLU A  35      56.985  75.195  -2.842  1.00 38.65           O  
ATOM    193  CB  GLU A  35      54.330  75.743  -4.430  1.00 24.54           C  
ATOM    194  CG  GLU A  35      53.481  74.524  -4.112  1.00 41.33           C  
ATOM    195  CD  GLU A  35      52.783  73.932  -5.333  1.00 52.41           C  
ATOM    196  OE1 GLU A  35      52.547  74.662  -6.321  1.00 59.56           O  
ATOM    197  OE2 GLU A  35      52.451  72.730  -5.301  1.00 54.98           O  
ATOM    198  N   VAL A  36      55.302  74.864  -1.374  1.00 25.24           N  
ATOM    199  CA  VAL A  36      55.989  73.893  -0.532  1.00 18.55           C  
ATOM    200  C   VAL A  36      55.110  72.631  -0.487  1.00 19.23           C  
ATOM    201  O   VAL A  36      53.950  72.677  -0.893  1.00 22.43           O  
ATOM    202  CB  VAL A  36      56.210  74.458   0.902  1.00 21.34           C  
ATOM    203  CG1 VAL A  36      57.174  75.644   0.880  1.00 15.26           C  
ATOM    204  CG2 VAL A  36      54.897  74.884   1.508  1.00 23.09           C  
ATOM    205  N   THR A  37      55.641  71.501  -0.026  1.00 16.75           N  
ATOM    206  CA  THR A  37      54.841  70.280   0.021  1.00 17.32           C  
ATOM    207  C   THR A  37      53.888  70.224   1.203  1.00 21.59           C  
ATOM    208  O   THR A  37      53.170  69.236   1.368  1.00 27.78           O  
ATOM    209  CB  THR A  37      55.706  68.977   0.053  1.00 18.73           C  
ATOM    210  OG1 THR A  37      56.470  68.902   1.265  1.00 21.81           O  
ATOM    211  CG2 THR A  37      56.639  68.924  -1.118  1.00 21.49           C  
ATOM    212  N   ASN A  38      53.883  71.266   2.031  1.00 22.94           N  
ATOM    213  CA  ASN A  38      53.022  71.287   3.209  1.00 21.92           C  
ATOM    214  C   ASN A  38      53.198  72.564   4.019  1.00 24.37           C  
ATOM    215  O   ASN A  38      54.244  73.220   3.948  1.00 24.36           O  
ATOM    216  CB  ASN A  38      53.372  70.113   4.100  1.00 31.76           C  
ATOM    217  CG  ASN A  38      52.225  69.670   4.954  1.00 43.07           C  
ATOM    218  OD1 ASN A  38      51.152  70.271   4.955  1.00 46.23           O  
ATOM    219  ND2 ASN A  38      52.463  68.578   5.663  1.00 59.26           N  
ATOM    220  N   ALA A  39      52.196  72.873   4.839  1.00 23.38           N  
ATOM    221  CA  ALA A  39      52.203  74.066   5.681  1.00 20.27           C  
ATOM    222  C   ALA A  39      51.142  73.971   6.776  1.00 20.06           C  
ATOM    223  O   ALA A  39      50.088  73.362   6.573  1.00 23.15           O  
ATOM    224  CB  ALA A  39      51.964  75.308   4.834  1.00 11.79           C  
ATOM    225  N   THR A  40      51.433  74.556   7.934  1.00 19.46           N  
ATOM    226  CA  THR A  40      50.499  74.555   9.049  1.00 19.49           C  
ATOM    227  C   THR A  40      50.066  75.984   9.258  1.00 19.59           C  
ATOM    228  O   THR A  40      50.879  76.899   9.155  1.00 26.87           O  
ATOM    229  CB  THR A  40      51.149  74.049  10.347  1.00 24.25           C  
ATOM    230  OG1 THR A  40      50.163  73.974  11.380  1.00 29.19           O  
ATOM    231  CG2 THR A  40      52.244  74.983  10.800  1.00 24.54           C  
ATOM    232  N   GLU A  41      48.785  76.178   9.520  1.00 19.99           N  
ATOM    233  CA  GLU A  41      48.252  77.509   9.751  1.00 26.66           C  
ATOM    234  C   GLU A  41      48.754  78.031  11.095  1.00 28.87           C  
ATOM    235  O   GLU A  41      48.986  77.247  12.016  1.00 38.59           O  
ATOM    236  CB  GLU A  41      46.729  77.459   9.758  1.00 32.50           C  
ATOM    237  CG  GLU A  41      46.071  78.814   9.883  1.00 41.53           C  
ATOM    238  CD  GLU A  41      46.574  79.782   8.843  1.00 45.77           C  
ATOM    239  OE1 GLU A  41      46.380  79.532   7.634  1.00 47.76           O  
ATOM    240  OE2 GLU A  41      47.186  80.783   9.243  1.00 48.71           O  
ATOM    241  N   LEU A  42      48.938  79.342  11.204  1.00 22.73           N  
ATOM    242  CA  LEU A  42      49.407  79.933  12.449  1.00 17.52           C  
ATOM    243  C   LEU A  42      48.409  80.878  13.092  1.00 16.15           C  
ATOM    244  O   LEU A  42      48.543  81.224  14.263  1.00 21.10           O  
ATOM    245  CB  LEU A  42      50.741  80.656  12.236  1.00 14.22           C  
ATOM    246  CG  LEU A  42      51.936  79.747  11.936  1.00 15.05           C  
ATOM    247  CD1 LEU A  42      53.256  80.509  12.132  1.00 10.45           C  
ATOM    248  CD2 LEU A  42      51.890  78.540  12.868  1.00 12.34           C  
ATOM    249  N   VAL A  43      47.404  81.287  12.325  1.00 13.00           N  
ATOM    250  CA  VAL A  43      46.385  82.212  12.804  1.00  9.07           C  
ATOM    251  C   VAL A  43      45.024  81.535  12.996  1.00 16.83           C  
ATOM    252  O   VAL A  43      44.407  81.069  12.033  1.00 23.53           O  
ATOM    253  CB  VAL A  43      46.177  83.389  11.817  1.00  8.55           C  
ATOM    254  CG1 VAL A  43      45.137  84.339  12.350  1.00 16.04           C  
ATOM    255  CG2 VAL A  43      47.468  84.132  11.573  1.00  8.94           C  
ATOM    256  N   GLN A  44      44.567  81.489  14.240  1.00 19.17           N  
ATOM    257  CA  GLN A  44      43.274  80.915  14.583  1.00 20.38           C  
ATOM    258  C   GLN A  44      42.258  81.950  14.121  1.00 22.14           C  
ATOM    259  O   GLN A  44      42.232  83.058  14.643  1.00 30.58           O  
ATOM    260  CB  GLN A  44      43.175  80.745  16.097  1.00 19.52           C  
ATOM    261  CG  GLN A  44      41.895  80.104  16.558  1.00 22.71           C  
ATOM    262  CD  GLN A  44      41.836  78.650  16.184  1.00 24.22           C  
ATOM    263  OE1 GLN A  44      42.799  77.921  16.367  1.00 24.34           O  
ATOM    264  NE2 GLN A  44      40.699  78.215  15.651  1.00 22.28           N  
ATOM    265  N   SER A  45      41.425  81.597  13.152  1.00 24.93           N  
ATOM    266  CA  SER A  45      40.446  82.529  12.619  1.00 25.38           C  
ATOM    267  C   SER A  45      39.002  82.243  12.990  1.00 25.30           C  
ATOM    268  O   SER A  45      38.121  83.040  12.686  1.00 34.88           O  
ATOM    269  CB  SER A  45      40.569  82.558  11.104  1.00 34.68           C  
ATOM    270  OG  SER A  45      40.511  81.236  10.587  1.00 47.47           O  
ATOM    271  N   SER A  46      38.752  81.139  13.678  1.00 18.22           N  
ATOM    272  CA  SER A  46      37.386  80.800  14.029  1.00 16.05           C  
ATOM    273  C   SER A  46      37.157  80.406  15.486  1.00 20.14           C  
ATOM    274  O   SER A  46      38.034  79.826  16.126  1.00 19.49           O  
ATOM    275  CB  SER A  46      36.918  79.675  13.114  1.00 21.26           C  
ATOM    276  OG  SER A  46      37.841  78.593  13.111  1.00 25.18           O  
ATOM    277  N   SER A  47      35.984  80.759  16.011  1.00 21.54           N  
ATOM    278  CA  SER A  47      35.597  80.433  17.373  1.00 23.62           C  
ATOM    279  C   SER A  47      34.370  79.514  17.322  1.00 31.59           C  
ATOM    280  O   SER A  47      33.607  79.535  16.354  1.00 34.15           O  
ATOM    281  CB  SER A  47      35.238  81.707  18.126  1.00 24.91           C  
ATOM    282  OG  SER A  47      34.499  81.415  19.301  1.00 26.09           O  
ATOM    283  N   THR A  48      34.162  78.737  18.378  1.00 37.89           N  
ATOM    284  CA  THR A  48      33.027  77.818  18.452  1.00 38.09           C  
ATOM    285  C   THR A  48      31.702  78.551  18.688  1.00 40.17           C  
ATOM    286  O   THR A  48      30.635  78.049  18.334  1.00 43.00           O  
ATOM    287  CB  THR A  48      33.208  76.793  19.588  1.00 37.39           C  
ATOM    288  OG1 THR A  48      34.576  76.770  20.015  1.00 51.06           O  
ATOM    289  CG2 THR A  48      32.828  75.414  19.105  1.00 46.22           C  
ATOM    290  N   GLY A  49      31.771  79.727  19.307  1.00 41.34           N  
ATOM    291  CA  GLY A  49      30.566  80.491  19.586  1.00 36.73           C  
ATOM    292  C   GLY A  49      30.057  80.285  21.000  1.00 36.67           C  
ATOM    293  O   GLY A  49      29.106  80.941  21.423  1.00 39.28           O  
ATOM    294  N   LYS A  50      30.705  79.392  21.744  1.00 33.23           N  
ATOM    295  CA  LYS A  50      30.311  79.102  23.112  1.00 26.47           C  
ATOM    296  C   LYS A  50      31.506  79.204  24.035  1.00 26.99           C  
ATOM    297  O   LYS A  50      32.621  78.847  23.648  1.00 33.48           O  
ATOM    298  CB  LYS A  50      29.672  77.719  23.193  1.00 29.43           C  
ATOM    299  CG  LYS A  50      28.223  77.710  22.742  1.00 33.89           C  
ATOM    300  CD  LYS A  50      27.729  76.309  22.452  1.00 43.90           C  
ATOM    301  CE  LYS A  50      26.202  76.236  22.515  1.00 52.13           C  
ATOM    302  NZ  LYS A  50      25.681  76.259  23.923  1.00 56.45           N  
ATOM    303  N   ILE A  51      31.266  79.748  25.229  1.00 24.61           N  
ATOM    304  CA  ILE A  51      32.285  79.953  26.263  1.00 15.85           C  
ATOM    305  C   ILE A  51      32.322  78.756  27.205  1.00 21.85           C  
ATOM    306  O   ILE A  51      31.368  78.484  27.929  1.00 24.96           O  
ATOM    307  CB  ILE A  51      31.989  81.247  27.055  1.00 13.31           C  
ATOM    308  CG1 ILE A  51      32.122  82.451  26.127  1.00  8.38           C  
ATOM    309  CG2 ILE A  51      32.915  81.398  28.240  1.00 12.19           C  
ATOM    310  CD1 ILE A  51      31.761  83.762  26.774  1.00 14.28           C  
ATOM    311  N   CYS A  52      33.430  78.037  27.179  1.00 22.66           N  
ATOM    312  CA  CYS A  52      33.606  76.856  28.005  1.00 24.54           C  
ATOM    313  C   CYS A  52      33.775  77.158  29.485  1.00 25.99           C  
ATOM    314  O   CYS A  52      34.727  77.824  29.886  1.00 32.67           O  
ATOM    315  CB  CYS A  52      34.804  76.069  27.491  1.00 33.83           C  
ATOM    316  SG  CYS A  52      34.539  75.496  25.787  1.00 38.95           S  
ATOM    317  N   ASN A  53      32.895  76.603  30.308  1.00 25.47           N  
ATOM    318  CA  ASN A  53      32.963  76.819  31.751  1.00 32.00           C  
ATOM    319  C   ASN A  53      34.067  76.022  32.447  1.00 32.81           C  
ATOM    320  O   ASN A  53      33.978  75.739  33.640  1.00 40.19           O  
ATOM    321  CB  ASN A  53      31.608  76.527  32.408  1.00 39.11           C  
ATOM    322  CG  ASN A  53      31.110  75.113  32.150  1.00 38.33           C  
ATOM    323  OD1 ASN A  53      31.695  74.359  31.372  1.00 39.74           O  
ATOM    324  ND2 ASN A  53      30.001  74.760  32.779  1.00 42.59           N  
ATOM    325  N   ASN A  54      35.123  75.708  31.707  1.00 33.43           N  
ATOM    326  CA  ASN A  54      36.261  74.955  32.221  1.00 31.94           C  
ATOM    327  C   ASN A  54      37.452  75.323  31.335  1.00 30.25           C  
ATOM    328  O   ASN A  54      37.347  75.293  30.102  1.00 25.03           O  
ATOM    329  CB  ASN A  54      35.987  73.460  32.094  1.00 42.91           C  
ATOM    330  CG  ASN A  54      36.508  72.672  33.262  1.00 49.74           C  
ATOM    331  OD1 ASN A  54      35.735  72.048  33.973  1.00 55.43           O  
ATOM    332  ND2 ASN A  54      37.824  72.672  33.459  1.00 55.18           N  
ATOM    333  N   PRO A  55      38.624  75.617  31.938  1.00 23.25           N  
ATOM    334  CA  PRO A  55      38.952  75.629  33.366  1.00 18.37           C  
ATOM    335  C   PRO A  55      38.785  76.943  34.133  1.00 22.23           C  
ATOM    336  O   PRO A  55      39.260  77.050  35.261  1.00 26.08           O  
ATOM    337  CB  PRO A  55      40.407  75.222  33.347  1.00 19.84           C  
ATOM    338  CG  PRO A  55      40.899  75.998  32.206  1.00 11.10           C  
ATOM    339  CD  PRO A  55      39.857  75.752  31.146  1.00 17.38           C  
ATOM    340  N   HIS A  56      38.155  77.954  33.537  1.00 26.07           N  
ATOM    341  CA  HIS A  56      37.975  79.220  34.245  1.00 20.91           C  
ATOM    342  C   HIS A  56      36.549  79.313  34.760  1.00 21.88           C  
ATOM    343  O   HIS A  56      35.614  78.929  34.058  1.00 30.79           O  
ATOM    344  CB  HIS A  56      38.279  80.420  33.329  1.00 18.53           C  
ATOM    345  CG  HIS A  56      39.623  80.358  32.666  1.00 13.28           C  
ATOM    346  ND1 HIS A  56      40.801  80.205  33.368  1.00 14.28           N  
ATOM    347  CD2 HIS A  56      39.967  80.381  31.357  1.00  3.56           C  
ATOM    348  CE1 HIS A  56      41.811  80.130  32.521  1.00 10.85           C  
ATOM    349  NE2 HIS A  56      41.332  80.235  31.295  1.00 14.52           N  
ATOM    350  N   ARG A  57      36.384  79.826  35.975  1.00 19.24           N  
ATOM    351  CA  ARG A  57      35.063  79.979  36.572  1.00 15.74           C  
ATOM    352  C   ARG A  57      34.333  81.107  35.879  1.00 20.36           C  
ATOM    353  O   ARG A  57      34.639  82.285  36.083  1.00 22.56           O  
ATOM    354  CB  ARG A  57      35.154  80.270  38.072  1.00 23.57           C  
ATOM    355  CG  ARG A  57      33.789  80.421  38.749  1.00 26.89           C  
ATOM    356  CD  ARG A  57      33.926  80.685  40.227  1.00 29.12           C  
ATOM    357  NE  ARG A  57      32.644  80.949  40.869  1.00 31.22           N  
ATOM    358  CZ  ARG A  57      31.689  80.039  41.035  1.00 32.23           C  
ATOM    359  NH1 ARG A  57      31.861  78.800  40.602  1.00 30.53           N  
ATOM    360  NH2 ARG A  57      30.570  80.361  41.666  1.00 39.67           N  
ATOM    361  N   ILE A  58      33.373  80.733  35.048  1.00 21.06           N  
ATOM    362  CA  ILE A  58      32.595  81.689  34.295  1.00 25.89           C  
ATOM    363  C   ILE A  58      31.317  82.050  35.059  1.00 30.58           C  
ATOM    364  O   ILE A  58      30.450  81.192  35.264  1.00 37.84           O  
ATOM    365  CB  ILE A  58      32.230  81.104  32.897  1.00 23.31           C  
ATOM    366  CG1 ILE A  58      33.453  80.449  32.252  1.00 19.91           C  
ATOM    367  CG2 ILE A  58      31.748  82.199  31.969  1.00 29.67           C  
ATOM    368  CD1 ILE A  58      34.596  81.400  31.986  1.00 16.76           C  
ATOM    369  N   LEU A  59      31.224  83.295  35.529  1.00 28.19           N  
ATOM    370  CA  LEU A  59      30.023  83.752  36.226  1.00 21.74           C  
ATOM    371  C   LEU A  59      29.215  84.593  35.254  1.00 23.81           C  
ATOM    372  O   LEU A  59      29.570  85.734  34.964  1.00 30.40           O  
ATOM    373  CB  LEU A  59      30.351  84.579  37.474  1.00 21.99           C  
ATOM    374  CG  LEU A  59      29.111  84.952  38.306  1.00 24.07           C  
ATOM    375  CD1 LEU A  59      28.343  83.707  38.684  1.00 17.56           C  
ATOM    376  CD2 LEU A  59      29.502  85.712  39.546  1.00 20.95           C  
ATOM    377  N   ASP A  60      28.168  83.996  34.701  1.00 23.95           N  
ATOM    378  CA  ASP A  60      27.302  84.674  33.746  1.00 25.23           C  
ATOM    379  C   ASP A  60      26.458  85.684  34.495  1.00 25.64           C  
ATOM    380  O   ASP A  60      25.736  85.319  35.417  1.00 28.72           O  
ATOM    381  CB  ASP A  60      26.387  83.657  33.067  1.00 27.92           C  
ATOM    382  CG  ASP A  60      25.594  84.247  31.914  1.00 31.70           C  
ATOM    383  OD1 ASP A  60      25.552  85.487  31.744  1.00 33.42           O  
ATOM    384  OD2 ASP A  60      25.003  83.446  31.167  1.00 32.86           O  
ATOM    385  N   GLY A  61      26.534  86.941  34.071  1.00 21.78           N  
ATOM    386  CA  GLY A  61      25.782  87.998  34.721  1.00 25.62           C  
ATOM    387  C   GLY A  61      24.313  88.004  34.368  1.00 29.80           C  
ATOM    388  O   GLY A  61      23.474  88.489  35.133  1.00 31.41           O  
ATOM    389  N   ILE A  62      24.005  87.493  33.183  1.00 30.51           N  
ATOM    390  CA  ILE A  62      22.635  87.417  32.707  1.00 30.59           C  
ATOM    391  C   ILE A  62      22.041  88.812  32.623  1.00 30.44           C  
ATOM    392  O   ILE A  62      22.488  89.621  31.816  1.00 35.53           O  
ATOM    393  CB  ILE A  62      21.759  86.501  33.611  1.00 31.37           C  
ATOM    394  CG1 ILE A  62      22.449  85.151  33.823  1.00 35.42           C  
ATOM    395  CG2 ILE A  62      20.400  86.248  32.951  1.00 34.95           C  
ATOM    396  CD1 ILE A  62      21.788  84.285  34.870  1.00 34.96           C  
ATOM    397  N   ASP A  63      21.085  89.113  33.496  1.00 31.32           N  
ATOM    398  CA  ASP A  63      20.420  90.404  33.503  1.00 36.00           C  
ATOM    399  C   ASP A  63      21.125  91.411  34.388  1.00 37.62           C  
ATOM    400  O   ASP A  63      20.633  92.527  34.580  1.00 40.28           O  
ATOM    401  CB  ASP A  63      18.981  90.242  33.990  1.00 43.85           C  
ATOM    402  CG  ASP A  63      18.098  89.529  32.988  1.00 49.19           C  
ATOM    403  OD1 ASP A  63      18.273  89.739  31.772  1.00 51.69           O  
ATOM    404  OD2 ASP A  63      17.205  88.772  33.416  1.00 60.76           O  
ATOM    405  N   CYS A  64      22.279  91.025  34.917  1.00 36.38           N  
ATOM    406  CA  CYS A  64      23.036  91.899  35.802  1.00 33.43           C  
ATOM    407  C   CYS A  64      24.404  92.306  35.294  1.00 27.76           C  
ATOM    408  O   CYS A  64      25.040  91.590  34.517  1.00 29.17           O  
ATOM    409  CB  CYS A  64      23.220  91.230  37.162  1.00 35.92           C  
ATOM    410  SG  CYS A  64      21.670  90.966  38.062  1.00 41.51           S  
ATOM    411  N   THR A  65      24.824  93.489  35.717  1.00 16.19           N  
ATOM    412  CA  THR A  65      26.141  94.015  35.406  1.00 13.74           C  
ATOM    413  C   THR A  65      26.901  93.717  36.696  1.00 16.00           C  
ATOM    414  O   THR A  65      26.319  93.234  37.677  1.00 19.86           O  
ATOM    415  CB  THR A  65      26.084  95.511  35.253  1.00 17.02           C  
ATOM    416  OG1 THR A  65      25.345  96.033  36.357  1.00 20.48           O  
ATOM    417  CG2 THR A  65      25.394  95.903  33.963  1.00 24.69           C  
ATOM    418  N   LEU A  66      28.196  93.986  36.725  1.00 20.40           N  
ATOM    419  CA  LEU A  66      28.941  93.716  37.945  1.00 25.22           C  
ATOM    420  C   LEU A  66      28.524  94.704  39.036  1.00 25.69           C  
ATOM    421  O   LEU A  66      28.217  94.316  40.159  1.00 25.91           O  
ATOM    422  CB  LEU A  66      30.443  93.777  37.680  1.00 23.81           C  
ATOM    423  CG  LEU A  66      31.324  93.375  38.858  1.00 28.76           C  
ATOM    424  CD1 LEU A  66      30.765  92.155  39.573  1.00 33.79           C  
ATOM    425  CD2 LEU A  66      32.719  93.099  38.343  1.00 35.20           C  
ATOM    426  N   ILE A  67      28.424  95.973  38.660  1.00 24.93           N  
ATOM    427  CA  ILE A  67      28.043  97.032  39.579  1.00 24.76           C  
ATOM    428  C   ILE A  67      26.687  96.790  40.247  1.00 23.37           C  
ATOM    429  O   ILE A  67      26.551  97.025  41.445  1.00 28.87           O  
ATOM    430  CB  ILE A  67      28.069  98.414  38.871  1.00 25.60           C  
ATOM    431  CG1 ILE A  67      29.460  98.670  38.273  1.00 21.69           C  
ATOM    432  CG2 ILE A  67      27.690  99.534  39.834  1.00 21.55           C  
ATOM    433  CD1 ILE A  67      30.588  98.602  39.247  1.00 21.69           C  
ATOM    434  N   ASP A  68      25.695  96.310  39.499  1.00 23.20           N  
ATOM    435  CA  ASP A  68      24.372  96.045  40.082  1.00 24.89           C  
ATOM    436  C   ASP A  68      24.434  94.869  41.035  1.00 24.64           C  
ATOM    437  O   ASP A  68      23.712  94.841  42.032  1.00 27.19           O  
ATOM    438  CB  ASP A  68      23.327  95.741  39.013  1.00 26.78           C  
ATOM    439  CG  ASP A  68      22.983  96.943  38.175  1.00 31.79           C  
ATOM    440  OD1 ASP A  68      22.938  98.059  38.736  1.00 34.33           O  
ATOM    441  OD2 ASP A  68      22.754  96.767  36.955  1.00 33.55           O  
ATOM    442  N   ALA A  69      25.278  93.894  40.707  1.00 19.50           N  
ATOM    443  CA  ALA A  69      25.459  92.710  41.535  1.00 15.58           C  
ATOM    444  C   ALA A  69      26.179  93.137  42.804  1.00 15.51           C  
ATOM    445  O   ALA A  69      25.919  92.615  43.886  1.00 23.90           O  
ATOM    446  CB  ALA A  69      26.267  91.665  40.788  1.00 17.72           C  
ATOM    447  N   LEU A  70      27.059  94.117  42.660  1.00 19.08           N  
ATOM    448  CA  LEU A  70      27.831  94.672  43.767  1.00 18.24           C  
ATOM    449  C   LEU A  70      26.884  95.392  44.736  1.00 22.58           C  
ATOM    450  O   LEU A  70      26.680  94.967  45.881  1.00 22.44           O  
ATOM    451  CB  LEU A  70      28.851  95.674  43.206  1.00  9.55           C  
ATOM    452  CG  LEU A  70      29.688  96.522  44.159  1.00 14.68           C  
ATOM    453  CD1 LEU A  70      30.911  95.727  44.624  1.00 15.07           C  
ATOM    454  CD2 LEU A  70      30.117  97.805  43.460  1.00 11.16           C  
ATOM    455  N   LEU A  71      26.296  96.471  44.231  1.00 23.20           N  
ATOM    456  CA  LEU A  71      25.373  97.324  44.966  1.00 21.66           C  
ATOM    457  C   LEU A  71      24.228  96.580  45.622  1.00 24.01           C  
ATOM    458  O   LEU A  71      23.763  96.969  46.692  1.00 28.68           O  
ATOM    459  CB  LEU A  71      24.804  98.374  44.019  1.00 17.56           C  
ATOM    460  CG  LEU A  71      25.848  99.282  43.393  1.00  9.85           C  
ATOM    461  CD1 LEU A  71      25.190 100.175  42.368  1.00 20.40           C  
ATOM    462  CD2 LEU A  71      26.513 100.096  44.496  1.00 16.19           C  
ATOM    463  N   GLY A  72      23.724  95.552  44.949  1.00 23.78           N  
ATOM    464  CA  GLY A  72      22.628  94.790  45.506  1.00 21.98           C  
ATOM    465  C   GLY A  72      21.274  95.060  44.874  1.00 24.09           C  
ATOM    466  O   GLY A  72      20.253  95.053  45.572  1.00 28.01           O  
ATOM    467  N   ASP A  73      21.256  95.345  43.575  1.00 17.48           N  
ATOM    468  CA  ASP A  73      19.998  95.572  42.875  1.00 19.63           C  
ATOM    469  C   ASP A  73      19.179  94.305  43.155  1.00 26.11           C  
ATOM    470  O   ASP A  73      19.693  93.193  43.063  1.00 28.03           O  
ATOM    471  CB  ASP A  73      20.257  95.717  41.365  1.00 20.02           C  
ATOM    472  CG  ASP A  73      18.985  95.983  40.546  1.00 15.86           C  
ATOM    473  OD1 ASP A  73      17.949  95.331  40.772  1.00 23.66           O  
ATOM    474  OD2 ASP A  73      19.033  96.826  39.631  1.00 19.22           O  
ATOM    475  N   PRO A  74      17.901  94.461  43.517  1.00 29.59           N  
ATOM    476  CA  PRO A  74      16.992  93.356  43.819  1.00 28.52           C  
ATOM    477  C   PRO A  74      17.020  92.177  42.846  1.00 26.45           C  
ATOM    478  O   PRO A  74      16.885  91.030  43.256  1.00 26.21           O  
ATOM    479  CB  PRO A  74      15.639  94.044  43.824  1.00 35.94           C  
ATOM    480  CG  PRO A  74      15.965  95.349  44.451  1.00 37.36           C  
ATOM    481  CD  PRO A  74      17.224  95.754  43.723  1.00 36.46           C  
ATOM    482  N   HIS A  75      17.170  92.434  41.555  1.00 25.65           N  
ATOM    483  CA  HIS A  75      17.200  91.309  40.633  1.00 25.14           C  
ATOM    484  C   HIS A  75      18.580  90.687  40.497  1.00 29.25           C  
ATOM    485  O   HIS A  75      18.756  89.735  39.748  1.00 34.92           O  
ATOM    486  CB  HIS A  75      16.587  91.665  39.261  1.00 27.80           C  
ATOM    487  CG  HIS A  75      17.460  92.498  38.371  1.00 23.77           C  
ATOM    488  ND1 HIS A  75      17.637  93.851  38.551  1.00 30.19           N  
ATOM    489  CD2 HIS A  75      18.130  92.182  37.237  1.00 26.74           C  
ATOM    490  CE1 HIS A  75      18.377  94.335  37.568  1.00 28.46           C  
ATOM    491  NE2 HIS A  75      18.687  93.342  36.755  1.00 22.06           N  
ATOM    492  N   CYS A  76      19.532  91.171  41.292  1.00 29.84           N  
ATOM    493  CA  CYS A  76      20.907  90.679  41.251  1.00 25.64           C  
ATOM    494  C   CYS A  76      21.425  89.992  42.503  1.00 28.18           C  
ATOM    495  O   CYS A  76      22.485  89.370  42.458  1.00 26.39           O  
ATOM    496  CB  CYS A  76      21.859  91.825  40.923  1.00 31.20           C  
ATOM    497  SG  CYS A  76      21.544  92.569  39.306  1.00 35.02           S  
ATOM    498  N   ASP A  77      20.701  90.085  43.617  1.00 34.00           N  
ATOM    499  CA  ASP A  77      21.173  89.473  44.860  1.00 37.94           C  
ATOM    500  C   ASP A  77      21.397  87.966  44.829  1.00 36.02           C  
ATOM    501  O   ASP A  77      21.770  87.358  45.833  1.00 35.86           O  
ATOM    502  CB  ASP A  77      20.348  89.908  46.080  1.00 41.89           C  
ATOM    503  CG  ASP A  77      18.882  89.986  45.793  1.00 46.00           C  
ATOM    504  OD1 ASP A  77      18.176  88.968  45.939  1.00 56.64           O  
ATOM    505  OD2 ASP A  77      18.433  91.083  45.428  1.00 49.44           O  
ATOM    506  N   VAL A  78      21.174  87.367  43.669  1.00 34.14           N  
ATOM    507  CA  VAL A  78      21.434  85.948  43.492  1.00 32.54           C  
ATOM    508  C   VAL A  78      22.962  85.809  43.358  1.00 31.25           C  
ATOM    509  O   VAL A  78      23.518  84.716  43.477  1.00 32.15           O  
ATOM    510  CB  VAL A  78      20.716  85.387  42.230  1.00 33.17           C  
ATOM    511  CG1 VAL A  78      21.065  86.204  40.991  1.00 39.68           C  
ATOM    512  CG2 VAL A  78      21.090  83.929  42.014  1.00 32.16           C  
ATOM    513  N   PHE A  79      23.633  86.936  43.131  1.00 26.31           N  
ATOM    514  CA  PHE A  79      25.081  86.954  42.990  1.00 24.57           C  
ATOM    515  C   PHE A  79      25.756  87.317  44.303  1.00 26.19           C  
ATOM    516  O   PHE A  79      26.976  87.495  44.359  1.00 29.32           O  
ATOM    517  CB  PHE A  79      25.512  87.959  41.924  1.00 22.14           C  
ATOM    518  CG  PHE A  79      24.985  87.666  40.555  1.00 17.70           C  
ATOM    519  CD1 PHE A  79      25.519  86.636  39.794  1.00 12.38           C  
ATOM    520  CD2 PHE A  79      23.965  88.437  40.020  1.00 18.70           C  
ATOM    521  CE1 PHE A  79      25.046  86.382  38.521  1.00 11.40           C  
ATOM    522  CE2 PHE A  79      23.481  88.192  38.741  1.00 16.80           C  
ATOM    523  CZ  PHE A  79      24.021  87.163  37.991  1.00 12.01           C  
ATOM    524  N   GLN A  80      24.969  87.448  45.362  1.00 28.93           N  
ATOM    525  CA  GLN A  80      25.542  87.793  46.653  1.00 33.25           C  
ATOM    526  C   GLN A  80      26.668  86.826  47.010  1.00 30.30           C  
ATOM    527  O   GLN A  80      26.537  85.611  46.860  1.00 24.90           O  
ATOM    528  CB  GLN A  80      24.466  87.828  47.751  1.00 36.75           C  
ATOM    529  CG  GLN A  80      23.463  88.969  47.577  1.00 36.85           C  
ATOM    530  CD  GLN A  80      22.713  89.352  48.847  1.00 39.46           C  
ATOM    531  OE1 GLN A  80      21.954  90.324  48.852  1.00 47.98           O  
ATOM    532  NE2 GLN A  80      22.941  88.619  49.930  1.00 37.56           N  
ATOM    533  N   ASN A  81      27.801  87.400  47.404  1.00 26.79           N  
ATOM    534  CA  ASN A  81      28.984  86.644  47.779  1.00 25.01           C  
ATOM    535  C   ASN A  81      29.552  85.768  46.680  1.00 26.79           C  
ATOM    536  O   ASN A  81      30.269  84.798  46.946  1.00 25.34           O  
ATOM    537  CB  ASN A  81      28.727  85.845  49.041  1.00 22.73           C  
ATOM    538  CG  ASN A  81      28.547  86.728  50.228  1.00 27.67           C  
ATOM    539  OD1 ASN A  81      29.180  87.766  50.323  1.00 35.67           O  
ATOM    540  ND2 ASN A  81      27.644  86.365  51.117  1.00 38.82           N  
ATOM    541  N   GLU A  82      29.262  86.137  45.436  1.00 25.60           N  
ATOM    542  CA  GLU A  82      29.771  85.393  44.299  1.00 28.87           C  
ATOM    543  C   GLU A  82      31.257  85.614  44.069  1.00 28.34           C  
ATOM    544  O   GLU A  82      31.835  86.618  44.492  1.00 32.42           O  
ATOM    545  CB  GLU A  82      28.997  85.734  43.025  1.00 29.57           C  
ATOM    546  CG  GLU A  82      27.806  84.821  42.768  1.00 32.72           C  
ATOM    547  CD  GLU A  82      28.189  83.349  42.651  1.00 34.98           C  
ATOM    548  OE1 GLU A  82      29.389  83.025  42.516  1.00 40.62           O  
ATOM    549  OE2 GLU A  82      27.274  82.504  42.691  1.00 42.83           O  
ATOM    550  N   THR A  83      31.865  84.641  43.412  1.00 26.75           N  
ATOM    551  CA  THR A  83      33.270  84.669  43.075  1.00 21.70           C  
ATOM    552  C   THR A  83      33.295  84.312  41.609  1.00 26.57           C  
ATOM    553  O   THR A  83      32.315  83.780  41.076  1.00 30.95           O  
ATOM    554  CB  THR A  83      34.017  83.592  43.822  1.00 20.11           C  
ATOM    555  OG1 THR A  83      33.406  82.323  43.541  1.00 20.52           O  
ATOM    556  CG2 THR A  83      33.977  83.869  45.317  1.00 20.63           C  
ATOM    557  N   TRP A  84      34.406  84.595  40.947  1.00 26.78           N  
ATOM    558  CA  TRP A  84      34.505  84.283  39.536  1.00 20.37           C  
ATOM    559  C   TRP A  84      35.914  84.425  39.024  1.00 19.62           C  
ATOM    560  O   TRP A  84      36.769  84.995  39.683  1.00 23.71           O  
ATOM    561  CB  TRP A  84      33.600  85.219  38.743  1.00 16.14           C  
ATOM    562  CG  TRP A  84      33.993  86.655  38.847  1.00 20.63           C  
ATOM    563  CD1 TRP A  84      34.827  87.335  38.007  1.00 25.12           C  
ATOM    564  CD2 TRP A  84      33.590  87.590  39.854  1.00 24.09           C  
ATOM    565  NE1 TRP A  84      34.974  88.634  38.434  1.00 25.71           N  
ATOM    566  CE2 TRP A  84      34.226  88.816  39.565  1.00 25.79           C  
ATOM    567  CE3 TRP A  84      32.757  87.512  40.978  1.00 24.30           C  
ATOM    568  CZ2 TRP A  84      34.057  89.954  40.358  1.00 25.69           C  
ATOM    569  CZ3 TRP A  84      32.592  88.646  41.768  1.00 19.44           C  
ATOM    570  CH2 TRP A  84      33.238  89.846  41.452  1.00 19.46           C  
ATOM    571  N   ASP A  85      36.166  83.844  37.865  1.00 20.19           N  
ATOM    572  CA  ASP A  85      37.455  83.979  37.230  1.00 15.28           C  
ATOM    573  C   ASP A  85      37.189  84.997  36.133  1.00 18.95           C  
ATOM    574  O   ASP A  85      37.995  85.896  35.884  1.00 19.32           O  
ATOM    575  CB  ASP A  85      37.927  82.645  36.669  1.00 14.15           C  
ATOM    576  CG  ASP A  85      38.598  81.781  37.716  1.00 24.59           C  
ATOM    577  OD1 ASP A  85      39.136  82.335  38.700  1.00 31.46           O  
ATOM    578  OD2 ASP A  85      38.611  80.543  37.557  1.00 27.49           O  
ATOM    579  N   LEU A  86      35.993  84.908  35.556  1.00 16.59           N  
ATOM    580  CA  LEU A  86      35.575  85.818  34.507  1.00 13.72           C  
ATOM    581  C   LEU A  86      34.090  86.066  34.644  1.00 15.31           C  
ATOM    582  O   LEU A  86      33.300  85.133  34.610  1.00 14.01           O  
ATOM    583  CB  LEU A  86      35.856  85.231  33.116  1.00  9.33           C  
ATOM    584  CG  LEU A  86      35.492  86.121  31.910  1.00 13.28           C  
ATOM    585  CD1 LEU A  86      36.468  87.290  31.782  1.00  2.93           C  
ATOM    586  CD2 LEU A  86      35.482  85.303  30.622  1.00  6.08           C  
ATOM    587  N   PHE A  87      33.717  87.318  34.867  1.00 18.00           N  
ATOM    588  CA  PHE A  87      32.314  87.679  34.965  1.00 14.96           C  
ATOM    589  C   PHE A  87      31.953  88.058  33.540  1.00 21.47           C  
ATOM    590  O   PHE A  87      32.678  88.829  32.913  1.00 19.25           O  
ATOM    591  CB  PHE A  87      32.145  88.888  35.877  1.00 12.49           C  
ATOM    592  CG  PHE A  87      30.724  89.171  36.255  1.00  9.72           C  
ATOM    593  CD1 PHE A  87      29.863  89.791  35.368  1.00 10.43           C  
ATOM    594  CD2 PHE A  87      30.256  88.839  37.513  1.00 11.94           C  
ATOM    595  CE1 PHE A  87      28.556  90.084  35.729  1.00 12.81           C  
ATOM    596  CE2 PHE A  87      28.955  89.128  37.884  1.00  8.40           C  
ATOM    597  CZ  PHE A  87      28.102  89.753  36.988  1.00 11.71           C  
ATOM    598  N   VAL A  88      30.881  87.478  33.008  1.00 26.31           N  
ATOM    599  CA  VAL A  88      30.440  87.781  31.645  1.00 22.57           C  
ATOM    600  C   VAL A  88      29.179  88.658  31.684  1.00 25.33           C  
ATOM    601  O   VAL A  88      28.103  88.188  32.061  1.00 34.29           O  
ATOM    602  CB  VAL A  88      30.132  86.484  30.846  1.00 20.35           C  
ATOM    603  CG1 VAL A  88      29.873  86.806  29.385  1.00 18.96           C  
ATOM    604  CG2 VAL A  88      31.273  85.493  30.974  1.00 18.08           C  
ATOM    605  N   GLU A  89      29.325  89.935  31.339  1.00 23.31           N  
ATOM    606  CA  GLU A  89      28.203  90.874  31.320  1.00 22.19           C  
ATOM    607  C   GLU A  89      27.403  90.760  30.020  1.00 21.75           C  
ATOM    608  O   GLU A  89      27.937  90.982  28.935  1.00 24.97           O  
ATOM    609  CB  GLU A  89      28.697  92.315  31.480  1.00 17.04           C  
ATOM    610  CG  GLU A  89      28.910  92.754  32.909  1.00 13.52           C  
ATOM    611  CD  GLU A  89      29.325  94.212  33.028  1.00 21.90           C  
ATOM    612  OE1 GLU A  89      29.730  94.822  32.013  1.00 26.25           O  
ATOM    613  OE2 GLU A  89      29.259  94.754  34.151  1.00 20.10           O  
ATOM    614  N   ARG A  90      26.122  90.426  30.137  1.00 27.03           N  
ATOM    615  CA  ARG A  90      25.249  90.277  28.971  1.00 26.52           C  
ATOM    616  C   ARG A  90      24.761  91.625  28.465  1.00 28.60           C  
ATOM    617  O   ARG A  90      24.550  92.550  29.242  1.00 35.02           O  
ATOM    618  CB  ARG A  90      24.056  89.379  29.309  1.00 20.32           C  
ATOM    619  CG  ARG A  90      24.450  87.994  29.782  1.00 15.10           C  
ATOM    620  CD  ARG A  90      25.493  87.406  28.857  1.00 14.02           C  
ATOM    621  NE  ARG A  90      25.775  86.001  29.127  1.00 11.69           N  
ATOM    622  CZ  ARG A  90      26.624  85.272  28.413  1.00 14.02           C  
ATOM    623  NH1 ARG A  90      27.272  85.812  27.392  1.00 22.21           N  
ATOM    624  NH2 ARG A  90      26.825  84.004  28.713  1.00 21.37           N  
ATOM    625  N   SER A  91      24.538  91.731  27.165  1.00 27.18           N  
ATOM    626  CA  SER A  91      24.092  92.994  26.603  1.00 28.04           C  
ATOM    627  C   SER A  91      22.665  93.317  26.994  1.00 31.12           C  
ATOM    628  O   SER A  91      22.265  94.479  26.977  1.00 37.04           O  
ATOM    629  CB  SER A  91      24.213  92.962  25.089  1.00 23.70           C  
ATOM    630  OG  SER A  91      23.486  91.860  24.582  1.00 38.20           O  
ATOM    631  N   LYS A  92      21.895  92.277  27.311  1.00 38.12           N  
ATOM    632  CA  LYS A  92      20.492  92.428  27.702  1.00 45.69           C  
ATOM    633  C   LYS A  92      20.336  92.919  29.140  1.00 42.16           C  
ATOM    634  O   LYS A  92      19.241  93.311  29.558  1.00 45.80           O  
ATOM    635  CB  LYS A  92      19.753  91.093  27.556  1.00 58.06           C  
ATOM    636  CG  LYS A  92      20.097  90.060  28.635  1.00 69.02           C  
ATOM    637  CD  LYS A  92      19.310  88.770  28.450  1.00 79.07           C  
ATOM    638  CE  LYS A  92      19.636  87.752  29.533  1.00 79.73           C  
ATOM    639  NZ  LYS A  92      21.096  87.490  29.628  1.00 84.38           N  
ATOM    640  N   ALA A  93      21.423  92.847  29.900  1.00 34.62           N  
ATOM    641  CA  ALA A  93      21.420  93.264  31.288  1.00 27.02           C  
ATOM    642  C   ALA A  93      20.698  94.587  31.456  1.00 25.95           C  
ATOM    643  O   ALA A  93      20.688  95.428  30.557  1.00 30.21           O  
ATOM    644  CB  ALA A  93      22.835  93.377  31.793  1.00 17.94           C  
ATOM    645  N   PHE A  94      20.072  94.757  32.609  1.00 24.74           N  
ATOM    646  CA  PHE A  94      19.358  95.981  32.905  1.00 22.19           C  
ATOM    647  C   PHE A  94      19.423  96.211  34.399  1.00 26.19           C  
ATOM    648  O   PHE A  94      19.708  95.289  35.172  1.00 32.57           O  
ATOM    649  CB  PHE A  94      17.897  95.846  32.500  1.00 21.86           C  
ATOM    650  CG  PHE A  94      17.163  94.763  33.242  1.00 27.17           C  
ATOM    651  CD1 PHE A  94      16.714  94.970  34.540  1.00 26.21           C  
ATOM    652  CD2 PHE A  94      16.948  93.530  32.653  1.00 25.95           C  
ATOM    653  CE1 PHE A  94      16.070  93.969  35.233  1.00 26.50           C  
ATOM    654  CE2 PHE A  94      16.300  92.521  33.340  1.00 33.67           C  
ATOM    655  CZ  PHE A  94      15.862  92.741  34.634  1.00 33.54           C  
ATOM    656  N   SER A  95      19.095  97.426  34.812  1.00 25.04           N  
ATOM    657  CA  SER A  95      19.072  97.759  36.221  1.00 27.12           C  
ATOM    658  C   SER A  95      17.615  98.039  36.568  1.00 29.48           C  
ATOM    659  O   SER A  95      16.886  98.627  35.769  1.00 33.59           O  
ATOM    660  CB  SER A  95      19.938  98.990  36.494  1.00 22.04           C  
ATOM    661  OG  SER A  95      21.247  98.792  35.990  1.00 32.43           O  
ATOM    662  N   ASN A  96      17.159  97.492  37.687  1.00 28.74           N  
ATOM    663  CA  ASN A  96      15.801  97.726  38.147  1.00 37.71           C  
ATOM    664  C   ASN A  96      15.915  98.000  39.633  1.00 38.67           C  
ATOM    665  O   ASN A  96      15.829  97.077  40.452  1.00 47.36           O  
ATOM    666  CB  ASN A  96      14.901  96.514  37.904  1.00 48.29           C  
ATOM    667  CG  ASN A  96      13.500  96.715  38.454  1.00 58.34           C  
ATOM    668  OD1 ASN A  96      12.824  97.689  38.120  1.00 66.36           O  
ATOM    669  ND2 ASN A  96      13.062  95.803  39.312  1.00 61.86           N  
ATOM    670  N   CYS A  97      16.233  99.246  39.958  1.00 35.04           N  
ATOM    671  CA  CYS A  97      16.390  99.695  41.338  1.00 34.09           C  
ATOM    672  C   CYS A  97      16.570 101.204  41.290  1.00 29.69           C  
ATOM    673  O   CYS A  97      16.347 101.813  40.254  1.00 32.83           O  
ATOM    674  CB  CYS A  97      17.579  99.002  42.029  1.00 37.08           C  
ATOM    675  SG  CYS A  97      17.801  99.375  43.810  1.00 36.59           S  
ATOM    676  N   TYR A  98      16.964 101.808  42.401  1.00 25.41           N  
ATOM    677  CA  TYR A  98      17.120 103.247  42.452  1.00 24.80           C  
ATOM    678  C   TYR A  98      18.045 103.780  41.367  1.00 28.10           C  
ATOM    679  O   TYR A  98      19.189 103.331  41.249  1.00 34.05           O  
ATOM    680  CB  TYR A  98      17.627 103.671  43.824  1.00 25.45           C  
ATOM    681  CG  TYR A  98      17.111 105.019  44.222  1.00 27.47           C  
ATOM    682  CD1 TYR A  98      17.580 106.175  43.607  1.00 31.28           C  
ATOM    683  CD2 TYR A  98      16.110 105.139  45.173  1.00 26.32           C  
ATOM    684  CE1 TYR A  98      17.060 107.426  43.929  1.00 36.25           C  
ATOM    685  CE2 TYR A  98      15.582 106.376  45.502  1.00 35.16           C  
ATOM    686  CZ  TYR A  98      16.060 107.519  44.877  1.00 37.64           C  
ATOM    687  OH  TYR A  98      15.519 108.748  45.194  1.00 42.08           O  
ATOM    688  N   PRO A  99      17.550 104.719  40.535  1.00 23.77           N  
ATOM    689  CA  PRO A  99      18.351 105.308  39.458  1.00 20.57           C  
ATOM    690  C   PRO A  99      19.566 106.020  40.055  1.00 17.60           C  
ATOM    691  O   PRO A  99      19.427 107.004  40.770  1.00 26.75           O  
ATOM    692  CB  PRO A  99      17.367 106.274  38.785  1.00 17.18           C  
ATOM    693  CG  PRO A  99      16.392 106.612  39.880  1.00 21.44           C  
ATOM    694  CD  PRO A  99      16.184 105.272  40.530  1.00 22.64           C  
ATOM    695  N   TYR A 100      20.750 105.476  39.803  1.00 16.28           N  
ATOM    696  CA  TYR A 100      21.990 106.009  40.344  1.00 15.59           C  
ATOM    697  C   TYR A 100      23.007 106.225  39.241  1.00 20.76           C  
ATOM    698  O   TYR A 100      22.730 105.962  38.079  1.00 27.11           O  
ATOM    699  CB  TYR A 100      22.577 105.001  41.334  1.00 16.11           C  
ATOM    700  CG  TYR A 100      23.136 103.766  40.667  1.00 19.27           C  
ATOM    701  CD1 TYR A 100      22.296 102.814  40.099  1.00 19.02           C  
ATOM    702  CD2 TYR A 100      24.512 103.582  40.544  1.00 29.69           C  
ATOM    703  CE1 TYR A 100      22.814 101.714  39.414  1.00 19.38           C  
ATOM    704  CE2 TYR A 100      25.037 102.480  39.861  1.00 25.32           C  
ATOM    705  CZ  TYR A 100      24.184 101.559  39.299  1.00 13.20           C  
ATOM    706  OH  TYR A 100      24.710 100.505  38.606  1.00 18.44           O  
ATOM    707  N   ASP A 101      24.194 106.688  39.619  1.00 24.45           N  
ATOM    708  CA  ASP A 101      25.285 106.897  38.676  1.00 22.15           C  
ATOM    709  C   ASP A 101      26.572 106.657  39.441  1.00 19.17           C  
ATOM    710  O   ASP A 101      26.637 106.902  40.644  1.00 19.11           O  
ATOM    711  CB  ASP A 101      25.253 108.297  38.055  1.00 24.88           C  
ATOM    712  CG  ASP A 101      25.967 109.330  38.887  1.00 33.65           C  
ATOM    713  OD1 ASP A 101      25.384 109.796  39.883  1.00 49.77           O  
ATOM    714  OD2 ASP A 101      27.107 109.695  38.534  1.00 42.31           O  
ATOM    715  N   VAL A 102      27.568 106.096  38.766  1.00 21.85           N  
ATOM    716  CA  VAL A 102      28.841 105.810  39.417  1.00 19.67           C  
ATOM    717  C   VAL A 102      29.934 106.604  38.749  1.00 17.92           C  
ATOM    718  O   VAL A 102      30.349 106.287  37.635  1.00 23.76           O  
ATOM    719  CB  VAL A 102      29.230 104.311  39.324  1.00 19.63           C  
ATOM    720  CG1 VAL A 102      30.506 104.054  40.104  1.00 23.16           C  
ATOM    721  CG2 VAL A 102      28.123 103.426  39.846  1.00 18.78           C  
ATOM    722  N   PRO A 103      30.330 107.724  39.359  1.00 21.37           N  
ATOM    723  CA  PRO A 103      31.399 108.524  38.758  1.00 20.16           C  
ATOM    724  C   PRO A 103      32.597 107.586  38.673  1.00 22.61           C  
ATOM    725  O   PRO A 103      32.878 106.858  39.615  1.00 24.19           O  
ATOM    726  CB  PRO A 103      31.628 109.614  39.803  1.00 19.19           C  
ATOM    727  CG  PRO A 103      30.285 109.747  40.485  1.00 11.45           C  
ATOM    728  CD  PRO A 103      29.856 108.314  40.621  1.00 21.05           C  
ATOM    729  N   ASP A 104      33.219 107.505  37.510  1.00 24.22           N  
ATOM    730  CA  ASP A 104      34.364 106.616  37.321  1.00 34.13           C  
ATOM    731  C   ASP A 104      33.898 105.158  37.478  1.00 30.61           C  
ATOM    732  O   ASP A 104      34.558 104.317  38.102  1.00 35.17           O  
ATOM    733  CB  ASP A 104      35.497 106.955  38.303  1.00 43.46           C  
ATOM    734  CG  ASP A 104      36.858 106.457  37.831  1.00 49.89           C  
ATOM    735  OD1 ASP A 104      37.039 106.163  36.624  1.00 53.56           O  
ATOM    736  OD2 ASP A 104      37.762 106.369  38.681  1.00 52.37           O  
ATOM    737  N   TYR A 105      32.735 104.888  36.893  1.00 23.19           N  
ATOM    738  CA  TYR A 105      32.099 103.576  36.885  1.00 15.57           C  
ATOM    739  C   TYR A 105      33.130 102.546  36.456  1.00 10.82           C  
ATOM    740  O   TYR A 105      33.427 101.607  37.180  1.00  5.20           O  
ATOM    741  CB  TYR A 105      30.935 103.613  35.879  1.00  9.54           C  
ATOM    742  CG  TYR A 105      30.050 102.376  35.781  1.00 16.01           C  
ATOM    743  CD1 TYR A 105      30.430 101.280  35.000  1.00 16.55           C  
ATOM    744  CD2 TYR A 105      28.802 102.327  36.419  1.00  8.04           C  
ATOM    745  CE1 TYR A 105      29.601 100.181  34.854  1.00 16.05           C  
ATOM    746  CE2 TYR A 105      27.966 101.223  36.274  1.00 13.46           C  
ATOM    747  CZ  TYR A 105      28.382 100.159  35.489  1.00 15.95           C  
ATOM    748  OH  TYR A 105      27.599  99.049  35.343  1.00 20.42           O  
ATOM    749  N   ALA A 106      33.733 102.794  35.301  1.00 12.18           N  
ATOM    750  CA  ALA A 106      34.729 101.904  34.733  1.00 10.37           C  
ATOM    751  C   ALA A 106      35.764 101.443  35.731  1.00 11.09           C  
ATOM    752  O   ALA A 106      36.056 100.255  35.804  1.00 29.10           O  
ATOM    753  CB  ALA A 106      35.395 102.553  33.542  1.00 11.34           C  
ATOM    754  N   SER A 107      36.295 102.360  36.524  1.00 11.03           N  
ATOM    755  CA  SER A 107      37.299 101.988  37.508  1.00 15.79           C  
ATOM    756  C   SER A 107      36.719 101.073  38.567  1.00 15.91           C  
ATOM    757  O   SER A 107      37.321 100.053  38.882  1.00 20.76           O  
ATOM    758  CB  SER A 107      37.920 103.219  38.149  1.00 23.11           C  
ATOM    759  OG  SER A 107      38.567 104.017  37.170  1.00 31.67           O  
ATOM    760  N   LEU A 108      35.536 101.399  39.082  1.00 11.32           N  
ATOM    761  CA  LEU A 108      34.923 100.550  40.090  1.00  7.22           C  
ATOM    762  C   LEU A 108      34.687  99.180  39.465  1.00  9.50           C  
ATOM    763  O   LEU A 108      35.086  98.157  40.014  1.00 21.85           O  
ATOM    764  CB  LEU A 108      33.617 101.151  40.588  1.00  4.03           C  
ATOM    765  CG  LEU A 108      33.026 100.405  41.781  1.00  7.09           C  
ATOM    766  CD1 LEU A 108      34.081 100.170  42.828  1.00 11.03           C  
ATOM    767  CD2 LEU A 108      31.864 101.187  42.363  1.00  7.93           C  
ATOM    768  N   ARG A 109      34.120  99.172  38.270  1.00 10.92           N  
ATOM    769  CA  ARG A 109      33.853  97.936  37.546  1.00 12.40           C  
ATOM    770  C   ARG A 109      35.141  97.132  37.327  1.00 11.75           C  
ATOM    771  O   ARG A 109      35.140  95.904  37.337  1.00 14.09           O  
ATOM    772  CB  ARG A 109      33.207  98.274  36.195  1.00 14.65           C  
ATOM    773  CG  ARG A 109      33.019  97.092  35.273  1.00 13.22           C  
ATOM    774  CD  ARG A 109      32.075  97.408  34.127  1.00  7.11           C  
ATOM    775  NE  ARG A 109      32.077  96.329  33.150  1.00 10.25           N  
ATOM    776  CZ  ARG A 109      33.119  96.046  32.372  1.00 12.77           C  
ATOM    777  NH1 ARG A 109      34.229  96.766  32.468  1.00 10.29           N  
ATOM    778  NH2 ARG A 109      33.044  95.063  31.486  1.00 19.49           N  
ATOM    779  N   SER A 110      36.241  97.836  37.146  1.00  9.77           N  
ATOM    780  CA  SER A 110      37.513  97.206  36.904  1.00  7.99           C  
ATOM    781  C   SER A 110      38.109  96.618  38.174  1.00 13.40           C  
ATOM    782  O   SER A 110      38.440  95.432  38.217  1.00 22.13           O  
ATOM    783  CB  SER A 110      38.448  98.243  36.316  1.00  4.18           C  
ATOM    784  OG  SER A 110      39.736  97.712  36.139  1.00 11.19           O  
ATOM    785  N   LEU A 111      38.145  97.420  39.232  1.00  8.77           N  
ATOM    786  CA  LEU A 111      38.727  96.992  40.490  1.00 15.09           C  
ATOM    787  C   LEU A 111      37.967  95.867  41.193  1.00 19.47           C  
ATOM    788  O   LEU A 111      38.576  95.070  41.921  1.00 23.63           O  
ATOM    789  CB  LEU A 111      38.979  98.193  41.420  1.00 13.67           C  
ATOM    790  CG  LEU A 111      37.880  98.920  42.200  1.00 18.83           C  
ATOM    791  CD1 LEU A 111      37.575  98.202  43.506  1.00 13.53           C  
ATOM    792  CD2 LEU A 111      38.343 100.321  42.502  1.00 13.00           C  
ATOM    793  N   VAL A 112      36.651  95.793  40.993  1.00 13.92           N  
ATOM    794  CA  VAL A 112      35.864  94.718  41.606  1.00 12.78           C  
ATOM    795  C   VAL A 112      36.089  93.464  40.770  1.00 13.19           C  
ATOM    796  O   VAL A 112      36.362  92.394  41.301  1.00 15.08           O  
ATOM    797  CB  VAL A 112      34.352  95.029  41.627  1.00 11.11           C  
ATOM    798  CG1 VAL A 112      33.590  93.898  42.310  1.00  9.30           C  
ATOM    799  CG2 VAL A 112      34.104  96.322  42.348  1.00  9.25           C  
ATOM    800  N   ALA A 113      36.028  93.634  39.456  1.00  8.15           N  
ATOM    801  CA  ALA A 113      36.228  92.555  38.518  1.00  6.04           C  
ATOM    802  C   ALA A 113      37.527  91.817  38.813  1.00 14.43           C  
ATOM    803  O   ALA A 113      37.550  90.588  38.850  1.00 19.48           O  
ATOM    804  CB  ALA A 113      36.262  93.110  37.124  1.00  2.11           C  
ATOM    805  N   SER A 114      38.599  92.571  39.042  1.00 15.25           N  
ATOM    806  CA  SER A 114      39.911  91.985  39.317  1.00 16.54           C  
ATOM    807  C   SER A 114      39.993  91.353  40.701  1.00 13.13           C  
ATOM    808  O   SER A 114      40.774  90.442  40.931  1.00 12.27           O  
ATOM    809  CB  SER A 114      41.000  93.042  39.157  1.00 16.68           C  
ATOM    810  OG  SER A 114      42.273  92.442  39.132  1.00 30.61           O  
ATOM    811  N   SER A 115      39.188  91.853  41.625  1.00 16.50           N  
ATOM    812  CA  SER A 115      39.163  91.311  42.977  1.00 17.13           C  
ATOM    813  C   SER A 115      38.606  89.897  42.803  1.00 19.40           C  
ATOM    814  O   SER A 115      39.005  88.957  43.486  1.00 27.21           O  
ATOM    815  CB  SER A 115      38.229  92.159  43.848  1.00 17.57           C  
ATOM    816  OG  SER A 115      38.535  92.059  45.228  1.00 23.57           O  
ATOM    817  N   GLY A 116      37.656  89.779  41.883  1.00 21.22           N  
ATOM    818  CA  GLY A 116      37.038  88.505  41.582  1.00 20.14           C  
ATOM    819  C   GLY A 116      36.079  88.021  42.638  1.00 24.97           C  
ATOM    820  O   GLY A 116      35.700  86.846  42.638  1.00 34.38           O  
ATOM    821  N   THR A 117      35.607  88.923  43.488  1.00 22.43           N  
ATOM    822  CA  THR A 117      34.711  88.504  44.543  1.00 24.42           C  
ATOM    823  C   THR A 117      33.812  89.619  45.061  1.00 23.93           C  
ATOM    824  O   THR A 117      34.188  90.793  45.073  1.00 27.09           O  
ATOM    825  CB  THR A 117      35.537  87.907  45.707  1.00 26.44           C  
ATOM    826  OG1 THR A 117      34.678  87.222  46.621  1.00 31.03           O  
ATOM    827  CG2 THR A 117      36.290  89.009  46.446  1.00 33.79           C  
ATOM    828  N   LEU A 118      32.596  89.237  45.429  1.00 21.05           N  
ATOM    829  CA  LEU A 118      31.626  90.158  45.994  1.00 21.14           C  
ATOM    830  C   LEU A 118      31.333  89.684  47.425  1.00 21.25           C  
ATOM    831  O   LEU A 118      30.232  89.865  47.950  1.00 23.44           O  
ATOM    832  CB  LEU A 118      30.342  90.182  45.166  1.00 12.59           C  
ATOM    833  CG  LEU A 118      30.417  90.590  43.698  1.00 18.73           C  
ATOM    834  CD1 LEU A 118      29.005  90.595  43.095  1.00 12.33           C  
ATOM    835  CD2 LEU A 118      31.068  91.956  43.564  1.00 16.89           C  
ATOM    836  N   GLU A 119      32.328  89.041  48.031  1.00 20.93           N  
ATOM    837  CA  GLU A 119      32.232  88.545  49.395  1.00 22.59           C  
ATOM    838  C   GLU A 119      31.999  89.725  50.325  1.00 24.20           C  
ATOM    839  O   GLU A 119      32.941  90.429  50.695  1.00 26.56           O  
ATOM    840  CB  GLU A 119      33.530  87.836  49.784  1.00 28.62           C  
ATOM    841  CG  GLU A 119      33.598  87.338  51.229  1.00 30.87           C  
ATOM    842  CD  GLU A 119      34.966  86.777  51.588  1.00 37.66           C  
ATOM    843  OE1 GLU A 119      35.855  86.712  50.709  1.00 40.17           O  
ATOM    844  OE2 GLU A 119      35.159  86.404  52.760  1.00 42.60           O  
ATOM    845  N   PHE A 120      30.740  89.940  50.679  1.00 23.29           N  
ATOM    846  CA  PHE A 120      30.335  91.033  51.548  1.00 19.81           C  
ATOM    847  C   PHE A 120      30.262  90.632  52.998  1.00 17.64           C  
ATOM    848  O   PHE A 120      29.634  89.641  53.352  1.00 21.07           O  
ATOM    849  CB  PHE A 120      28.975  91.559  51.130  1.00 18.99           C  
ATOM    850  CG  PHE A 120      28.583  92.813  51.830  1.00 20.05           C  
ATOM    851  CD1 PHE A 120      28.944  94.046  51.309  1.00 18.93           C  
ATOM    852  CD2 PHE A 120      27.850  92.765  53.002  1.00 20.11           C  
ATOM    853  CE1 PHE A 120      28.582  95.205  51.942  1.00 25.53           C  
ATOM    854  CE2 PHE A 120      27.483  93.921  53.644  1.00 21.84           C  
ATOM    855  CZ  PHE A 120      27.850  95.146  53.112  1.00 27.77           C  
ATOM    856  N   ILE A 121      30.828  91.474  53.840  1.00 17.64           N  
ATOM    857  CA  ILE A 121      30.851  91.230  55.261  1.00 23.55           C  
ATOM    858  C   ILE A 121      30.189  92.411  55.952  1.00 22.99           C  
ATOM    859  O   ILE A 121      30.714  93.519  55.945  1.00 27.02           O  
ATOM    860  CB  ILE A 121      32.314  91.016  55.739  1.00 34.02           C  
ATOM    861  CG1 ILE A 121      32.914  89.807  55.001  1.00 36.20           C  
ATOM    862  CG2 ILE A 121      32.380  90.845  57.258  1.00 32.61           C  
ATOM    863  CD1 ILE A 121      34.254  89.340  55.516  1.00 48.82           C  
ATOM    864  N   THR A 122      28.974  92.184  56.442  1.00 26.85           N  
ATOM    865  CA  THR A 122      28.198  93.202  57.142  1.00 27.58           C  
ATOM    866  C   THR A 122      28.961  93.593  58.408  1.00 32.43           C  
ATOM    867  O   THR A 122      29.418  92.726  59.151  1.00 37.38           O  
ATOM    868  CB  THR A 122      26.823  92.650  57.518  1.00 21.46           C  
ATOM    869  OG1 THR A 122      26.202  92.105  56.350  1.00 29.06           O  
ATOM    870  CG2 THR A 122      25.950  93.741  58.080  1.00 24.53           C  
ATOM    871  N   GLU A 123      29.070  94.887  58.679  1.00 31.40           N  
ATOM    872  CA  GLU A 123      29.833  95.313  59.837  1.00 30.62           C  
ATOM    873  C   GLU A 123      29.112  95.820  61.058  1.00 35.62           C  
ATOM    874  O   GLU A 123      29.682  95.832  62.148  1.00 42.21           O  
ATOM    875  CB  GLU A 123      30.884  96.322  59.429  1.00 24.74           C  
ATOM    876  CG  GLU A 123      32.096  95.684  58.838  1.00 23.52           C  
ATOM    877  CD  GLU A 123      33.176  96.683  58.581  1.00 26.79           C  
ATOM    878  OE1 GLU A 123      32.955  97.581  57.745  1.00 26.66           O  
ATOM    879  OE2 GLU A 123      34.236  96.572  59.225  1.00 25.36           O  
ATOM    880  N   GLY A 124      27.884  96.277  60.892  1.00 36.38           N  
ATOM    881  CA  GLY A 124      27.167  96.762  62.051  1.00 45.07           C  
ATOM    882  C   GLY A 124      27.480  98.202  62.405  1.00 46.31           C  
ATOM    883  O   GLY A 124      28.175  98.512  63.379  1.00 47.09           O  
ATOM    884  N   PHE A 125      26.973  99.097  61.578  1.00 45.46           N  
ATOM    885  CA  PHE A 125      27.158 100.501  61.817  1.00 40.06           C  
ATOM    886  C   PHE A 125      25.956 100.921  62.656  1.00 43.50           C  
ATOM    887  O   PHE A 125      24.817 100.510  62.396  1.00 40.80           O  
ATOM    888  CB  PHE A 125      27.179 101.264  60.494  1.00 40.58           C  
ATOM    889  CG  PHE A 125      28.526 101.318  59.837  1.00 33.94           C  
ATOM    890  CD1 PHE A 125      28.969 100.273  59.031  1.00 33.33           C  
ATOM    891  CD2 PHE A 125      29.347 102.424  60.010  1.00 31.27           C  
ATOM    892  CE1 PHE A 125      30.215 100.330  58.405  1.00 33.77           C  
ATOM    893  CE2 PHE A 125      30.590 102.489  59.391  1.00 35.84           C  
ATOM    894  CZ  PHE A 125      31.026 101.438  58.585  1.00 37.83           C  
ATOM    895  N   THR A 126      26.228 101.681  63.708  1.00 47.99           N  
ATOM    896  CA  THR A 126      25.177 102.177  64.572  1.00 48.05           C  
ATOM    897  C   THR A 126      24.871 103.591  64.103  1.00 49.33           C  
ATOM    898  O   THR A 126      25.723 104.481  64.135  1.00 47.28           O  
ATOM    899  CB  THR A 126      25.601 102.147  66.059  1.00 50.04           C  
ATOM    900  OG1 THR A 126      24.482 102.510  66.875  1.00 62.37           O  
ATOM    901  CG2 THR A 126      26.778 103.089  66.340  1.00 51.12           C  
ATOM    902  N   TRP A 127      23.686 103.770  63.546  1.00 54.05           N  
ATOM    903  CA  TRP A 127      23.321 105.084  63.056  1.00 56.50           C  
ATOM    904  C   TRP A 127      22.320 105.675  64.039  1.00 58.14           C  
ATOM    905  O   TRP A 127      21.149 105.393  63.965  1.00 60.08           O  
ATOM    906  CB  TRP A 127      22.755 104.982  61.626  1.00 54.78           C  
ATOM    907  CG  TRP A 127      23.690 104.285  60.639  1.00 46.32           C  
ATOM    908  CD1 TRP A 127      23.582 103.006  60.180  1.00 41.97           C  
ATOM    909  CD2 TRP A 127      24.855 104.844  59.997  1.00 42.95           C  
ATOM    910  NE1 TRP A 127      24.595 102.732  59.294  1.00 45.34           N  
ATOM    911  CE2 TRP A 127      25.390 103.842  59.164  1.00 40.62           C  
ATOM    912  CE3 TRP A 127      25.494 106.091  60.047  1.00 48.20           C  
ATOM    913  CZ2 TRP A 127      26.537 104.045  58.383  1.00 36.51           C  
ATOM    914  CZ3 TRP A 127      26.640 106.294  59.269  1.00 43.15           C  
ATOM    915  CH2 TRP A 127      27.142 105.274  58.449  1.00 37.93           C  
ATOM    916  N   THR A 128      22.794 106.475  64.979  1.00 56.52           N  
ATOM    917  CA  THR A 128      21.922 107.068  65.979  1.00 53.71           C  
ATOM    918  C   THR A 128      21.371 108.418  65.544  1.00 51.93           C  
ATOM    919  O   THR A 128      22.122 109.325  65.181  1.00 51.60           O  
ATOM    920  CB  THR A 128      22.657 107.210  67.326  1.00 55.63           C  
ATOM    921  OG1 THR A 128      23.990 107.691  67.095  1.00 58.41           O  
ATOM    922  CG2 THR A 128      22.722 105.863  68.039  1.00 57.81           C  
ATOM    923  N   GLY A 129      20.051 108.544  65.588  1.00 46.39           N  
ATOM    924  CA  GLY A 129      19.432 109.790  65.210  1.00 46.37           C  
ATOM    925  C   GLY A 129      18.763 109.737  63.861  1.00 50.74           C  
ATOM    926  O   GLY A 129      18.341 110.770  63.345  1.00 55.97           O  
ATOM    927  N   VAL A 130      18.619 108.543  63.297  1.00 54.83           N  
ATOM    928  CA  VAL A 130      17.981 108.422  61.988  1.00 64.44           C  
ATOM    929  C   VAL A 130      17.237 107.109  61.768  1.00 71.01           C  
ATOM    930  O   VAL A 130      16.069 107.104  61.374  1.00 75.96           O  
ATOM    931  CB  VAL A 130      18.986 108.682  60.824  1.00 59.71           C  
ATOM    932  CG1 VAL A 130      20.338 108.042  61.104  1.00 62.90           C  
ATOM    933  CG2 VAL A 130      18.424 108.149  59.530  1.00 64.42           C  
ATOM    934  N   THR A 131      17.936 106.002  61.995  1.00 79.49           N  
ATOM    935  CA  THR A 131      17.373 104.664  61.839  1.00 85.23           C  
ATOM    936  C   THR A 131      17.070 104.274  60.384  1.00 80.90           C  
ATOM    937  O   THR A 131      16.201 104.816  59.696  1.00 83.08           O  
ATOM    938  CB  THR A 131      16.189 104.397  62.816  1.00 91.56           C  
ATOM    939  OG1 THR A 131      16.625 104.616  64.168  1.00 97.13           O  
ATOM    940  CG2 THR A 131      15.718 102.958  62.696  1.00 92.10           C  
ATOM    941  N   GLN A 132      17.913 103.355  59.948  1.00 69.79           N  
ATOM    942  CA  GLN A 132      17.987 102.762  58.627  1.00 59.38           C  
ATOM    943  C   GLN A 132      16.801 102.105  57.914  1.00 49.00           C  
ATOM    944  O   GLN A 132      15.677 102.063  58.405  1.00 53.77           O  
ATOM    945  CB  GLN A 132      19.109 101.727  58.675  1.00 60.46           C  
ATOM    946  CG  GLN A 132      20.298 102.100  59.538  1.00 55.38           C  
ATOM    947  CD  GLN A 132      20.203 101.529  60.923  1.00 51.07           C  
ATOM    948  OE1 GLN A 132      20.012 100.330  61.099  1.00 58.15           O  
ATOM    949  NE2 GLN A 132      20.308 102.380  61.920  1.00 57.88           N  
ATOM    950  N   ASN A 133      17.138 101.559  56.747  1.00 36.96           N  
ATOM    951  CA  ASN A 133      16.272 100.808  55.849  1.00 32.65           C  
ATOM    952  C   ASN A 133      15.313 101.526  54.897  1.00 31.39           C  
ATOM    953  O   ASN A 133      14.214 101.045  54.621  1.00 29.72           O  
ATOM    954  CB  ASN A 133      15.583  99.668  56.604  1.00 34.64           C  
ATOM    955  CG  ASN A 133      16.564  98.848  57.432  1.00 36.76           C  
ATOM    956  OD1 ASN A 133      17.542  98.306  56.919  1.00 40.33           O  
ATOM    957  ND2 ASN A 133      16.321  98.786  58.727  1.00 43.33           N  
ATOM    958  N   GLY A 134      15.762 102.638  54.322  1.00 28.48           N  
ATOM    959  CA  GLY A 134      14.920 103.344  53.374  1.00 31.52           C  
ATOM    960  C   GLY A 134      14.614 102.470  52.168  1.00 33.89           C  
ATOM    961  O   GLY A 134      15.395 101.584  51.836  1.00 34.77           O  
ATOM    962  N   GLY A 135      13.491 102.721  51.503  1.00 41.01           N  
ATOM    963  CA  GLY A 135      13.127 101.925  50.342  1.00 44.75           C  
ATOM    964  C   GLY A 135      12.301 102.691  49.327  1.00 45.13           C  
ATOM    965  O   GLY A 135      11.565 103.610  49.690  1.00 48.86           O  
ATOM    966  N   SER A 136      12.399 102.292  48.061  1.00 43.12           N  
ATOM    967  CA  SER A 136      11.679 102.939  46.974  1.00 39.90           C  
ATOM    968  C   SER A 136      10.977 101.928  46.102  1.00 40.46           C  
ATOM    969  O   SER A 136      11.371 100.763  46.021  1.00 39.78           O  
ATOM    970  CB  SER A 136      12.630 103.753  46.099  1.00 42.52           C  
ATOM    971  OG  SER A 136      12.006 104.118  44.875  1.00 46.30           O  
ATOM    972  N   ASN A 137       9.946 102.401  45.418  1.00 42.94           N  
ATOM    973  CA  ASN A 137       9.181 101.549  44.537  1.00 48.17           C  
ATOM    974  C   ASN A 137       9.961 101.288  43.268  1.00 44.00           C  
ATOM    975  O   ASN A 137       9.668 100.342  42.546  1.00 50.72           O  
ATOM    976  CB  ASN A 137       7.825 102.181  44.226  1.00 61.77           C  
ATOM    977  CG  ASN A 137       6.841 102.025  45.369  1.00 68.40           C  
ATOM    978  OD1 ASN A 137       6.937 101.086  46.162  1.00 74.65           O  
ATOM    979  ND2 ASN A 137       5.886 102.945  45.462  1.00 74.40           N  
ATOM    980  N   ALA A 138      10.953 102.129  42.994  1.00 34.70           N  
ATOM    981  CA  ALA A 138      11.780 101.949  41.811  1.00 28.84           C  
ATOM    982  C   ALA A 138      12.636 100.715  42.036  1.00 32.20           C  
ATOM    983  O   ALA A 138      13.049 100.045  41.085  1.00 37.55           O  
ATOM    984  CB  ALA A 138      12.654 103.141  41.597  1.00 26.54           C  
ATOM    985  N   CYS A 139      12.899 100.424  43.307  1.00 27.91           N  
ATOM    986  CA  CYS A 139      13.702  99.273  43.685  1.00 30.35           C  
ATOM    987  C   CYS A 139      12.774  98.316  44.417  1.00 34.77           C  
ATOM    988  O   CYS A 139      12.994  97.975  45.574  1.00 35.52           O  
ATOM    989  CB  CYS A 139      14.865  99.711  44.588  1.00 29.57           C  
ATOM    990  SG  CYS A 139      16.221  98.503  44.738  1.00 32.62           S  
ATOM    991  N   LYS A 140      11.701  97.923  43.746  1.00 46.20           N  
ATOM    992  CA  LYS A 140      10.731  97.012  44.334  1.00 56.05           C  
ATOM    993  C   LYS A 140      11.343  95.648  44.601  1.00 58.05           C  
ATOM    994  O   LYS A 140      11.659  94.900  43.671  1.00 62.91           O  
ATOM    995  CB  LYS A 140       9.507  96.867  43.428  1.00 61.25           C  
ATOM    996  CG  LYS A 140       8.347  97.759  43.810  1.00 73.79           C  
ATOM    997  CD  LYS A 140       7.271  97.747  42.735  1.00 86.09           C  
ATOM    998  CE  LYS A 140       5.883  97.938  43.329  1.00 91.85           C  
ATOM    999  NZ  LYS A 140       5.520  96.768  44.181  1.00 97.85           N  
ATOM   1000  N   ARG A 141      11.565  95.353  45.874  1.00 55.66           N  
ATOM   1001  CA  ARG A 141      12.114  94.070  46.259  1.00 55.98           C  
ATOM   1002  C   ARG A 141      10.961  93.277  46.868  1.00 58.11           C  
ATOM   1003  O   ARG A 141      10.460  93.605  47.946  1.00 56.58           O  
ATOM   1004  CB  ARG A 141      13.256  94.238  47.266  1.00 54.71           C  
ATOM   1005  CG  ARG A 141      13.999  92.935  47.574  1.00 53.82           C  
ATOM   1006  CD  ARG A 141      15.003  93.094  48.709  1.00 51.88           C  
ATOM   1007  NE  ARG A 141      16.075  94.035  48.393  1.00 44.86           N  
ATOM   1008  CZ  ARG A 141      17.182  93.705  47.743  1.00 38.69           C  
ATOM   1009  NH1 ARG A 141      17.368  92.464  47.336  1.00 40.67           N  
ATOM   1010  NH2 ARG A 141      18.124  94.604  47.530  1.00 40.73           N  
ATOM   1011  N   GLY A 142      10.510  92.263  46.142  1.00 64.00           N  
ATOM   1012  CA  GLY A 142       9.411  91.445  46.618  1.00 71.37           C  
ATOM   1013  C   GLY A 142       8.053  92.086  46.384  1.00 74.09           C  
ATOM   1014  O   GLY A 142       7.705  92.392  45.241  1.00 75.43           O  
ATOM   1015  N   PRO A 143       7.246  92.264  47.447  1.00 76.56           N  
ATOM   1016  CA  PRO A 143       5.907  92.864  47.399  1.00 73.45           C  
ATOM   1017  C   PRO A 143       5.922  94.388  47.316  1.00 67.47           C  
ATOM   1018  O   PRO A 143       5.182  94.980  46.531  1.00 70.20           O  
ATOM   1019  CB  PRO A 143       5.281  92.415  48.727  1.00 79.56           C  
ATOM   1020  CG  PRO A 143       6.112  91.232  49.154  1.00 79.38           C  
ATOM   1021  CD  PRO A 143       7.490  91.678  48.773  1.00 79.42           C  
ATOM   1022  N   GLY A 144       6.736  95.020  48.157  1.00 58.59           N  
ATOM   1023  CA  GLY A 144       6.799  96.470  48.158  1.00 44.30           C  
ATOM   1024  C   GLY A 144       8.194  97.016  47.968  1.00 35.74           C  
ATOM   1025  O   GLY A 144       9.144  96.266  47.748  1.00 31.64           O  
ATOM   1026  N   SER A 145       8.305  98.331  48.083  1.00 35.67           N  
ATOM   1027  CA  SER A 145       9.563  99.050  47.928  1.00 43.34           C  
ATOM   1028  C   SER A 145      10.762  98.402  48.617  1.00 46.60           C  
ATOM   1029  O   SER A 145      10.621  97.747  49.651  1.00 54.21           O  
ATOM   1030  CB  SER A 145       9.400 100.473  48.447  1.00 47.32           C  
ATOM   1031  OG  SER A 145       8.980 100.479  49.798  1.00 53.07           O  
ATOM   1032  N   GLY A 146      11.942  98.616  48.041  1.00 42.70           N  
ATOM   1033  CA  GLY A 146      13.173  98.066  48.584  1.00 33.91           C  
ATOM   1034  C   GLY A 146      14.329  98.985  48.229  1.00 33.39           C  
ATOM   1035  O   GLY A 146      14.113 100.143  47.868  1.00 29.07           O  
ATOM   1036  N   PHE A 147      15.553  98.474  48.270  1.00 31.16           N  
ATOM   1037  CA  PHE A 147      16.715  99.302  47.964  1.00 31.51           C  
ATOM   1038  C   PHE A 147      17.898  98.369  47.761  1.00 32.74           C  
ATOM   1039  O   PHE A 147      17.785  97.170  48.004  1.00 31.87           O  
ATOM   1040  CB  PHE A 147      16.990 100.233  49.152  1.00 32.80           C  
ATOM   1041  CG  PHE A 147      17.775 101.471  48.810  1.00 23.31           C  
ATOM   1042  CD1 PHE A 147      17.209 102.477  48.032  1.00 22.72           C  
ATOM   1043  CD2 PHE A 147      19.055 101.655  49.311  1.00 22.37           C  
ATOM   1044  CE1 PHE A 147      17.901 103.646  47.765  1.00 17.12           C  
ATOM   1045  CE2 PHE A 147      19.754 102.822  49.049  1.00 24.00           C  
ATOM   1046  CZ  PHE A 147      19.172 103.819  48.274  1.00 19.64           C  
ATOM   1047  N   PHE A 148      19.025  98.923  47.320  1.00 30.69           N  
ATOM   1048  CA  PHE A 148      20.240  98.144  47.098  1.00 28.27           C  
ATOM   1049  C   PHE A 148      20.548  97.366  48.373  1.00 29.83           C  
ATOM   1050  O   PHE A 148      20.769  97.968  49.426  1.00 37.36           O  
ATOM   1051  CB  PHE A 148      21.416  99.077  46.766  1.00 21.90           C  
ATOM   1052  CG  PHE A 148      21.211  99.891  45.522  1.00 16.10           C  
ATOM   1053  CD1 PHE A 148      21.045  99.269  44.288  1.00 17.93           C  
ATOM   1054  CD2 PHE A 148      21.164 101.275  45.582  1.00 15.43           C  
ATOM   1055  CE1 PHE A 148      20.833 100.013  43.132  1.00  3.67           C  
ATOM   1056  CE2 PHE A 148      20.949 102.033  44.426  1.00 16.85           C  
ATOM   1057  CZ  PHE A 148      20.784 101.397  43.202  1.00 14.69           C  
ATOM   1058  N   SER A 149      20.567  96.039  48.281  1.00 22.24           N  
ATOM   1059  CA  SER A 149      20.832  95.194  49.442  1.00 22.77           C  
ATOM   1060  C   SER A 149      22.112  95.517  50.213  1.00 23.65           C  
ATOM   1061  O   SER A 149      22.225  95.165  51.393  1.00 30.05           O  
ATOM   1062  CB  SER A 149      20.837  93.710  49.046  1.00 30.80           C  
ATOM   1063  OG  SER A 149      21.910  93.391  48.170  1.00 41.20           O  
ATOM   1064  N   ARG A 150      23.079  96.158  49.555  1.00 19.11           N  
ATOM   1065  CA  ARG A 150      24.345  96.487  50.205  1.00 17.48           C  
ATOM   1066  C   ARG A 150      24.487  97.925  50.680  1.00 22.00           C  
ATOM   1067  O   ARG A 150      25.462  98.261  51.364  1.00 24.31           O  
ATOM   1068  CB  ARG A 150      25.522  96.130  49.304  1.00 19.04           C  
ATOM   1069  CG  ARG A 150      25.555  94.690  48.851  1.00 21.66           C  
ATOM   1070  CD  ARG A 150      25.197  93.760  49.976  1.00 14.43           C  
ATOM   1071  NE  ARG A 150      25.473  92.380  49.622  1.00 21.50           N  
ATOM   1072  CZ  ARG A 150      25.434  91.378  50.488  1.00 25.92           C  
ATOM   1073  NH1 ARG A 150      25.115  91.613  51.752  1.00 35.89           N  
ATOM   1074  NH2 ARG A 150      25.797  90.159  50.116  1.00 31.54           N  
ATOM   1075  N   LEU A 151      23.531  98.770  50.307  1.00 23.31           N  
ATOM   1076  CA  LEU A 151      23.536 100.167  50.713  1.00 19.32           C  
ATOM   1077  C   LEU A 151      22.433 100.378  51.734  1.00 20.55           C  
ATOM   1078  O   LEU A 151      21.397  99.728  51.682  1.00 22.48           O  
ATOM   1079  CB  LEU A 151      23.300 101.073  49.518  1.00 20.14           C  
ATOM   1080  CG  LEU A 151      24.347 100.956  48.427  1.00 17.55           C  
ATOM   1081  CD1 LEU A 151      24.184 102.116  47.485  1.00 25.30           C  
ATOM   1082  CD2 LEU A 151      25.727 100.970  49.023  1.00 17.71           C  
ATOM   1083  N   ASN A 152      22.648 101.314  52.642  1.00 25.48           N  
ATOM   1084  CA  ASN A 152      21.687 101.609  53.686  1.00 29.25           C  
ATOM   1085  C   ASN A 152      21.202 103.033  53.590  1.00 32.11           C  
ATOM   1086  O   ASN A 152      21.935 103.976  53.886  1.00 32.94           O  
ATOM   1087  CB  ASN A 152      22.296 101.405  55.063  1.00 35.24           C  
ATOM   1088  CG  ASN A 152      21.245 101.263  56.140  1.00 38.00           C  
ATOM   1089  OD1 ASN A 152      21.474 100.619  57.164  1.00 34.96           O  
ATOM   1090  ND2 ASN A 152      20.073 101.838  55.907  1.00 25.10           N  
ATOM   1091  N   TRP A 153      19.931 103.175  53.250  1.00 37.53           N  
ATOM   1092  CA  TRP A 153      19.313 104.482  53.107  1.00 39.85           C  
ATOM   1093  C   TRP A 153      18.885 105.070  54.459  1.00 46.27           C  
ATOM   1094  O   TRP A 153      18.054 104.486  55.169  1.00 49.90           O  
ATOM   1095  CB  TRP A 153      18.115 104.368  52.175  1.00 37.84           C  
ATOM   1096  CG  TRP A 153      17.742 105.648  51.558  1.00 29.96           C  
ATOM   1097  CD1 TRP A 153      18.269 106.874  51.834  1.00 25.62           C  
ATOM   1098  CD2 TRP A 153      16.730 105.854  50.578  1.00 25.64           C  
ATOM   1099  NE1 TRP A 153      17.636 107.833  51.096  1.00 34.56           N  
ATOM   1100  CE2 TRP A 153      16.684 107.235  50.314  1.00 26.75           C  
ATOM   1101  CE3 TRP A 153      15.851 105.006  49.904  1.00 28.20           C  
ATOM   1102  CZ2 TRP A 153      15.797 107.791  49.403  1.00 28.39           C  
ATOM   1103  CZ3 TRP A 153      14.971 105.557  48.996  1.00 30.83           C  
ATOM   1104  CH2 TRP A 153      14.949 106.940  48.756  1.00 30.77           C  
ATOM   1105  N   LEU A 154      19.449 106.228  54.793  1.00 45.37           N  
ATOM   1106  CA  LEU A 154      19.164 106.916  56.046  1.00 41.37           C  
ATOM   1107  C   LEU A 154      18.455 108.239  55.797  1.00 49.86           C  
ATOM   1108  O   LEU A 154      19.010 109.131  55.149  1.00 50.59           O  
ATOM   1109  CB  LEU A 154      20.465 107.202  56.778  1.00 28.07           C  
ATOM   1110  CG  LEU A 154      21.357 106.004  57.049  1.00 24.28           C  
ATOM   1111  CD1 LEU A 154      22.693 106.490  57.557  1.00 28.29           C  
ATOM   1112  CD2 LEU A 154      20.698 105.083  58.043  1.00 25.21           C  
ATOM   1113  N   THR A 155      17.254 108.374  56.353  1.00 59.42           N  
ATOM   1114  CA  THR A 155      16.458 109.587  56.211  1.00 67.44           C  
ATOM   1115  C   THR A 155      16.429 110.356  57.536  1.00 70.29           C  
ATOM   1116  O   THR A 155      17.466 110.522  58.169  1.00 72.72           O  
ATOM   1117  CB  THR A 155      15.037 109.251  55.759  1.00 71.54           C  
ATOM   1118  OG1 THR A 155      14.533 108.181  56.566  1.00 75.44           O  
ATOM   1119  CG2 THR A 155      15.028 108.831  54.306  1.00 72.93           C  
ATOM   1120  N   LYS A 156      15.252 110.792  57.978  1.00 70.92           N  
ATOM   1121  CA  LYS A 156      15.152 111.545  59.223  1.00 65.65           C  
ATOM   1122  C   LYS A 156      14.258 110.833  60.218  1.00 62.55           C  
ATOM   1123  O   LYS A 156      13.248 110.231  59.844  1.00 63.25           O  
ATOM   1124  CB  LYS A 156      14.598 112.951  58.963  1.00 62.00           C  
ATOM   1125  CG  LYS A 156      13.175 112.963  58.424  1.00 56.05           C  
ATOM   1126  CD  LYS A 156      12.573 114.357  58.437  1.00 58.00           C  
ATOM   1127  CE  LYS A 156      11.090 114.305  58.098  1.00 56.67           C  
ATOM   1128  NZ  LYS A 156      10.438 115.650  58.090  1.00 62.38           N  
ATOM   1129  N   SER A 157      14.642 110.885  61.485  1.00 61.62           N  
ATOM   1130  CA  SER A 157      13.842 110.273  62.529  1.00 64.34           C  
ATOM   1131  C   SER A 157      13.217 111.410  63.325  1.00 67.91           C  
ATOM   1132  O   SER A 157      13.872 112.432  63.579  1.00 68.26           O  
ATOM   1133  CB  SER A 157      14.693 109.394  63.438  1.00 58.91           C  
ATOM   1134  OG  SER A 157      13.864 108.597  64.269  1.00 56.21           O  
ATOM   1135  N   GLY A 158      11.947 111.244  63.687  1.00 70.51           N  
ATOM   1136  CA  GLY A 158      11.247 112.272  64.436  1.00 75.25           C  
ATOM   1137  C   GLY A 158      11.122 113.530  63.601  1.00 76.01           C  
ATOM   1138  O   GLY A 158      10.150 113.705  62.861  1.00 82.03           O  
ATOM   1139  N   SER A 159      12.132 114.389  63.684  1.00 70.21           N  
ATOM   1140  CA  SER A 159      12.140 115.629  62.931  1.00 65.92           C  
ATOM   1141  C   SER A 159      13.527 116.263  62.898  1.00 66.27           C  
ATOM   1142  O   SER A 159      13.664 117.489  62.860  1.00 64.54           O  
ATOM   1143  CB  SER A 159      11.102 116.600  63.502  1.00 65.40           C  
ATOM   1144  OG  SER A 159      10.717 116.233  64.819  1.00 69.56           O  
ATOM   1145  N   THR A 160      14.556 115.421  62.907  1.00 66.20           N  
ATOM   1146  CA  THR A 160      15.931 115.903  62.858  1.00 64.15           C  
ATOM   1147  C   THR A 160      16.889 114.889  62.254  1.00 64.75           C  
ATOM   1148  O   THR A 160      16.560 113.705  62.111  1.00 61.53           O  
ATOM   1149  CB  THR A 160      16.457 116.309  64.244  1.00 61.04           C  
ATOM   1150  OG1 THR A 160      15.735 115.604  65.261  1.00 66.24           O  
ATOM   1151  CG2 THR A 160      16.332 117.804  64.439  1.00 54.99           C  
ATOM   1152  N   TYR A 161      18.069 115.383  61.886  1.00 61.85           N  
ATOM   1153  CA  TYR A 161      19.116 114.565  61.301  1.00 58.92           C  
ATOM   1154  C   TYR A 161      20.448 114.960  61.941  1.00 60.61           C  
ATOM   1155  O   TYR A 161      21.123 115.880  61.469  1.00 53.82           O  
ATOM   1156  CB  TYR A 161      19.173 114.800  59.797  1.00 57.88           C  
ATOM   1157  CG  TYR A 161      19.947 113.748  59.049  1.00 54.12           C  
ATOM   1158  CD1 TYR A 161      21.321 113.860  58.864  1.00 53.37           C  
ATOM   1159  CD2 TYR A 161      19.295 112.660  58.490  1.00 53.20           C  
ATOM   1160  CE1 TYR A 161      22.020 112.912  58.135  1.00 58.02           C  
ATOM   1161  CE2 TYR A 161      19.983 111.711  57.758  1.00 58.70           C  
ATOM   1162  CZ  TYR A 161      21.340 111.845  57.579  1.00 59.86           C  
ATOM   1163  OH  TYR A 161      22.001 110.933  56.795  1.00 71.35           O  
ATOM   1164  N   PRO A 162      20.805 114.314  63.068  1.00 64.63           N  
ATOM   1165  CA  PRO A 162      22.048 114.576  63.802  1.00 65.45           C  
ATOM   1166  C   PRO A 162      23.270 114.357  62.929  1.00 62.72           C  
ATOM   1167  O   PRO A 162      23.281 113.465  62.088  1.00 64.39           O  
ATOM   1168  CB  PRO A 162      21.990 113.551  64.935  1.00 71.62           C  
ATOM   1169  CG  PRO A 162      20.518 113.421  65.194  1.00 74.68           C  
ATOM   1170  CD  PRO A 162      19.975 113.331  63.790  1.00 70.50           C  
ATOM   1171  N   VAL A 163      24.297 115.177  63.113  1.00 59.14           N  
ATOM   1172  CA  VAL A 163      25.500 115.020  62.320  1.00 59.97           C  
ATOM   1173  C   VAL A 163      26.078 113.639  62.585  1.00 58.46           C  
ATOM   1174  O   VAL A 163      26.609 113.376  63.664  1.00 64.84           O  
ATOM   1175  CB  VAL A 163      26.554 116.081  62.661  1.00 62.72           C  
ATOM   1176  CG1 VAL A 163      27.836 115.837  61.856  1.00 69.27           C  
ATOM   1177  CG2 VAL A 163      26.008 117.457  62.365  1.00 72.49           C  
ATOM   1178  N   LEU A 164      25.911 112.748  61.614  1.00 52.21           N  
ATOM   1179  CA  LEU A 164      26.415 111.391  61.709  1.00 43.14           C  
ATOM   1180  C   LEU A 164      27.933 111.430  61.698  1.00 43.63           C  
ATOM   1181  O   LEU A 164      28.526 112.068  60.829  1.00 47.03           O  
ATOM   1182  CB  LEU A 164      25.926 110.583  60.514  1.00 37.91           C  
ATOM   1183  CG  LEU A 164      24.416 110.401  60.420  1.00 36.73           C  
ATOM   1184  CD1 LEU A 164      24.071 109.618  59.184  1.00 39.57           C  
ATOM   1185  CD2 LEU A 164      23.903 109.673  61.645  1.00 37.57           C  
ATOM   1186  N   ASN A 165      28.555 110.780  62.679  1.00 43.17           N  
ATOM   1187  CA  ASN A 165      30.015 110.720  62.778  1.00 45.05           C  
ATOM   1188  C   ASN A 165      30.363 109.380  63.418  1.00 47.96           C  
ATOM   1189  O   ASN A 165      30.353 109.230  64.645  1.00 51.37           O  
ATOM   1190  CB  ASN A 165      30.564 111.898  63.602  1.00 47.38           C  
ATOM   1191  CG  ASN A 165      32.087 111.859  63.778  1.00 49.02           C  
ATOM   1192  OD1 ASN A 165      32.844 112.137  62.848  1.00 46.13           O  
ATOM   1193  ND2 ASN A 165      32.515 111.562  65.004  1.00 54.75           N  
ATOM   1194  N   VAL A 166      30.577 108.387  62.556  1.00 48.78           N  
ATOM   1195  CA  VAL A 166      30.917 107.029  62.963  1.00 45.09           C  
ATOM   1196  C   VAL A 166      32.245 106.661  62.339  1.00 47.55           C  
ATOM   1197  O   VAL A 166      32.687 107.293  61.376  1.00 48.37           O  
ATOM   1198  CB  VAL A 166      29.879 105.993  62.467  1.00 40.59           C  
ATOM   1199  CG1 VAL A 166      28.552 106.204  63.141  1.00 46.49           C  
ATOM   1200  CG2 VAL A 166      29.722 106.075  60.965  1.00 33.49           C  
ATOM   1201  N   THR A 167      32.879 105.639  62.893  1.00 50.11           N  
ATOM   1202  CA  THR A 167      34.148 105.164  62.375  1.00 51.39           C  
ATOM   1203  C   THR A 167      34.114 103.643  62.391  1.00 43.21           C  
ATOM   1204  O   THR A 167      33.314 103.035  63.105  1.00 42.27           O  
ATOM   1205  CB  THR A 167      35.358 105.695  63.193  1.00 57.24           C  
ATOM   1206  OG1 THR A 167      36.571 105.494  62.451  1.00 58.37           O  
ATOM   1207  CG2 THR A 167      35.465 104.977  64.534  1.00 60.59           C  
ATOM   1208  N   MET A 168      34.967 103.038  61.585  1.00 36.23           N  
ATOM   1209  CA  MET A 168      35.027 101.599  61.499  1.00 33.07           C  
ATOM   1210  C   MET A 168      36.495 101.299  61.250  1.00 32.73           C  
ATOM   1211  O   MET A 168      37.048 101.690  60.227  1.00 31.84           O  
ATOM   1212  CB  MET A 168      34.134 101.134  60.345  1.00 32.71           C  
ATOM   1213  CG  MET A 168      33.841  99.653  60.329  1.00 33.76           C  
ATOM   1214  SD  MET A 168      33.415  99.014  61.945  1.00 34.82           S  
ATOM   1215  CE  MET A 168      31.702  98.702  61.761  1.00 32.42           C  
ATOM   1216  N   PRO A 169      37.166 100.686  62.234  1.00 34.34           N  
ATOM   1217  CA  PRO A 169      38.584 100.316  62.199  1.00 36.12           C  
ATOM   1218  C   PRO A 169      38.892  99.047  61.426  1.00 36.78           C  
ATOM   1219  O   PRO A 169      38.242  98.020  61.633  1.00 44.03           O  
ATOM   1220  CB  PRO A 169      38.905 100.115  63.673  1.00 32.46           C  
ATOM   1221  CG  PRO A 169      37.672  99.473  64.168  1.00 41.87           C  
ATOM   1222  CD  PRO A 169      36.568 100.305  63.524  1.00 37.22           C  
ATOM   1223  N   ASN A 170      39.901  99.096  60.563  1.00 34.61           N  
ATOM   1224  CA  ASN A 170      40.275  97.904  59.820  1.00 32.04           C  
ATOM   1225  C   ASN A 170      41.336  97.168  60.609  1.00 31.38           C  
ATOM   1226  O   ASN A 170      42.528  97.410  60.452  1.00 32.69           O  
ATOM   1227  CB  ASN A 170      40.792  98.225  58.421  1.00 30.84           C  
ATOM   1228  CG  ASN A 170      40.950  96.973  57.571  1.00 31.62           C  
ATOM   1229  OD1 ASN A 170      40.818  95.852  58.072  1.00 38.18           O  
ATOM   1230  ND2 ASN A 170      41.202  97.151  56.282  1.00 30.76           N  
ATOM   1231  N   ASN A 171      40.883  96.309  61.511  1.00 37.76           N  
ATOM   1232  CA  ASN A 171      41.783  95.530  62.352  1.00 44.25           C  
ATOM   1233  C   ASN A 171      42.109  94.241  61.611  1.00 48.01           C  
ATOM   1234  O   ASN A 171      42.890  93.410  62.082  1.00 43.58           O  
ATOM   1235  CB  ASN A 171      41.110  95.194  63.691  1.00 50.06           C  
ATOM   1236  CG  ASN A 171      40.495  96.416  64.373  1.00 54.90           C  
ATOM   1237  OD1 ASN A 171      41.176  97.415  64.622  1.00 53.37           O  
ATOM   1238  ND2 ASN A 171      39.198  96.332  64.681  1.00 49.03           N  
ATOM   1239  N   ASP A 172      41.464  94.058  60.464  1.00 51.29           N  
ATOM   1240  CA  ASP A 172      41.688  92.875  59.661  1.00 51.23           C  
ATOM   1241  C   ASP A 172      42.959  92.999  58.846  1.00 48.63           C  
ATOM   1242  O   ASP A 172      43.446  94.092  58.578  1.00 46.18           O  
ATOM   1243  CB  ASP A 172      40.490  92.605  58.763  1.00 55.41           C  
ATOM   1244  CG  ASP A 172      39.356  91.935  59.508  1.00 62.95           C  
ATOM   1245  OD1 ASP A 172      39.551  90.788  59.960  1.00 66.34           O  
ATOM   1246  OD2 ASP A 172      38.275  92.549  59.645  1.00 67.00           O  
ATOM   1247  N   ASN A 173      43.501  91.858  58.460  1.00 50.44           N  
ATOM   1248  CA  ASN A 173      44.729  91.834  57.692  1.00 50.53           C  
ATOM   1249  C   ASN A 173      44.460  91.825  56.192  1.00 47.83           C  
ATOM   1250  O   ASN A 173      45.100  91.097  55.445  1.00 53.67           O  
ATOM   1251  CB  ASN A 173      45.612  90.651  58.125  1.00 53.39           C  
ATOM   1252  CG  ASN A 173      44.980  89.296  57.839  1.00 60.99           C  
ATOM   1253  OD1 ASN A 173      45.651  88.392  57.353  1.00 69.02           O  
ATOM   1254  ND2 ASN A 173      43.710  89.128  58.193  1.00 67.51           N  
ATOM   1255  N   PHE A 174      43.499  92.628  55.753  1.00 41.77           N  
ATOM   1256  CA  PHE A 174      43.177  92.714  54.333  1.00 36.08           C  
ATOM   1257  C   PHE A 174      42.524  94.041  54.012  1.00 32.45           C  
ATOM   1258  O   PHE A 174      42.166  94.788  54.920  1.00 33.78           O  
ATOM   1259  CB  PHE A 174      42.293  91.543  53.877  1.00 35.63           C  
ATOM   1260  CG  PHE A 174      41.063  91.342  54.708  1.00 39.08           C  
ATOM   1261  CD1 PHE A 174      40.054  92.304  54.740  1.00 40.71           C  
ATOM   1262  CD2 PHE A 174      40.913  90.187  55.465  1.00 41.98           C  
ATOM   1263  CE1 PHE A 174      38.915  92.122  55.510  1.00 35.42           C  
ATOM   1264  CE2 PHE A 174      39.772  89.989  56.245  1.00 42.05           C  
ATOM   1265  CZ  PHE A 174      38.772  90.963  56.266  1.00 39.30           C  
ATOM   1266  N   ASP A 175      42.449  94.365  52.721  1.00 33.86           N  
ATOM   1267  CA  ASP A 175      41.840  95.613  52.264  1.00 28.96           C  
ATOM   1268  C   ASP A 175      40.326  95.452  52.298  1.00 26.95           C  
ATOM   1269  O   ASP A 175      39.808  94.402  51.937  1.00 31.66           O  
ATOM   1270  CB  ASP A 175      42.275  95.950  50.825  1.00 34.93           C  
ATOM   1271  CG  ASP A 175      43.764  96.280  50.702  1.00 42.12           C  
ATOM   1272  OD1 ASP A 175      44.422  96.583  51.720  1.00 48.56           O  
ATOM   1273  OD2 ASP A 175      44.279  96.252  49.565  1.00 47.30           O  
ATOM   1274  N   LYS A 176      39.618  96.481  52.737  1.00 18.89           N  
ATOM   1275  CA  LYS A 176      38.161  96.434  52.784  1.00 10.43           C  
ATOM   1276  C   LYS A 176      37.683  97.435  51.760  1.00 10.99           C  
ATOM   1277  O   LYS A 176      38.155  98.562  51.746  1.00 17.98           O  
ATOM   1278  CB  LYS A 176      37.666  96.881  54.145  1.00 12.88           C  
ATOM   1279  CG  LYS A 176      38.136  96.056  55.305  1.00 16.99           C  
ATOM   1280  CD  LYS A 176      37.683  96.740  56.564  1.00 28.11           C  
ATOM   1281  CE  LYS A 176      37.506  95.782  57.715  1.00 30.60           C  
ATOM   1282  NZ  LYS A 176      36.894  96.510  58.858  1.00 29.43           N  
ATOM   1283  N   LEU A 177      36.778  97.041  50.882  1.00 11.30           N  
ATOM   1284  CA  LEU A 177      36.279  97.975  49.884  1.00 15.86           C  
ATOM   1285  C   LEU A 177      34.891  98.400  50.297  1.00 24.78           C  
ATOM   1286  O   LEU A 177      33.957  97.593  50.246  1.00 32.21           O  
ATOM   1287  CB  LEU A 177      36.226  97.339  48.485  1.00  8.55           C  
ATOM   1288  CG  LEU A 177      35.322  98.023  47.451  1.00  4.30           C  
ATOM   1289  CD1 LEU A 177      35.919  99.350  47.020  1.00  2.00           C  
ATOM   1290  CD2 LEU A 177      35.117  97.110  46.252  1.00  2.00           C  
ATOM   1291  N   TYR A 178      34.769  99.642  50.760  1.00 26.40           N  
ATOM   1292  CA  TYR A 178      33.478 100.188  51.165  1.00 24.87           C  
ATOM   1293  C   TYR A 178      32.827 100.924  50.001  1.00 25.77           C  
ATOM   1294  O   TYR A 178      33.431 101.815  49.400  1.00 25.18           O  
ATOM   1295  CB  TYR A 178      33.626 101.156  52.342  1.00 18.60           C  
ATOM   1296  CG  TYR A 178      34.030 100.510  53.642  1.00 17.16           C  
ATOM   1297  CD1 TYR A 178      35.372 100.307  53.949  1.00 12.49           C  
ATOM   1298  CD2 TYR A 178      33.075 100.134  54.584  1.00 19.70           C  
ATOM   1299  CE1 TYR A 178      35.757  99.752  55.159  1.00 22.56           C  
ATOM   1300  CE2 TYR A 178      33.450  99.579  55.801  1.00 21.28           C  
ATOM   1301  CZ  TYR A 178      34.796  99.392  56.082  1.00 23.81           C  
ATOM   1302  OH  TYR A 178      35.201  98.862  57.287  1.00 30.61           O  
ATOM   1303  N   ILE A 179      31.606 100.518  49.672  1.00 23.42           N  
ATOM   1304  CA  ILE A 179      30.826 101.134  48.609  1.00 18.30           C  
ATOM   1305  C   ILE A 179      29.733 101.930  49.343  1.00 20.67           C  
ATOM   1306  O   ILE A 179      28.987 101.370  50.155  1.00 26.14           O  
ATOM   1307  CB  ILE A 179      30.161 100.062  47.722  1.00 14.72           C  
ATOM   1308  CG1 ILE A 179      31.208  99.097  47.161  1.00 13.65           C  
ATOM   1309  CG2 ILE A 179      29.372 100.716  46.617  1.00 16.60           C  
ATOM   1310  CD1 ILE A 179      32.236  99.740  46.253  1.00 13.25           C  
ATOM   1311  N   TRP A 180      29.683 103.235  49.112  1.00 20.76           N  
ATOM   1312  CA  TRP A 180      28.700 104.103  49.756  1.00 22.29           C  
ATOM   1313  C   TRP A 180      28.107 105.062  48.730  1.00 23.97           C  
ATOM   1314  O   TRP A 180      28.331 104.908  47.529  1.00 31.83           O  
ATOM   1315  CB  TRP A 180      29.345 104.871  50.915  1.00 19.85           C  
ATOM   1316  CG  TRP A 180      30.690 105.473  50.589  1.00 23.43           C  
ATOM   1317  CD1 TRP A 180      31.907 104.843  50.632  1.00 22.57           C  
ATOM   1318  CD2 TRP A 180      30.955 106.824  50.188  1.00 23.72           C  
ATOM   1319  NE1 TRP A 180      32.905 105.717  50.280  1.00 17.66           N  
ATOM   1320  CE2 TRP A 180      32.352 106.939  50.006  1.00 18.78           C  
ATOM   1321  CE3 TRP A 180      30.145 107.951  49.965  1.00 26.47           C  
ATOM   1322  CZ2 TRP A 180      32.959 108.130  49.616  1.00 15.05           C  
ATOM   1323  CZ3 TRP A 180      30.750 109.139  49.576  1.00 18.24           C  
ATOM   1324  CH2 TRP A 180      32.145 109.217  49.407  1.00 22.67           C  
ATOM   1325  N   GLY A 181      27.341 106.044  49.178  1.00 24.89           N  
ATOM   1326  CA  GLY A 181      26.763 106.961  48.221  1.00 24.20           C  
ATOM   1327  C   GLY A 181      26.144 108.201  48.818  1.00 29.03           C  
ATOM   1328  O   GLY A 181      26.165 108.408  50.036  1.00 28.82           O  
ATOM   1329  N   ILE A 182      25.557 109.005  47.946  1.00 26.88           N  
ATOM   1330  CA  ILE A 182      24.916 110.244  48.337  1.00 29.69           C  
ATOM   1331  C   ILE A 182      23.652 110.407  47.498  1.00 31.63           C  
ATOM   1332  O   ILE A 182      23.612 110.004  46.338  1.00 37.28           O  
ATOM   1333  CB  ILE A 182      25.876 111.438  48.123  1.00 30.88           C  
ATOM   1334  CG1 ILE A 182      25.296 112.713  48.727  1.00 29.16           C  
ATOM   1335  CG2 ILE A 182      26.174 111.631  46.644  1.00 30.91           C  
ATOM   1336  CD1 ILE A 182      26.304 113.808  48.832  1.00 30.17           C  
ATOM   1337  N   HIS A 183      22.612 110.971  48.099  1.00 32.82           N  
ATOM   1338  CA  HIS A 183      21.337 111.175  47.423  1.00 27.69           C  
ATOM   1339  C   HIS A 183      21.226 112.573  46.828  1.00 27.91           C  
ATOM   1340  O   HIS A 183      21.571 113.556  47.472  1.00 29.08           O  
ATOM   1341  CB  HIS A 183      20.211 110.951  48.418  1.00 25.87           C  
ATOM   1342  CG  HIS A 183      18.856 110.867  47.795  1.00 31.47           C  
ATOM   1343  ND1 HIS A 183      17.795 111.636  48.220  1.00 36.29           N  
ATOM   1344  CD2 HIS A 183      18.381 110.090  46.795  1.00 36.23           C  
ATOM   1345  CE1 HIS A 183      16.723 111.336  47.510  1.00 35.50           C  
ATOM   1346  NE2 HIS A 183      17.053 110.402  46.637  1.00 34.52           N  
ATOM   1347  N   HIS A 184      20.754 112.654  45.592  1.00 27.92           N  
ATOM   1348  CA  HIS A 184      20.570 113.930  44.903  1.00 32.21           C  
ATOM   1349  C   HIS A 184      19.084 114.201  44.767  1.00 38.21           C  
ATOM   1350  O   HIS A 184      18.423 113.641  43.890  1.00 44.57           O  
ATOM   1351  CB  HIS A 184      21.178 113.860  43.511  1.00 31.55           C  
ATOM   1352  CG  HIS A 184      22.651 113.684  43.520  1.00 33.62           C  
ATOM   1353  ND1 HIS A 184      23.459 114.272  44.467  1.00 30.48           N  
ATOM   1354  CD2 HIS A 184      23.480 112.996  42.692  1.00 33.24           C  
ATOM   1355  CE1 HIS A 184      24.724 113.962  44.224  1.00 28.53           C  
ATOM   1356  NE2 HIS A 184      24.765 113.188  43.151  1.00 25.45           N  
ATOM   1357  N   PRO A 185      18.520 115.016  45.667  1.00 38.99           N  
ATOM   1358  CA  PRO A 185      17.092 115.334  45.625  1.00 36.94           C  
ATOM   1359  C   PRO A 185      16.678 116.018  44.333  1.00 41.22           C  
ATOM   1360  O   PRO A 185      17.468 116.706  43.694  1.00 40.57           O  
ATOM   1361  CB  PRO A 185      16.926 116.274  46.815  1.00 37.10           C  
ATOM   1362  CG  PRO A 185      17.974 115.808  47.761  1.00 39.12           C  
ATOM   1363  CD  PRO A 185      19.152 115.641  46.836  1.00 38.77           C  
ATOM   1364  N   SER A 186      15.411 115.844  43.990  1.00 49.09           N  
ATOM   1365  CA  SER A 186      14.813 116.419  42.797  1.00 58.13           C  
ATOM   1366  C   SER A 186      14.393 117.871  43.078  1.00 59.21           C  
ATOM   1367  O   SER A 186      14.412 118.725  42.192  1.00 62.31           O  
ATOM   1368  CB  SER A 186      13.597 115.568  42.406  1.00 63.14           C  
ATOM   1369  OG  SER A 186      12.911 116.086  41.282  1.00 81.16           O  
ATOM   1370  N   THR A 187      14.056 118.148  44.335  1.00 60.88           N  
ATOM   1371  CA  THR A 187      13.620 119.474  44.759  1.00 59.74           C  
ATOM   1372  C   THR A 187      14.116 119.739  46.177  1.00 61.57           C  
ATOM   1373  O   THR A 187      14.256 118.802  46.975  1.00 60.83           O  
ATOM   1374  CB  THR A 187      12.062 119.587  44.741  1.00 59.33           C  
ATOM   1375  OG1 THR A 187      11.646 120.788  45.409  1.00 60.02           O  
ATOM   1376  CG2 THR A 187      11.422 118.393  45.437  1.00 50.82           C  
ATOM   1377  N   ASN A 188      14.382 121.007  46.489  1.00 61.09           N  
ATOM   1378  CA  ASN A 188      14.838 121.388  47.826  1.00 61.62           C  
ATOM   1379  C   ASN A 188      13.806 120.868  48.828  1.00 62.36           C  
ATOM   1380  O   ASN A 188      14.142 120.490  49.950  1.00 66.36           O  
ATOM   1381  CB  ASN A 188      14.979 122.911  47.950  1.00 58.82           C  
ATOM   1382  CG  ASN A 188      16.184 123.459  47.190  1.00 61.09           C  
ATOM   1383  OD1 ASN A 188      17.306 123.461  47.692  1.00 55.53           O  
ATOM   1384  ND2 ASN A 188      15.944 123.951  45.985  1.00 59.04           N  
ATOM   1385  N   GLN A 189      12.558 120.808  48.376  1.00 63.31           N  
ATOM   1386  CA  GLN A 189      11.441 120.308  49.164  1.00 65.12           C  
ATOM   1387  C   GLN A 189      11.741 118.865  49.580  1.00 65.80           C  
ATOM   1388  O   GLN A 189      11.589 118.504  50.747  1.00 66.63           O  
ATOM   1389  CB  GLN A 189      10.158 120.384  48.320  1.00 69.69           C  
ATOM   1390  CG  GLN A 189       9.198 119.205  48.455  1.00 79.97           C  
ATOM   1391  CD  GLN A 189       8.383 119.240  49.732  1.00 84.56           C  
ATOM   1392  OE1 GLN A 189       8.385 120.235  50.458  1.00 93.97           O  
ATOM   1393  NE2 GLN A 189       7.657 118.157  50.002  1.00 87.40           N  
ATOM   1394  N   GLU A 190      12.184 118.049  48.623  1.00 65.11           N  
ATOM   1395  CA  GLU A 190      12.505 116.654  48.904  1.00 63.07           C  
ATOM   1396  C   GLU A 190      13.732 116.577  49.819  1.00 56.34           C  
ATOM   1397  O   GLU A 190      13.789 115.747  50.733  1.00 55.86           O  
ATOM   1398  CB  GLU A 190      12.753 115.880  47.603  1.00 72.62           C  
ATOM   1399  CG  GLU A 190      12.864 114.364  47.797  1.00 86.59           C  
ATOM   1400  CD  GLU A 190      13.206 113.599  46.519  1.00 90.52           C  
ATOM   1401  OE1 GLU A 190      14.025 114.091  45.716  1.00 93.57           O  
ATOM   1402  OE2 GLU A 190      12.672 112.484  46.330  1.00 89.52           O  
ATOM   1403  N   GLN A 191      14.704 117.452  49.580  1.00 43.96           N  
ATOM   1404  CA  GLN A 191      15.906 117.475  50.394  1.00 39.52           C  
ATOM   1405  C   GLN A 191      15.504 117.611  51.852  1.00 39.21           C  
ATOM   1406  O   GLN A 191      15.674 116.689  52.640  1.00 43.35           O  
ATOM   1407  CB  GLN A 191      16.796 118.650  49.995  1.00 39.32           C  
ATOM   1408  CG  GLN A 191      17.863 119.012  51.031  1.00 51.14           C  
ATOM   1409  CD  GLN A 191      19.000 118.003  51.122  1.00 50.64           C  
ATOM   1410  OE1 GLN A 191      18.902 116.989  51.816  1.00 50.20           O  
ATOM   1411  NE2 GLN A 191      20.102 118.303  50.448  1.00 49.77           N  
ATOM   1412  N   THR A 192      14.875 118.733  52.172  1.00 43.53           N  
ATOM   1413  CA  THR A 192      14.440 119.042  53.527  1.00 45.75           C  
ATOM   1414  C   THR A 192      13.585 117.960  54.158  1.00 46.64           C  
ATOM   1415  O   THR A 192      13.876 117.496  55.255  1.00 54.35           O  
ATOM   1416  CB  THR A 192      13.651 120.356  53.561  1.00 47.27           C  
ATOM   1417  OG1 THR A 192      12.529 120.257  52.676  1.00 56.44           O  
ATOM   1418  CG2 THR A 192      14.534 121.521  53.122  1.00 51.74           C  
ATOM   1419  N   SER A 193      12.540 117.539  53.465  1.00 48.16           N  
ATOM   1420  CA  SER A 193      11.660 116.517  54.008  1.00 56.68           C  
ATOM   1421  C   SER A 193      12.337 115.190  54.314  1.00 55.66           C  
ATOM   1422  O   SER A 193      11.770 114.358  55.019  1.00 62.87           O  
ATOM   1423  CB  SER A 193      10.468 116.285  53.080  1.00 64.55           C  
ATOM   1424  OG  SER A 193       9.579 117.388  53.119  1.00 83.77           O  
ATOM   1425  N   LEU A 194      13.536 114.976  53.788  1.00 52.26           N  
ATOM   1426  CA  LEU A 194      14.229 113.717  54.032  1.00 51.68           C  
ATOM   1427  C   LEU A 194      15.419 113.843  54.955  1.00 55.92           C  
ATOM   1428  O   LEU A 194      15.669 112.967  55.786  1.00 57.06           O  
ATOM   1429  CB  LEU A 194      14.715 113.112  52.720  1.00 41.01           C  
ATOM   1430  CG  LEU A 194      13.717 112.402  51.823  1.00 38.31           C  
ATOM   1431  CD1 LEU A 194      14.429 111.985  50.545  1.00 39.72           C  
ATOM   1432  CD2 LEU A 194      13.134 111.193  52.550  1.00 35.02           C  
ATOM   1433  N   TYR A 195      16.161 114.929  54.794  1.00 59.68           N  
ATOM   1434  CA  TYR A 195      17.368 115.145  55.572  1.00 60.78           C  
ATOM   1435  C   TYR A 195      17.379 116.444  56.379  1.00 60.33           C  
ATOM   1436  O   TYR A 195      18.423 116.863  56.881  1.00 58.34           O  
ATOM   1437  CB  TYR A 195      18.574 115.040  54.634  1.00 57.84           C  
ATOM   1438  CG  TYR A 195      18.443 113.862  53.684  1.00 51.09           C  
ATOM   1439  CD1 TYR A 195      18.421 112.550  54.164  1.00 46.49           C  
ATOM   1440  CD2 TYR A 195      18.256 114.062  52.320  1.00 50.14           C  
ATOM   1441  CE1 TYR A 195      18.206 111.472  53.309  1.00 38.41           C  
ATOM   1442  CE2 TYR A 195      18.039 112.988  51.458  1.00 40.94           C  
ATOM   1443  CZ  TYR A 195      18.013 111.699  51.960  1.00 39.41           C  
ATOM   1444  OH  TYR A 195      17.780 110.647  51.106  1.00 38.20           O  
ATOM   1445  N   VAL A 196      16.204 117.053  56.524  1.00 57.07           N  
ATOM   1446  CA  VAL A 196      16.030 118.277  57.296  1.00 53.36           C  
ATOM   1447  C   VAL A 196      16.795 119.503  56.799  1.00 53.60           C  
ATOM   1448  O   VAL A 196      16.184 120.493  56.391  1.00 54.93           O  
ATOM   1449  CB  VAL A 196      16.364 118.019  58.782  1.00 55.69           C  
ATOM   1450  CG1 VAL A 196      16.354 119.316  59.571  1.00 62.58           C  
ATOM   1451  CG2 VAL A 196      15.370 117.024  59.365  1.00 60.33           C  
ATOM   1452  N   GLN A 197      18.122 119.445  56.867  1.00 49.09           N  
ATOM   1453  CA  GLN A 197      18.985 120.551  56.459  1.00 50.76           C  
ATOM   1454  C   GLN A 197      18.701 120.993  55.033  1.00 53.73           C  
ATOM   1455  O   GLN A 197      18.317 120.184  54.196  1.00 58.02           O  
ATOM   1456  CB  GLN A 197      20.464 120.157  56.565  1.00 52.20           C  
ATOM   1457  CG  GLN A 197      20.778 119.000  57.522  1.00 58.10           C  
ATOM   1458  CD  GLN A 197      20.889 119.413  58.978  1.00 55.39           C  
ATOM   1459  OE1 GLN A 197      21.567 120.389  59.306  1.00 60.32           O  
ATOM   1460  NE2 GLN A 197      20.255 118.648  59.864  1.00 54.72           N  
ATOM   1461  N   ALA A 198      18.904 122.279  54.761  1.00 61.83           N  
ATOM   1462  CA  ALA A 198      18.685 122.830  53.426  1.00 67.46           C  
ATOM   1463  C   ALA A 198      19.561 122.079  52.428  1.00 72.60           C  
ATOM   1464  O   ALA A 198      19.153 121.825  51.292  1.00 74.41           O  
ATOM   1465  CB  ALA A 198      19.018 124.312  53.406  1.00 70.58           C  
ATOM   1466  N   SER A 199      20.773 121.738  52.862  1.00 74.07           N  
ATOM   1467  CA  SER A 199      21.705 120.996  52.027  1.00 75.31           C  
ATOM   1468  C   SER A 199      22.628 120.138  52.891  1.00 74.06           C  
ATOM   1469  O   SER A 199      23.334 120.647  53.765  1.00 72.52           O  
ATOM   1470  CB  SER A 199      22.520 121.941  51.140  1.00 76.82           C  
ATOM   1471  OG  SER A 199      22.931 121.282  49.949  1.00 77.50           O  
ATOM   1472  N   GLY A 200      22.544 118.824  52.684  1.00 73.51           N  
ATOM   1473  CA  GLY A 200      23.364 117.877  53.418  1.00 63.71           C  
ATOM   1474  C   GLY A 200      24.788 117.822  52.888  1.00 55.12           C  
ATOM   1475  O   GLY A 200      25.195 118.648  52.068  1.00 48.39           O  
ATOM   1476  N   ARG A 201      25.524 116.796  53.288  1.00 46.52           N  
ATOM   1477  CA  ARG A 201      26.910 116.657  52.882  1.00 41.82           C  
ATOM   1478  C   ARG A 201      27.380 115.280  53.323  1.00 40.46           C  
ATOM   1479  O   ARG A 201      26.861 114.733  54.298  1.00 44.61           O  
ATOM   1480  CB  ARG A 201      27.717 117.765  53.568  1.00 45.70           C  
ATOM   1481  CG  ARG A 201      29.214 117.575  53.684  1.00 54.16           C  
ATOM   1482  CD  ARG A 201      29.795 118.684  54.561  1.00 58.22           C  
ATOM   1483  NE  ARG A 201      29.155 118.741  55.881  1.00 61.25           N  
ATOM   1484  CZ  ARG A 201      29.391 117.882  56.875  1.00 64.59           C  
ATOM   1485  NH1 ARG A 201      30.256 116.885  56.716  1.00 64.39           N  
ATOM   1486  NH2 ARG A 201      28.770 118.024  58.039  1.00 61.36           N  
ATOM   1487  N   VAL A 202      28.323 114.701  52.583  1.00 36.09           N  
ATOM   1488  CA  VAL A 202      28.859 113.379  52.901  1.00 27.21           C  
ATOM   1489  C   VAL A 202      30.373 113.419  52.785  1.00 24.85           C  
ATOM   1490  O   VAL A 202      30.911 113.930  51.813  1.00 22.93           O  
ATOM   1491  CB  VAL A 202      28.327 112.288  51.939  1.00 23.35           C  
ATOM   1492  CG1 VAL A 202      28.920 110.936  52.296  1.00 30.95           C  
ATOM   1493  CG2 VAL A 202      26.813 112.215  51.991  1.00 25.19           C  
ATOM   1494  N   THR A 203      31.050 112.876  53.779  1.00 27.81           N  
ATOM   1495  CA  THR A 203      32.495 112.848  53.783  1.00 31.29           C  
ATOM   1496  C   THR A 203      32.937 111.506  54.332  1.00 38.10           C  
ATOM   1497  O   THR A 203      32.649 111.176  55.488  1.00 38.88           O  
ATOM   1498  CB  THR A 203      33.058 113.947  54.670  1.00 28.59           C  
ATOM   1499  OG1 THR A 203      32.594 115.218  54.202  1.00 32.90           O  
ATOM   1500  CG2 THR A 203      34.572 113.918  54.652  1.00 33.02           C  
ATOM   1501  N   VAL A 204      33.575 110.711  53.481  1.00 38.36           N  
ATOM   1502  CA  VAL A 204      34.071 109.398  53.871  1.00 40.84           C  
ATOM   1503  C   VAL A 204      35.596 109.455  53.809  1.00 44.64           C  
ATOM   1504  O   VAL A 204      36.179 109.759  52.759  1.00 52.28           O  
ATOM   1505  CB  VAL A 204      33.503 108.296  52.957  1.00 37.83           C  
ATOM   1506  CG1 VAL A 204      34.190 106.978  53.213  1.00 41.96           C  
ATOM   1507  CG2 VAL A 204      32.020 108.145  53.211  1.00 40.08           C  
ATOM   1508  N   SER A 205      36.241 109.181  54.939  1.00 40.94           N  
ATOM   1509  CA  SER A 205      37.689 109.252  55.011  1.00 34.51           C  
ATOM   1510  C   SER A 205      38.362 108.110  55.750  1.00 33.03           C  
ATOM   1511  O   SER A 205      37.711 107.297  56.409  1.00 36.15           O  
ATOM   1512  CB  SER A 205      38.075 110.566  55.688  1.00 31.33           C  
ATOM   1513  OG  SER A 205      37.367 110.723  56.908  1.00 25.60           O  
ATOM   1514  N   THR A 206      39.677 108.045  55.582  1.00 29.00           N  
ATOM   1515  CA  THR A 206      40.538 107.077  56.239  1.00 30.43           C  
ATOM   1516  C   THR A 206      41.662 108.002  56.690  1.00 34.24           C  
ATOM   1517  O   THR A 206      41.613 109.209  56.444  1.00 36.15           O  
ATOM   1518  CB  THR A 206      41.115 106.016  55.262  1.00 31.71           C  
ATOM   1519  OG1 THR A 206      42.153 106.593  54.458  1.00 38.21           O  
ATOM   1520  CG2 THR A 206      40.036 105.468  54.352  1.00 34.06           C  
ATOM   1521  N   ARG A 207      42.683 107.470  57.333  1.00 36.12           N  
ATOM   1522  CA  ARG A 207      43.754 108.344  57.768  1.00 40.51           C  
ATOM   1523  C   ARG A 207      44.489 108.992  56.610  1.00 44.14           C  
ATOM   1524  O   ARG A 207      44.999 110.099  56.741  1.00 46.20           O  
ATOM   1525  CB  ARG A 207      44.731 107.598  58.665  1.00 37.29           C  
ATOM   1526  CG  ARG A 207      44.110 107.141  59.951  1.00 35.42           C  
ATOM   1527  CD  ARG A 207      45.154 106.606  60.877  1.00 49.39           C  
ATOM   1528  NE  ARG A 207      44.545 105.881  61.984  1.00 57.99           N  
ATOM   1529  CZ  ARG A 207      44.727 104.583  62.206  1.00 64.92           C  
ATOM   1530  NH1 ARG A 207      45.506 103.868  61.394  1.00 57.08           N  
ATOM   1531  NH2 ARG A 207      44.133 104.001  63.244  1.00 65.42           N  
ATOM   1532  N   ARG A 208      44.468 108.346  55.454  1.00 51.85           N  
ATOM   1533  CA  ARG A 208      45.181 108.866  54.296  1.00 63.13           C  
ATOM   1534  C   ARG A 208      44.346 109.479  53.176  1.00 64.28           C  
ATOM   1535  O   ARG A 208      44.849 110.310  52.418  1.00 66.73           O  
ATOM   1536  CB  ARG A 208      46.086 107.775  53.719  1.00 74.85           C  
ATOM   1537  CG  ARG A 208      45.433 106.395  53.620  1.00 82.22           C  
ATOM   1538  CD  ARG A 208      46.150 105.525  52.596  1.00 84.93           C  
ATOM   1539  NE  ARG A 208      46.055 106.118  51.268  1.00 83.71           N  
ATOM   1540  CZ  ARG A 208      44.931 106.192  50.564  1.00 86.27           C  
ATOM   1541  NH1 ARG A 208      43.799 105.696  51.053  1.00 89.63           N  
ATOM   1542  NH2 ARG A 208      44.927 106.808  49.393  1.00 86.11           N  
ATOM   1543  N   SER A 209      43.091 109.057  53.053  1.00 65.70           N  
ATOM   1544  CA  SER A 209      42.217 109.567  51.997  1.00 61.66           C  
ATOM   1545  C   SER A 209      40.950 110.208  52.548  1.00 57.66           C  
ATOM   1546  O   SER A 209      40.527 109.913  53.667  1.00 60.43           O  
ATOM   1547  CB  SER A 209      41.819 108.434  51.048  1.00 63.80           C  
ATOM   1548  OG  SER A 209      40.935 107.517  51.678  1.00 58.36           O  
ATOM   1549  N   GLN A 210      40.335 111.069  51.746  1.00 46.69           N  
ATOM   1550  CA  GLN A 210      39.104 111.721  52.147  1.00 35.68           C  
ATOM   1551  C   GLN A 210      38.322 112.044  50.900  1.00 33.81           C  
ATOM   1552  O   GLN A 210      38.905 112.170  49.819  1.00 34.17           O  
ATOM   1553  CB  GLN A 210      39.386 113.017  52.905  1.00 34.12           C  
ATOM   1554  CG  GLN A 210      39.831 114.171  52.030  1.00 32.52           C  
ATOM   1555  CD  GLN A 210      39.868 115.483  52.777  1.00 30.67           C  
ATOM   1556  OE1 GLN A 210      38.854 116.160  52.916  1.00 38.85           O  
ATOM   1557  NE2 GLN A 210      41.039 115.848  53.268  1.00 36.50           N  
ATOM   1558  N   GLN A 211      37.006 112.131  51.051  1.00 30.65           N  
ATOM   1559  CA  GLN A 211      36.101 112.477  49.962  1.00 29.35           C  
ATOM   1560  C   GLN A 211      34.892 113.123  50.610  1.00 31.42           C  
ATOM   1561  O   GLN A 211      34.312 112.567  51.545  1.00 29.20           O  
ATOM   1562  CB  GLN A 211      35.613 111.240  49.209  1.00 26.33           C  
ATOM   1563  CG  GLN A 211      36.672 110.395  48.546  1.00 37.08           C  
ATOM   1564  CD  GLN A 211      36.099 109.108  47.959  1.00 44.97           C  
ATOM   1565  OE1 GLN A 211      35.661 109.081  46.801  1.00 44.50           O  
ATOM   1566  NE2 GLN A 211      36.081 108.039  48.764  1.00 40.99           N  
ATOM   1567  N   THR A 212      34.551 114.321  50.163  1.00 34.08           N  
ATOM   1568  CA  THR A 212      33.377 115.004  50.681  1.00 35.14           C  
ATOM   1569  C   THR A 212      32.533 115.331  49.464  1.00 30.08           C  
ATOM   1570  O   THR A 212      32.956 116.083  48.587  1.00 27.74           O  
ATOM   1571  CB  THR A 212      33.724 116.309  51.435  1.00 41.18           C  
ATOM   1572  OG1 THR A 212      34.603 116.019  52.532  1.00 42.88           O  
ATOM   1573  CG2 THR A 212      32.445 116.993  51.955  1.00 38.28           C  
ATOM   1574  N   ILE A 213      31.385 114.682  49.358  1.00 22.99           N  
ATOM   1575  CA  ILE A 213      30.500 114.919  48.242  1.00 24.43           C  
ATOM   1576  C   ILE A 213      29.349 115.752  48.757  1.00 31.42           C  
ATOM   1577  O   ILE A 213      28.918 115.570  49.895  1.00 37.30           O  
ATOM   1578  CB  ILE A 213      29.938 113.616  47.691  1.00 23.56           C  
ATOM   1579  CG1 ILE A 213      31.039 112.559  47.593  1.00 14.96           C  
ATOM   1580  CG2 ILE A 213      29.291 113.879  46.344  1.00 26.93           C  
ATOM   1581  CD1 ILE A 213      32.216 112.984  46.769  1.00 16.23           C  
ATOM   1582  N   ILE A 214      28.865 116.679  47.937  1.00 34.80           N  
ATOM   1583  CA  ILE A 214      27.751 117.538  48.329  1.00 38.87           C  
ATOM   1584  C   ILE A 214      26.552 117.169  47.478  1.00 34.35           C  
ATOM   1585  O   ILE A 214      26.645 117.134  46.250  1.00 33.61           O  
ATOM   1586  CB  ILE A 214      28.062 119.033  48.086  1.00 46.99           C  
ATOM   1587  CG1 ILE A 214      29.284 119.471  48.897  1.00 56.12           C  
ATOM   1588  CG2 ILE A 214      26.847 119.893  48.438  1.00 51.29           C  
ATOM   1589  CD1 ILE A 214      29.043 119.561  50.395  1.00 68.16           C  
ATOM   1590  N   PRO A 215      25.416 116.864  48.116  1.00 30.72           N  
ATOM   1591  CA  PRO A 215      24.246 116.507  47.324  1.00 33.46           C  
ATOM   1592  C   PRO A 215      23.782 117.696  46.497  1.00 42.42           C  
ATOM   1593  O   PRO A 215      23.588 118.794  47.013  1.00 48.17           O  
ATOM   1594  CB  PRO A 215      23.230 116.093  48.389  1.00 23.57           C  
ATOM   1595  CG  PRO A 215      23.613 116.890  49.555  1.00 24.26           C  
ATOM   1596  CD  PRO A 215      25.108 116.824  49.554  1.00 25.43           C  
ATOM   1597  N   ASN A 216      23.704 117.488  45.189  1.00 54.59           N  
ATOM   1598  CA  ASN A 216      23.254 118.520  44.267  1.00 66.19           C  
ATOM   1599  C   ASN A 216      21.768 118.283  43.962  1.00 66.60           C  
ATOM   1600  O   ASN A 216      21.358 117.172  43.624  1.00 71.26           O  
ATOM   1601  CB  ASN A 216      24.115 118.514  42.997  1.00 77.21           C  
ATOM   1602  CG  ASN A 216      24.376 117.113  42.458  1.00 89.34           C  
ATOM   1603  OD1 ASN A 216      23.602 116.192  42.686  1.00 97.46           O  
ATOM   1604  ND2 ASN A 216      25.483 116.947  41.753  1.00 95.57           N  
ATOM   1605  N   ILE A 217      20.958 119.314  44.169  1.00 63.89           N  
ATOM   1606  CA  ILE A 217      19.519 119.221  43.966  1.00 62.98           C  
ATOM   1607  C   ILE A 217      19.120 119.603  42.551  1.00 63.87           C  
ATOM   1608  O   ILE A 217      19.683 120.536  41.978  1.00 66.40           O  
ATOM   1609  CB  ILE A 217      18.788 120.116  44.982  1.00 63.40           C  
ATOM   1610  CG1 ILE A 217      19.220 119.729  46.398  1.00 66.89           C  
ATOM   1611  CG2 ILE A 217      17.288 119.969  44.842  1.00 66.87           C  
ATOM   1612  CD1 ILE A 217      18.804 120.706  47.465  1.00 73.98           C  
ATOM   1613  N   GLY A 218      18.176 118.859  41.979  1.00 62.80           N  
ATOM   1614  CA  GLY A 218      17.725 119.144  40.629  1.00 58.31           C  
ATOM   1615  C   GLY A 218      16.867 118.056  40.015  1.00 53.00           C  
ATOM   1616  O   GLY A 218      16.818 116.936  40.512  1.00 51.55           O  
ATOM   1617  N   SER A 219      16.220 118.386  38.902  1.00 48.98           N  
ATOM   1618  CA  SER A 219      15.352 117.451  38.211  1.00 45.52           C  
ATOM   1619  C   SER A 219      16.058 116.767  37.048  1.00 44.76           C  
ATOM   1620  O   SER A 219      16.451 117.413  36.075  1.00 45.97           O  
ATOM   1621  CB  SER A 219      14.128 118.192  37.685  1.00 48.62           C  
ATOM   1622  OG  SER A 219      13.754 119.242  38.560  1.00 55.57           O  
ATOM   1623  N   ARG A 220      16.254 115.459  37.177  1.00 41.91           N  
ATOM   1624  CA  ARG A 220      16.882 114.646  36.137  1.00 42.01           C  
ATOM   1625  C   ARG A 220      15.770 114.016  35.294  1.00 44.47           C  
ATOM   1626  O   ARG A 220      14.595 114.371  35.443  1.00 47.24           O  
ATOM   1627  CB  ARG A 220      17.705 113.520  36.768  1.00 37.35           C  
ATOM   1628  CG  ARG A 220      18.955 113.960  37.477  1.00 36.14           C  
ATOM   1629  CD  ARG A 220      18.656 114.608  38.789  1.00 27.14           C  
ATOM   1630  NE  ARG A 220      19.886 115.052  39.416  1.00 32.04           N  
ATOM   1631  CZ  ARG A 220      19.952 115.567  40.631  1.00 30.31           C  
ATOM   1632  NH1 ARG A 220      18.856 115.705  41.357  1.00 36.29           N  
ATOM   1633  NH2 ARG A 220      21.120 115.928  41.124  1.00 37.54           N  
ATOM   1634  N   PRO A 221      16.130 113.145  34.331  1.00 44.65           N  
ATOM   1635  CA  PRO A 221      15.049 112.542  33.551  1.00 42.20           C  
ATOM   1636  C   PRO A 221      14.308 111.575  34.476  1.00 42.62           C  
ATOM   1637  O   PRO A 221      14.869 111.101  35.458  1.00 44.32           O  
ATOM   1638  CB  PRO A 221      15.810 111.791  32.460  1.00 39.83           C  
ATOM   1639  CG  PRO A 221      17.007 112.621  32.258  1.00 28.73           C  
ATOM   1640  CD  PRO A 221      17.425 112.884  33.683  1.00 41.44           C  
ATOM   1641  N   TRP A 222      13.049 111.298  34.183  1.00 40.22           N  
ATOM   1642  CA  TRP A 222      12.280 110.393  35.013  1.00 36.35           C  
ATOM   1643  C   TRP A 222      12.756 109.002  34.710  1.00 35.94           C  
ATOM   1644  O   TRP A 222      12.684 108.558  33.566  1.00 45.05           O  
ATOM   1645  CB  TRP A 222      10.823 110.460  34.625  1.00 40.39           C  
ATOM   1646  CG  TRP A 222       9.858 110.676  35.726  1.00 47.39           C  
ATOM   1647  CD1 TRP A 222       9.687 111.821  36.457  1.00 49.58           C  
ATOM   1648  CD2 TRP A 222       8.773 109.818  36.069  1.00 52.02           C  
ATOM   1649  NE1 TRP A 222       8.541 111.741  37.202  1.00 54.55           N  
ATOM   1650  CE2 TRP A 222       7.958 110.521  36.984  1.00 56.36           C  
ATOM   1651  CE3 TRP A 222       8.398 108.529  35.676  1.00 56.39           C  
ATOM   1652  CZ2 TRP A 222       6.781 109.977  37.509  1.00 60.77           C  
ATOM   1653  CZ3 TRP A 222       7.228 107.987  36.197  1.00 64.92           C  
ATOM   1654  CH2 TRP A 222       6.432 108.713  37.105  1.00 63.31           C  
ATOM   1655  N   VAL A 223      13.280 108.317  35.706  1.00 28.36           N  
ATOM   1656  CA  VAL A 223      13.716 106.960  35.485  1.00 24.74           C  
ATOM   1657  C   VAL A 223      13.112 106.128  36.586  1.00 22.92           C  
ATOM   1658  O   VAL A 223      13.307 106.418  37.764  1.00 27.16           O  
ATOM   1659  CB  VAL A 223      15.247 106.834  35.510  1.00 27.86           C  
ATOM   1660  CG1 VAL A 223      15.656 105.371  35.442  1.00 30.14           C  
ATOM   1661  CG2 VAL A 223      15.841 107.575  34.336  1.00 31.81           C  
ATOM   1662  N   ARG A 224      12.297 105.157  36.191  1.00 20.28           N  
ATOM   1663  CA  ARG A 224      11.652 104.246  37.125  1.00 18.07           C  
ATOM   1664  C   ARG A 224      10.794 105.003  38.126  1.00 26.43           C  
ATOM   1665  O   ARG A 224      10.610 104.569  39.260  1.00 28.30           O  
ATOM   1666  CB  ARG A 224      12.720 103.435  37.848  1.00 21.88           C  
ATOM   1667  CG  ARG A 224      12.504 101.945  37.870  1.00 24.46           C  
ATOM   1668  CD  ARG A 224      13.838 101.246  38.119  1.00 24.87           C  
ATOM   1669  NE  ARG A 224      14.696 101.322  36.937  1.00 24.84           N  
ATOM   1670  CZ  ARG A 224      15.875 101.937  36.884  1.00 26.36           C  
ATOM   1671  NH1 ARG A 224      16.358 102.544  37.953  1.00 27.20           N  
ATOM   1672  NH2 ARG A 224      16.560 101.971  35.744  1.00 27.87           N  
ATOM   1673  N   GLY A 225      10.258 106.138  37.693  1.00 36.33           N  
ATOM   1674  CA  GLY A 225       9.414 106.929  38.569  1.00 41.94           C  
ATOM   1675  C   GLY A 225      10.117 107.981  39.411  1.00 43.48           C  
ATOM   1676  O   GLY A 225       9.556 108.442  40.405  1.00 47.35           O  
ATOM   1677  N   LEU A 226      11.328 108.373  39.033  1.00 38.19           N  
ATOM   1678  CA  LEU A 226      12.035 109.380  39.803  1.00 33.22           C  
ATOM   1679  C   LEU A 226      12.827 110.346  38.952  1.00 35.15           C  
ATOM   1680  O   LEU A 226      13.151 110.054  37.800  1.00 31.81           O  
ATOM   1681  CB  LEU A 226      12.991 108.728  40.795  1.00 33.05           C  
ATOM   1682  CG  LEU A 226      12.468 107.665  41.753  1.00 33.75           C  
ATOM   1683  CD1 LEU A 226      12.889 106.328  41.206  1.00 34.13           C  
ATOM   1684  CD2 LEU A 226      13.043 107.856  43.155  1.00 33.43           C  
ATOM   1685  N   SER A 227      13.113 111.504  39.544  1.00 37.96           N  
ATOM   1686  CA  SER A 227      13.907 112.556  38.916  1.00 39.55           C  
ATOM   1687  C   SER A 227      15.145 112.773  39.792  1.00 38.20           C  
ATOM   1688  O   SER A 227      16.029 113.560  39.457  1.00 45.35           O  
ATOM   1689  CB  SER A 227      13.114 113.864  38.820  1.00 42.06           C  
ATOM   1690  OG  SER A 227      11.905 113.699  38.102  1.00 54.21           O  
ATOM   1691  N   SER A 228      15.178 112.105  40.938  1.00 30.34           N  
ATOM   1692  CA  SER A 228      16.302 112.209  41.855  1.00 29.83           C  
ATOM   1693  C   SER A 228      17.275 111.067  41.551  1.00 28.78           C  
ATOM   1694  O   SER A 228      16.913 110.115  40.858  1.00 29.97           O  
ATOM   1695  CB  SER A 228      15.792 112.115  43.283  1.00 28.35           C  
ATOM   1696  OG  SER A 228      14.460 111.634  43.279  1.00 38.76           O  
ATOM   1697  N   ARG A 229      18.511 111.171  42.035  1.00 24.45           N  
ATOM   1698  CA  ARG A 229      19.516 110.134  41.787  1.00 20.38           C  
ATOM   1699  C   ARG A 229      20.337 109.814  43.020  1.00 17.07           C  
ATOM   1700  O   ARG A 229      20.248 110.479  44.045  1.00 22.48           O  
ATOM   1701  CB  ARG A 229      20.498 110.572  40.687  1.00 20.29           C  
ATOM   1702  CG  ARG A 229      19.924 110.708  39.291  1.00 23.54           C  
ATOM   1703  CD  ARG A 229      19.640 109.364  38.657  1.00 22.55           C  
ATOM   1704  NE  ARG A 229      18.332 109.390  38.014  1.00 27.73           N  
ATOM   1705  CZ  ARG A 229      18.097 109.891  36.805  1.00 22.10           C  
ATOM   1706  NH1 ARG A 229      19.080 110.407  36.077  1.00 28.12           N  
ATOM   1707  NH2 ARG A 229      16.863 109.900  36.337  1.00 21.67           N  
ATOM   1708  N   ILE A 230      21.175 108.801  42.884  1.00 21.91           N  
ATOM   1709  CA  ILE A 230      22.083 108.381  43.937  1.00 22.78           C  
ATOM   1710  C   ILE A 230      23.433 108.230  43.237  1.00 22.61           C  
ATOM   1711  O   ILE A 230      23.513 107.599  42.187  1.00 25.17           O  
ATOM   1712  CB  ILE A 230      21.654 107.026  44.545  1.00 22.38           C  
ATOM   1713  CG1 ILE A 230      20.466 107.228  45.488  1.00 23.03           C  
ATOM   1714  CG2 ILE A 230      22.824 106.367  45.268  1.00 20.96           C  
ATOM   1715  CD1 ILE A 230      19.933 105.953  46.066  1.00 19.11           C  
ATOM   1716  N   SER A 231      24.453 108.922  43.732  1.00 20.47           N  
ATOM   1717  CA  SER A 231      25.785 108.811  43.154  1.00 12.65           C  
ATOM   1718  C   SER A 231      26.520 107.806  44.012  1.00 15.44           C  
ATOM   1719  O   SER A 231      26.351 107.789  45.233  1.00 20.63           O  
ATOM   1720  CB  SER A 231      26.503 110.149  43.174  1.00 11.12           C  
ATOM   1721  OG  SER A 231      25.856 111.063  42.312  1.00 17.36           O  
ATOM   1722  N   ILE A 232      27.289 106.935  43.378  1.00 14.18           N  
ATOM   1723  CA  ILE A 232      28.024 105.913  44.103  1.00  9.46           C  
ATOM   1724  C   ILE A 232      29.498 106.260  44.146  1.00 11.52           C  
ATOM   1725  O   ILE A 232      30.053 106.697  43.159  1.00 14.03           O  
ATOM   1726  CB  ILE A 232      27.862 104.557  43.423  1.00 11.63           C  
ATOM   1727  CG1 ILE A 232      26.383 104.156  43.390  1.00 15.57           C  
ATOM   1728  CG2 ILE A 232      28.695 103.518  44.137  1.00 16.41           C  
ATOM   1729  CD1 ILE A 232      25.732 103.978  44.778  1.00 14.50           C  
ATOM   1730  N   TYR A 233      30.113 106.076  45.302  1.00 10.39           N  
ATOM   1731  CA  TYR A 233      31.528 106.347  45.494  1.00 12.74           C  
ATOM   1732  C   TYR A 233      32.043 105.172  46.296  1.00 14.62           C  
ATOM   1733  O   TYR A 233      31.263 104.414  46.860  1.00 24.10           O  
ATOM   1734  CB  TYR A 233      31.714 107.621  46.309  1.00 23.13           C  
ATOM   1735  CG  TYR A 233      31.167 108.858  45.644  1.00 29.48           C  
ATOM   1736  CD1 TYR A 233      29.845 109.249  45.832  1.00 30.65           C  
ATOM   1737  CD2 TYR A 233      31.969 109.632  44.814  1.00 34.40           C  
ATOM   1738  CE1 TYR A 233      29.339 110.379  45.209  1.00 33.62           C  
ATOM   1739  CE2 TYR A 233      31.471 110.766  44.188  1.00 33.88           C  
ATOM   1740  CZ  TYR A 233      30.160 111.130  44.389  1.00 36.00           C  
ATOM   1741  OH  TYR A 233      29.682 112.251  43.769  1.00 41.90           O  
ATOM   1742  N   TRP A 234      33.348 105.011  46.381  1.00 11.97           N  
ATOM   1743  CA  TRP A 234      33.870 103.904  47.137  1.00 13.07           C  
ATOM   1744  C   TRP A 234      35.067 104.354  47.940  1.00 20.33           C  
ATOM   1745  O   TRP A 234      35.619 105.425  47.693  1.00 22.90           O  
ATOM   1746  CB  TRP A 234      34.220 102.731  46.217  1.00 19.66           C  
ATOM   1747  CG  TRP A 234      35.398 102.921  45.303  1.00 20.81           C  
ATOM   1748  CD1 TRP A 234      36.669 102.434  45.482  1.00 30.65           C  
ATOM   1749  CD2 TRP A 234      35.401 103.589  44.039  1.00 27.13           C  
ATOM   1750  NE1 TRP A 234      37.461 102.755  44.402  1.00 30.55           N  
ATOM   1751  CE2 TRP A 234      36.708 103.466  43.503  1.00 28.09           C  
ATOM   1752  CE3 TRP A 234      34.429 104.277  43.303  1.00 30.98           C  
ATOM   1753  CZ2 TRP A 234      37.061 104.006  42.265  1.00 32.96           C  
ATOM   1754  CZ3 TRP A 234      34.778 104.814  42.071  1.00 38.17           C  
ATOM   1755  CH2 TRP A 234      36.086 104.677  41.565  1.00 37.19           C  
ATOM   1756  N   THR A 235      35.442 103.556  48.930  1.00 19.03           N  
ATOM   1757  CA  THR A 235      36.576 103.875  49.771  1.00 17.63           C  
ATOM   1758  C   THR A 235      37.211 102.554  50.193  1.00 16.19           C  
ATOM   1759  O   THR A 235      36.509 101.651  50.647  1.00 14.74           O  
ATOM   1760  CB  THR A 235      36.133 104.707  51.023  1.00 13.06           C  
ATOM   1761  OG1 THR A 235      35.552 105.946  50.595  1.00 18.75           O  
ATOM   1762  CG2 THR A 235      37.314 105.028  51.911  1.00  9.91           C  
ATOM   1763  N   ILE A 236      38.499 102.400  49.896  1.00 10.90           N  
ATOM   1764  CA  ILE A 236      39.242 101.214  50.282  1.00 12.99           C  
ATOM   1765  C   ILE A 236      40.005 101.583  51.550  1.00 19.18           C  
ATOM   1766  O   ILE A 236      40.617 102.647  51.631  1.00 26.90           O  
ATOM   1767  CB  ILE A 236      40.243 100.764  49.202  1.00  6.22           C  
ATOM   1768  CG1 ILE A 236      39.504 100.246  47.972  1.00  4.99           C  
ATOM   1769  CG2 ILE A 236      41.133  99.676  49.744  1.00  9.33           C  
ATOM   1770  CD1 ILE A 236      40.406  99.643  46.930  1.00  3.32           C  
ATOM   1771  N   VAL A 237      39.952 100.703  52.538  1.00 25.58           N  
ATOM   1772  CA  VAL A 237      40.613 100.919  53.813  1.00 23.90           C  
ATOM   1773  C   VAL A 237      41.655  99.841  54.029  1.00 26.99           C  
ATOM   1774  O   VAL A 237      41.331  98.651  54.060  1.00 28.11           O  
ATOM   1775  CB  VAL A 237      39.603 100.863  54.955  1.00 21.32           C  
ATOM   1776  CG1 VAL A 237      40.312 101.006  56.290  1.00 27.41           C  
ATOM   1777  CG2 VAL A 237      38.558 101.947  54.767  1.00 13.64           C  
ATOM   1778  N   LYS A 238      42.905 100.264  54.175  1.00 31.32           N  
ATOM   1779  CA  LYS A 238      44.018  99.344  54.381  1.00 35.29           C  
ATOM   1780  C   LYS A 238      44.074  98.871  55.819  1.00 33.05           C  
ATOM   1781  O   LYS A 238      43.350  99.395  56.659  1.00 33.35           O  
ATOM   1782  CB  LYS A 238      45.332 100.020  53.990  1.00 43.79           C  
ATOM   1783  CG  LYS A 238      45.668  99.910  52.515  1.00 53.44           C  
ATOM   1784  CD  LYS A 238      46.876 100.750  52.170  1.00 63.58           C  
ATOM   1785  CE  LYS A 238      47.346 100.473  50.758  1.00 65.21           C  
ATOM   1786  NZ  LYS A 238      47.974 101.678  50.160  1.00 71.06           N  
ATOM   1787  N   PRO A 239      44.853  97.808  56.099  1.00 35.35           N  
ATOM   1788  CA  PRO A 239      45.023  97.228  57.434  1.00 34.47           C  
ATOM   1789  C   PRO A 239      45.580  98.241  58.423  1.00 33.66           C  
ATOM   1790  O   PRO A 239      46.510  98.961  58.088  1.00 29.96           O  
ATOM   1791  CB  PRO A 239      46.010  96.102  57.177  1.00 34.13           C  
ATOM   1792  CG  PRO A 239      45.570  95.617  55.863  1.00 37.83           C  
ATOM   1793  CD  PRO A 239      45.445  96.909  55.093  1.00 39.99           C  
ATOM   1794  N   GLY A 240      45.017  98.268  59.632  1.00 31.18           N  
ATOM   1795  CA  GLY A 240      45.434  99.215  60.651  1.00 37.81           C  
ATOM   1796  C   GLY A 240      44.657 100.515  60.496  1.00 41.93           C  
ATOM   1797  O   GLY A 240      44.188 101.099  61.477  1.00 49.90           O  
ATOM   1798  N   ASP A 241      44.461 100.922  59.246  1.00 39.23           N  
ATOM   1799  CA  ASP A 241      43.741 102.140  58.903  1.00 36.03           C  
ATOM   1800  C   ASP A 241      42.319 102.067  59.432  1.00 34.45           C  
ATOM   1801  O   ASP A 241      41.832 100.995  59.789  1.00 36.56           O  
ATOM   1802  CB  ASP A 241      43.720 102.303  57.383  1.00 41.40           C  
ATOM   1803  CG  ASP A 241      43.556 103.746  56.943  1.00 52.04           C  
ATOM   1804  OD1 ASP A 241      43.234 104.620  57.780  1.00 55.88           O  
ATOM   1805  OD2 ASP A 241      43.758 104.005  55.736  1.00 59.72           O  
ATOM   1806  N   VAL A 242      41.636 103.207  59.443  1.00 34.77           N  
ATOM   1807  CA  VAL A 242      40.275 103.277  59.937  1.00 35.46           C  
ATOM   1808  C   VAL A 242      39.432 104.148  59.012  1.00 33.45           C  
ATOM   1809  O   VAL A 242      39.963 105.048  58.352  1.00 35.68           O  
ATOM   1810  CB  VAL A 242      40.278 103.857  61.347  1.00 42.15           C  
ATOM   1811  CG1 VAL A 242      40.856 105.258  61.322  1.00 48.09           C  
ATOM   1812  CG2 VAL A 242      38.880 103.829  61.942  1.00 50.52           C  
ATOM   1813  N   LEU A 243      38.123 103.889  58.993  1.00 31.34           N  
ATOM   1814  CA  LEU A 243      37.168 104.606  58.144  1.00 27.26           C  
ATOM   1815  C   LEU A 243      36.192 105.466  58.929  1.00 30.33           C  
ATOM   1816  O   LEU A 243      35.405 104.933  59.710  1.00 34.62           O  
ATOM   1817  CB  LEU A 243      36.339 103.606  57.337  1.00 20.78           C  
ATOM   1818  CG  LEU A 243      35.290 104.226  56.410  1.00 14.24           C  
ATOM   1819  CD1 LEU A 243      35.963 104.728  55.142  1.00  7.47           C  
ATOM   1820  CD2 LEU A 243      34.222 103.207  56.083  1.00 12.74           C  
ATOM   1821  N   VAL A 244      36.188 106.772  58.669  1.00 29.49           N  
ATOM   1822  CA  VAL A 244      35.273 107.685  59.348  1.00 32.12           C  
ATOM   1823  C   VAL A 244      34.287 108.228  58.344  1.00 28.73           C  
ATOM   1824  O   VAL A 244      34.670 108.699  57.278  1.00 29.63           O  
ATOM   1825  CB  VAL A 244      35.984 108.887  59.991  1.00 38.21           C  
ATOM   1826  CG1 VAL A 244      34.972 109.727  60.765  1.00 36.01           C  
ATOM   1827  CG2 VAL A 244      37.106 108.421  60.902  1.00 43.54           C  
ATOM   1828  N   ILE A 245      33.015 108.152  58.701  1.00 28.12           N  
ATOM   1829  CA  ILE A 245      31.927 108.622  57.859  1.00 30.78           C  
ATOM   1830  C   ILE A 245      31.243 109.765  58.585  1.00 31.75           C  
ATOM   1831  O   ILE A 245      30.662 109.576  59.649  1.00 28.30           O  
ATOM   1832  CB  ILE A 245      30.861 107.518  57.642  1.00 29.16           C  
ATOM   1833  CG1 ILE A 245      31.435 106.360  56.816  1.00 28.74           C  
ATOM   1834  CG2 ILE A 245      29.604 108.116  57.000  1.00 29.12           C  
ATOM   1835  CD1 ILE A 245      30.537 105.134  56.761  1.00 22.10           C  
ATOM   1836  N   ASN A 246      31.287 110.944  57.999  1.00 39.85           N  
ATOM   1837  CA  ASN A 246      30.655 112.099  58.608  1.00 46.90           C  
ATOM   1838  C   ASN A 246      29.629 112.609  57.598  1.00 48.42           C  
ATOM   1839  O   ASN A 246      29.861 112.566  56.385  1.00 51.42           O  
ATOM   1840  CB  ASN A 246      31.713 113.164  58.925  1.00 49.18           C  
ATOM   1841  CG  ASN A 246      31.249 114.170  59.956  1.00 51.79           C  
ATOM   1842  OD1 ASN A 246      31.612 114.085  61.130  1.00 51.62           O  
ATOM   1843  ND2 ASN A 246      30.477 115.157  59.518  1.00 56.98           N  
ATOM   1844  N   SER A 247      28.471 113.029  58.089  1.00 45.46           N  
ATOM   1845  CA  SER A 247      27.427 113.532  57.217  1.00 43.34           C  
ATOM   1846  C   SER A 247      26.341 114.251  58.006  1.00 47.42           C  
ATOM   1847  O   SER A 247      26.143 114.004  59.198  1.00 50.49           O  
ATOM   1848  CB  SER A 247      26.817 112.380  56.409  1.00 37.45           C  
ATOM   1849  OG  SER A 247      25.705 112.808  55.640  1.00 33.07           O  
ATOM   1850  N   ASN A 248      25.674 115.178  57.333  1.00 48.35           N  
ATOM   1851  CA  ASN A 248      24.579 115.942  57.910  1.00 44.36           C  
ATOM   1852  C   ASN A 248      23.449 115.880  56.886  1.00 44.35           C  
ATOM   1853  O   ASN A 248      22.795 116.875  56.598  1.00 46.81           O  
ATOM   1854  CB  ASN A 248      25.000 117.391  58.151  1.00 43.95           C  
ATOM   1855  CG  ASN A 248      25.427 118.089  56.876  1.00 50.85           C  
ATOM   1856  OD1 ASN A 248      26.021 117.470  55.999  1.00 57.36           O  
ATOM   1857  ND2 ASN A 248      25.128 119.377  56.765  1.00 49.30           N  
ATOM   1858  N   GLY A 249      23.288 114.719  56.264  1.00 44.01           N  
ATOM   1859  CA  GLY A 249      22.227 114.553  55.295  1.00 42.17           C  
ATOM   1860  C   GLY A 249      22.641 113.901  53.996  1.00 41.35           C  
ATOM   1861  O   GLY A 249      23.790 114.025  53.578  1.00 40.22           O  
ATOM   1862  N   ASN A 250      21.699 113.181  53.387  1.00 40.17           N  
ATOM   1863  CA  ASN A 250      21.878 112.512  52.094  1.00 40.54           C  
ATOM   1864  C   ASN A 250      22.792 111.296  52.057  1.00 36.74           C  
ATOM   1865  O   ASN A 250      23.130 110.816  50.983  1.00 34.04           O  
ATOM   1866  CB  ASN A 250      22.360 113.518  51.035  1.00 52.11           C  
ATOM   1867  CG  ASN A 250      21.397 114.680  50.833  1.00 59.42           C  
ATOM   1868  OD1 ASN A 250      20.617 114.699  49.881  1.00 62.75           O  
ATOM   1869  ND2 ASN A 250      21.483 115.673  51.705  1.00 56.59           N  
ATOM   1870  N   LEU A 251      23.148 110.754  53.210  1.00 39.71           N  
ATOM   1871  CA  LEU A 251      24.053 109.613  53.230  1.00 35.99           C  
ATOM   1872  C   LEU A 251      23.427 108.265  52.910  1.00 38.74           C  
ATOM   1873  O   LEU A 251      22.512 107.820  53.608  1.00 43.18           O  
ATOM   1874  CB  LEU A 251      24.782 109.519  54.582  1.00 26.55           C  
ATOM   1875  CG  LEU A 251      25.711 108.310  54.798  1.00 18.05           C  
ATOM   1876  CD1 LEU A 251      26.908 108.410  53.875  1.00 13.28           C  
ATOM   1877  CD2 LEU A 251      26.191 108.230  56.234  1.00  8.80           C  
ATOM   1878  N   ILE A 252      23.888 107.640  51.832  1.00 38.79           N  
ATOM   1879  CA  ILE A 252      23.431 106.296  51.487  1.00 36.08           C  
ATOM   1880  C   ILE A 252      24.587 105.493  52.046  1.00 35.02           C  
ATOM   1881  O   ILE A 252      25.595 105.278  51.376  1.00 33.79           O  
ATOM   1882  CB  ILE A 252      23.292 106.063  49.974  1.00 29.54           C  
ATOM   1883  CG1 ILE A 252      21.985 106.663  49.468  1.00 32.54           C  
ATOM   1884  CG2 ILE A 252      23.214 104.588  49.688  1.00 35.77           C  
ATOM   1885  CD1 ILE A 252      21.962 108.159  49.426  1.00 39.00           C  
ATOM   1886  N   ALA A 253      24.476 105.185  53.332  1.00 38.37           N  
ATOM   1887  CA  ALA A 253      25.504 104.476  54.081  1.00 39.09           C  
ATOM   1888  C   ALA A 253      25.814 103.057  53.628  1.00 32.76           C  
ATOM   1889  O   ALA A 253      24.974 102.389  53.052  1.00 33.29           O  
ATOM   1890  CB  ALA A 253      25.144 104.488  55.566  1.00 38.71           C  
ATOM   1891  N   PRO A 254      27.062 102.615  53.813  1.00 27.27           N  
ATOM   1892  CA  PRO A 254      27.431 101.258  53.417  1.00 24.79           C  
ATOM   1893  C   PRO A 254      26.928 100.343  54.525  1.00 26.18           C  
ATOM   1894  O   PRO A 254      26.617 100.819  55.614  1.00 33.10           O  
ATOM   1895  CB  PRO A 254      28.951 101.318  53.419  1.00 28.71           C  
ATOM   1896  CG  PRO A 254      29.238 102.277  54.531  1.00 25.40           C  
ATOM   1897  CD  PRO A 254      28.237 103.366  54.290  1.00 27.12           C  
ATOM   1898  N   ARG A 255      26.828  99.045  54.258  1.00 24.87           N  
ATOM   1899  CA  ARG A 255      26.370  98.097  55.274  1.00 19.97           C  
ATOM   1900  C   ARG A 255      27.525  97.245  55.799  1.00 22.79           C  
ATOM   1901  O   ARG A 255      27.381  96.479  56.755  1.00 27.81           O  
ATOM   1902  CB  ARG A 255      25.272  97.198  54.712  1.00 18.13           C  
ATOM   1903  CG  ARG A 255      24.045  97.953  54.265  1.00 26.67           C  
ATOM   1904  CD  ARG A 255      22.859  97.033  54.098  1.00 27.79           C  
ATOM   1905  NE  ARG A 255      21.631  97.796  53.893  1.00 30.85           N  
ATOM   1906  CZ  ARG A 255      20.769  98.122  54.853  1.00 28.37           C  
ATOM   1907  NH1 ARG A 255      20.977  97.762  56.117  1.00 24.60           N  
ATOM   1908  NH2 ARG A 255      19.686  98.812  54.543  1.00 26.03           N  
ATOM   1909  N   GLY A 256      28.679  97.385  55.169  1.00 18.62           N  
ATOM   1910  CA  GLY A 256      29.829  96.622  55.582  1.00 17.40           C  
ATOM   1911  C   GLY A 256      30.877  96.839  54.530  1.00 18.29           C  
ATOM   1912  O   GLY A 256      30.952  97.918  53.944  1.00 23.57           O  
ATOM   1913  N   TYR A 257      31.671  95.816  54.278  1.00 18.71           N  
ATOM   1914  CA  TYR A 257      32.711  95.913  53.283  1.00 21.44           C  
ATOM   1915  C   TYR A 257      32.721  94.663  52.426  1.00 26.70           C  
ATOM   1916  O   TYR A 257      32.060  93.671  52.738  1.00 31.40           O  
ATOM   1917  CB  TYR A 257      34.068  96.080  53.951  1.00 21.68           C  
ATOM   1918  CG  TYR A 257      34.535  94.858  54.691  1.00 30.61           C  
ATOM   1919  CD1 TYR A 257      34.081  94.600  55.970  1.00 35.20           C  
ATOM   1920  CD2 TYR A 257      35.417  93.945  54.104  1.00 36.88           C  
ATOM   1921  CE1 TYR A 257      34.479  93.471  56.654  1.00 38.37           C  
ATOM   1922  CE2 TYR A 257      35.822  92.804  54.782  1.00 32.99           C  
ATOM   1923  CZ  TYR A 257      35.343  92.577  56.061  1.00 34.75           C  
ATOM   1924  OH  TYR A 257      35.701  91.456  56.771  1.00 35.80           O  
ATOM   1925  N   PHE A 258      33.431  94.753  51.309  1.00 23.51           N  
ATOM   1926  CA  PHE A 258      33.593  93.645  50.393  1.00 17.16           C  
ATOM   1927  C   PHE A 258      35.051  93.301  50.587  1.00 17.27           C  
ATOM   1928  O   PHE A 258      35.903  94.180  50.546  1.00 19.15           O  
ATOM   1929  CB  PHE A 258      33.381  94.112  48.958  1.00 15.67           C  
ATOM   1930  CG  PHE A 258      31.962  94.472  48.631  1.00  9.82           C  
ATOM   1931  CD1 PHE A 258      31.496  95.760  48.831  1.00  8.71           C  
ATOM   1932  CD2 PHE A 258      31.121  93.543  48.046  1.00  4.95           C  
ATOM   1933  CE1 PHE A 258      30.220  96.123  48.444  1.00  6.01           C  
ATOM   1934  CE2 PHE A 258      29.850  93.895  47.658  1.00  7.58           C  
ATOM   1935  CZ  PHE A 258      29.397  95.191  47.857  1.00  9.23           C  
ATOM   1936  N   LYS A 259      35.343  92.044  50.867  1.00 25.35           N  
ATOM   1937  CA  LYS A 259      36.724  91.635  51.067  1.00 29.49           C  
ATOM   1938  C   LYS A 259      37.448  91.750  49.719  1.00 31.54           C  
ATOM   1939  O   LYS A 259      36.919  91.314  48.691  1.00 37.84           O  
ATOM   1940  CB  LYS A 259      36.755  90.193  51.590  1.00 26.43           C  
ATOM   1941  CG  LYS A 259      38.098  89.758  52.067  1.00 27.64           C  
ATOM   1942  CD  LYS A 259      38.085  88.401  52.662  1.00 39.55           C  
ATOM   1943  CE  LYS A 259      39.511  87.993  52.993  1.00 49.84           C  
ATOM   1944  NZ  LYS A 259      39.560  86.603  53.549  1.00 62.88           N  
ATOM   1945  N   MET A 260      38.589  92.436  49.693  1.00 26.16           N  
ATOM   1946  CA  MET A 260      39.355  92.576  48.467  1.00 21.40           C  
ATOM   1947  C   MET A 260      40.464  91.553  48.292  1.00 24.62           C  
ATOM   1948  O   MET A 260      41.188  91.205  49.231  1.00 31.33           O  
ATOM   1949  CB  MET A 260      39.937  93.967  48.345  1.00 20.27           C  
ATOM   1950  CG  MET A 260      38.944  94.959  47.852  1.00 26.39           C  
ATOM   1951  SD  MET A 260      39.760  96.472  47.464  1.00 47.77           S  
ATOM   1952  CE  MET A 260      40.083  96.206  45.738  1.00 40.76           C  
ATOM   1953  N   ARG A 261      40.652  91.150  47.048  1.00 30.68           N  
ATOM   1954  CA  ARG A 261      41.662  90.165  46.694  1.00 29.29           C  
ATOM   1955  C   ARG A 261      42.402  90.594  45.430  1.00 27.46           C  
ATOM   1956  O   ARG A 261      42.203  91.699  44.919  1.00 32.75           O  
ATOM   1957  CB  ARG A 261      40.986  88.815  46.453  1.00 31.25           C  
ATOM   1958  CG  ARG A 261      40.128  88.326  47.609  1.00 36.07           C  
ATOM   1959  CD  ARG A 261      39.372  87.070  47.232  1.00 40.84           C  
ATOM   1960  NE  ARG A 261      38.554  86.561  48.332  1.00 46.50           N  
ATOM   1961  CZ  ARG A 261      38.980  85.692  49.246  1.00 48.69           C  
ATOM   1962  NH1 ARG A 261      40.224  85.226  49.208  1.00 48.53           N  
ATOM   1963  NH2 ARG A 261      38.150  85.255  50.181  1.00 51.78           N  
ATOM   1964  N   THR A 262      43.324  89.749  44.995  1.00 22.21           N  
ATOM   1965  CA  THR A 262      44.087  89.977  43.780  1.00 19.04           C  
ATOM   1966  C   THR A 262      44.160  88.598  43.169  1.00 16.41           C  
ATOM   1967  O   THR A 262      44.263  87.610  43.893  1.00 15.81           O  
ATOM   1968  CB  THR A 262      45.516  90.454  44.060  1.00 16.46           C  
ATOM   1969  OG1 THR A 262      46.202  89.481  44.857  1.00 24.91           O  
ATOM   1970  CG2 THR A 262      45.505  91.772  44.786  1.00 19.96           C  
ATOM   1971  N   GLY A 263      44.119  88.517  41.848  1.00 20.15           N  
ATOM   1972  CA  GLY A 263      44.174  87.221  41.220  1.00 32.27           C  
ATOM   1973  C   GLY A 263      44.100  87.310  39.717  1.00 38.28           C  
ATOM   1974  O   GLY A 263      44.582  88.271  39.113  1.00 50.13           O  
ATOM   1975  N   LYS A 264      43.543  86.273  39.105  1.00 32.77           N  
ATOM   1976  CA  LYS A 264      43.438  86.223  37.665  1.00 25.56           C  
ATOM   1977  C   LYS A 264      42.083  86.667  37.171  1.00 22.38           C  
ATOM   1978  O   LYS A 264      41.814  86.658  35.970  1.00 25.44           O  
ATOM   1979  CB  LYS A 264      43.730  84.808  37.180  1.00 33.77           C  
ATOM   1980  CG  LYS A 264      42.776  83.740  37.694  1.00 43.47           C  
ATOM   1981  CD  LYS A 264      42.836  82.513  36.789  1.00 47.89           C  
ATOM   1982  CE  LYS A 264      41.844  81.451  37.207  1.00 51.63           C  
ATOM   1983  NZ  LYS A 264      41.405  80.602  36.060  1.00 38.32           N  
ATOM   1984  N   SER A 265      41.239  87.097  38.092  1.00 16.90           N  
ATOM   1985  CA  SER A 265      39.894  87.511  37.740  1.00 16.22           C  
ATOM   1986  C   SER A 265      39.773  88.712  36.825  1.00 13.51           C  
ATOM   1987  O   SER A 265      40.602  89.614  36.833  1.00 20.90           O  
ATOM   1988  CB  SER A 265      39.089  87.726  39.004  1.00 15.56           C  
ATOM   1989  OG  SER A 265      39.150  86.554  39.791  1.00 28.17           O  
ATOM   1990  N   SER A 266      38.722  88.720  36.026  1.00 13.95           N  
ATOM   1991  CA  SER A 266      38.484  89.811  35.105  1.00 13.60           C  
ATOM   1992  C   SER A 266      37.013  89.779  34.745  1.00 12.68           C  
ATOM   1993  O   SER A 266      36.264  88.947  35.253  1.00 23.19           O  
ATOM   1994  CB  SER A 266      39.336  89.633  33.853  1.00 17.15           C  
ATOM   1995  OG  SER A 266      39.383  90.828  33.099  1.00 24.46           O  
ATOM   1996  N   ILE A 267      36.608  90.642  33.828  1.00 11.92           N  
ATOM   1997  CA  ILE A 267      35.217  90.718  33.417  1.00 15.91           C  
ATOM   1998  C   ILE A 267      35.192  90.893  31.910  1.00 21.23           C  
ATOM   1999  O   ILE A 267      36.046  91.582  31.351  1.00 30.44           O  
ATOM   2000  CB  ILE A 267      34.519  91.899  34.118  1.00 15.66           C  
ATOM   2001  CG1 ILE A 267      33.061  92.000  33.686  1.00 19.65           C  
ATOM   2002  CG2 ILE A 267      35.276  93.193  33.860  1.00 13.38           C  
ATOM   2003  CD1 ILE A 267      32.261  92.981  34.507  1.00 22.87           C  
ATOM   2004  N   MET A 268      34.250  90.237  31.245  1.00 22.45           N  
ATOM   2005  CA  MET A 268      34.162  90.322  29.803  1.00 18.84           C  
ATOM   2006  C   MET A 268      32.742  90.549  29.354  1.00 16.26           C  
ATOM   2007  O   MET A 268      31.822  89.930  29.867  1.00 23.84           O  
ATOM   2008  CB  MET A 268      34.681  89.029  29.175  1.00 18.23           C  
ATOM   2009  CG  MET A 268      34.609  89.008  27.654  1.00 20.05           C  
ATOM   2010  SD  MET A 268      35.306  87.534  26.923  1.00 26.82           S  
ATOM   2011  CE  MET A 268      37.003  87.756  27.319  1.00 23.57           C  
ATOM   2012  N   ARG A 269      32.564  91.465  28.415  1.00 18.79           N  
ATOM   2013  CA  ARG A 269      31.244  91.737  27.860  1.00 21.04           C  
ATOM   2014  C   ARG A 269      31.087  90.765  26.700  1.00 23.59           C  
ATOM   2015  O   ARG A 269      31.887  90.787  25.759  1.00 29.98           O  
ATOM   2016  CB  ARG A 269      31.162  93.173  27.342  1.00 13.14           C  
ATOM   2017  CG  ARG A 269      31.294  94.217  28.428  1.00 17.14           C  
ATOM   2018  CD  ARG A 269      31.074  95.612  27.881  1.00 16.70           C  
ATOM   2019  NE  ARG A 269      31.217  96.618  28.930  1.00 30.80           N  
ATOM   2020  CZ  ARG A 269      32.313  97.346  29.129  1.00 32.37           C  
ATOM   2021  NH1 ARG A 269      33.374  97.191  28.349  1.00 32.05           N  
ATOM   2022  NH2 ARG A 269      32.360  98.212  30.136  1.00 40.56           N  
ATOM   2023  N   SER A 270      30.090  89.889  26.771  1.00 22.31           N  
ATOM   2024  CA  SER A 270      29.889  88.926  25.704  1.00 21.59           C  
ATOM   2025  C   SER A 270      28.457  88.469  25.606  1.00 18.07           C  
ATOM   2026  O   SER A 270      27.696  88.595  26.548  1.00 22.70           O  
ATOM   2027  CB  SER A 270      30.794  87.707  25.911  1.00 21.74           C  
ATOM   2028  OG  SER A 270      30.686  86.801  24.820  1.00 21.23           O  
ATOM   2029  N   ASP A 271      28.090  87.945  24.448  1.00 21.90           N  
ATOM   2030  CA  ASP A 271      26.749  87.422  24.248  1.00 26.19           C  
ATOM   2031  C   ASP A 271      26.847  85.954  23.841  1.00 28.33           C  
ATOM   2032  O   ASP A 271      25.874  85.345  23.409  1.00 32.58           O  
ATOM   2033  CB  ASP A 271      26.006  88.226  23.188  1.00 32.95           C  
ATOM   2034  CG  ASP A 271      25.320  89.453  23.755  1.00 38.96           C  
ATOM   2035  OD1 ASP A 271      25.808  90.040  24.749  1.00 41.65           O  
ATOM   2036  OD2 ASP A 271      24.275  89.827  23.187  1.00 42.90           O  
ATOM   2037  N   ALA A 272      28.035  85.388  23.987  1.00 29.62           N  
ATOM   2038  CA  ALA A 272      28.259  83.995  23.643  1.00 28.88           C  
ATOM   2039  C   ALA A 272      27.626  83.102  24.705  1.00 24.39           C  
ATOM   2040  O   ALA A 272      27.697  83.385  25.900  1.00 18.04           O  
ATOM   2041  CB  ALA A 272      29.756  83.717  23.539  1.00 34.75           C  
ATOM   2042  N   PRO A 273      26.954  82.033  24.275  1.00 24.40           N  
ATOM   2043  CA  PRO A 273      26.320  81.125  25.227  1.00 23.46           C  
ATOM   2044  C   PRO A 273      27.408  80.384  25.952  1.00 24.21           C  
ATOM   2045  O   PRO A 273      28.379  79.956  25.329  1.00 29.05           O  
ATOM   2046  CB  PRO A 273      25.552  80.174  24.321  1.00 23.32           C  
ATOM   2047  CG  PRO A 273      25.260  81.010  23.116  1.00 30.86           C  
ATOM   2048  CD  PRO A 273      26.572  81.694  22.899  1.00 27.78           C  
ATOM   2049  N   ILE A 274      27.279  80.262  27.264  1.00 24.15           N  
ATOM   2050  CA  ILE A 274      28.281  79.536  28.023  1.00 28.21           C  
ATOM   2051  C   ILE A 274      27.961  78.062  27.844  1.00 25.48           C  
ATOM   2052  O   ILE A 274      26.796  77.681  27.780  1.00 32.96           O  
ATOM   2053  CB  ILE A 274      28.305  79.985  29.498  1.00 31.97           C  
ATOM   2054  CG1 ILE A 274      28.699  81.470  29.549  1.00 36.37           C  
ATOM   2055  CG2 ILE A 274      29.322  79.166  30.287  1.00 33.60           C  
ATOM   2056  CD1 ILE A 274      28.674  82.102  30.908  1.00 34.46           C  
ATOM   2057  N   ASP A 275      28.992  77.243  27.694  1.00 25.07           N  
ATOM   2058  CA  ASP A 275      28.804  75.825  27.461  1.00 29.11           C  
ATOM   2059  C   ASP A 275      29.792  74.996  28.257  1.00 34.77           C  
ATOM   2060  O   ASP A 275      30.865  75.470  28.634  1.00 38.33           O  
ATOM   2061  CB  ASP A 275      28.952  75.549  25.961  1.00 33.80           C  
ATOM   2062  CG  ASP A 275      28.884  74.074  25.611  1.00 38.61           C  
ATOM   2063  OD1 ASP A 275      28.029  73.342  26.157  1.00 46.70           O  
ATOM   2064  OD2 ASP A 275      29.686  73.654  24.753  1.00 46.51           O  
ATOM   2065  N   THR A 276      29.391  73.765  28.547  1.00 39.00           N  
ATOM   2066  CA  THR A 276      30.209  72.843  29.302  1.00 42.86           C  
ATOM   2067  C   THR A 276      31.263  72.241  28.385  1.00 40.45           C  
ATOM   2068  O   THR A 276      30.963  71.446  27.505  1.00 44.90           O  
ATOM   2069  CB  THR A 276      29.328  71.751  29.982  1.00 49.10           C  
ATOM   2070  OG1 THR A 276      30.158  70.825  30.696  1.00 59.71           O  
ATOM   2071  CG2 THR A 276      28.460  71.019  28.965  1.00 44.77           C  
ATOM   2072  N   CYS A 277      32.493  72.686  28.552  1.00 37.41           N  
ATOM   2073  CA  CYS A 277      33.593  72.199  27.744  1.00 38.17           C  
ATOM   2074  C   CYS A 277      34.880  72.729  28.332  1.00 34.29           C  
ATOM   2075  O   CYS A 277      34.861  73.436  29.330  1.00 36.36           O  
ATOM   2076  CB  CYS A 277      33.444  72.651  26.287  1.00 42.20           C  
ATOM   2077  SG  CYS A 277      32.862  74.367  26.013  1.00 62.38           S  
ATOM   2078  N   ILE A 278      36.005  72.384  27.728  1.00 27.87           N  
ATOM   2079  CA  ILE A 278      37.272  72.859  28.231  1.00 26.15           C  
ATOM   2080  C   ILE A 278      37.959  73.692  27.166  1.00 30.69           C  
ATOM   2081  O   ILE A 278      37.900  73.364  25.981  1.00 34.51           O  
ATOM   2082  CB  ILE A 278      38.172  71.703  28.645  1.00 17.80           C  
ATOM   2083  CG1 ILE A 278      37.447  70.844  29.682  1.00 20.05           C  
ATOM   2084  CG2 ILE A 278      39.466  72.238  29.223  1.00 14.01           C  
ATOM   2085  CD1 ILE A 278      38.163  69.556  30.035  1.00 14.03           C  
ATOM   2086  N   SER A 279      38.521  74.817  27.591  1.00 36.33           N  
ATOM   2087  CA  SER A 279      39.239  75.727  26.707  1.00 35.57           C  
ATOM   2088  C   SER A 279      39.830  76.831  27.565  1.00 31.63           C  
ATOM   2089  O   SER A 279      39.130  77.451  28.365  1.00 30.62           O  
ATOM   2090  CB  SER A 279      38.310  76.308  25.649  1.00 35.37           C  
ATOM   2091  OG  SER A 279      39.055  77.033  24.693  1.00 49.95           O  
ATOM   2092  N   GLU A 280      41.142  76.995  27.455  1.00 36.59           N  
ATOM   2093  CA  GLU A 280      41.882  77.984  28.223  1.00 37.45           C  
ATOM   2094  C   GLU A 280      41.666  79.399  27.743  1.00 32.12           C  
ATOM   2095  O   GLU A 280      41.732  80.340  28.534  1.00 42.45           O  
ATOM   2096  CB  GLU A 280      43.377  77.677  28.157  1.00 41.55           C  
ATOM   2097  CG  GLU A 280      43.812  76.438  28.920  1.00 53.47           C  
ATOM   2098  CD  GLU A 280      44.034  76.694  30.401  1.00 65.58           C  
ATOM   2099  OE1 GLU A 280      44.001  77.871  30.838  1.00 72.01           O  
ATOM   2100  OE2 GLU A 280      44.256  75.706  31.132  1.00 76.24           O  
ATOM   2101  N   CYS A 281      41.383  79.548  26.459  1.00 24.28           N  
ATOM   2102  CA  CYS A 281      41.216  80.856  25.877  1.00 18.72           C  
ATOM   2103  C   CYS A 281      39.772  81.268  25.668  1.00 15.80           C  
ATOM   2104  O   CYS A 281      38.968  80.521  25.115  1.00 20.33           O  
ATOM   2105  CB  CYS A 281      42.001  80.921  24.569  1.00 20.82           C  
ATOM   2106  SG  CYS A 281      42.093  82.582  23.839  1.00 33.87           S  
ATOM   2107  N   ILE A 282      39.439  82.466  26.132  1.00 16.75           N  
ATOM   2108  CA  ILE A 282      38.089  83.001  25.991  1.00 18.61           C  
ATOM   2109  C   ILE A 282      38.127  84.357  25.288  1.00 18.02           C  
ATOM   2110  O   ILE A 282      38.968  85.208  25.588  1.00 17.68           O  
ATOM   2111  CB  ILE A 282      37.391  83.193  27.363  1.00 14.46           C  
ATOM   2112  CG1 ILE A 282      37.254  81.860  28.092  1.00 14.87           C  
ATOM   2113  CG2 ILE A 282      36.018  83.786  27.169  1.00  7.48           C  
ATOM   2114  CD1 ILE A 282      36.848  82.019  29.532  1.00 10.90           C  
ATOM   2115  N   THR A 283      37.252  84.520  24.307  1.00 16.81           N  
ATOM   2116  CA  THR A 283      37.134  85.762  23.565  1.00 16.77           C  
ATOM   2117  C   THR A 283      35.640  86.022  23.624  1.00 19.22           C  
ATOM   2118  O   THR A 283      34.854  85.106  23.895  1.00 21.55           O  
ATOM   2119  CB  THR A 283      37.525  85.597  22.081  1.00 15.07           C  
ATOM   2120  OG1 THR A 283      36.442  84.994  21.359  1.00 11.82           O  
ATOM   2121  CG2 THR A 283      38.760  84.730  21.937  1.00  6.74           C  
ATOM   2122  N   PRO A 284      35.221  87.264  23.390  1.00 18.20           N  
ATOM   2123  CA  PRO A 284      33.777  87.483  23.451  1.00 16.50           C  
ATOM   2124  C   PRO A 284      33.067  86.610  22.432  1.00 13.84           C  
ATOM   2125  O   PRO A 284      31.947  86.167  22.663  1.00 22.45           O  
ATOM   2126  CB  PRO A 284      33.652  88.965  23.120  1.00 11.26           C  
ATOM   2127  CG  PRO A 284      34.904  89.534  23.730  1.00 17.32           C  
ATOM   2128  CD  PRO A 284      35.947  88.539  23.277  1.00 16.93           C  
ATOM   2129  N   ASN A 285      33.759  86.307  21.341  1.00 14.75           N  
ATOM   2130  CA  ASN A 285      33.202  85.493  20.266  1.00 17.21           C  
ATOM   2131  C   ASN A 285      32.943  84.049  20.714  1.00 17.42           C  
ATOM   2132  O   ASN A 285      32.241  83.297  20.051  1.00 21.69           O  
ATOM   2133  CB  ASN A 285      34.159  85.467  19.058  1.00 19.72           C  
ATOM   2134  CG  ASN A 285      34.411  86.842  18.460  1.00 22.38           C  
ATOM   2135  OD1 ASN A 285      35.059  87.669  19.096  1.00 30.50           O  
ATOM   2136  ND2 ASN A 285      33.974  87.056  17.214  1.00 31.65           N  
ATOM   2137  N   GLY A 286      33.547  83.651  21.820  1.00 20.89           N  
ATOM   2138  CA  GLY A 286      33.405  82.289  22.294  1.00 16.60           C  
ATOM   2139  C   GLY A 286      34.822  81.766  22.487  1.00 23.15           C  
ATOM   2140  O   GLY A 286      35.805  82.436  22.121  1.00 23.97           O  
ATOM   2141  N   SER A 287      34.960  80.589  23.070  1.00 17.67           N  
ATOM   2142  CA  SER A 287      36.292  80.066  23.284  1.00 20.09           C  
ATOM   2143  C   SER A 287      36.978  79.790  21.957  1.00 20.45           C  
ATOM   2144  O   SER A 287      36.321  79.617  20.924  1.00 19.06           O  
ATOM   2145  CB  SER A 287      36.232  78.800  24.125  1.00 23.88           C  
ATOM   2146  OG  SER A 287      35.622  79.062  25.377  1.00 36.18           O  
ATOM   2147  N   ILE A 288      38.303  79.810  21.984  1.00 18.33           N  
ATOM   2148  CA  ILE A 288      39.104  79.535  20.803  1.00 19.78           C  
ATOM   2149  C   ILE A 288      40.298  78.674  21.214  1.00 22.64           C  
ATOM   2150  O   ILE A 288      40.845  78.851  22.302  1.00 26.26           O  
ATOM   2151  CB  ILE A 288      39.625  80.831  20.131  1.00 19.59           C  
ATOM   2152  CG1 ILE A 288      40.573  81.579  21.067  1.00 24.22           C  
ATOM   2153  CG2 ILE A 288      38.468  81.710  19.733  1.00 13.51           C  
ATOM   2154  CD1 ILE A 288      41.505  82.537  20.363  1.00 32.73           C  
ATOM   2155  N   PRO A 289      40.671  77.683  20.387  1.00 22.42           N  
ATOM   2156  CA  PRO A 289      41.809  76.839  20.737  1.00 20.71           C  
ATOM   2157  C   PRO A 289      43.085  77.643  20.646  1.00 19.39           C  
ATOM   2158  O   PRO A 289      43.275  78.387  19.707  1.00 22.08           O  
ATOM   2159  CB  PRO A 289      41.757  75.741  19.687  1.00 19.53           C  
ATOM   2160  CG  PRO A 289      41.148  76.411  18.522  1.00 18.35           C  
ATOM   2161  CD  PRO A 289      40.040  77.209  19.144  1.00 20.80           C  
ATOM   2162  N   ASN A 290      43.881  77.580  21.697  1.00 21.16           N  
ATOM   2163  CA  ASN A 290      45.136  78.299  21.759  1.00 25.10           C  
ATOM   2164  C   ASN A 290      46.317  77.442  21.334  1.00 25.50           C  
ATOM   2165  O   ASN A 290      47.396  77.532  21.914  1.00 29.08           O  
ATOM   2166  CB  ASN A 290      45.365  78.817  23.180  1.00 34.13           C  
ATOM   2167  CG  ASN A 290      45.518  77.701  24.205  1.00 31.53           C  
ATOM   2168  OD1 ASN A 290      45.975  77.936  25.321  1.00 47.28           O  
ATOM   2169  ND2 ASN A 290      45.153  76.480  23.830  1.00 41.43           N  
ATOM   2170  N   ASP A 291      46.102  76.558  20.370  1.00 24.12           N  
ATOM   2171  CA  ASP A 291      47.190  75.722  19.902  1.00 27.68           C  
ATOM   2172  C   ASP A 291      48.110  76.520  18.958  1.00 28.63           C  
ATOM   2173  O   ASP A 291      49.321  76.316  18.939  1.00 37.96           O  
ATOM   2174  CB  ASP A 291      46.652  74.447  19.231  1.00 37.61           C  
ATOM   2175  CG  ASP A 291      45.698  74.735  18.075  1.00 46.28           C  
ATOM   2176  OD1 ASP A 291      44.566  75.191  18.329  1.00 52.89           O  
ATOM   2177  OD2 ASP A 291      46.074  74.485  16.909  1.00 56.08           O  
ATOM   2178  N   LYS A 292      47.534  77.452  18.207  1.00 23.75           N  
ATOM   2179  CA  LYS A 292      48.274  78.285  17.271  1.00 18.84           C  
ATOM   2180  C   LYS A 292      48.839  79.505  17.995  1.00 22.13           C  
ATOM   2181  O   LYS A 292      48.284  79.960  18.992  1.00 33.09           O  
ATOM   2182  CB  LYS A 292      47.359  78.707  16.127  1.00 19.27           C  
ATOM   2183  CG  LYS A 292      46.690  77.524  15.443  1.00 18.28           C  
ATOM   2184  CD  LYS A 292      45.817  77.982  14.299  1.00 22.93           C  
ATOM   2185  CE  LYS A 292      45.072  76.828  13.669  1.00 18.05           C  
ATOM   2186  NZ  LYS A 292      44.082  76.244  14.606  1.00 28.81           N  
ATOM   2187  N   PRO A 293      49.962  80.048  17.509  1.00 19.84           N  
ATOM   2188  CA  PRO A 293      50.617  81.214  18.109  1.00 17.97           C  
ATOM   2189  C   PRO A 293      49.869  82.532  18.026  1.00 21.57           C  
ATOM   2190  O   PRO A 293      50.028  83.389  18.907  1.00 26.52           O  
ATOM   2191  CB  PRO A 293      51.931  81.286  17.347  1.00 20.54           C  
ATOM   2192  CG  PRO A 293      51.558  80.774  16.005  1.00 26.95           C  
ATOM   2193  CD  PRO A 293      50.716  79.575  16.340  1.00 21.01           C  
ATOM   2194  N   PHE A 294      49.091  82.722  16.964  1.00 20.34           N  
ATOM   2195  CA  PHE A 294      48.344  83.966  16.796  1.00 16.67           C  
ATOM   2196  C   PHE A 294      46.866  83.696  16.561  1.00 18.19           C  
ATOM   2197  O   PHE A 294      46.476  82.577  16.247  1.00 21.38           O  
ATOM   2198  CB  PHE A 294      48.898  84.775  15.625  1.00 13.81           C  
ATOM   2199  CG  PHE A 294      50.393  84.821  15.577  1.00 18.98           C  
ATOM   2200  CD1 PHE A 294      51.113  85.489  16.558  1.00 18.16           C  
ATOM   2201  CD2 PHE A 294      51.087  84.163  14.564  1.00 15.67           C  
ATOM   2202  CE1 PHE A 294      52.508  85.499  16.537  1.00 20.92           C  
ATOM   2203  CE2 PHE A 294      52.475  84.164  14.530  1.00 18.75           C  
ATOM   2204  CZ  PHE A 294      53.191  84.834  15.521  1.00 21.53           C  
ATOM   2205  N   GLN A 295      46.047  84.727  16.727  1.00 17.23           N  
ATOM   2206  CA  GLN A 295      44.611  84.626  16.514  1.00 13.15           C  
ATOM   2207  C   GLN A 295      44.090  85.936  15.914  1.00 15.04           C  
ATOM   2208  O   GLN A 295      44.647  87.011  16.139  1.00 16.21           O  
ATOM   2209  CB  GLN A 295      43.896  84.289  17.822  1.00 15.01           C  
ATOM   2210  CG  GLN A 295      44.062  85.311  18.916  1.00 11.97           C  
ATOM   2211  CD  GLN A 295      42.820  86.142  19.152  1.00  9.72           C  
ATOM   2212  OE1 GLN A 295      42.008  86.392  18.242  1.00 13.77           O  
ATOM   2213  NE2 GLN A 295      42.659  86.581  20.383  1.00  4.25           N  
ATOM   2214  N   ASN A 296      43.053  85.823  15.099  1.00 12.77           N  
ATOM   2215  CA  ASN A 296      42.438  86.961  14.440  1.00 16.48           C  
ATOM   2216  C   ASN A 296      40.957  86.988  14.822  1.00 21.75           C  
ATOM   2217  O   ASN A 296      40.131  87.590  14.138  1.00 28.42           O  
ATOM   2218  CB  ASN A 296      42.609  86.800  12.925  1.00 24.13           C  
ATOM   2219  CG  ASN A 296      41.841  87.836  12.119  1.00 33.26           C  
ATOM   2220  OD1 ASN A 296      41.040  87.482  11.252  1.00 34.09           O  
ATOM   2221  ND2 ASN A 296      42.091  89.113  12.386  1.00 37.00           N  
ATOM   2222  N   VAL A 297      40.621  86.355  15.941  1.00 18.74           N  
ATOM   2223  CA  VAL A 297      39.237  86.309  16.360  1.00 12.68           C  
ATOM   2224  C   VAL A 297      38.817  87.591  17.064  1.00 17.50           C  
ATOM   2225  O   VAL A 297      37.792  88.176  16.712  1.00 15.35           O  
ATOM   2226  CB  VAL A 297      38.941  85.072  17.226  1.00  9.38           C  
ATOM   2227  CG1 VAL A 297      37.451  84.913  17.423  1.00 13.72           C  
ATOM   2228  CG2 VAL A 297      39.471  83.834  16.557  1.00 13.27           C  
ATOM   2229  N   ASN A 298      39.601  88.041  18.034  1.00 16.05           N  
ATOM   2230  CA  ASN A 298      39.257  89.270  18.760  1.00 18.21           C  
ATOM   2231  C   ASN A 298      40.492  89.693  19.551  1.00 17.81           C  
ATOM   2232  O   ASN A 298      41.345  88.857  19.870  1.00 13.57           O  
ATOM   2233  CB  ASN A 298      38.065  89.012  19.706  1.00 20.35           C  
ATOM   2234  CG  ASN A 298      37.275  90.277  20.049  1.00 20.08           C  
ATOM   2235  OD1 ASN A 298      37.803  91.220  20.640  1.00 23.45           O  
ATOM   2236  ND2 ASN A 298      35.987  90.268  19.731  1.00 19.37           N  
ATOM   2237  N   LYS A 299      40.618  90.991  19.817  1.00 16.23           N  
ATOM   2238  CA  LYS A 299      41.752  91.510  20.565  1.00  9.02           C  
ATOM   2239  C   LYS A 299      41.446  91.479  22.061  1.00 17.29           C  
ATOM   2240  O   LYS A 299      42.309  91.782  22.887  1.00 23.52           O  
ATOM   2241  CB  LYS A 299      42.086  92.926  20.098  1.00 11.49           C  
ATOM   2242  CG  LYS A 299      40.911  93.890  20.134  1.00 11.50           C  
ATOM   2243  CD  LYS A 299      41.174  95.108  19.275  1.00 12.10           C  
ATOM   2244  CE  LYS A 299      40.124  96.179  19.493  1.00 12.43           C  
ATOM   2245  NZ  LYS A 299      38.761  95.676  19.223  1.00 18.66           N  
ATOM   2246  N   ILE A 300      40.208  91.125  22.399  1.00 16.32           N  
ATOM   2247  CA  ILE A 300      39.757  91.028  23.785  1.00 11.35           C  
ATOM   2248  C   ILE A 300      39.865  89.569  24.140  1.00 12.52           C  
ATOM   2249  O   ILE A 300      39.172  88.749  23.557  1.00 21.53           O  
ATOM   2250  CB  ILE A 300      38.271  91.424  23.912  1.00  7.06           C  
ATOM   2251  CG1 ILE A 300      38.090  92.911  23.631  1.00  4.66           C  
ATOM   2252  CG2 ILE A 300      37.764  91.107  25.285  1.00 12.35           C  
ATOM   2253  CD1 ILE A 300      36.674  93.403  23.803  1.00  2.00           C  
ATOM   2254  N   THR A 301      40.727  89.220  25.083  1.00 12.67           N  
ATOM   2255  CA  THR A 301      40.866  87.816  25.442  1.00 10.35           C  
ATOM   2256  C   THR A 301      41.048  87.622  26.937  1.00 15.88           C  
ATOM   2257  O   THR A 301      41.209  88.592  27.680  1.00 19.38           O  
ATOM   2258  CB  THR A 301      42.082  87.196  24.759  1.00 12.00           C  
ATOM   2259  OG1 THR A 301      43.269  87.793  25.291  1.00 20.80           O  
ATOM   2260  CG2 THR A 301      42.038  87.435  23.271  1.00 10.84           C  
ATOM   2261  N   TYR A 302      41.010  86.360  27.368  1.00 14.08           N  
ATOM   2262  CA  TYR A 302      41.194  85.991  28.762  1.00  4.87           C  
ATOM   2263  C   TYR A 302      41.707  84.563  28.793  1.00  5.24           C  
ATOM   2264  O   TYR A 302      41.077  83.672  28.240  1.00 14.19           O  
ATOM   2265  CB  TYR A 302      39.875  86.082  29.537  1.00 12.23           C  
ATOM   2266  CG  TYR A 302      40.010  85.656  30.980  1.00 11.37           C  
ATOM   2267  CD1 TYR A 302      39.871  84.327  31.352  1.00 11.51           C  
ATOM   2268  CD2 TYR A 302      40.329  86.575  31.966  1.00 16.45           C  
ATOM   2269  CE1 TYR A 302      40.045  83.929  32.673  1.00 11.73           C  
ATOM   2270  CE2 TYR A 302      40.506  86.180  33.285  1.00 10.39           C  
ATOM   2271  CZ  TYR A 302      40.367  84.863  33.624  1.00  2.11           C  
ATOM   2272  OH  TYR A 302      40.578  84.467  34.913  1.00 15.55           O  
ATOM   2273  N   GLY A 303      42.843  84.350  29.439  1.00  2.77           N  
ATOM   2274  CA  GLY A 303      43.412  83.022  29.522  1.00  2.87           C  
ATOM   2275  C   GLY A 303      44.626  82.877  28.623  1.00  9.60           C  
ATOM   2276  O   GLY A 303      45.143  83.868  28.112  1.00 17.93           O  
ATOM   2277  N   ALA A 304      45.120  81.649  28.490  1.00 11.72           N  
ATOM   2278  CA  ALA A 304      46.274  81.357  27.653  1.00  8.51           C  
ATOM   2279  C   ALA A 304      45.753  81.539  26.254  1.00 14.16           C  
ATOM   2280  O   ALA A 304      44.932  80.762  25.795  1.00 18.65           O  
ATOM   2281  CB  ALA A 304      46.726  79.925  27.870  1.00  3.71           C  
ATOM   2282  N   CYS A 305      46.212  82.574  25.572  1.00 18.08           N  
ATOM   2283  CA  CYS A 305      45.705  82.834  24.245  1.00 21.91           C  
ATOM   2284  C   CYS A 305      46.725  83.156  23.179  1.00 21.62           C  
ATOM   2285  O   CYS A 305      47.834  83.598  23.474  1.00 32.64           O  
ATOM   2286  CB  CYS A 305      44.728  84.000  24.309  1.00 30.22           C  
ATOM   2287  SG  CYS A 305      43.184  83.649  25.185  1.00 45.02           S  
ATOM   2288  N   PRO A 306      46.349  82.949  21.907  1.00 17.37           N  
ATOM   2289  CA  PRO A 306      47.239  83.239  20.787  1.00 14.66           C  
ATOM   2290  C   PRO A 306      47.278  84.765  20.689  1.00 14.84           C  
ATOM   2291  O   PRO A 306      46.278  85.418  20.975  1.00 16.85           O  
ATOM   2292  CB  PRO A 306      46.472  82.656  19.602  1.00 12.53           C  
ATOM   2293  CG  PRO A 306      45.603  81.595  20.227  1.00 11.01           C  
ATOM   2294  CD  PRO A 306      45.121  82.285  21.435  1.00 11.85           C  
ATOM   2295  N   LYS A 307      48.404  85.351  20.313  1.00 16.00           N  
ATOM   2296  CA  LYS A 307      48.448  86.808  20.215  1.00 19.57           C  
ATOM   2297  C   LYS A 307      47.555  87.264  19.078  1.00 19.00           C  
ATOM   2298  O   LYS A 307      47.462  86.593  18.062  1.00 30.61           O  
ATOM   2299  CB  LYS A 307      49.879  87.296  20.006  1.00 27.01           C  
ATOM   2300  CG  LYS A 307      50.702  87.308  21.285  1.00 36.75           C  
ATOM   2301  CD  LYS A 307      52.079  86.728  21.043  1.00 46.65           C  
ATOM   2302  CE  LYS A 307      52.861  86.574  22.333  1.00 46.28           C  
ATOM   2303  NZ  LYS A 307      54.135  85.828  22.086  1.00 52.78           N  
ATOM   2304  N   TYR A 308      46.850  88.365  19.274  1.00 22.16           N  
ATOM   2305  CA  TYR A 308      45.963  88.892  18.244  1.00 14.29           C  
ATOM   2306  C   TYR A 308      46.774  89.612  17.202  1.00 16.81           C  
ATOM   2307  O   TYR A 308      47.641  90.414  17.529  1.00 19.14           O  
ATOM   2308  CB  TYR A 308      44.945  89.869  18.834  1.00 14.37           C  
ATOM   2309  CG  TYR A 308      43.961  90.396  17.817  1.00 14.58           C  
ATOM   2310  CD1 TYR A 308      42.840  89.657  17.464  1.00 21.75           C  
ATOM   2311  CD2 TYR A 308      44.180  91.600  17.163  1.00 14.76           C  
ATOM   2312  CE1 TYR A 308      41.965  90.098  16.480  1.00 18.39           C  
ATOM   2313  CE2 TYR A 308      43.309  92.048  16.175  1.00 14.63           C  
ATOM   2314  CZ  TYR A 308      42.209  91.292  15.835  1.00 14.45           C  
ATOM   2315  OH  TYR A 308      41.376  91.707  14.816  1.00 21.90           O  
ATOM   2316  N   VAL A 309      46.429  89.373  15.944  1.00 22.57           N  
ATOM   2317  CA  VAL A 309      47.100  89.987  14.808  1.00 19.52           C  
ATOM   2318  C   VAL A 309      46.038  90.385  13.796  1.00 21.05           C  
ATOM   2319  O   VAL A 309      44.927  89.853  13.811  1.00 22.82           O  
ATOM   2320  CB  VAL A 309      48.048  88.990  14.142  1.00 23.39           C  
ATOM   2321  CG1 VAL A 309      49.176  88.619  15.096  1.00 25.78           C  
ATOM   2322  CG2 VAL A 309      47.276  87.750  13.699  1.00 18.14           C  
ATOM   2323  N   LYS A 310      46.388  91.277  12.880  1.00 20.57           N  
ATOM   2324  CA  LYS A 310      45.434  91.735  11.872  1.00 23.74           C  
ATOM   2325  C   LYS A 310      45.255  90.743  10.726  1.00 24.05           C  
ATOM   2326  O   LYS A 310      44.300  90.835   9.951  1.00 25.76           O  
ATOM   2327  CB  LYS A 310      45.861  93.096  11.311  1.00 28.29           C  
ATOM   2328  CG  LYS A 310      46.054  94.185  12.369  1.00 37.59           C  
ATOM   2329  CD  LYS A 310      46.218  95.561  11.736  1.00 46.60           C  
ATOM   2330  CE  LYS A 310      47.430  95.630  10.811  1.00 50.54           C  
ATOM   2331  NZ  LYS A 310      48.687  95.988  11.526  1.00 45.88           N  
ATOM   2332  N   GLN A 311      46.183  89.797  10.629  1.00 22.71           N  
ATOM   2333  CA  GLN A 311      46.169  88.800   9.574  1.00 15.38           C  
ATOM   2334  C   GLN A 311      45.218  87.652   9.864  1.00 18.34           C  
ATOM   2335  O   GLN A 311      45.158  87.151  10.981  1.00 22.00           O  
ATOM   2336  CB  GLN A 311      47.577  88.250   9.365  1.00 10.95           C  
ATOM   2337  CG  GLN A 311      48.628  89.306   9.101  1.00 11.77           C  
ATOM   2338  CD  GLN A 311      49.480  89.609  10.316  1.00 17.31           C  
ATOM   2339  OE1 GLN A 311      48.969  89.936  11.380  1.00 21.62           O  
ATOM   2340  NE2 GLN A 311      50.788  89.517  10.153  1.00 21.01           N  
ATOM   2341  N   ASN A 312      44.513  87.208   8.833  1.00 24.79           N  
ATOM   2342  CA  ASN A 312      43.567  86.102   8.959  1.00 27.07           C  
ATOM   2343  C   ASN A 312      44.226  84.789   8.593  1.00 28.60           C  
ATOM   2344  O   ASN A 312      43.577  83.746   8.573  1.00 33.96           O  
ATOM   2345  CB  ASN A 312      42.340  86.322   8.064  1.00 31.12           C  
ATOM   2346  CG  ASN A 312      42.708  86.626   6.619  1.00 36.12           C  
ATOM   2347  OD1 ASN A 312      43.884  86.647   6.252  1.00 47.33           O  
ATOM   2348  ND2 ASN A 312      41.699  86.898   5.798  1.00 40.27           N  
ATOM   2349  N   THR A 313      45.512  84.840   8.289  1.00 27.93           N  
ATOM   2350  CA  THR A 313      46.229  83.643   7.915  1.00 23.67           C  
ATOM   2351  C   THR A 313      47.709  83.931   7.861  1.00 24.88           C  
ATOM   2352  O   THR A 313      48.134  85.042   7.545  1.00 30.69           O  
ATOM   2353  CB  THR A 313      45.759  83.126   6.543  1.00 22.63           C  
ATOM   2354  OG1 THR A 313      46.273  81.810   6.321  1.00 21.72           O  
ATOM   2355  CG2 THR A 313      46.244  84.041   5.428  1.00 29.41           C  
ATOM   2356  N   LEU A 314      48.484  82.899   8.152  1.00 23.39           N  
ATOM   2357  CA  LEU A 314      49.936  82.936   8.162  1.00 26.16           C  
ATOM   2358  C   LEU A 314      50.269  81.463   8.130  1.00 25.94           C  
ATOM   2359  O   LEU A 314      50.069  80.749   9.118  1.00 24.74           O  
ATOM   2360  CB  LEU A 314      50.478  83.565   9.453  1.00 22.18           C  
ATOM   2361  CG  LEU A 314      50.333  85.069   9.649  1.00 15.36           C  
ATOM   2362  CD1 LEU A 314      50.701  85.405  11.068  1.00 20.51           C  
ATOM   2363  CD2 LEU A 314      51.208  85.818   8.667  1.00 18.63           C  
ATOM   2364  N   LYS A 315      50.668  80.988   6.959  1.00 24.10           N  
ATOM   2365  CA  LYS A 315      50.992  79.585   6.802  1.00 24.96           C  
ATOM   2366  C   LYS A 315      52.478  79.350   7.071  1.00 27.00           C  
ATOM   2367  O   LYS A 315      53.320  80.136   6.629  1.00 35.83           O  
ATOM   2368  CB  LYS A 315      50.592  79.138   5.399  1.00 20.00           C  
ATOM   2369  CG  LYS A 315      49.193  79.592   5.021  1.00 22.15           C  
ATOM   2370  CD  LYS A 315      48.680  78.844   3.821  1.00 35.41           C  
ATOM   2371  CE  LYS A 315      48.503  77.380   4.153  1.00 38.75           C  
ATOM   2372  NZ  LYS A 315      47.522  77.185   5.253  1.00 44.73           N  
ATOM   2373  N   LEU A 316      52.795  78.327   7.860  1.00 22.32           N  
ATOM   2374  CA  LEU A 316      54.188  78.016   8.168  1.00 24.06           C  
ATOM   2375  C   LEU A 316      54.580  76.765   7.413  1.00 24.44           C  
ATOM   2376  O   LEU A 316      53.991  75.701   7.598  1.00 28.91           O  
ATOM   2377  CB  LEU A 316      54.406  77.787   9.662  1.00 20.75           C  
ATOM   2378  CG  LEU A 316      55.880  77.698  10.076  1.00 13.84           C  
ATOM   2379  CD1 LEU A 316      56.485  79.097  10.182  1.00  9.35           C  
ATOM   2380  CD2 LEU A 316      55.980  76.981  11.407  1.00 10.71           C  
ATOM   2381  N   ALA A 317      55.562  76.910   6.537  1.00 21.61           N  
ATOM   2382  CA  ALA A 317      56.035  75.806   5.739  1.00 16.77           C  
ATOM   2383  C   ALA A 317      56.488  74.690   6.644  1.00 15.48           C  
ATOM   2384  O   ALA A 317      57.183  74.924   7.621  1.00 23.21           O  
ATOM   2385  CB  ALA A 317      57.182  76.258   4.854  1.00 18.28           C  
ATOM   2386  N   THR A 318      56.032  73.485   6.347  1.00 15.98           N  
ATOM   2387  CA  THR A 318      56.418  72.311   7.103  1.00 15.75           C  
ATOM   2388  C   THR A 318      56.864  71.265   6.076  1.00 18.61           C  
ATOM   2389  O   THR A 318      56.643  70.058   6.245  1.00 20.55           O  
ATOM   2390  CB  THR A 318      55.249  71.775   7.908  1.00 14.06           C  
ATOM   2391  OG1 THR A 318      54.171  71.469   7.019  1.00 21.19           O  
ATOM   2392  CG2 THR A 318      54.788  72.807   8.906  1.00 12.20           C  
ATOM   2393  N   GLY A 319      57.470  71.756   4.996  1.00 13.59           N  
ATOM   2394  CA  GLY A 319      57.961  70.898   3.935  1.00 14.84           C  
ATOM   2395  C   GLY A 319      58.787  71.709   2.958  1.00 19.89           C  
ATOM   2396  O   GLY A 319      58.712  72.938   2.955  1.00 20.30           O  
ATOM   2397  N   MET A 320      59.577  71.019   2.139  1.00 22.75           N  
ATOM   2398  CA  MET A 320      60.443  71.641   1.134  1.00 21.35           C  
ATOM   2399  C   MET A 320      59.612  72.220   0.001  1.00 25.90           C  
ATOM   2400  O   MET A 320      58.385  72.147   0.039  1.00 30.09           O  
ATOM   2401  CB  MET A 320      61.381  70.580   0.571  1.00 25.70           C  
ATOM   2402  CG  MET A 320      60.657  69.382  -0.027  1.00 23.63           C  
ATOM   2403  SD  MET A 320      61.755  68.053  -0.437  1.00 29.21           S  
ATOM   2404  CE  MET A 320      61.847  67.235   1.115  1.00 17.94           C  
ATOM   2405  N   ARG A 321      60.275  72.750  -1.024  1.00 29.77           N  
ATOM   2406  CA  ARG A 321      59.576  73.317  -2.179  1.00 36.51           C  
ATOM   2407  C   ARG A 321      59.004  72.150  -3.003  1.00 40.72           C  
ATOM   2408  O   ARG A 321      59.538  71.031  -2.961  1.00 44.48           O  
ATOM   2409  CB  ARG A 321      60.538  74.177  -3.009  1.00 38.21           C  
ATOM   2410  CG  ARG A 321      59.948  74.787  -4.289  1.00 51.02           C  
ATOM   2411  CD  ARG A 321      60.956  75.701  -4.984  1.00 55.37           C  
ATOM   2412  NE  ARG A 321      62.322  75.233  -4.757  1.00 60.93           N  
ATOM   2413  CZ  ARG A 321      63.247  75.913  -4.085  1.00 59.11           C  
ATOM   2414  NH1 ARG A 321      62.973  77.108  -3.580  1.00 66.03           N  
ATOM   2415  NH2 ARG A 321      64.419  75.356  -3.831  1.00 65.49           N  
ATOM   2416  N   ASN A 322      57.936  72.406  -3.755  1.00 40.52           N  
ATOM   2417  CA  ASN A 322      57.291  71.359  -4.544  1.00 39.38           C  
ATOM   2418  C   ASN A 322      57.809  71.373  -5.963  1.00 49.63           C  
ATOM   2419  O   ASN A 322      57.966  72.451  -6.534  1.00 51.54           O  
ATOM   2420  CB  ASN A 322      55.783  71.577  -4.561  1.00 30.83           C  
ATOM   2421  CG  ASN A 322      55.015  70.288  -4.511  1.00 20.66           C  
ATOM   2422  OD1 ASN A 322      55.509  69.284  -4.014  1.00 29.33           O  
ATOM   2423  ND2 ASN A 322      53.806  70.296  -5.041  1.00 16.79           N  
ATOM   2424  N   VAL A 323      58.013  70.178  -6.533  1.00 59.90           N  
ATOM   2425  CA  VAL A 323      58.522  69.989  -7.906  1.00 71.09           C  
ATOM   2426  C   VAL A 323      59.279  71.232  -8.426  1.00 81.18           C  
ATOM   2427  O   VAL A 323      58.731  72.046  -9.173  1.00 89.28           O  
ATOM   2428  CB  VAL A 323      57.384  69.417  -8.878  1.00 72.23           C  
ATOM   2429  CG1 VAL A 323      55.992  69.759  -8.369  1.00 69.49           C  
ATOM   2430  CG2 VAL A 323      57.549  69.882 -10.329  1.00 74.32           C  
ATOM   2431  N   PRO A 324      60.560  71.374  -8.025  1.00 87.83           N  
ATOM   2432  CA  PRO A 324      61.613  72.378  -8.271  1.00 93.07           C  
ATOM   2433  C   PRO A 324      61.358  73.523  -9.252  1.00 95.34           C  
ATOM   2434  O   PRO A 324      61.115  73.289 -10.438  1.00 96.76           O  
ATOM   2435  CB  PRO A 324      62.790  71.538  -8.720  1.00 95.38           C  
ATOM   2436  CG  PRO A 324      62.691  70.392  -7.836  1.00 97.59           C  
ATOM   2437  CD  PRO A 324      61.204  70.076  -7.725  1.00 92.40           C  
ATOM   2438  N   GLU A 325      61.503  74.755  -8.761  1.00 96.43           N  
ATOM   2439  CA  GLU A 325      61.300  75.978  -9.553  1.00 98.14           C  
ATOM   2440  C   GLU A 325      59.809  76.244  -9.768  1.00 98.85           C  
ATOM   2441  O   GLU A 325      59.372  77.395  -9.671  1.00 99.27           O  
ATOM   2442  CB  GLU A 325      62.103  75.952 -10.860  1.00 99.27           C  
ATOM   2443  CG  GLU A 325      63.637  76.107 -10.676  1.00100.00           C  
ATOM   2444  CD  GLU A 325      64.093  76.315  -9.220  1.00100.00           C  
ATOM   2445  OE1 GLU A 325      64.056  77.467  -8.731  1.00 98.01           O  
ATOM   2446  OE2 GLU A 325      64.505  75.325  -8.572  1.00 99.53           O  
ATOM   2447  N   LYS A 326      59.083  75.199 -10.182  1.00100.00           N  
ATOM   2448  CA  LYS A 326      57.615  75.189 -10.303  1.00 99.07           C  
ATOM   2449  C   LYS A 326      56.741  75.288 -11.549  1.00 97.81           C  
ATOM   2450  O   LYS A 326      57.176  75.678 -12.634  1.00 99.90           O  
ATOM   2451  CB  LYS A 326      57.003  76.108  -9.248  1.00100.00           C  
ATOM   2452  CG  LYS A 326      56.198  75.378  -8.202  1.00 98.96           C  
ATOM   2453  CD  LYS A 326      54.766  75.890  -8.162  1.00100.00           C  
ATOM   2454  CE  LYS A 326      54.699  77.399  -7.924  1.00 99.96           C  
ATOM   2455  NZ  LYS A 326      55.682  77.857  -6.898  1.00100.00           N  
ATOM   2456  N   GLN A 327      55.484  74.883 -11.313  1.00 93.87           N  
ATOM   2457  CA  GLN A 327      54.325  74.894 -12.217  1.00 89.05           C  
ATOM   2458  C   GLN A 327      53.540  73.667 -12.698  1.00 86.56           C  
ATOM   2459  O   GLN A 327      52.509  73.374 -12.095  1.00 86.61           O  
ATOM   2460  CB  GLN A 327      54.425  75.972 -13.293  1.00 89.81           C  
ATOM   2461  CG  GLN A 327      54.415  77.352 -12.652  1.00 91.45           C  
ATOM   2462  CD  GLN A 327      54.002  78.454 -13.585  1.00 97.96           C  
ATOM   2463  OE1 GLN A 327      54.050  78.312 -14.806  1.00100.00           O  
ATOM   2464  NE2 GLN A 327      53.600  79.579 -13.012  1.00 99.41           N  
ATOM   2465  N   THR A 328      53.956  72.951 -13.742  1.00 85.34           N  
ATOM   2466  CA  THR A 328      53.109  71.828 -14.172  1.00 86.30           C  
ATOM   2467  C   THR A 328      53.575  70.365 -14.323  1.00 85.76           C  
ATOM   2468  O   THR A 328      53.412  69.601 -13.373  1.00 87.92           O  
ATOM   2469  CB  THR A 328      52.225  72.240 -15.366  1.00 87.70           C  
ATOM   2470  OG1 THR A 328      51.821  73.607 -15.200  1.00 93.47           O  
ATOM   2471  CG2 THR A 328      50.967  71.373 -15.408  1.00 87.82           C  
ATOM   2472  N   GLN A 329      54.113  69.939 -15.472  1.00 86.67           N  
ATOM   2473  CA  GLN A 329      54.499  68.518 -15.597  1.00 88.82           C  
ATOM   2474  C   GLN A 329      55.373  68.111 -16.786  1.00 88.30           C  
ATOM   2475  O   GLN A 329      55.818  68.962 -17.555  1.00 87.67           O  
ATOM   2476  CB  GLN A 329      53.227  67.643 -15.590  1.00 91.24           C  
ATOM   2477  CG  GLN A 329      52.753  67.081 -16.955  1.00 97.38           C  
ATOM   2478  CD  GLN A 329      52.267  68.137 -17.950  1.00 99.90           C  
ATOM   2479  OE1 GLN A 329      53.064  68.776 -18.639  1.00100.00           O  
ATOM   2480  NE2 GLN A 329      50.954  68.302 -18.042  1.00 99.87           N  
ATOM   2481  N   GLY A 330      55.646  66.807 -16.894  1.00 89.91           N  
ATOM   2482  CA  GLY A 330      56.412  66.299 -18.020  1.00 93.09           C  
ATOM   2483  C   GLY A 330      57.714  65.522 -17.884  1.00 95.71           C  
ATOM   2484  O   GLY A 330      58.324  65.430 -16.814  1.00 94.55           O  
ATOM   2485  N   LEU A 331      58.093  64.953 -19.033  1.00 96.63           N  
ATOM   2486  CA  LEU A 331      59.299  64.151 -19.311  1.00 97.02           C  
ATOM   2487  C   LEU A 331      59.142  62.625 -19.342  1.00 96.24           C  
ATOM   2488  O   LEU A 331      58.586  62.131 -20.321  1.00 97.93           O  
ATOM   2489  CB  LEU A 331      60.551  64.641 -18.569  1.00 97.46           C  
ATOM   2490  CG  LEU A 331      61.473  65.363 -19.573  1.00 95.01           C  
ATOM   2491  CD1 LEU A 331      60.764  66.571 -20.192  1.00 97.36           C  
ATOM   2492  CD2 LEU A 331      62.775  65.781 -18.924  1.00 93.93           C  
ATOM   2493  N   PHE A 332      59.647  61.895 -18.337  1.00 94.77           N  
ATOM   2494  CA  PHE A 332      59.542  60.418 -18.228  1.00 95.61           C  
ATOM   2495  C   PHE A 332      60.752  59.671 -17.645  1.00 95.06           C  
ATOM   2496  O   PHE A 332      61.720  60.280 -17.171  1.00 93.75           O  
ATOM   2497  CB  PHE A 332      59.081  59.731 -19.538  1.00 97.22           C  
ATOM   2498  CG  PHE A 332      60.205  59.265 -20.434  1.00 98.48           C  
ATOM   2499  CD1 PHE A 332      61.316  60.070 -20.683  1.00 97.61           C  
ATOM   2500  CD2 PHE A 332      60.148  58.002 -21.017  1.00 96.45           C  
ATOM   2501  CE1 PHE A 332      62.353  59.620 -21.496  1.00 99.07           C  
ATOM   2502  CE2 PHE A 332      61.176  57.544 -21.829  1.00 99.38           C  
ATOM   2503  CZ  PHE A 332      62.284  58.355 -22.069  1.00 99.83           C  
ATOM   2504  N   GLY A 333      60.686  58.343 -17.722  1.00 95.55           N  
ATOM   2505  CA  GLY A 333      61.728  57.480 -17.195  1.00 94.70           C  
ATOM   2506  C   GLY A 333      63.032  57.279 -17.953  1.00 92.41           C  
ATOM   2507  O   GLY A 333      63.190  56.322 -18.716  1.00 89.43           O  
ATOM   2508  N   ALA A 334      63.957  58.209 -17.754  1.00 87.89           N  
ATOM   2509  CA  ALA A 334      65.295  58.142 -18.331  1.00 82.25           C  
ATOM   2510  C   ALA A 334      66.210  58.277 -17.110  1.00 78.02           C  
ATOM   2511  O   ALA A 334      67.404  57.977 -17.162  1.00 78.74           O  
ATOM   2512  CB  ALA A 334      65.522  59.291 -19.306  1.00 77.97           C  
ATOM   2513  N   ILE A 335      65.581  58.675 -16.001  1.00 71.46           N  
ATOM   2514  CA  ILE A 335      66.198  58.882 -14.698  1.00 66.40           C  
ATOM   2515  C   ILE A 335      66.915  60.222 -14.581  1.00 61.22           C  
ATOM   2516  O   ILE A 335      67.999  60.427 -15.136  1.00 62.98           O  
ATOM   2517  CB  ILE A 335      67.107  57.703 -14.267  1.00 68.78           C  
ATOM   2518  CG1 ILE A 335      66.282  56.419 -14.197  1.00 71.40           C  
ATOM   2519  CG2 ILE A 335      67.688  57.953 -12.894  1.00 69.69           C  
ATOM   2520  CD1 ILE A 335      66.794  55.414 -13.183  1.00 74.24           C  
ATOM   2521  N   ALA A 336      66.251  61.146 -13.897  1.00 54.75           N  
ATOM   2522  CA  ALA A 336      66.769  62.488 -13.665  1.00 48.27           C  
ATOM   2523  C   ALA A 336      66.832  62.717 -12.163  1.00 44.17           C  
ATOM   2524  O   ALA A 336      66.043  62.152 -11.396  1.00 36.15           O  
ATOM   2525  CB  ALA A 336      65.879  63.530 -14.324  1.00 39.08           C  
ATOM   2526  N   GLY A 337      67.781  63.545 -11.753  1.00 43.95           N  
ATOM   2527  CA  GLY A 337      67.955  63.825 -10.345  1.00 44.57           C  
ATOM   2528  C   GLY A 337      67.146  64.983  -9.812  1.00 41.03           C  
ATOM   2529  O   GLY A 337      66.246  65.499 -10.473  1.00 40.36           O  
ATOM   2530  N   PHE A 338      67.547  65.435  -8.631  1.00 39.47           N  
ATOM   2531  CA  PHE A 338      66.894  66.515  -7.922  1.00 35.13           C  
ATOM   2532  C   PHE A 338      66.971  67.891  -8.542  1.00 36.77           C  
ATOM   2533  O   PHE A 338      66.498  68.828  -7.917  1.00 43.23           O  
ATOM   2534  CB  PHE A 338      67.446  66.611  -6.500  1.00 33.76           C  
ATOM   2535  CG  PHE A 338      68.874  67.079  -6.432  1.00 33.97           C  
ATOM   2536  CD1 PHE A 338      69.923  66.186  -6.619  1.00 38.68           C  
ATOM   2537  CD2 PHE A 338      69.172  68.411  -6.178  1.00 30.85           C  
ATOM   2538  CE1 PHE A 338      71.250  66.618  -6.553  1.00 43.94           C  
ATOM   2539  CE2 PHE A 338      70.498  68.850  -6.110  1.00 34.21           C  
ATOM   2540  CZ  PHE A 338      71.538  67.953  -6.298  1.00 33.71           C  
ATOM   2541  N   ILE A 339      67.584  68.045  -9.716  1.00 36.34           N  
ATOM   2542  CA  ILE A 339      67.677  69.373 -10.322  1.00 37.79           C  
ATOM   2543  C   ILE A 339      66.288  70.019 -10.513  1.00 49.06           C  
ATOM   2544  O   ILE A 339      65.660  70.414  -9.534  1.00 55.04           O  
ATOM   2545  CB  ILE A 339      68.544  69.385 -11.621  1.00 33.15           C  
ATOM   2546  CG1 ILE A 339      70.008  69.086 -11.279  1.00 25.89           C  
ATOM   2547  CG2 ILE A 339      68.518  70.759 -12.287  1.00 19.26           C  
ATOM   2548  CD1 ILE A 339      70.740  70.211 -10.569  1.00 20.63           C  
ATOM   2549  N   GLU A 340      65.757  70.099 -11.722  1.00 54.91           N  
ATOM   2550  CA  GLU A 340      64.459  70.751 -11.848  1.00 60.96           C  
ATOM   2551  C   GLU A 340      63.228  69.864 -11.703  1.00 60.45           C  
ATOM   2552  O   GLU A 340      62.200  70.109 -12.339  1.00 65.75           O  
ATOM   2553  CB  GLU A 340      64.388  71.585 -13.123  1.00 73.56           C  
ATOM   2554  CG  GLU A 340      64.608  73.073 -12.894  1.00 87.38           C  
ATOM   2555  CD  GLU A 340      66.002  73.395 -12.402  1.00 96.25           C  
ATOM   2556  OE1 GLU A 340      66.228  73.349 -11.175  1.00 99.77           O  
ATOM   2557  OE2 GLU A 340      66.872  73.702 -13.246  1.00 99.93           O  
ATOM   2558  N   ASN A 341      63.296  68.888 -10.808  1.00 54.90           N  
ATOM   2559  CA  ASN A 341      62.163  67.998 -10.605  1.00 56.04           C  
ATOM   2560  C   ASN A 341      62.218  67.226  -9.301  1.00 49.42           C  
ATOM   2561  O   ASN A 341      63.288  66.881  -8.798  1.00 54.54           O  
ATOM   2562  CB  ASN A 341      62.016  67.029 -11.784  1.00 70.51           C  
ATOM   2563  CG  ASN A 341      63.348  66.489 -12.263  1.00 85.04           C  
ATOM   2564  OD1 ASN A 341      63.895  66.960 -13.259  1.00 96.42           O  
ATOM   2565  ND2 ASN A 341      63.890  65.520 -11.545  1.00 95.02           N  
ATOM   2566  N   GLY A 342      61.043  67.025  -8.724  1.00 40.70           N  
ATOM   2567  CA  GLY A 342      60.925  66.284  -7.487  1.00 37.80           C  
ATOM   2568  C   GLY A 342      60.225  65.002  -7.857  1.00 34.13           C  
ATOM   2569  O   GLY A 342      59.611  64.936  -8.907  1.00 35.03           O  
ATOM   2570  N   TRP A 343      60.280  63.992  -7.005  1.00 36.90           N  
ATOM   2571  CA  TRP A 343      59.648  62.729  -7.327  1.00 38.04           C  
ATOM   2572  C   TRP A 343      58.311  62.491  -6.632  1.00 43.45           C  
ATOM   2573  O   TRP A 343      58.277  62.130  -5.452  1.00 48.31           O  
ATOM   2574  CB  TRP A 343      60.612  61.577  -7.026  1.00 36.53           C  
ATOM   2575  CG  TRP A 343      61.901  61.686  -7.773  1.00 28.62           C  
ATOM   2576  CD1 TRP A 343      62.113  62.369  -8.929  1.00 27.80           C  
ATOM   2577  CD2 TRP A 343      63.163  61.121  -7.402  1.00 25.11           C  
ATOM   2578  NE1 TRP A 343      63.427  62.271  -9.301  1.00 31.02           N  
ATOM   2579  CE2 TRP A 343      64.096  61.511  -8.382  1.00 24.24           C  
ATOM   2580  CE3 TRP A 343      63.596  60.324  -6.338  1.00 23.52           C  
ATOM   2581  CZ2 TRP A 343      65.436  61.136  -8.330  1.00 25.78           C  
ATOM   2582  CZ3 TRP A 343      64.928  59.951  -6.284  1.00 25.84           C  
ATOM   2583  CH2 TRP A 343      65.833  60.357  -7.278  1.00 22.49           C  
ATOM   2584  N   GLU A 344      57.218  62.673  -7.371  1.00 42.98           N  
ATOM   2585  CA  GLU A 344      55.878  62.435  -6.839  1.00 43.43           C  
ATOM   2586  C   GLU A 344      55.710  60.963  -6.483  1.00 44.82           C  
ATOM   2587  O   GLU A 344      54.728  60.567  -5.856  1.00 44.44           O  
ATOM   2588  CB  GLU A 344      54.820  62.808  -7.865  1.00 47.82           C  
ATOM   2589  CG  GLU A 344      54.441  64.268  -7.876  1.00 60.66           C  
ATOM   2590  CD  GLU A 344      53.001  64.471  -8.313  1.00 70.25           C  
ATOM   2591  OE1 GLU A 344      52.131  63.672  -7.893  1.00 67.66           O  
ATOM   2592  OE2 GLU A 344      52.738  65.428  -9.074  1.00 77.14           O  
ATOM   2593  N   GLY A 345      56.646  60.146  -6.956  1.00 47.67           N  
ATOM   2594  CA  GLY A 345      56.606  58.727  -6.681  1.00 51.80           C  
ATOM   2595  C   GLY A 345      57.187  58.355  -5.330  1.00 55.33           C  
ATOM   2596  O   GLY A 345      56.847  57.307  -4.777  1.00 65.12           O  
ATOM   2597  N   MET A 346      58.074  59.187  -4.792  1.00 49.99           N  
ATOM   2598  CA  MET A 346      58.672  58.883  -3.502  1.00 40.86           C  
ATOM   2599  C   MET A 346      57.816  59.338  -2.340  1.00 41.99           C  
ATOM   2600  O   MET A 346      57.918  60.469  -1.881  1.00 41.98           O  
ATOM   2601  CB  MET A 346      60.062  59.479  -3.381  1.00 35.11           C  
ATOM   2602  CG  MET A 346      60.641  59.277  -2.007  1.00 31.16           C  
ATOM   2603  SD  MET A 346      62.295  58.707  -2.106  1.00 40.50           S  
ATOM   2604  CE  MET A 346      62.950  60.006  -3.118  1.00 40.97           C  
ATOM   2605  N   ILE A 347      56.965  58.444  -1.869  1.00 44.60           N  
ATOM   2606  CA  ILE A 347      56.098  58.750  -0.752  1.00 56.22           C  
ATOM   2607  C   ILE A 347      56.662  58.101   0.492  1.00 55.52           C  
ATOM   2608  O   ILE A 347      56.189  58.349   1.598  1.00 62.55           O  
ATOM   2609  CB  ILE A 347      54.680  58.217  -0.984  1.00 70.50           C  
ATOM   2610  CG1 ILE A 347      54.737  56.728  -1.346  1.00 84.14           C  
ATOM   2611  CG2 ILE A 347      53.985  59.042  -2.061  1.00 78.85           C  
ATOM   2612  CD1 ILE A 347      53.393  56.027  -1.333  1.00 95.75           C  
ATOM   2613  N   ASP A 348      57.680  57.267   0.304  1.00 54.85           N  
ATOM   2614  CA  ASP A 348      58.315  56.565   1.412  1.00 52.65           C  
ATOM   2615  C   ASP A 348      59.483  57.372   2.019  1.00 46.96           C  
ATOM   2616  O   ASP A 348      60.189  56.912   2.920  1.00 49.90           O  
ATOM   2617  CB  ASP A 348      58.673  55.122   0.970  1.00 63.17           C  
ATOM   2618  CG  ASP A 348      60.168  54.847   0.900  1.00 75.11           C  
ATOM   2619  OD1 ASP A 348      60.774  55.096  -0.166  1.00 83.99           O  
ATOM   2620  OD2 ASP A 348      60.724  54.325   1.896  1.00 84.85           O  
ATOM   2621  N   GLY A 349      59.615  58.619   1.578  1.00 37.60           N  
ATOM   2622  CA  GLY A 349      60.663  59.478   2.084  1.00 31.73           C  
ATOM   2623  C   GLY A 349      60.639  60.854   1.444  1.00 34.04           C  
ATOM   2624  O   GLY A 349      59.826  61.136   0.562  1.00 35.03           O  
ATOM   2625  N   TRP A 350      61.514  61.727   1.921  1.00 30.06           N  
ATOM   2626  CA  TRP A 350      61.617  63.082   1.405  1.00 28.31           C  
ATOM   2627  C   TRP A 350      62.737  63.174   0.386  1.00 26.11           C  
ATOM   2628  O   TRP A 350      62.652  63.919  -0.588  1.00 23.44           O  
ATOM   2629  CB  TRP A 350      61.927  64.035   2.547  1.00 34.55           C  
ATOM   2630  CG  TRP A 350      60.752  64.420   3.344  1.00 36.24           C  
ATOM   2631  CD1 TRP A 350      59.558  63.761   3.424  1.00 33.24           C  
ATOM   2632  CD2 TRP A 350      60.629  65.585   4.162  1.00 37.03           C  
ATOM   2633  NE1 TRP A 350      58.698  64.452   4.241  1.00 37.63           N  
ATOM   2634  CE2 TRP A 350      59.328  65.578   4.705  1.00 38.84           C  
ATOM   2635  CE3 TRP A 350      61.492  66.642   4.485  1.00 36.90           C  
ATOM   2636  CZ2 TRP A 350      58.871  66.585   5.552  1.00 34.19           C  
ATOM   2637  CZ3 TRP A 350      61.035  67.640   5.325  1.00 32.22           C  
ATOM   2638  CH2 TRP A 350      59.738  67.605   5.847  1.00 37.45           C  
ATOM   2639  N   TYR A 351      63.823  62.480   0.686  1.00 21.32           N  
ATOM   2640  CA  TYR A 351      64.987  62.443  -0.173  1.00 21.08           C  
ATOM   2641  C   TYR A 351      65.231  60.963  -0.478  1.00 28.13           C  
ATOM   2642  O   TYR A 351      64.652  60.074   0.170  1.00 25.03           O  
ATOM   2643  CB  TYR A 351      66.186  63.056   0.553  1.00 23.02           C  
ATOM   2644  CG  TYR A 351      65.913  64.433   1.114  1.00 19.20           C  
ATOM   2645  CD1 TYR A 351      65.314  64.590   2.360  1.00 24.88           C  
ATOM   2646  CD2 TYR A 351      66.224  65.581   0.384  1.00 23.36           C  
ATOM   2647  CE1 TYR A 351      65.023  65.860   2.868  1.00 31.61           C  
ATOM   2648  CE2 TYR A 351      65.941  66.853   0.878  1.00 22.14           C  
ATOM   2649  CZ  TYR A 351      65.339  66.983   2.120  1.00 28.04           C  
ATOM   2650  OH  TYR A 351      65.026  68.225   2.607  1.00 26.76           O  
ATOM   2651  N   GLY A 352      66.053  60.686  -1.480  1.00 34.46           N  
ATOM   2652  CA  GLY A 352      66.308  59.300  -1.817  1.00 35.66           C  
ATOM   2653  C   GLY A 352      67.098  59.109  -3.087  1.00 36.38           C  
ATOM   2654  O   GLY A 352      67.671  60.065  -3.619  1.00 33.24           O  
ATOM   2655  N   PHE A 353      67.076  57.876  -3.587  1.00 40.68           N  
ATOM   2656  CA  PHE A 353      67.810  57.480  -4.787  1.00 38.59           C  
ATOM   2657  C   PHE A 353      66.932  56.756  -5.802  1.00 37.63           C  
ATOM   2658  O   PHE A 353      65.899  56.167  -5.460  1.00 42.44           O  
ATOM   2659  CB  PHE A 353      68.957  56.517  -4.426  1.00 37.19           C  
ATOM   2660  CG  PHE A 353      69.825  56.976  -3.284  1.00 37.55           C  
ATOM   2661  CD1 PHE A 353      69.402  56.833  -1.967  1.00 37.99           C  
ATOM   2662  CD2 PHE A 353      71.085  57.512  -3.525  1.00 39.33           C  
ATOM   2663  CE1 PHE A 353      70.217  57.214  -0.910  1.00 36.74           C  
ATOM   2664  CE2 PHE A 353      71.910  57.896  -2.471  1.00 32.15           C  
ATOM   2665  CZ  PHE A 353      71.475  57.747  -1.164  1.00 37.95           C  
ATOM   2666  N   ARG A 354      67.398  56.767  -7.043  1.00 32.31           N  
ATOM   2667  CA  ARG A 354      66.755  56.100  -8.167  1.00 27.88           C  
ATOM   2668  C   ARG A 354      67.915  55.690  -9.053  1.00 31.13           C  
ATOM   2669  O   ARG A 354      68.733  56.518  -9.461  1.00 30.95           O  
ATOM   2670  CB  ARG A 354      65.825  57.037  -8.945  1.00 22.29           C  
ATOM   2671  CG  ARG A 354      64.373  56.976  -8.537  1.00 16.46           C  
ATOM   2672  CD  ARG A 354      63.537  57.881  -9.405  1.00 15.53           C  
ATOM   2673  NE  ARG A 354      62.128  57.834  -9.033  1.00 19.04           N  
ATOM   2674  CZ  ARG A 354      61.207  58.668  -9.507  1.00 32.55           C  
ATOM   2675  NH1 ARG A 354      61.545  59.615 -10.372  1.00 43.27           N  
ATOM   2676  NH2 ARG A 354      59.945  58.570  -9.109  1.00 38.61           N  
ATOM   2677  N   HIS A 355      67.990  54.407  -9.352  1.00 37.62           N  
ATOM   2678  CA  HIS A 355      69.074  53.906 -10.170  1.00 38.52           C  
ATOM   2679  C   HIS A 355      68.542  53.181 -11.395  1.00 41.60           C  
ATOM   2680  O   HIS A 355      67.395  52.733 -11.435  1.00 39.79           O  
ATOM   2681  CB  HIS A 355      69.935  52.944  -9.347  1.00 34.00           C  
ATOM   2682  CG  HIS A 355      69.240  51.663  -9.007  1.00 37.35           C  
ATOM   2683  ND1 HIS A 355      68.445  51.519  -7.890  1.00 38.93           N  
ATOM   2684  CD2 HIS A 355      69.185  50.477  -9.663  1.00 38.38           C  
ATOM   2685  CE1 HIS A 355      67.926  50.304  -7.874  1.00 37.87           C  
ATOM   2686  NE2 HIS A 355      68.359  49.652  -8.939  1.00 37.27           N  
ATOM   2687  N   GLN A 356      69.402  53.065 -12.388  1.00 46.06           N  
ATOM   2688  CA  GLN A 356      69.095  52.369 -13.614  1.00 50.99           C  
ATOM   2689  C   GLN A 356      70.399  51.621 -13.784  1.00 50.82           C  
ATOM   2690  O   GLN A 356      71.470  52.232 -13.803  1.00 52.54           O  
ATOM   2691  CB  GLN A 356      68.883  53.365 -14.751  1.00 63.58           C  
ATOM   2692  CG  GLN A 356      67.669  53.073 -15.620  1.00 79.04           C  
ATOM   2693  CD  GLN A 356      68.016  52.321 -16.884  1.00 92.10           C  
ATOM   2694  OE1 GLN A 356      68.941  52.696 -17.602  1.00 99.19           O  
ATOM   2695  NE2 GLN A 356      67.268  51.265 -17.175  1.00 91.06           N  
ATOM   2696  N   ASN A 357      70.325  50.299 -13.789  1.00 49.46           N  
ATOM   2697  CA  ASN A 357      71.519  49.485 -13.921  1.00 45.74           C  
ATOM   2698  C   ASN A 357      71.243  48.217 -14.714  1.00 51.12           C  
ATOM   2699  O   ASN A 357      70.296  48.154 -15.502  1.00 53.67           O  
ATOM   2700  CB  ASN A 357      72.083  49.152 -12.532  1.00 34.69           C  
ATOM   2701  CG  ASN A 357      71.263  48.097 -11.784  1.00 39.63           C  
ATOM   2702  OD1 ASN A 357      70.177  47.701 -12.200  1.00 41.20           O  
ATOM   2703  ND2 ASN A 357      71.792  47.647 -10.663  1.00 42.82           N  
ATOM   2704  N   SER A 358      72.064  47.202 -14.478  1.00 59.53           N  
ATOM   2705  CA  SER A 358      71.956  45.911 -15.142  1.00 62.54           C  
ATOM   2706  C   SER A 358      70.635  45.215 -14.829  1.00 62.17           C  
ATOM   2707  O   SER A 358      69.940  44.729 -15.723  1.00 55.49           O  
ATOM   2708  CB  SER A 358      73.118  45.022 -14.682  1.00 66.39           C  
ATOM   2709  OG  SER A 358      73.181  44.955 -13.258  1.00 65.48           O  
ATOM   2710  N   GLU A 359      70.307  45.177 -13.542  1.00 63.25           N  
ATOM   2711  CA  GLU A 359      69.103  44.518 -13.066  1.00 65.92           C  
ATOM   2712  C   GLU A 359      67.809  45.281 -13.329  1.00 62.79           C  
ATOM   2713  O   GLU A 359      66.720  44.762 -13.067  1.00 68.28           O  
ATOM   2714  CB  GLU A 359      69.248  44.198 -11.578  1.00 70.88           C  
ATOM   2715  CG  GLU A 359      70.612  43.619 -11.217  1.00 79.56           C  
ATOM   2716  CD  GLU A 359      70.552  42.565 -10.118  1.00 84.23           C  
ATOM   2717  OE1 GLU A 359      70.008  41.464 -10.374  1.00 87.02           O  
ATOM   2718  OE2 GLU A 359      71.069  42.825  -9.007  1.00 86.25           O  
ATOM   2719  N   GLY A 360      67.921  46.495 -13.862  1.00 56.75           N  
ATOM   2720  CA  GLY A 360      66.735  47.285 -14.149  1.00 54.83           C  
ATOM   2721  C   GLY A 360      66.721  48.635 -13.459  1.00 52.31           C  
ATOM   2722  O   GLY A 360      67.768  49.259 -13.302  1.00 52.80           O  
ATOM   2723  N   THR A 361      65.542  49.099 -13.051  1.00 51.97           N  
ATOM   2724  CA  THR A 361      65.427  50.390 -12.377  1.00 51.13           C  
ATOM   2725  C   THR A 361      64.524  50.355 -11.148  1.00 46.04           C  
ATOM   2726  O   THR A 361      63.542  49.613 -11.103  1.00 46.96           O  
ATOM   2727  CB  THR A 361      65.022  51.539 -13.359  1.00 53.36           C  
ATOM   2728  OG1 THR A 361      64.240  52.523 -12.673  1.00 56.73           O  
ATOM   2729  CG2 THR A 361      64.256  51.012 -14.553  1.00 56.23           C  
ATOM   2730  N   GLY A 362      64.904  51.141 -10.141  1.00 45.09           N  
ATOM   2731  CA  GLY A 362      64.164  51.209  -8.891  1.00 42.90           C  
ATOM   2732  C   GLY A 362      64.427  52.484  -8.103  1.00 40.45           C  
ATOM   2733  O   GLY A 362      65.218  53.330  -8.519  1.00 39.57           O  
ATOM   2734  N   GLN A 363      63.842  52.571  -6.913  1.00 45.12           N  
ATOM   2735  CA  GLN A 363      63.961  53.752  -6.056  1.00 43.27           C  
ATOM   2736  C   GLN A 363      64.049  53.341  -4.591  1.00 42.68           C  
ATOM   2737  O   GLN A 363      63.422  52.360  -4.181  1.00 45.78           O  
ATOM   2738  CB  GLN A 363      62.713  54.615  -6.256  1.00 41.11           C  
ATOM   2739  CG  GLN A 363      62.616  55.862  -5.416  1.00 37.11           C  
ATOM   2740  CD  GLN A 363      61.267  56.539  -5.579  1.00 38.93           C  
ATOM   2741  OE1 GLN A 363      61.011  57.231  -6.562  1.00 33.90           O  
ATOM   2742  NE2 GLN A 363      60.391  56.332  -4.615  1.00 37.36           N  
ATOM   2743  N   ALA A 364      64.812  54.099  -3.810  1.00 38.17           N  
ATOM   2744  CA  ALA A 364      64.970  53.837  -2.380  1.00 40.04           C  
ATOM   2745  C   ALA A 364      65.225  55.160  -1.667  1.00 42.82           C  
ATOM   2746  O   ALA A 364      66.231  55.818  -1.928  1.00 46.11           O  
ATOM   2747  CB  ALA A 364      66.119  52.881  -2.138  1.00 43.15           C  
ATOM   2748  N   ALA A 365      64.317  55.551  -0.776  1.00 40.56           N  
ATOM   2749  CA  ALA A 365      64.452  56.816  -0.057  1.00 43.18           C  
ATOM   2750  C   ALA A 365      65.511  56.755   1.040  1.00 47.71           C  
ATOM   2751  O   ALA A 365      65.743  55.692   1.617  1.00 46.88           O  
ATOM   2752  CB  ALA A 365      63.120  57.226   0.522  1.00 34.26           C  
ATOM   2753  N   ASP A 366      66.162  57.889   1.308  1.00 53.46           N  
ATOM   2754  CA  ASP A 366      67.186  57.959   2.346  1.00 61.72           C  
ATOM   2755  C   ASP A 366      66.616  58.568   3.626  1.00 62.93           C  
ATOM   2756  O   ASP A 366      66.514  59.788   3.773  1.00 67.31           O  
ATOM   2757  CB  ASP A 366      68.412  58.755   1.880  1.00 69.64           C  
ATOM   2758  CG  ASP A 366      69.588  58.642   2.849  1.00 80.00           C  
ATOM   2759  OD1 ASP A 366      69.764  57.561   3.452  1.00 89.67           O  
ATOM   2760  OD2 ASP A 366      70.335  59.627   3.015  1.00 84.01           O  
ATOM   2761  N   LEU A 367      66.273  57.694   4.562  1.00 63.22           N  
ATOM   2762  CA  LEU A 367      65.701  58.080   5.846  1.00 58.99           C  
ATOM   2763  C   LEU A 367      66.584  59.008   6.686  1.00 48.43           C  
ATOM   2764  O   LEU A 367      66.076  59.756   7.513  1.00 47.45           O  
ATOM   2765  CB  LEU A 367      65.316  56.810   6.617  1.00 67.96           C  
ATOM   2766  CG  LEU A 367      65.751  56.581   8.062  1.00 75.51           C  
ATOM   2767  CD1 LEU A 367      64.616  56.932   9.021  1.00 78.45           C  
ATOM   2768  CD2 LEU A 367      66.150  55.118   8.215  1.00 76.04           C  
ATOM   2769  N   LYS A 368      67.893  58.967   6.467  1.00 38.26           N  
ATOM   2770  CA  LYS A 368      68.810  59.826   7.206  1.00 43.67           C  
ATOM   2771  C   LYS A 368      68.436  61.287   6.980  1.00 41.80           C  
ATOM   2772  O   LYS A 368      68.069  61.999   7.912  1.00 43.43           O  
ATOM   2773  CB  LYS A 368      70.254  59.598   6.746  1.00 55.96           C  
ATOM   2774  CG  LYS A 368      71.067  58.648   7.616  1.00 71.97           C  
ATOM   2775  CD  LYS A 368      70.829  57.177   7.280  1.00 80.94           C  
ATOM   2776  CE  LYS A 368      71.562  56.754   6.012  1.00 79.59           C  
ATOM   2777  NZ  LYS A 368      73.033  56.997   6.094  1.00 87.33           N  
ATOM   2778  N   SER A 369      68.523  61.723   5.730  1.00 41.11           N  
ATOM   2779  CA  SER A 369      68.192  63.088   5.366  1.00 41.72           C  
ATOM   2780  C   SER A 369      66.707  63.356   5.596  1.00 39.16           C  
ATOM   2781  O   SER A 369      66.336  64.407   6.106  1.00 46.68           O  
ATOM   2782  CB  SER A 369      68.588  63.343   3.916  1.00 45.52           C  
ATOM   2783  OG  SER A 369      68.410  62.170   3.144  1.00 55.71           O  
ATOM   2784  N   THR A 370      65.865  62.397   5.238  1.00 33.40           N  
ATOM   2785  CA  THR A 370      64.433  62.526   5.443  1.00 34.53           C  
ATOM   2786  C   THR A 370      64.150  62.899   6.894  1.00 38.09           C  
ATOM   2787  O   THR A 370      63.399  63.837   7.167  1.00 41.64           O  
ATOM   2788  CB  THR A 370      63.712  61.200   5.099  1.00 35.19           C  
ATOM   2789  OG1 THR A 370      63.636  61.063   3.678  1.00 42.62           O  
ATOM   2790  CG2 THR A 370      62.301  61.159   5.669  1.00 40.36           C  
ATOM   2791  N   GLN A 371      64.794  62.196   7.821  1.00 41.00           N  
ATOM   2792  CA  GLN A 371      64.592  62.447   9.241  1.00 40.52           C  
ATOM   2793  C   GLN A 371      65.123  63.802   9.695  1.00 41.38           C  
ATOM   2794  O   GLN A 371      64.462  64.488  10.474  1.00 41.69           O  
ATOM   2795  CB  GLN A 371      65.220  61.344  10.092  1.00 39.73           C  
ATOM   2796  CG  GLN A 371      64.604  61.235  11.476  1.00 37.96           C  
ATOM   2797  CD  GLN A 371      63.159  60.787  11.410  1.00 48.22           C  
ATOM   2798  OE1 GLN A 371      62.849  59.763  10.806  1.00 58.68           O  
ATOM   2799  NE2 GLN A 371      62.261  61.564  12.003  1.00 52.97           N  
ATOM   2800  N   ALA A 372      66.308  64.181   9.224  1.00 37.95           N  
ATOM   2801  CA  ALA A 372      66.908  65.457   9.604  1.00 39.02           C  
ATOM   2802  C   ALA A 372      66.003  66.625   9.227  1.00 42.01           C  
ATOM   2803  O   ALA A 372      65.696  67.476  10.067  1.00 47.58           O  
ATOM   2804  CB  ALA A 372      68.269  65.617   8.967  1.00 41.04           C  
ATOM   2805  N   ALA A 373      65.564  66.661   7.971  1.00 36.14           N  
ATOM   2806  CA  ALA A 373      64.679  67.723   7.504  1.00 29.97           C  
ATOM   2807  C   ALA A 373      63.433  67.728   8.391  1.00 26.24           C  
ATOM   2808  O   ALA A 373      63.089  68.744   9.000  1.00 26.83           O  
ATOM   2809  CB  ALA A 373      64.304  67.498   6.034  1.00 17.43           C  
ATOM   2810  N   ILE A 374      62.813  66.564   8.524  1.00 22.04           N  
ATOM   2811  CA  ILE A 374      61.627  66.435   9.340  1.00 24.00           C  
ATOM   2812  C   ILE A 374      61.901  66.883  10.761  1.00 28.50           C  
ATOM   2813  O   ILE A 374      61.105  67.606  11.353  1.00 39.53           O  
ATOM   2814  CB  ILE A 374      61.104  64.991   9.347  1.00 20.24           C  
ATOM   2815  CG1 ILE A 374      60.351  64.720   8.043  1.00 20.96           C  
ATOM   2816  CG2 ILE A 374      60.228  64.743  10.568  1.00 19.07           C  
ATOM   2817  CD1 ILE A 374      59.612  63.408   7.992  1.00 14.82           C  
ATOM   2818  N   ASP A 375      63.052  66.500  11.293  1.00 31.65           N  
ATOM   2819  CA  ASP A 375      63.400  66.861  12.661  1.00 35.47           C  
ATOM   2820  C   ASP A 375      63.526  68.357  12.849  1.00 35.20           C  
ATOM   2821  O   ASP A 375      62.835  68.936  13.683  1.00 37.97           O  
ATOM   2822  CB  ASP A 375      64.687  66.169  13.108  1.00 39.87           C  
ATOM   2823  CG  ASP A 375      64.433  64.814  13.733  1.00 45.43           C  
ATOM   2824  OD1 ASP A 375      63.332  64.250  13.546  1.00 47.69           O  
ATOM   2825  OD2 ASP A 375      65.345  64.314  14.422  1.00 50.62           O  
ATOM   2826  N   GLN A 376      64.389  68.984  12.057  1.00 32.44           N  
ATOM   2827  CA  GLN A 376      64.588  70.423  12.137  1.00 34.03           C  
ATOM   2828  C   GLN A 376      63.252  71.167  12.024  1.00 36.42           C  
ATOM   2829  O   GLN A 376      62.998  72.134  12.753  1.00 39.71           O  
ATOM   2830  CB  GLN A 376      65.519  70.883  11.020  1.00 30.93           C  
ATOM   2831  CG  GLN A 376      66.912  70.318  11.104  1.00 32.92           C  
ATOM   2832  CD  GLN A 376      67.799  70.804   9.977  1.00 41.17           C  
ATOM   2833  OE1 GLN A 376      67.890  72.003   9.714  1.00 42.94           O  
ATOM   2834  NE2 GLN A 376      68.457  69.873   9.297  1.00 47.45           N  
ATOM   2835  N   ILE A 377      62.394  70.699  11.124  1.00 31.15           N  
ATOM   2836  CA  ILE A 377      61.096  71.315  10.912  1.00 24.89           C  
ATOM   2837  C   ILE A 377      60.212  71.213  12.136  1.00 25.10           C  
ATOM   2838  O   ILE A 377      59.548  72.174  12.499  1.00 30.00           O  
ATOM   2839  CB  ILE A 377      60.421  70.739   9.665  1.00 24.24           C  
ATOM   2840  CG1 ILE A 377      61.092  71.343   8.427  1.00 16.69           C  
ATOM   2841  CG2 ILE A 377      58.925  70.999   9.695  1.00 24.94           C  
ATOM   2842  CD1 ILE A 377      60.690  70.716   7.126  1.00 23.98           C  
ATOM   2843  N   ASN A 378      60.207  70.063  12.791  1.00 31.73           N  
ATOM   2844  CA  ASN A 378      59.409  69.917  14.003  1.00 37.57           C  
ATOM   2845  C   ASN A 378      60.058  70.741  15.105  1.00 38.60           C  
ATOM   2846  O   ASN A 378      59.390  71.188  16.033  1.00 40.63           O  
ATOM   2847  CB  ASN A 378      59.319  68.452  14.433  1.00 43.54           C  
ATOM   2848  CG  ASN A 378      58.293  67.676  13.639  1.00 48.71           C  
ATOM   2849  OD1 ASN A 378      58.612  66.665  13.015  1.00 55.73           O  
ATOM   2850  ND2 ASN A 378      57.047  68.143  13.657  1.00 54.53           N  
ATOM   2851  N   GLY A 379      61.367  70.942  14.981  1.00 42.66           N  
ATOM   2852  CA  GLY A 379      62.116  71.717  15.953  1.00 42.92           C  
ATOM   2853  C   GLY A 379      61.635  73.148  15.958  1.00 42.26           C  
ATOM   2854  O   GLY A 379      61.400  73.718  17.017  1.00 49.11           O  
ATOM   2855  N   LYS A 380      61.480  73.731  14.773  1.00 39.68           N  
ATOM   2856  CA  LYS A 380      60.999  75.098  14.672  1.00 35.24           C  
ATOM   2857  C   LYS A 380      59.507  75.149  14.965  1.00 33.88           C  
ATOM   2858  O   LYS A 380      59.006  76.140  15.499  1.00 33.69           O  
ATOM   2859  CB  LYS A 380      61.295  75.694  13.297  1.00 36.32           C  
ATOM   2860  CG  LYS A 380      60.952  74.806  12.124  1.00 41.01           C  
ATOM   2861  CD  LYS A 380      60.788  75.614  10.847  1.00 46.40           C  
ATOM   2862  CE  LYS A 380      62.020  76.443  10.512  1.00 41.43           C  
ATOM   2863  NZ  LYS A 380      63.158  75.607  10.084  1.00 47.86           N  
ATOM   2864  N   LEU A 381      58.801  74.072  14.646  1.00 33.43           N  
ATOM   2865  CA  LEU A 381      57.363  74.003  14.890  1.00 34.29           C  
ATOM   2866  C   LEU A 381      57.111  74.137  16.392  1.00 34.11           C  
ATOM   2867  O   LEU A 381      56.417  75.045  16.835  1.00 37.41           O  
ATOM   2868  CB  LEU A 381      56.795  72.681  14.366  1.00 33.07           C  
ATOM   2869  CG  LEU A 381      55.420  72.733  13.701  1.00 28.86           C  
ATOM   2870  CD1 LEU A 381      55.501  73.640  12.495  1.00 30.41           C  
ATOM   2871  CD2 LEU A 381      54.978  71.330  13.285  1.00 28.56           C  
ATOM   2872  N   ASN A 382      57.723  73.261  17.178  1.00 40.11           N  
ATOM   2873  CA  ASN A 382      57.564  73.307  18.620  1.00 46.74           C  
ATOM   2874  C   ASN A 382      57.902  74.702  19.131  1.00 44.68           C  
ATOM   2875  O   ASN A 382      57.110  75.302  19.848  1.00 44.47           O  
ATOM   2876  CB  ASN A 382      58.446  72.259  19.299  1.00 59.61           C  
ATOM   2877  CG  ASN A 382      58.616  72.515  20.791  1.00 75.60           C  
ATOM   2878  OD1 ASN A 382      59.735  72.508  21.297  1.00 79.29           O  
ATOM   2879  ND2 ASN A 382      57.512  72.758  21.499  1.00 79.57           N  
ATOM   2880  N   ARG A 383      59.051  75.235  18.724  1.00 39.19           N  
ATOM   2881  CA  ARG A 383      59.452  76.564  19.156  1.00 33.96           C  
ATOM   2882  C   ARG A 383      58.369  77.578  18.838  1.00 38.58           C  
ATOM   2883  O   ARG A 383      57.997  78.365  19.707  1.00 42.30           O  
ATOM   2884  CB  ARG A 383      60.768  77.004  18.506  1.00 32.20           C  
ATOM   2885  CG  ARG A 383      62.008  76.241  18.971  1.00 44.07           C  
ATOM   2886  CD  ARG A 383      63.199  77.170  19.275  1.00 44.19           C  
ATOM   2887  NE  ARG A 383      63.017  77.882  20.542  1.00 55.07           N  
ATOM   2888  CZ  ARG A 383      63.770  78.894  20.968  1.00 51.07           C  
ATOM   2889  NH1 ARG A 383      64.782  79.342  20.239  1.00 51.77           N  
ATOM   2890  NH2 ARG A 383      63.505  79.460  22.136  1.00 51.23           N  
ATOM   2891  N   VAL A 384      57.825  77.521  17.622  1.00 44.05           N  
ATOM   2892  CA  VAL A 384      56.782  78.462  17.190  1.00 46.93           C  
ATOM   2893  C   VAL A 384      55.493  78.359  17.995  1.00 53.98           C  
ATOM   2894  O   VAL A 384      54.777  79.351  18.151  1.00 55.32           O  
ATOM   2895  CB  VAL A 384      56.509  78.376  15.651  1.00 43.96           C  
ATOM   2896  CG1 VAL A 384      55.055  78.660  15.321  1.00 40.34           C  
ATOM   2897  CG2 VAL A 384      57.364  79.395  14.926  1.00 42.43           C  
ATOM   2898  N   ILE A 385      55.197  77.173  18.514  1.00 62.76           N  
ATOM   2899  CA  ILE A 385      53.995  76.994  19.320  1.00 77.05           C  
ATOM   2900  C   ILE A 385      54.313  76.406  20.706  1.00 86.31           C  
ATOM   2901  O   ILE A 385      53.544  75.603  21.240  1.00 94.04           O  
ATOM   2902  CB  ILE A 385      52.936  76.135  18.586  1.00 74.57           C  
ATOM   2903  CG1 ILE A 385      53.467  74.729  18.326  1.00 78.41           C  
ATOM   2904  CG2 ILE A 385      52.571  76.772  17.262  1.00 75.68           C  
ATOM   2905  CD1 ILE A 385      52.486  73.852  17.590  1.00 83.10           C  
ATOM   2906  N   GLU A 386      55.445  76.815  21.281  1.00 91.47           N  
ATOM   2907  CA  GLU A 386      55.864  76.332  22.600  1.00 93.78           C  
ATOM   2908  C   GLU A 386      55.361  77.232  23.717  1.00 94.92           C  
ATOM   2909  O   GLU A 386      55.275  76.806  24.871  1.00 99.02           O  
ATOM   2910  CB  GLU A 386      57.395  76.262  22.717  1.00 94.74           C  
ATOM   2911  CG  GLU A 386      58.072  77.607  23.048  1.00 97.95           C  
ATOM   2912  CD  GLU A 386      59.346  77.454  23.877  1.00 98.56           C  
ATOM   2913  OE1 GLU A 386      59.239  77.251  25.108  1.00 98.82           O  
ATOM   2914  OE2 GLU A 386      60.454  77.550  23.303  1.00 99.30           O  
ATOM   2915  N   LYS A 387      55.082  78.489  23.389  1.00 92.21           N  
ATOM   2916  CA  LYS A 387      54.636  79.438  24.398  1.00 90.19           C  
ATOM   2917  C   LYS A 387      53.144  79.348  24.673  1.00 85.38           C  
ATOM   2918  O   LYS A 387      52.400  78.708  23.929  1.00 83.35           O  
ATOM   2919  CB  LYS A 387      55.035  80.863  24.011  1.00 92.97           C  
ATOM   2920  CG  LYS A 387      55.609  81.668  25.167  1.00 96.35           C  
ATOM   2921  CD  LYS A 387      56.774  80.927  25.825  1.00 96.15           C  
ATOM   2922  CE  LYS A 387      57.562  81.827  26.774  1.00100.00           C  
ATOM   2923  NZ  LYS A 387      58.254  82.942  26.051  1.00100.00           N  
ATOM   2924  N   THR A 388      52.718  79.986  25.754  1.00 80.59           N  
ATOM   2925  CA  THR A 388      51.321  79.968  26.141  1.00 80.20           C  
ATOM   2926  C   THR A 388      50.759  81.381  26.213  1.00 75.94           C  
ATOM   2927  O   THR A 388      49.843  81.728  25.471  1.00 78.77           O  
ATOM   2928  CB  THR A 388      51.150  79.283  27.511  1.00 84.56           C  
ATOM   2929  OG1 THR A 388      51.908  79.995  28.501  1.00 92.68           O  
ATOM   2930  CG2 THR A 388      51.647  77.843  27.453  1.00 87.36           C  
ATOM   2931  N   ASN A 389      51.346  82.190  27.096  1.00 70.82           N  
ATOM   2932  CA  ASN A 389      50.947  83.578  27.338  1.00 62.63           C  
ATOM   2933  C   ASN A 389      49.552  83.747  27.928  1.00 53.27           C  
ATOM   2934  O   ASN A 389      48.556  83.875  27.214  1.00 54.02           O  
ATOM   2935  CB  ASN A 389      51.126  84.453  26.092  1.00 68.08           C  
ATOM   2936  CG  ASN A 389      52.418  85.247  26.128  1.00 73.37           C  
ATOM   2937  OD1 ASN A 389      52.423  86.436  26.451  1.00 73.06           O  
ATOM   2938  ND2 ASN A 389      53.530  84.584  25.830  1.00 70.37           N  
ATOM   2939  N   GLU A 390      49.490  83.695  29.251  1.00 40.25           N  
ATOM   2940  CA  GLU A 390      48.240  83.863  29.958  1.00 30.42           C  
ATOM   2941  C   GLU A 390      48.121  85.347  30.245  1.00 27.32           C  
ATOM   2942  O   GLU A 390      49.088  85.964  30.684  1.00 32.92           O  
ATOM   2943  CB  GLU A 390      48.276  83.130  31.300  1.00 36.81           C  
ATOM   2944  CG  GLU A 390      48.115  81.618  31.273  1.00 44.31           C  
ATOM   2945  CD  GLU A 390      47.891  81.032  32.678  1.00 54.58           C  
ATOM   2946  OE1 GLU A 390      48.745  81.260  33.565  1.00 60.52           O  
ATOM   2947  OE2 GLU A 390      46.857  80.356  32.908  1.00 53.31           O  
ATOM   2948  N   LYS A 391      46.970  85.931  29.941  1.00 26.35           N  
ATOM   2949  CA  LYS A 391      46.709  87.344  30.225  1.00 21.26           C  
ATOM   2950  C   LYS A 391      45.318  87.367  30.825  1.00 18.61           C  
ATOM   2951  O   LYS A 391      44.393  86.756  30.299  1.00 21.58           O  
ATOM   2952  CB  LYS A 391      46.738  88.207  28.965  1.00 25.11           C  
ATOM   2953  CG  LYS A 391      48.119  88.404  28.357  1.00 25.69           C  
ATOM   2954  CD  LYS A 391      49.119  88.947  29.363  1.00 20.56           C  
ATOM   2955  CE  LYS A 391      50.464  89.208  28.709  1.00 10.11           C  
ATOM   2956  NZ  LYS A 391      51.574  89.127  29.695  1.00 11.76           N  
ATOM   2957  N   PHE A 392      45.181  88.006  31.970  1.00 15.93           N  
ATOM   2958  CA  PHE A 392      43.897  88.053  32.627  1.00 14.79           C  
ATOM   2959  C   PHE A 392      43.225  89.412  32.607  1.00 13.99           C  
ATOM   2960  O   PHE A 392      42.607  89.764  31.606  1.00 19.84           O  
ATOM   2961  CB  PHE A 392      44.059  87.472  34.010  1.00 10.24           C  
ATOM   2962  CG  PHE A 392      44.539  86.060  33.979  1.00 10.37           C  
ATOM   2963  CD1 PHE A 392      43.818  85.095  33.292  1.00 13.76           C  
ATOM   2964  CD2 PHE A 392      45.716  85.690  34.602  1.00 11.87           C  
ATOM   2965  CE1 PHE A 392      44.266  83.782  33.229  1.00  8.44           C  
ATOM   2966  CE2 PHE A 392      46.167  84.373  34.542  1.00 12.83           C  
ATOM   2967  CZ  PHE A 392      45.438  83.422  33.854  1.00  8.64           C  
ATOM   2968  N   HIS A 393      43.305  90.187  33.681  1.00 12.34           N  
ATOM   2969  CA  HIS A 393      42.659  91.482  33.614  1.00 12.60           C  
ATOM   2970  C   HIS A 393      43.559  92.410  32.841  1.00 14.57           C  
ATOM   2971  O   HIS A 393      44.730  92.525  33.146  1.00 20.35           O  
ATOM   2972  CB  HIS A 393      42.369  92.073  34.986  1.00 12.56           C  
ATOM   2973  CG  HIS A 393      41.400  93.214  34.943  1.00 16.71           C  
ATOM   2974  ND1 HIS A 393      40.103  93.069  34.498  1.00 12.25           N  
ATOM   2975  CD2 HIS A 393      41.537  94.520  35.275  1.00 20.27           C  
ATOM   2976  CE1 HIS A 393      39.484  94.233  34.557  1.00 10.65           C  
ATOM   2977  NE2 HIS A 393      40.331  95.130  35.025  1.00 20.90           N  
ATOM   2978  N   GLN A 394      43.021  92.990  31.776  1.00 19.82           N  
ATOM   2979  CA  GLN A 394      43.751  93.925  30.939  1.00 16.00           C  
ATOM   2980  C   GLN A 394      42.901  95.183  30.853  1.00 19.81           C  
ATOM   2981  O   GLN A 394      42.074  95.443  31.735  1.00 28.46           O  
ATOM   2982  CB  GLN A 394      43.924  93.346  29.542  1.00 20.24           C  
ATOM   2983  CG  GLN A 394      44.693  92.061  29.478  1.00 24.81           C  
ATOM   2984  CD  GLN A 394      44.368  91.285  28.224  1.00 26.98           C  
ATOM   2985  OE1 GLN A 394      44.809  91.632  27.130  1.00 35.80           O  
ATOM   2986  NE2 GLN A 394      43.568  90.245  28.374  1.00 25.65           N  
ATOM   2987  N   ILE A 395      43.070  95.931  29.770  1.00 14.64           N  
ATOM   2988  CA  ILE A 395      42.330  97.161  29.538  1.00 14.62           C  
ATOM   2989  C   ILE A 395      41.127  96.860  28.656  1.00 16.45           C  
ATOM   2990  O   ILE A 395      41.037  95.782  28.068  1.00 28.73           O  
ATOM   2991  CB  ILE A 395      43.214  98.198  28.816  1.00 18.95           C  
ATOM   2992  CG1 ILE A 395      43.621  97.689  27.428  1.00 22.73           C  
ATOM   2993  CG2 ILE A 395      44.461  98.476  29.640  1.00 23.55           C  
ATOM   2994  CD1 ILE A 395      44.413  98.681  26.620  1.00 24.41           C  
ATOM   2995  N   GLU A 396      40.198  97.802  28.573  1.00 13.21           N  
ATOM   2996  CA  GLU A 396      39.034  97.630  27.728  1.00 12.25           C  
ATOM   2997  C   GLU A 396      39.463  98.113  26.355  1.00 13.31           C  
ATOM   2998  O   GLU A 396      40.310  99.001  26.250  1.00 21.42           O  
ATOM   2999  CB  GLU A 396      37.844  98.438  28.255  1.00 17.67           C  
ATOM   3000  CG  GLU A 396      37.305  97.985  29.643  1.00 23.88           C  
ATOM   3001  CD  GLU A 396      36.693  96.552  29.714  1.00 30.98           C  
ATOM   3002  OE1 GLU A 396      36.325  95.935  28.679  1.00 29.34           O  
ATOM   3003  OE2 GLU A 396      36.556  96.044  30.850  1.00 35.63           O  
ATOM   3004  N   LYS A 397      38.905  97.515  25.309  1.00 14.77           N  
ATOM   3005  CA  LYS A 397      39.273  97.865  23.936  1.00 18.28           C  
ATOM   3006  C   LYS A 397      38.081  98.177  23.035  1.00 18.95           C  
ATOM   3007  O   LYS A 397      38.236  98.380  21.834  1.00 22.08           O  
ATOM   3008  CB  LYS A 397      40.123  96.743  23.343  1.00 18.29           C  
ATOM   3009  CG  LYS A 397      40.586  95.743  24.395  1.00  7.57           C  
ATOM   3010  CD  LYS A 397      41.999  95.297  24.165  1.00 12.47           C  
ATOM   3011  CE  LYS A 397      42.372  94.210  25.151  1.00 19.41           C  
ATOM   3012  NZ  LYS A 397      43.686  93.608  24.821  1.00 15.13           N  
ATOM   3013  N   GLU A 398      36.896  98.194  23.627  1.00 16.27           N  
ATOM   3014  CA  GLU A 398      35.659  98.516  22.928  1.00 18.67           C  
ATOM   3015  C   GLU A 398      34.967  99.439  23.906  1.00 16.68           C  
ATOM   3016  O   GLU A 398      35.006  99.204  25.104  1.00 19.17           O  
ATOM   3017  CB  GLU A 398      34.813  97.269  22.676  1.00 25.83           C  
ATOM   3018  CG  GLU A 398      35.262  96.421  21.487  1.00 28.25           C  
ATOM   3019  CD  GLU A 398      34.281  95.304  21.156  1.00 33.40           C  
ATOM   3020  OE1 GLU A 398      33.513  94.885  22.055  1.00 44.42           O  
ATOM   3021  OE2 GLU A 398      34.284  94.839  19.996  1.00 41.14           O  
ATOM   3022  N   PHE A 399      34.374 100.518  23.417  1.00 20.63           N  
ATOM   3023  CA  PHE A 399      33.747 101.476  24.318  1.00 15.89           C  
ATOM   3024  C   PHE A 399      32.374 101.933  23.860  1.00 17.75           C  
ATOM   3025  O   PHE A 399      32.162 102.238  22.695  1.00 17.58           O  
ATOM   3026  CB  PHE A 399      34.666 102.689  24.494  1.00 12.98           C  
ATOM   3027  CG  PHE A 399      36.105 102.331  24.714  1.00  8.55           C  
ATOM   3028  CD1 PHE A 399      36.875 101.816  23.682  1.00  3.66           C  
ATOM   3029  CD2 PHE A 399      36.676 102.470  25.957  1.00  7.77           C  
ATOM   3030  CE1 PHE A 399      38.173 101.448  23.894  1.00  2.00           C  
ATOM   3031  CE2 PHE A 399      37.985 102.101  26.169  1.00  7.36           C  
ATOM   3032  CZ  PHE A 399      38.731 101.589  25.134  1.00  2.00           C  
ATOM   3033  N   SER A 400      31.436 101.957  24.795  1.00 27.48           N  
ATOM   3034  CA  SER A 400      30.074 102.369  24.502  1.00 30.50           C  
ATOM   3035  C   SER A 400      29.952 103.875  24.356  1.00 27.74           C  
ATOM   3036  O   SER A 400      29.135 104.352  23.577  1.00 30.41           O  
ATOM   3037  CB  SER A 400      29.133 101.911  25.620  1.00 41.61           C  
ATOM   3038  OG  SER A 400      29.417 100.585  26.035  1.00 57.10           O  
ATOM   3039  N   GLU A 401      30.770 104.621  25.094  1.00 25.05           N  
ATOM   3040  CA  GLU A 401      30.691 106.072  25.066  1.00 24.64           C  
ATOM   3041  C   GLU A 401      31.935 106.811  24.637  1.00 23.25           C  
ATOM   3042  O   GLU A 401      33.047 106.358  24.850  1.00 29.36           O  
ATOM   3043  CB  GLU A 401      30.284 106.614  26.438  1.00 32.40           C  
ATOM   3044  CG  GLU A 401      28.855 106.323  26.858  1.00 47.81           C  
ATOM   3045  CD  GLU A 401      28.707 105.007  27.591  1.00 55.53           C  
ATOM   3046  OE1 GLU A 401      29.620 104.645  28.368  1.00 62.70           O  
ATOM   3047  OE2 GLU A 401      27.666 104.343  27.402  1.00 58.52           O  
ATOM   3048  N   VAL A 402      31.706 107.991  24.079  1.00 22.44           N  
ATOM   3049  CA  VAL A 402      32.743 108.910  23.633  1.00 19.43           C  
ATOM   3050  C   VAL A 402      33.276 109.540  24.910  1.00 18.78           C  
ATOM   3051  O   VAL A 402      32.508 110.064  25.704  1.00 30.34           O  
ATOM   3052  CB  VAL A 402      32.107 110.017  22.755  1.00 17.89           C  
ATOM   3053  CG1 VAL A 402      32.904 111.298  22.811  1.00 25.38           C  
ATOM   3054  CG2 VAL A 402      31.989 109.538  21.338  1.00 15.80           C  
ATOM   3055  N   GLU A 403      34.584 109.495  25.109  1.00 13.03           N  
ATOM   3056  CA  GLU A 403      35.207 110.046  26.296  1.00 11.40           C  
ATOM   3057  C   GLU A 403      36.380 110.974  26.001  1.00 12.61           C  
ATOM   3058  O   GLU A 403      36.719 111.841  26.798  1.00 21.09           O  
ATOM   3059  CB  GLU A 403      35.698 108.904  27.168  1.00 18.57           C  
ATOM   3060  CG  GLU A 403      34.689 107.802  27.388  1.00 25.99           C  
ATOM   3061  CD  GLU A 403      35.207 106.759  28.344  1.00 30.51           C  
ATOM   3062  OE1 GLU A 403      35.210 107.019  29.562  1.00 28.66           O  
ATOM   3063  OE2 GLU A 403      35.631 105.683  27.879  1.00 39.21           O  
ATOM   3064  N   GLY A 404      37.048 110.731  24.885  1.00  9.72           N  
ATOM   3065  CA  GLY A 404      38.171 111.521  24.463  1.00 11.53           C  
ATOM   3066  C   GLY A 404      39.489 110.973  24.951  1.00 17.27           C  
ATOM   3067  O   GLY A 404      39.716 109.761  24.985  1.00 21.04           O  
ATOM   3068  N   ARG A 405      40.306 111.890  25.443  1.00 18.42           N  
ATOM   3069  CA  ARG A 405      41.650 111.622  25.927  1.00 16.40           C  
ATOM   3070  C   ARG A 405      41.982 110.233  26.488  1.00 23.60           C  
ATOM   3071  O   ARG A 405      42.879 109.576  25.992  1.00 28.15           O  
ATOM   3072  CB  ARG A 405      42.048 112.696  26.920  1.00  7.05           C  
ATOM   3073  CG  ARG A 405      43.457 112.586  27.385  1.00  8.94           C  
ATOM   3074  CD  ARG A 405      43.825 113.831  28.125  1.00 15.79           C  
ATOM   3075  NE  ARG A 405      45.267 113.918  28.268  1.00 13.27           N  
ATOM   3076  CZ  ARG A 405      45.911 115.032  28.569  1.00 14.23           C  
ATOM   3077  NH1 ARG A 405      45.238 116.159  28.751  1.00 16.56           N  
ATOM   3078  NH2 ARG A 405      47.223 115.010  28.725  1.00 17.73           N  
ATOM   3079  N   ILE A 406      41.247 109.744  27.468  1.00 27.25           N  
ATOM   3080  CA  ILE A 406      41.583 108.430  28.015  1.00 30.04           C  
ATOM   3081  C   ILE A 406      41.250 107.295  27.062  1.00 30.09           C  
ATOM   3082  O   ILE A 406      41.932 106.267  27.032  1.00 37.06           O  
ATOM   3083  CB  ILE A 406      40.906 108.180  29.364  1.00 28.91           C  
ATOM   3084  CG1 ILE A 406      41.342 109.260  30.344  1.00 37.38           C  
ATOM   3085  CG2 ILE A 406      41.327 106.836  29.937  1.00 30.64           C  
ATOM   3086  CD1 ILE A 406      42.857 109.356  30.497  1.00 37.53           C  
ATOM   3087  N   GLN A 407      40.194 107.470  26.287  1.00 20.12           N  
ATOM   3088  CA  GLN A 407      39.813 106.439  25.352  1.00 17.04           C  
ATOM   3089  C   GLN A 407      40.807 106.391  24.197  1.00 19.27           C  
ATOM   3090  O   GLN A 407      41.241 105.314  23.796  1.00 20.66           O  
ATOM   3091  CB  GLN A 407      38.407 106.685  24.846  1.00 18.40           C  
ATOM   3092  CG  GLN A 407      37.903 105.611  23.955  1.00 22.88           C  
ATOM   3093  CD  GLN A 407      36.438 105.724  23.762  1.00 28.76           C  
ATOM   3094  OE1 GLN A 407      35.953 105.765  22.635  1.00 30.93           O  
ATOM   3095  NE2 GLN A 407      35.704 105.782  24.867  1.00 21.98           N  
ATOM   3096  N   ASP A 408      41.217 107.561  23.704  1.00 21.10           N  
ATOM   3097  CA  ASP A 408      42.173 107.638  22.594  1.00 17.38           C  
ATOM   3098  C   ASP A 408      43.466 106.907  22.948  1.00 13.60           C  
ATOM   3099  O   ASP A 408      44.040 106.198  22.124  1.00 15.36           O  
ATOM   3100  CB  ASP A 408      42.520 109.088  22.252  1.00 18.85           C  
ATOM   3101  CG  ASP A 408      41.297 109.973  22.050  1.00 25.13           C  
ATOM   3102  OD1 ASP A 408      40.220 109.480  21.644  1.00 27.56           O  
ATOM   3103  OD2 ASP A 408      41.427 111.190  22.299  1.00 19.65           O  
ATOM   3104  N   LEU A 409      43.913 107.079  24.184  1.00 10.33           N  
ATOM   3105  CA  LEU A 409      45.123 106.428  24.643  1.00 10.42           C  
ATOM   3106  C   LEU A 409      44.885 104.935  24.772  1.00  8.13           C  
ATOM   3107  O   LEU A 409      45.698 104.140  24.322  1.00  9.94           O  
ATOM   3108  CB  LEU A 409      45.553 107.006  25.981  1.00  8.66           C  
ATOM   3109  CG  LEU A 409      46.918 106.584  26.514  1.00  8.23           C  
ATOM   3110  CD1 LEU A 409      48.000 107.015  25.551  1.00  9.13           C  
ATOM   3111  CD2 LEU A 409      47.143 107.229  27.886  1.00  7.92           C  
ATOM   3112  N   GLU A 410      43.756 104.552  25.354  1.00  4.49           N  
ATOM   3113  CA  GLU A 410      43.444 103.140  25.515  1.00 13.41           C  
ATOM   3114  C   GLU A 410      43.327 102.470  24.146  1.00 16.59           C  
ATOM   3115  O   GLU A 410      43.774 101.335  23.938  1.00 20.18           O  
ATOM   3116  CB  GLU A 410      42.164 102.964  26.349  1.00 13.53           C  
ATOM   3117  CG  GLU A 410      42.386 103.219  27.847  1.00 24.78           C  
ATOM   3118  CD  GLU A 410      41.115 103.163  28.688  1.00 28.16           C  
ATOM   3119  OE1 GLU A 410      40.052 103.589  28.215  1.00 29.18           O  
ATOM   3120  OE2 GLU A 410      41.171 102.711  29.845  1.00 35.86           O  
ATOM   3121  N   LYS A 411      42.790 103.215  23.188  1.00 14.54           N  
ATOM   3122  CA  LYS A 411      42.616 102.709  21.834  1.00 13.01           C  
ATOM   3123  C   LYS A 411      43.954 102.669  21.123  1.00 16.21           C  
ATOM   3124  O   LYS A 411      44.253 101.725  20.396  1.00 20.97           O  
ATOM   3125  CB  LYS A 411      41.641 103.589  21.046  1.00 10.59           C  
ATOM   3126  CG  LYS A 411      40.181 103.404  21.418  1.00  4.18           C  
ATOM   3127  CD  LYS A 411      39.290 104.197  20.496  1.00 10.37           C  
ATOM   3128  CE  LYS A 411      37.845 103.762  20.618  1.00 22.72           C  
ATOM   3129  NZ  LYS A 411      36.934 104.678  19.875  1.00 31.93           N  
ATOM   3130  N   TYR A 412      44.777 103.677  21.388  1.00 18.96           N  
ATOM   3131  CA  TYR A 412      46.094 103.794  20.776  1.00 15.32           C  
ATOM   3132  C   TYR A 412      47.116 102.772  21.272  1.00 16.27           C  
ATOM   3133  O   TYR A 412      47.984 102.346  20.516  1.00 15.21           O  
ATOM   3134  CB  TYR A 412      46.632 105.195  21.008  1.00  8.53           C  
ATOM   3135  CG  TYR A 412      47.885 105.503  20.253  1.00  2.00           C  
ATOM   3136  CD1 TYR A 412      47.833 105.907  18.924  1.00  2.00           C  
ATOM   3137  CD2 TYR A 412      49.126 105.454  20.889  1.00  5.86           C  
ATOM   3138  CE1 TYR A 412      48.982 106.256  18.248  1.00  4.02           C  
ATOM   3139  CE2 TYR A 412      50.285 105.800  20.228  1.00  2.00           C  
ATOM   3140  CZ  TYR A 412      50.208 106.197  18.911  1.00  8.98           C  
ATOM   3141  OH  TYR A 412      51.360 106.474  18.239  1.00  6.12           O  
ATOM   3142  N   VAL A 413      47.040 102.405  22.547  1.00 15.20           N  
ATOM   3143  CA  VAL A 413      47.978 101.444  23.101  1.00 13.18           C  
ATOM   3144  C   VAL A 413      47.775 100.085  22.443  1.00 18.42           C  
ATOM   3145  O   VAL A 413      48.740  99.439  22.025  1.00 24.63           O  
ATOM   3146  CB  VAL A 413      47.803 101.313  24.625  1.00 12.89           C  
ATOM   3147  CG1 VAL A 413      48.654 100.180  25.157  1.00 12.12           C  
ATOM   3148  CG2 VAL A 413      48.186 102.609  25.308  1.00  5.67           C  
ATOM   3149  N   GLU A 414      46.517  99.678  22.325  1.00 15.02           N  
ATOM   3150  CA  GLU A 414      46.172  98.398  21.724  1.00 12.77           C  
ATOM   3151  C   GLU A 414      46.499  98.304  20.236  1.00 18.89           C  
ATOM   3152  O   GLU A 414      47.044  97.307  19.785  1.00 20.48           O  
ATOM   3153  CB  GLU A 414      44.697  98.107  21.929  1.00  9.24           C  
ATOM   3154  CG  GLU A 414      44.279  96.713  21.499  1.00 14.53           C  
ATOM   3155  CD  GLU A 414      44.824  95.643  22.404  1.00 21.86           C  
ATOM   3156  OE1 GLU A 414      45.392  96.012  23.454  1.00 18.38           O  
ATOM   3157  OE2 GLU A 414      44.682  94.443  22.071  1.00 23.39           O  
ATOM   3158  N   ASP A 415      46.131  99.324  19.466  1.00 21.86           N  
ATOM   3159  CA  ASP A 415      46.400  99.344  18.025  1.00 19.65           C  
ATOM   3160  C   ASP A 415      47.910  99.251  17.829  1.00 12.02           C  
ATOM   3161  O   ASP A 415      48.404  98.497  16.994  1.00 15.11           O  
ATOM   3162  CB  ASP A 415      45.847 100.637  17.410  1.00 24.35           C  
ATOM   3163  CG  ASP A 415      45.791 100.600  15.892  1.00 36.58           C  
ATOM   3164  OD1 ASP A 415      45.258  99.615  15.320  1.00 32.99           O  
ATOM   3165  OD2 ASP A 415      46.259 101.583  15.275  1.00 40.54           O  
ATOM   3166  N   THR A 416      48.626 100.010  18.640  1.00  9.33           N  
ATOM   3167  CA  THR A 416      50.070 100.040  18.638  1.00  8.92           C  
ATOM   3168  C   THR A 416      50.606  98.627  18.877  1.00 12.14           C  
ATOM   3169  O   THR A 416      51.512  98.160  18.181  1.00 16.50           O  
ATOM   3170  CB  THR A 416      50.516 100.997  19.732  1.00  5.28           C  
ATOM   3171  OG1 THR A 416      50.233 102.331  19.300  1.00 16.43           O  
ATOM   3172  CG2 THR A 416      51.977 100.852  20.047  1.00  5.74           C  
ATOM   3173  N   LYS A 417      50.008  97.937  19.837  1.00 12.08           N  
ATOM   3174  CA  LYS A 417      50.391  96.572  20.161  1.00 12.87           C  
ATOM   3175  C   LYS A 417      50.039  95.643  18.999  1.00 16.84           C  
ATOM   3176  O   LYS A 417      50.902  94.942  18.472  1.00 25.78           O  
ATOM   3177  CB  LYS A 417      49.661  96.141  21.430  1.00  8.76           C  
ATOM   3178  CG  LYS A 417      49.663  94.659  21.715  1.00  8.56           C  
ATOM   3179  CD  LYS A 417      49.061  94.441  23.089  1.00  5.45           C  
ATOM   3180  CE  LYS A 417      48.794  92.991  23.364  1.00  2.62           C  
ATOM   3181  NZ  LYS A 417      48.449  92.816  24.801  1.00 17.18           N  
ATOM   3182  N   ILE A 418      48.768  95.667  18.600  1.00 12.07           N  
ATOM   3183  CA  ILE A 418      48.234  94.853  17.517  1.00  6.96           C  
ATOM   3184  C   ILE A 418      49.055  94.972  16.249  1.00 15.98           C  
ATOM   3185  O   ILE A 418      49.315  93.977  15.583  1.00 21.70           O  
ATOM   3186  CB  ILE A 418      46.773  95.233  17.235  1.00  4.59           C  
ATOM   3187  CG1 ILE A 418      45.903  94.868  18.435  1.00  9.39           C  
ATOM   3188  CG2 ILE A 418      46.278  94.548  16.018  1.00  8.03           C  
ATOM   3189  CD1 ILE A 418      44.455  95.148  18.243  1.00  6.11           C  
ATOM   3190  N   ASP A 419      49.506  96.177  15.932  1.00 23.37           N  
ATOM   3191  CA  ASP A 419      50.314  96.376  14.733  1.00 25.88           C  
ATOM   3192  C   ASP A 419      51.722  95.796  14.876  1.00 25.12           C  
ATOM   3193  O   ASP A 419      52.272  95.242  13.915  1.00 29.04           O  
ATOM   3194  CB  ASP A 419      50.391  97.859  14.372  1.00 33.28           C  
ATOM   3195  CG  ASP A 419      49.053  98.431  13.929  1.00 41.94           C  
ATOM   3196  OD1 ASP A 419      48.096  97.652  13.687  1.00 42.12           O  
ATOM   3197  OD2 ASP A 419      48.967  99.675  13.821  1.00 48.07           O  
ATOM   3198  N   LEU A 420      52.291  95.912  16.076  1.00 19.14           N  
ATOM   3199  CA  LEU A 420      53.633  95.404  16.362  1.00 14.12           C  
ATOM   3200  C   LEU A 420      53.674  93.880  16.318  1.00 16.43           C  
ATOM   3201  O   LEU A 420      54.659  93.289  15.867  1.00 20.04           O  
ATOM   3202  CB  LEU A 420      54.117  95.910  17.725  1.00 10.97           C  
ATOM   3203  CG  LEU A 420      54.606  97.357  17.735  1.00 12.73           C  
ATOM   3204  CD1 LEU A 420      54.772  97.881  19.141  1.00  2.63           C  
ATOM   3205  CD2 LEU A 420      55.916  97.435  16.975  1.00 17.65           C  
ATOM   3206  N   TRP A 421      52.602  93.248  16.786  1.00 13.02           N  
ATOM   3207  CA  TRP A 421      52.507  91.795  16.777  1.00 11.51           C  
ATOM   3208  C   TRP A 421      52.176  91.237  15.405  1.00 14.85           C  
ATOM   3209  O   TRP A 421      52.564  90.121  15.085  1.00 18.80           O  
ATOM   3210  CB  TRP A 421      51.505  91.313  17.815  1.00 11.57           C  
ATOM   3211  CG  TRP A 421      52.118  91.264  19.153  1.00 16.16           C  
ATOM   3212  CD1 TRP A 421      51.905  92.121  20.200  1.00  9.71           C  
ATOM   3213  CD2 TRP A 421      53.132  90.348  19.573  1.00 14.00           C  
ATOM   3214  NE1 TRP A 421      52.737  91.793  21.246  1.00 15.14           N  
ATOM   3215  CE2 TRP A 421      53.502  90.709  20.886  1.00 10.54           C  
ATOM   3216  CE3 TRP A 421      53.773  89.261  18.959  1.00  3.87           C  
ATOM   3217  CZ2 TRP A 421      54.484  90.024  21.593  1.00  4.11           C  
ATOM   3218  CZ3 TRP A 421      54.743  88.588  19.655  1.00  7.17           C  
ATOM   3219  CH2 TRP A 421      55.095  88.971  20.964  1.00  8.67           C  
ATOM   3220  N   SER A 422      51.454  92.006  14.597  1.00 15.52           N  
ATOM   3221  CA  SER A 422      51.131  91.578  13.246  1.00 13.39           C  
ATOM   3222  C   SER A 422      52.443  91.541  12.457  1.00 16.94           C  
ATOM   3223  O   SER A 422      52.725  90.576  11.746  1.00 21.64           O  
ATOM   3224  CB  SER A 422      50.150  92.552  12.606  1.00 11.39           C  
ATOM   3225  OG  SER A 422      48.878  92.464  13.222  1.00 10.59           O  
ATOM   3226  N   TYR A 423      53.268  92.570  12.630  1.00 13.74           N  
ATOM   3227  CA  TYR A 423      54.557  92.648  11.950  1.00 12.01           C  
ATOM   3228  C   TYR A 423      55.429  91.480  12.418  1.00 16.90           C  
ATOM   3229  O   TYR A 423      56.047  90.778  11.606  1.00 14.63           O  
ATOM   3230  CB  TYR A 423      55.239  93.992  12.253  1.00  9.56           C  
ATOM   3231  CG  TYR A 423      56.640  94.119  11.694  1.00 19.77           C  
ATOM   3232  CD1 TYR A 423      56.862  94.253  10.323  1.00 29.62           C  
ATOM   3233  CD2 TYR A 423      57.749  94.039  12.528  1.00 15.91           C  
ATOM   3234  CE1 TYR A 423      58.160  94.299   9.799  1.00 23.17           C  
ATOM   3235  CE2 TYR A 423      59.036  94.080  12.016  1.00 18.53           C  
ATOM   3236  CZ  TYR A 423      59.234  94.206  10.653  1.00 20.67           C  
ATOM   3237  OH  TYR A 423      60.511  94.213  10.153  1.00 26.93           O  
ATOM   3238  N   ASN A 424      55.451  91.266  13.730  1.00 19.46           N  
ATOM   3239  CA  ASN A 424      56.230  90.182  14.325  1.00 21.59           C  
ATOM   3240  C   ASN A 424      55.842  88.866  13.693  1.00 21.10           C  
ATOM   3241  O   ASN A 424      56.696  88.076  13.305  1.00 26.32           O  
ATOM   3242  CB  ASN A 424      55.998  90.111  15.836  1.00 22.66           C  
ATOM   3243  CG  ASN A 424      56.893  91.061  16.618  1.00 21.14           C  
ATOM   3244  OD1 ASN A 424      56.948  90.994  17.840  1.00 25.67           O  
ATOM   3245  ND2 ASN A 424      57.595  91.940  15.923  1.00 21.36           N  
ATOM   3246  N   ALA A 425      54.540  88.658  13.562  1.00 20.69           N  
ATOM   3247  CA  ALA A 425      54.006  87.449  12.970  1.00 18.87           C  
ATOM   3248  C   ALA A 425      54.398  87.353  11.502  1.00 20.38           C  
ATOM   3249  O   ALA A 425      54.876  86.315  11.049  1.00 22.02           O  
ATOM   3250  CB  ALA A 425      52.504  87.442  13.109  1.00 19.47           C  
ATOM   3251  N   GLU A 426      54.233  88.452  10.772  1.00 20.57           N  
ATOM   3252  CA  GLU A 426      54.555  88.482   9.350  1.00 20.69           C  
ATOM   3253  C   GLU A 426      56.016  88.173   9.102  1.00 17.93           C  
ATOM   3254  O   GLU A 426      56.338  87.361   8.236  1.00 25.62           O  
ATOM   3255  CB  GLU A 426      54.214  89.841   8.745  1.00 25.17           C  
ATOM   3256  CG  GLU A 426      54.245  89.883   7.215  1.00 31.75           C  
ATOM   3257  CD  GLU A 426      53.098  89.114   6.548  1.00 30.56           C  
ATOM   3258  OE1 GLU A 426      51.920  89.339   6.900  1.00 36.04           O  
ATOM   3259  OE2 GLU A 426      53.378  88.304   5.643  1.00 28.20           O  
ATOM   3260  N   LEU A 427      56.896  88.807   9.864  1.00 18.68           N  
ATOM   3261  CA  LEU A 427      58.327  88.580   9.707  1.00 18.26           C  
ATOM   3262  C   LEU A 427      58.742  87.169  10.129  1.00 21.54           C  
ATOM   3263  O   LEU A 427      59.500  86.516   9.410  1.00 27.82           O  
ATOM   3264  CB  LEU A 427      59.153  89.618  10.482  1.00 12.75           C  
ATOM   3265  CG  LEU A 427      60.673  89.408  10.335  1.00 18.82           C  
ATOM   3266  CD1 LEU A 427      61.101  89.689   8.903  1.00 23.66           C  
ATOM   3267  CD2 LEU A 427      61.468  90.288  11.276  1.00 12.71           C  
ATOM   3268  N   LEU A 428      58.258  86.705  11.283  1.00 24.17           N  
ATOM   3269  CA  LEU A 428      58.608  85.373  11.785  1.00 21.87           C  
ATOM   3270  C   LEU A 428      58.311  84.306  10.750  1.00 25.71           C  
ATOM   3271  O   LEU A 428      59.182  83.509  10.415  1.00 25.73           O  
ATOM   3272  CB  LEU A 428      57.862  85.032  13.077  1.00 14.93           C  
ATOM   3273  CG  LEU A 428      58.120  83.591  13.543  1.00 11.03           C  
ATOM   3274  CD1 LEU A 428      59.589  83.453  13.825  1.00 10.49           C  
ATOM   3275  CD2 LEU A 428      57.298  83.211  14.774  1.00  7.54           C  
ATOM   3276  N   VAL A 429      57.077  84.304  10.254  1.00 27.27           N  
ATOM   3277  CA  VAL A 429      56.630  83.353   9.244  1.00 23.41           C  
ATOM   3278  C   VAL A 429      57.502  83.366   7.991  1.00 26.24           C  
ATOM   3279  O   VAL A 429      57.823  82.309   7.448  1.00 30.38           O  
ATOM   3280  CB  VAL A 429      55.172  83.604   8.898  1.00 16.78           C  
ATOM   3281  CG1 VAL A 429      54.817  83.005   7.551  1.00 17.82           C  
ATOM   3282  CG2 VAL A 429      54.318  83.005   9.989  1.00 16.61           C  
ATOM   3283  N   ALA A 430      57.918  84.557   7.569  1.00 25.19           N  
ATOM   3284  CA  ALA A 430      58.777  84.712   6.403  1.00 18.86           C  
ATOM   3285  C   ALA A 430      60.175  84.153   6.679  1.00 20.21           C  
ATOM   3286  O   ALA A 430      60.699  83.370   5.890  1.00 25.83           O  
ATOM   3287  CB  ALA A 430      58.864  86.163   6.025  1.00 11.44           C  
ATOM   3288  N   LEU A 431      60.780  84.566   7.791  1.00 20.15           N  
ATOM   3289  CA  LEU A 431      62.108  84.096   8.166  1.00 18.53           C  
ATOM   3290  C   LEU A 431      62.098  82.585   8.303  1.00 20.16           C  
ATOM   3291  O   LEU A 431      62.947  81.895   7.744  1.00 26.50           O  
ATOM   3292  CB  LEU A 431      62.548  84.716   9.490  1.00 14.32           C  
ATOM   3293  CG  LEU A 431      62.741  86.229   9.481  1.00 18.87           C  
ATOM   3294  CD1 LEU A 431      63.160  86.684  10.856  1.00 28.68           C  
ATOM   3295  CD2 LEU A 431      63.789  86.627   8.458  1.00 16.29           C  
ATOM   3296  N   GLU A 432      61.110  82.073   9.019  1.00 22.24           N  
ATOM   3297  CA  GLU A 432      60.980  80.641   9.227  1.00 26.73           C  
ATOM   3298  C   GLU A 432      60.836  79.892   7.909  1.00 27.69           C  
ATOM   3299  O   GLU A 432      61.507  78.891   7.686  1.00 32.26           O  
ATOM   3300  CB  GLU A 432      59.788  80.343  10.137  1.00 33.22           C  
ATOM   3301  CG  GLU A 432      59.953  80.857  11.564  1.00 38.06           C  
ATOM   3302  CD  GLU A 432      60.942  80.044  12.386  1.00 43.18           C  
ATOM   3303  OE1 GLU A 432      62.032  79.719  11.879  1.00 46.65           O  
ATOM   3304  OE2 GLU A 432      60.634  79.731  13.553  1.00 46.37           O  
ATOM   3305  N   ASN A 433      59.995  80.401   7.021  1.00 26.95           N  
ATOM   3306  CA  ASN A 433      59.783  79.765   5.730  1.00 24.02           C  
ATOM   3307  C   ASN A 433      61.022  79.814   4.850  1.00 24.22           C  
ATOM   3308  O   ASN A 433      61.288  78.877   4.098  1.00 29.82           O  
ATOM   3309  CB  ASN A 433      58.587  80.385   5.012  1.00 23.84           C  
ATOM   3310  CG  ASN A 433      57.261  80.044   5.682  1.00 20.99           C  
ATOM   3311  OD1 ASN A 433      56.211  80.517   5.259  1.00 27.47           O  
ATOM   3312  ND2 ASN A 433      57.302  79.200   6.711  1.00 21.30           N  
ATOM   3313  N   GLN A 434      61.775  80.902   4.938  1.00 22.11           N  
ATOM   3314  CA  GLN A 434      62.999  81.038   4.165  1.00 21.32           C  
ATOM   3315  C   GLN A 434      63.980  80.009   4.718  1.00 25.45           C  
ATOM   3316  O   GLN A 434      64.643  79.293   3.971  1.00 31.25           O  
ATOM   3317  CB  GLN A 434      63.576  82.440   4.329  1.00 27.17           C  
ATOM   3318  CG  GLN A 434      64.810  82.704   3.491  1.00 35.65           C  
ATOM   3319  CD  GLN A 434      64.515  82.907   2.010  1.00 41.12           C  
ATOM   3320  OE1 GLN A 434      65.393  83.311   1.257  1.00 52.39           O  
ATOM   3321  NE2 GLN A 434      63.275  82.676   1.596  1.00 47.13           N  
ATOM   3322  N   HIS A 435      64.036  79.909   6.037  1.00 25.65           N  
ATOM   3323  CA  HIS A 435      64.920  78.958   6.684  1.00 27.12           C  
ATOM   3324  C   HIS A 435      64.544  77.509   6.291  1.00 30.72           C  
ATOM   3325  O   HIS A 435      65.385  76.763   5.805  1.00 31.13           O  
ATOM   3326  CB  HIS A 435      64.874  79.162   8.202  1.00 22.33           C  
ATOM   3327  CG  HIS A 435      65.817  78.285   8.961  1.00 18.71           C  
ATOM   3328  ND1 HIS A 435      65.409  77.476  10.000  1.00 21.40           N  
ATOM   3329  CD2 HIS A 435      67.144  78.067   8.816  1.00 17.03           C  
ATOM   3330  CE1 HIS A 435      66.440  76.794  10.461  1.00 12.36           C  
ATOM   3331  NE2 HIS A 435      67.505  77.136   9.759  1.00 23.37           N  
ATOM   3332  N   THR A 436      63.277  77.134   6.446  1.00 28.61           N  
ATOM   3333  CA  THR A 436      62.818  75.789   6.112  1.00 22.42           C  
ATOM   3334  C   THR A 436      63.159  75.364   4.687  1.00 23.29           C  
ATOM   3335  O   THR A 436      63.538  74.215   4.451  1.00 29.54           O  
ATOM   3336  CB  THR A 436      61.307  75.662   6.313  1.00 21.86           C  
ATOM   3337  OG1 THR A 436      60.989  75.907   7.690  1.00 34.24           O  
ATOM   3338  CG2 THR A 436      60.828  74.281   5.925  1.00 25.47           C  
ATOM   3339  N   ILE A 437      63.019  76.283   3.740  1.00 22.51           N  
ATOM   3340  CA  ILE A 437      63.321  75.993   2.345  1.00 15.12           C  
ATOM   3341  C   ILE A 437      64.820  75.792   2.144  1.00 22.62           C  
ATOM   3342  O   ILE A 437      65.220  74.865   1.449  1.00 35.71           O  
ATOM   3343  CB  ILE A 437      62.753  77.080   1.419  1.00  6.51           C  
ATOM   3344  CG1 ILE A 437      61.239  76.921   1.344  1.00  5.55           C  
ATOM   3345  CG2 ILE A 437      63.345  76.983   0.040  1.00  9.64           C  
ATOM   3346  CD1 ILE A 437      60.577  77.852   0.386  1.00 10.05           C  
ATOM   3347  N   ASP A 438      65.646  76.620   2.782  1.00 26.37           N  
ATOM   3348  CA  ASP A 438      67.109  76.495   2.687  1.00 26.44           C  
ATOM   3349  C   ASP A 438      67.542  75.185   3.348  1.00 23.20           C  
ATOM   3350  O   ASP A 438      68.353  74.433   2.820  1.00 29.11           O  
ATOM   3351  CB  ASP A 438      67.799  77.657   3.411  1.00 27.62           C  
ATOM   3352  CG  ASP A 438      67.525  79.005   2.766  1.00 34.94           C  
ATOM   3353  OD1 ASP A 438      67.305  79.043   1.534  1.00 37.52           O  
ATOM   3354  OD2 ASP A 438      67.548  80.030   3.493  1.00 35.96           O  
ATOM   3355  N   LEU A 439      66.985  74.943   4.523  1.00 18.05           N  
ATOM   3356  CA  LEU A 439      67.243  73.763   5.326  1.00 20.14           C  
ATOM   3357  C   LEU A 439      66.950  72.485   4.543  1.00 24.76           C  
ATOM   3358  O   LEU A 439      67.699  71.512   4.625  1.00 26.87           O  
ATOM   3359  CB  LEU A 439      66.375  73.861   6.587  1.00 15.53           C  
ATOM   3360  CG  LEU A 439      65.888  72.727   7.476  1.00 12.56           C  
ATOM   3361  CD1 LEU A 439      65.116  73.366   8.594  1.00 19.29           C  
ATOM   3362  CD2 LEU A 439      64.973  71.765   6.747  1.00 18.47           C  
ATOM   3363  N   THR A 440      65.856  72.479   3.794  1.00 28.27           N  
ATOM   3364  CA  THR A 440      65.493  71.305   3.016  1.00 26.12           C  
ATOM   3365  C   THR A 440      66.366  71.135   1.777  1.00 26.89           C  
ATOM   3366  O   THR A 440      66.774  70.012   1.447  1.00 27.79           O  
ATOM   3367  CB  THR A 440      64.019  71.332   2.627  1.00 24.19           C  
ATOM   3368  OG1 THR A 440      63.706  72.577   1.986  1.00 24.06           O  
ATOM   3369  CG2 THR A 440      63.162  71.144   3.852  1.00 16.57           C  
ATOM   3370  N   ASP A 441      66.654  72.241   1.093  1.00 22.82           N  
ATOM   3371  CA  ASP A 441      67.503  72.202  -0.089  1.00 21.95           C  
ATOM   3372  C   ASP A 441      68.865  71.703   0.355  1.00 23.46           C  
ATOM   3373  O   ASP A 441      69.486  70.877  -0.304  1.00 34.49           O  
ATOM   3374  CB  ASP A 441      67.660  73.595  -0.697  1.00 32.68           C  
ATOM   3375  CG  ASP A 441      66.365  74.148  -1.270  1.00 46.55           C  
ATOM   3376  OD1 ASP A 441      65.335  73.429  -1.291  1.00 59.03           O  
ATOM   3377  OD2 ASP A 441      66.383  75.323  -1.699  1.00 52.27           O  
ATOM   3378  N   SER A 442      69.297  72.189   1.512  1.00 25.61           N  
ATOM   3379  CA  SER A 442      70.576  71.829   2.107  1.00 23.52           C  
ATOM   3380  C   SER A 442      70.678  70.325   2.356  1.00 21.94           C  
ATOM   3381  O   SER A 442      71.681  69.714   2.006  1.00 25.66           O  
ATOM   3382  CB  SER A 442      70.772  72.606   3.410  1.00 23.08           C  
ATOM   3383  OG  SER A 442      72.036  72.345   3.976  1.00 32.37           O  
ATOM   3384  N   GLU A 443      69.648  69.732   2.954  1.00 22.08           N  
ATOM   3385  CA  GLU A 443      69.649  68.300   3.207  1.00 27.46           C  
ATOM   3386  C   GLU A 443      69.837  67.553   1.907  1.00 31.07           C  
ATOM   3387  O   GLU A 443      70.601  66.592   1.846  1.00 38.78           O  
ATOM   3388  CB  GLU A 443      68.343  67.857   3.841  1.00 33.78           C  
ATOM   3389  CG  GLU A 443      68.245  68.183   5.305  1.00 46.87           C  
ATOM   3390  CD  GLU A 443      69.371  67.578   6.117  1.00 47.11           C  
ATOM   3391  OE1 GLU A 443      69.773  66.427   5.833  1.00 50.06           O  
ATOM   3392  OE2 GLU A 443      69.850  68.265   7.044  1.00 48.11           O  
ATOM   3393  N   MET A 444      69.128  67.996   0.872  1.00 32.19           N  
ATOM   3394  CA  MET A 444      69.211  67.389  -0.452  1.00 32.62           C  
ATOM   3395  C   MET A 444      70.639  67.495  -0.976  1.00 34.14           C  
ATOM   3396  O   MET A 444      71.298  66.488  -1.235  1.00 36.08           O  
ATOM   3397  CB  MET A 444      68.262  68.097  -1.420  1.00 23.87           C  
ATOM   3398  CG  MET A 444      68.332  67.585  -2.843  1.00 25.01           C  
ATOM   3399  SD  MET A 444      67.670  65.922  -3.033  1.00 31.14           S  
ATOM   3400  CE  MET A 444      69.163  64.963  -3.075  1.00 28.71           C  
ATOM   3401  N   ASN A 445      71.108  68.727  -1.121  1.00 35.78           N  
ATOM   3402  CA  ASN A 445      72.444  68.992  -1.605  1.00 40.77           C  
ATOM   3403  C   ASN A 445      73.495  68.218  -0.795  1.00 41.70           C  
ATOM   3404  O   ASN A 445      74.465  67.704  -1.348  1.00 47.54           O  
ATOM   3405  CB  ASN A 445      72.701  70.492  -1.556  1.00 48.89           C  
ATOM   3406  CG  ASN A 445      73.875  70.896  -2.388  1.00 63.87           C  
ATOM   3407  OD1 ASN A 445      73.807  70.893  -3.618  1.00 74.34           O  
ATOM   3408  ND2 ASN A 445      74.974  71.254  -1.735  1.00 71.16           N  
ATOM   3409  N   LYS A 446      73.266  68.074   0.506  1.00 39.77           N  
ATOM   3410  CA  LYS A 446      74.192  67.342   1.364  1.00 35.61           C  
ATOM   3411  C   LYS A 446      74.302  65.892   0.938  1.00 35.74           C  
ATOM   3412  O   LYS A 446      75.412  65.362   0.837  1.00 37.91           O  
ATOM   3413  CB  LYS A 446      73.747  67.392   2.823  1.00 39.93           C  
ATOM   3414  CG  LYS A 446      74.150  68.659   3.553  1.00 40.95           C  
ATOM   3415  CD  LYS A 446      74.011  68.494   5.058  1.00 41.59           C  
ATOM   3416  CE  LYS A 446      72.628  68.834   5.553  1.00 42.30           C  
ATOM   3417  NZ  LYS A 446      72.481  68.465   6.990  1.00 40.47           N  
ATOM   3418  N   LEU A 447      73.151  65.271   0.666  1.00 34.65           N  
ATOM   3419  CA  LEU A 447      73.081  63.864   0.246  1.00 35.03           C  
ATOM   3420  C   LEU A 447      73.876  63.678  -1.040  1.00 35.62           C  
ATOM   3421  O   LEU A 447      74.725  62.778  -1.151  1.00 35.12           O  
ATOM   3422  CB  LEU A 447      71.616  63.429   0.030  1.00 32.05           C  
ATOM   3423  CG  LEU A 447      71.272  61.963  -0.291  1.00 28.23           C  
ATOM   3424  CD1 LEU A 447      71.817  61.044   0.794  1.00 11.61           C  
ATOM   3425  CD2 LEU A 447      69.754  61.785  -0.443  1.00 20.94           C  
ATOM   3426  N   PHE A 448      73.622  64.557  -1.999  1.00 32.94           N  
ATOM   3427  CA  PHE A 448      74.307  64.503  -3.278  1.00 30.93           C  
ATOM   3428  C   PHE A 448      75.819  64.551  -3.093  1.00 32.76           C  
ATOM   3429  O   PHE A 448      76.554  63.831  -3.767  1.00 36.23           O  
ATOM   3430  CB  PHE A 448      73.854  65.652  -4.177  1.00 26.89           C  
ATOM   3431  CG  PHE A 448      74.480  65.632  -5.535  1.00 22.81           C  
ATOM   3432  CD1 PHE A 448      73.954  64.828  -6.545  1.00 26.28           C  
ATOM   3433  CD2 PHE A 448      75.612  66.383  -5.795  1.00 19.18           C  
ATOM   3434  CE1 PHE A 448      74.546  64.771  -7.791  1.00 24.16           C  
ATOM   3435  CE2 PHE A 448      76.215  66.335  -7.031  1.00 26.71           C  
ATOM   3436  CZ  PHE A 448      75.679  65.523  -8.037  1.00 27.56           C  
ATOM   3437  N   GLU A 449      76.279  65.408  -2.184  1.00 34.83           N  
ATOM   3438  CA  GLU A 449      77.703  65.545  -1.921  1.00 31.28           C  
ATOM   3439  C   GLU A 449      78.254  64.300  -1.267  1.00 26.34           C  
ATOM   3440  O   GLU A 449      79.306  63.813  -1.662  1.00 31.08           O  
ATOM   3441  CB  GLU A 449      77.985  66.775  -1.061  1.00 35.69           C  
ATOM   3442  CG  GLU A 449      77.699  68.079  -1.770  1.00 46.47           C  
ATOM   3443  CD  GLU A 449      78.391  68.167  -3.117  1.00 56.60           C  
ATOM   3444  OE1 GLU A 449      79.627  68.321  -3.132  1.00 66.52           O  
ATOM   3445  OE2 GLU A 449      77.710  68.076  -4.162  1.00 60.38           O  
ATOM   3446  N   LYS A 450      77.523  63.772  -0.291  1.00 21.08           N  
ATOM   3447  CA  LYS A 450      77.922  62.567   0.428  1.00 23.18           C  
ATOM   3448  C   LYS A 450      78.159  61.440  -0.573  1.00 27.77           C  
ATOM   3449  O   LYS A 450      79.191  60.769  -0.537  1.00 31.86           O  
ATOM   3450  CB  LYS A 450      76.832  62.191   1.428  1.00 25.37           C  
ATOM   3451  CG  LYS A 450      77.019  60.878   2.156  1.00 31.07           C  
ATOM   3452  CD  LYS A 450      75.902  60.700   3.187  1.00 32.28           C  
ATOM   3453  CE  LYS A 450      75.540  59.233   3.417  1.00 37.52           C  
ATOM   3454  NZ  LYS A 450      75.025  58.536   2.187  1.00 46.45           N  
ATOM   3455  N   THR A 451      77.230  61.284  -1.505  1.00 30.81           N  
ATOM   3456  CA  THR A 451      77.336  60.273  -2.548  1.00 32.47           C  
ATOM   3457  C   THR A 451      78.496  60.594  -3.499  1.00 31.93           C  
ATOM   3458  O   THR A 451      79.229  59.704  -3.930  1.00 37.15           O  
ATOM   3459  CB  THR A 451      76.024  60.202  -3.329  1.00 31.45           C  
ATOM   3460  OG1 THR A 451      74.961  59.936  -2.406  1.00 37.41           O  
ATOM   3461  CG2 THR A 451      76.067  59.110  -4.382  1.00 34.03           C  
ATOM   3462  N   ARG A 452      78.682  61.876  -3.781  1.00 32.99           N  
ATOM   3463  CA  ARG A 452      79.747  62.341  -4.665  1.00 39.55           C  
ATOM   3464  C   ARG A 452      81.124  61.892  -4.177  1.00 43.92           C  
ATOM   3465  O   ARG A 452      81.964  61.461  -4.972  1.00 47.84           O  
ATOM   3466  CB  ARG A 452      79.724  63.870  -4.742  1.00 43.59           C  
ATOM   3467  CG  ARG A 452      80.334  64.461  -6.003  1.00 51.06           C  
ATOM   3468  CD  ARG A 452      80.660  65.937  -5.835  1.00 54.78           C  
ATOM   3469  NE  ARG A 452      82.016  66.118  -5.322  1.00 63.26           N  
ATOM   3470  CZ  ARG A 452      82.349  66.176  -4.034  1.00 65.97           C  
ATOM   3471  NH1 ARG A 452      81.425  66.076  -3.085  1.00 71.03           N  
ATOM   3472  NH2 ARG A 452      83.622  66.306  -3.692  1.00 67.44           N  
ATOM   3473  N   ARG A 453      81.347  62.002  -2.870  1.00 49.18           N  
ATOM   3474  CA  ARG A 453      82.621  61.628  -2.259  1.00 53.41           C  
ATOM   3475  C   ARG A 453      82.803  60.126  -2.191  1.00 50.42           C  
ATOM   3476  O   ARG A 453      83.921  59.633  -2.282  1.00 57.43           O  
ATOM   3477  CB  ARG A 453      82.734  62.201  -0.854  1.00 59.12           C  
ATOM   3478  CG  ARG A 453      82.464  63.671  -0.779  1.00 68.26           C  
ATOM   3479  CD  ARG A 453      82.871  64.208   0.561  1.00 77.00           C  
ATOM   3480  NE  ARG A 453      81.976  65.263   1.013  1.00 82.70           N  
ATOM   3481  CZ  ARG A 453      80.928  65.047   1.799  1.00 83.89           C  
ATOM   3482  NH1 ARG A 453      80.653  63.818   2.218  1.00 87.30           N  
ATOM   3483  NH2 ARG A 453      80.143  66.054   2.146  1.00 91.01           N  
ATOM   3484  N   GLN A 454      81.702  59.412  -1.993  1.00 42.68           N  
ATOM   3485  CA  GLN A 454      81.717  57.958  -1.915  1.00 36.33           C  
ATOM   3486  C   GLN A 454      82.160  57.344  -3.233  1.00 35.03           C  
ATOM   3487  O   GLN A 454      82.888  56.346  -3.263  1.00 40.42           O  
ATOM   3488  CB  GLN A 454      80.321  57.444  -1.602  1.00 34.54           C  
ATOM   3489  CG  GLN A 454      80.185  56.839  -0.244  1.00 38.47           C  
ATOM   3490  CD  GLN A 454      78.942  56.012  -0.136  1.00 43.37           C  
ATOM   3491  OE1 GLN A 454      77.866  56.432  -0.560  1.00 42.44           O  
ATOM   3492  NE2 GLN A 454      79.079  54.811   0.409  1.00 47.53           N  
ATOM   3493  N   LEU A 455      81.678  57.939  -4.321  1.00 26.16           N  
ATOM   3494  CA  LEU A 455      81.975  57.482  -5.664  1.00 21.32           C  
ATOM   3495  C   LEU A 455      83.398  57.793  -6.152  1.00 23.85           C  
ATOM   3496  O   LEU A 455      83.918  57.104  -7.036  1.00 24.85           O  
ATOM   3497  CB  LEU A 455      80.920  58.033  -6.621  1.00 19.35           C  
ATOM   3498  CG  LEU A 455      79.513  57.468  -6.382  1.00 18.88           C  
ATOM   3499  CD1 LEU A 455      78.495  58.285  -7.112  1.00 27.25           C  
ATOM   3500  CD2 LEU A 455      79.431  56.021  -6.837  1.00 29.99           C  
ATOM   3501  N   ARG A 456      84.043  58.792  -5.552  1.00 23.06           N  
ATOM   3502  CA  ARG A 456      85.404  59.170  -5.926  1.00 23.09           C  
ATOM   3503  C   ARG A 456      85.532  59.291  -7.439  1.00 30.18           C  
ATOM   3504  O   ARG A 456      84.636  59.819  -8.089  1.00 32.67           O  
ATOM   3505  CB  ARG A 456      86.417  58.149  -5.385  1.00 25.17           C  
ATOM   3506  CG  ARG A 456      86.606  58.176  -3.882  1.00 21.95           C  
ATOM   3507  CD  ARG A 456      87.483  59.331  -3.456  1.00 24.39           C  
ATOM   3508  NE  ARG A 456      88.898  59.053  -3.669  1.00 23.80           N  
ATOM   3509  CZ  ARG A 456      89.696  58.517  -2.748  1.00 29.37           C  
ATOM   3510  NH1 ARG A 456      89.216  58.194  -1.554  1.00 25.63           N  
ATOM   3511  NH2 ARG A 456      90.986  58.340  -2.999  1.00 22.66           N  
ATOM   3512  N   GLU A 457      86.615  58.753  -7.999  1.00 35.62           N  
ATOM   3513  CA  GLU A 457      86.863  58.811  -9.434  1.00 34.61           C  
ATOM   3514  C   GLU A 457      86.099  57.768 -10.233  1.00 34.03           C  
ATOM   3515  O   GLU A 457      86.358  57.586 -11.416  1.00 37.05           O  
ATOM   3516  CB  GLU A 457      88.354  58.628  -9.704  1.00 39.31           C  
ATOM   3517  CG  GLU A 457      89.219  59.675  -9.067  1.00 44.20           C  
ATOM   3518  CD  GLU A 457      88.792  61.071  -9.449  1.00 47.86           C  
ATOM   3519  OE1 GLU A 457      88.534  61.320 -10.648  1.00 50.97           O  
ATOM   3520  OE2 GLU A 457      88.702  61.921  -8.545  1.00 49.38           O  
ATOM   3521  N   ASN A 458      85.137  57.104  -9.609  1.00 29.07           N  
ATOM   3522  CA  ASN A 458      84.397  56.062 -10.298  1.00 31.11           C  
ATOM   3523  C   ASN A 458      83.119  56.540 -10.987  1.00 32.76           C  
ATOM   3524  O   ASN A 458      82.450  55.753 -11.663  1.00 36.74           O  
ATOM   3525  CB  ASN A 458      84.059  54.933  -9.320  1.00 37.54           C  
ATOM   3526  CG  ASN A 458      85.279  54.418  -8.555  1.00 42.38           C  
ATOM   3527  OD1 ASN A 458      86.294  55.110  -8.401  1.00 46.69           O  
ATOM   3528  ND2 ASN A 458      85.161  53.209  -8.025  1.00 42.20           N  
ATOM   3529  N   ALA A 459      82.772  57.815 -10.824  1.00 30.77           N  
ATOM   3530  CA  ALA A 459      81.551  58.352 -11.423  1.00 23.97           C  
ATOM   3531  C   ALA A 459      81.631  59.835 -11.730  1.00 25.70           C  
ATOM   3532  O   ALA A 459      82.440  60.560 -11.148  1.00 27.69           O  
ATOM   3533  CB  ALA A 459      80.377  58.088 -10.514  1.00 21.16           C  
ATOM   3534  N   GLU A 460      80.760  60.288 -12.623  1.00 30.21           N  
ATOM   3535  CA  GLU A 460      80.720  61.694 -13.018  1.00 37.17           C  
ATOM   3536  C   GLU A 460      79.332  62.310 -12.848  1.00 39.88           C  
ATOM   3537  O   GLU A 460      78.317  61.681 -13.160  1.00 43.63           O  
ATOM   3538  CB  GLU A 460      81.174  61.843 -14.470  1.00 37.60           C  
ATOM   3539  CG  GLU A 460      82.601  61.394 -14.704  1.00 37.98           C  
ATOM   3540  CD  GLU A 460      83.007  61.446 -16.158  1.00 34.55           C  
ATOM   3541  OE1 GLU A 460      82.248  62.000 -16.979  1.00 37.97           O  
ATOM   3542  OE2 GLU A 460      84.097  60.930 -16.473  1.00 37.11           O  
ATOM   3543  N   GLU A 461      79.290  63.539 -12.342  1.00 38.35           N  
ATOM   3544  CA  GLU A 461      78.026  64.227 -12.144  1.00 37.28           C  
ATOM   3545  C   GLU A 461      77.453  64.592 -13.505  1.00 31.47           C  
ATOM   3546  O   GLU A 461      78.044  65.358 -14.262  1.00 32.33           O  
ATOM   3547  CB  GLU A 461      78.226  65.478 -11.287  1.00 45.09           C  
ATOM   3548  CG  GLU A 461      76.946  66.246 -11.017  1.00 52.64           C  
ATOM   3549  CD  GLU A 461      77.110  67.394 -10.041  1.00 63.52           C  
ATOM   3550  OE1 GLU A 461      78.159  67.473  -9.370  1.00 69.29           O  
ATOM   3551  OE2 GLU A 461      76.168  68.208  -9.917  1.00 71.35           O  
ATOM   3552  N   MET A 462      76.302  64.026 -13.818  1.00 28.51           N  
ATOM   3553  CA  MET A 462      75.653  64.282 -15.094  1.00 34.24           C  
ATOM   3554  C   MET A 462      74.933  65.617 -15.157  1.00 34.24           C  
ATOM   3555  O   MET A 462      74.112  65.833 -16.042  1.00 40.91           O  
ATOM   3556  CB  MET A 462      74.672  63.154 -15.409  1.00 35.73           C  
ATOM   3557  CG  MET A 462      75.349  61.823 -15.659  1.00 41.72           C  
ATOM   3558  SD  MET A 462      74.226  60.450 -15.434  1.00 52.20           S  
ATOM   3559  CE  MET A 462      73.268  60.598 -16.951  1.00 51.41           C  
ATOM   3560  N   GLY A 463      75.194  66.487 -14.188  1.00 32.49           N  
ATOM   3561  CA  GLY A 463      74.554  67.792 -14.161  1.00 28.98           C  
ATOM   3562  C   GLY A 463      73.057  67.813 -13.893  1.00 28.44           C  
ATOM   3563  O   GLY A 463      72.488  68.872 -13.638  1.00 30.66           O  
ATOM   3564  N   ASN A 464      72.415  66.651 -13.920  1.00 28.09           N  
ATOM   3565  CA  ASN A 464      70.976  66.573 -13.695  1.00 31.80           C  
ATOM   3566  C   ASN A 464      70.631  66.075 -12.302  1.00 34.45           C  
ATOM   3567  O   ASN A 464      69.476  65.787 -12.001  1.00 35.15           O  
ATOM   3568  CB  ASN A 464      70.331  65.656 -14.740  1.00 34.06           C  
ATOM   3569  CG  ASN A 464      70.806  64.224 -14.629  1.00 32.15           C  
ATOM   3570  OD1 ASN A 464      71.834  63.946 -14.006  1.00 31.62           O  
ATOM   3571  ND2 ASN A 464      70.066  63.304 -15.242  1.00 28.52           N  
ATOM   3572  N   GLY A 465      71.631  66.018 -11.436  1.00 33.79           N  
ATOM   3573  CA  GLY A 465      71.408  65.532 -10.091  1.00 31.79           C  
ATOM   3574  C   GLY A 465      71.646  64.037 -10.072  1.00 34.85           C  
ATOM   3575  O   GLY A 465      71.282  63.360  -9.108  1.00 35.79           O  
ATOM   3576  N   CYS A 466      72.237  63.522 -11.150  1.00 32.20           N  
ATOM   3577  CA  CYS A 466      72.539  62.100 -11.274  1.00 29.67           C  
ATOM   3578  C   CYS A 466      74.022  61.899 -11.495  1.00 29.23           C  
ATOM   3579  O   CYS A 466      74.704  62.777 -12.020  1.00 27.12           O  
ATOM   3580  CB  CYS A 466      71.817  61.492 -12.474  1.00 29.00           C  
ATOM   3581  SG  CYS A 466      70.032  61.800 -12.559  1.00 35.32           S  
ATOM   3582  N   PHE A 467      74.503  60.719 -11.124  1.00 31.90           N  
ATOM   3583  CA  PHE A 467      75.895  60.347 -11.302  1.00 33.38           C  
ATOM   3584  C   PHE A 467      75.935  59.234 -12.322  1.00 39.27           C  
ATOM   3585  O   PHE A 467      75.112  58.324 -12.264  1.00 46.64           O  
ATOM   3586  CB  PHE A 467      76.457  59.774 -10.013  1.00 23.67           C  
ATOM   3587  CG  PHE A 467      76.583  60.762  -8.919  1.00 25.03           C  
ATOM   3588  CD1 PHE A 467      77.660  61.636  -8.887  1.00 22.10           C  
ATOM   3589  CD2 PHE A 467      75.648  60.803  -7.897  1.00 27.04           C  
ATOM   3590  CE1 PHE A 467      77.810  62.531  -7.855  1.00 24.33           C  
ATOM   3591  CE2 PHE A 467      75.789  61.702  -6.849  1.00 33.28           C  
ATOM   3592  CZ  PHE A 467      76.873  62.566  -6.829  1.00 31.12           C  
ATOM   3593  N   LYS A 468      76.843  59.319 -13.285  1.00 45.69           N  
ATOM   3594  CA  LYS A 468      76.982  58.237 -14.245  1.00 46.65           C  
ATOM   3595  C   LYS A 468      78.127  57.426 -13.646  1.00 45.22           C  
ATOM   3596  O   LYS A 468      79.263  57.910 -13.554  1.00 41.32           O  
ATOM   3597  CB  LYS A 468      77.349  58.745 -15.637  1.00 47.74           C  
ATOM   3598  CG  LYS A 468      77.279  57.663 -16.705  1.00 43.32           C  
ATOM   3599  CD  LYS A 468      77.874  58.170 -17.994  1.00 56.34           C  
ATOM   3600  CE  LYS A 468      77.996  57.071 -19.036  1.00 63.17           C  
ATOM   3601  NZ  LYS A 468      78.739  57.556 -20.246  1.00 63.35           N  
ATOM   3602  N   ILE A 469      77.788  56.246 -13.132  1.00 40.99           N  
ATOM   3603  CA  ILE A 469      78.749  55.344 -12.495  1.00 35.87           C  
ATOM   3604  C   ILE A 469      79.359  54.453 -13.572  1.00 33.28           C  
ATOM   3605  O   ILE A 469      78.715  53.525 -14.053  1.00 33.65           O  
ATOM   3606  CB  ILE A 469      78.036  54.489 -11.424  1.00 34.93           C  
ATOM   3607  CG1 ILE A 469      77.428  55.400 -10.348  1.00 24.21           C  
ATOM   3608  CG2 ILE A 469      78.994  53.492 -10.808  1.00 39.56           C  
ATOM   3609  CD1 ILE A 469      76.566  54.673  -9.363  1.00 23.94           C  
ATOM   3610  N   TYR A 470      80.612  54.724 -13.924  1.00 28.28           N  
ATOM   3611  CA  TYR A 470      81.312  53.997 -14.982  1.00 25.73           C  
ATOM   3612  C   TYR A 470      81.764  52.563 -14.707  1.00 27.71           C  
ATOM   3613  O   TYR A 470      82.879  52.168 -15.053  1.00 29.42           O  
ATOM   3614  CB  TYR A 470      82.504  54.823 -15.457  1.00 28.01           C  
ATOM   3615  CG  TYR A 470      82.123  56.116 -16.126  1.00 26.84           C  
ATOM   3616  CD1 TYR A 470      81.711  57.212 -15.378  1.00 26.87           C  
ATOM   3617  CD2 TYR A 470      82.187  56.248 -17.506  1.00 20.82           C  
ATOM   3618  CE1 TYR A 470      81.374  58.404 -15.983  1.00 28.51           C  
ATOM   3619  CE2 TYR A 470      81.853  57.438 -18.119  1.00 32.92           C  
ATOM   3620  CZ  TYR A 470      81.446  58.515 -17.350  1.00 31.31           C  
ATOM   3621  OH  TYR A 470      81.108  59.703 -17.951  1.00 38.49           O  
ATOM   3622  N   HIS A 471      80.895  51.762 -14.121  1.00 25.81           N  
ATOM   3623  CA  HIS A 471      81.260  50.400 -13.842  1.00 30.09           C  
ATOM   3624  C   HIS A 471      80.016  49.601 -13.543  1.00 39.59           C  
ATOM   3625  O   HIS A 471      78.983  50.168 -13.203  1.00 38.74           O  
ATOM   3626  CB  HIS A 471      82.255  50.342 -12.678  1.00 35.75           C  
ATOM   3627  CG  HIS A 471      81.653  50.604 -11.331  1.00 41.65           C  
ATOM   3628  ND1 HIS A 471      80.905  49.666 -10.651  1.00 40.93           N  
ATOM   3629  CD2 HIS A 471      81.719  51.688 -10.520  1.00 44.16           C  
ATOM   3630  CE1 HIS A 471      80.534  50.161  -9.483  1.00 41.36           C  
ATOM   3631  NE2 HIS A 471      81.016  51.385  -9.379  1.00 34.70           N  
ATOM   3632  N   LYS A 472      80.119  48.284 -13.701  1.00 52.63           N  
ATOM   3633  CA  LYS A 472      79.009  47.379 -13.440  1.00 61.47           C  
ATOM   3634  C   LYS A 472      78.619  47.557 -11.986  1.00 59.72           C  
ATOM   3635  O   LYS A 472      79.437  47.342 -11.084  1.00 59.17           O  
ATOM   3636  CB  LYS A 472      79.436  45.928 -13.695  1.00 77.95           C  
ATOM   3637  CG  LYS A 472      78.285  44.917 -13.789  1.00 92.30           C  
ATOM   3638  CD  LYS A 472      77.691  44.506 -12.429  1.00 97.55           C  
ATOM   3639  CE  LYS A 472      78.264  43.184 -11.916  1.00 95.52           C  
ATOM   3640  NZ  LYS A 472      79.565  43.305 -11.190  1.00 96.00           N  
ATOM   3641  N   CYS A 473      77.392  48.008 -11.768  1.00 56.68           N  
ATOM   3642  CA  CYS A 473      76.879  48.229 -10.434  1.00 54.04           C  
ATOM   3643  C   CYS A 473      75.487  47.624 -10.320  1.00 51.18           C  
ATOM   3644  O   CYS A 473      74.481  48.288 -10.567  1.00 49.95           O  
ATOM   3645  CB  CYS A 473      76.848  49.730 -10.136  1.00 49.84           C  
ATOM   3646  SG  CYS A 473      76.552  50.159  -8.393  1.00 49.43           S  
ATOM   3647  N   ASP A 474      75.430  46.346  -9.952  1.00 49.56           N  
ATOM   3648  CA  ASP A 474      74.148  45.677  -9.803  1.00 45.83           C  
ATOM   3649  C   ASP A 474      73.457  46.229  -8.574  1.00 45.30           C  
ATOM   3650  O   ASP A 474      74.049  46.999  -7.829  1.00 48.26           O  
ATOM   3651  CB  ASP A 474      74.309  44.155  -9.706  1.00 44.84           C  
ATOM   3652  CG  ASP A 474      75.143  43.705  -8.515  1.00 47.03           C  
ATOM   3653  OD1 ASP A 474      75.406  44.499  -7.592  1.00 45.01           O  
ATOM   3654  OD2 ASP A 474      75.535  42.521  -8.500  1.00 53.41           O  
ATOM   3655  N   ASN A 475      72.233  45.788  -8.323  1.00 46.29           N  
ATOM   3656  CA  ASN A 475      71.473  46.276  -7.180  1.00 44.03           C  
ATOM   3657  C   ASN A 475      72.211  46.195  -5.845  1.00 43.54           C  
ATOM   3658  O   ASN A 475      72.168  47.137  -5.055  1.00 47.28           O  
ATOM   3659  CB  ASN A 475      70.118  45.582  -7.117  1.00 39.17           C  
ATOM   3660  CG  ASN A 475      69.272  45.838  -8.359  1.00 40.19           C  
ATOM   3661  OD1 ASN A 475      68.214  45.237  -8.526  1.00 48.60           O  
ATOM   3662  ND2 ASN A 475      69.726  46.744  -9.229  1.00 35.37           N  
ATOM   3663  N   ALA A 476      72.941  45.109  -5.617  1.00 40.64           N  
ATOM   3664  CA  ALA A 476      73.694  44.965  -4.373  1.00 37.73           C  
ATOM   3665  C   ALA A 476      74.729  46.079  -4.276  1.00 34.75           C  
ATOM   3666  O   ALA A 476      75.019  46.577  -3.194  1.00 36.87           O  
ATOM   3667  CB  ALA A 476      74.375  43.609  -4.315  1.00 40.60           C  
ATOM   3668  N   CYS A 477      75.267  46.476  -5.424  1.00 32.87           N  
ATOM   3669  CA  CYS A 477      76.261  47.539  -5.496  1.00 30.37           C  
ATOM   3670  C   CYS A 477      75.559  48.854  -5.226  1.00 30.57           C  
ATOM   3671  O   CYS A 477      76.027  49.654  -4.416  1.00 36.81           O  
ATOM   3672  CB  CYS A 477      76.923  47.548  -6.879  1.00 33.65           C  
ATOM   3673  SG  CYS A 477      77.881  49.032  -7.337  1.00 43.64           S  
ATOM   3674  N   ILE A 478      74.408  49.054  -5.868  1.00 29.71           N  
ATOM   3675  CA  ILE A 478      73.638  50.278  -5.685  1.00 32.14           C  
ATOM   3676  C   ILE A 478      73.277  50.441  -4.219  1.00 40.58           C  
ATOM   3677  O   ILE A 478      73.331  51.546  -3.676  1.00 42.95           O  
ATOM   3678  CB  ILE A 478      72.364  50.280  -6.532  1.00 26.98           C  
ATOM   3679  CG1 ILE A 478      72.735  50.440  -8.004  1.00 29.75           C  
ATOM   3680  CG2 ILE A 478      71.449  51.411  -6.106  1.00 26.82           C  
ATOM   3681  CD1 ILE A 478      73.562  51.681  -8.281  1.00 28.76           C  
ATOM   3682  N   GLU A 479      72.973  49.328  -3.568  1.00 46.80           N  
ATOM   3683  CA  GLU A 479      72.625  49.358  -2.165  1.00 53.16           C  
ATOM   3684  C   GLU A 479      73.793  49.882  -1.329  1.00 52.51           C  
ATOM   3685  O   GLU A 479      73.621  50.831  -0.568  1.00 60.73           O  
ATOM   3686  CB  GLU A 479      72.206  47.968  -1.692  1.00 62.35           C  
ATOM   3687  CG  GLU A 479      70.870  47.937  -0.961  1.00 81.62           C  
ATOM   3688  CD  GLU A 479      70.855  48.790   0.304  1.00 93.04           C  
ATOM   3689  OE1 GLU A 479      70.593  50.008   0.194  1.00 98.42           O  
ATOM   3690  OE2 GLU A 479      71.093  48.244   1.408  1.00 96.44           O  
ATOM   3691  N   SER A 480      74.988  49.326  -1.520  1.00 49.30           N  
ATOM   3692  CA  SER A 480      76.161  49.741  -0.742  1.00 42.82           C  
ATOM   3693  C   SER A 480      76.386  51.243  -0.770  1.00 34.72           C  
ATOM   3694  O   SER A 480      76.818  51.834   0.223  1.00 34.11           O  
ATOM   3695  CB  SER A 480      77.427  49.003  -1.200  1.00 42.54           C  
ATOM   3696  OG  SER A 480      77.840  49.383  -2.501  1.00 42.95           O  
ATOM   3697  N   ILE A 481      76.098  51.849  -1.915  1.00 24.93           N  
ATOM   3698  CA  ILE A 481      76.251  53.280  -2.076  1.00 20.73           C  
ATOM   3699  C   ILE A 481      75.221  53.962  -1.210  1.00 18.82           C  
ATOM   3700  O   ILE A 481      75.509  54.943  -0.539  1.00 26.36           O  
ATOM   3701  CB  ILE A 481      76.025  53.712  -3.531  1.00 19.53           C  
ATOM   3702  CG1 ILE A 481      77.095  53.102  -4.427  1.00 11.38           C  
ATOM   3703  CG2 ILE A 481      76.024  55.234  -3.641  1.00 15.10           C  
ATOM   3704  CD1 ILE A 481      76.981  53.518  -5.858  1.00 18.92           C  
ATOM   3705  N   ARG A 482      74.008  53.440  -1.233  1.00 19.88           N  
ATOM   3706  CA  ARG A 482      72.950  54.013  -0.435  1.00 27.21           C  
ATOM   3707  C   ARG A 482      73.268  53.907   1.054  1.00 37.30           C  
ATOM   3708  O   ARG A 482      73.050  54.865   1.792  1.00 45.69           O  
ATOM   3709  CB  ARG A 482      71.617  53.345  -0.755  1.00 22.53           C  
ATOM   3710  CG  ARG A 482      71.226  53.479  -2.208  1.00 24.08           C  
ATOM   3711  CD  ARG A 482      69.760  53.201  -2.423  1.00 26.31           C  
ATOM   3712  NE  ARG A 482      69.392  51.838  -2.070  1.00 25.89           N  
ATOM   3713  CZ  ARG A 482      68.744  51.018  -2.883  1.00 26.15           C  
ATOM   3714  NH1 ARG A 482      68.399  51.422  -4.103  1.00 29.08           N  
ATOM   3715  NH2 ARG A 482      68.396  49.812  -2.461  1.00 25.11           N  
ATOM   3716  N   ASN A 483      73.817  52.774   1.499  1.00 42.27           N  
ATOM   3717  CA  ASN A 483      74.134  52.614   2.921  1.00 47.44           C  
ATOM   3718  C   ASN A 483      75.593  52.810   3.304  1.00 45.44           C  
ATOM   3719  O   ASN A 483      76.160  52.047   4.079  1.00 49.54           O  
ATOM   3720  CB  ASN A 483      73.597  51.294   3.483  1.00 57.97           C  
ATOM   3721  CG  ASN A 483      74.135  50.087   2.759  1.00 66.54           C  
ATOM   3722  OD1 ASN A 483      75.116  49.481   3.177  1.00 74.87           O  
ATOM   3723  ND2 ASN A 483      73.479  49.716   1.674  1.00 71.76           N  
ATOM   3724  N   GLY A 484      76.188  53.855   2.747  1.00 44.48           N  
ATOM   3725  CA  GLY A 484      77.563  54.218   3.041  1.00 38.10           C  
ATOM   3726  C   GLY A 484      78.689  53.201   3.085  1.00 37.44           C  
ATOM   3727  O   GLY A 484      79.791  53.564   3.506  1.00 43.67           O  
ATOM   3728  N   THR A 485      78.467  51.965   2.652  1.00 29.06           N  
ATOM   3729  CA  THR A 485      79.545  50.989   2.692  1.00 27.44           C  
ATOM   3730  C   THR A 485      80.206  50.755   1.341  1.00 33.51           C  
ATOM   3731  O   THR A 485      80.973  49.802   1.189  1.00 39.55           O  
ATOM   3732  CB  THR A 485      79.086  49.631   3.247  1.00 25.29           C  
ATOM   3733  OG1 THR A 485      78.004  49.132   2.455  1.00 27.65           O  
ATOM   3734  CG2 THR A 485      78.666  49.756   4.692  1.00 23.79           C  
ATOM   3735  N   TYR A 486      79.932  51.618   0.367  1.00 32.98           N  
ATOM   3736  CA  TYR A 486      80.509  51.470  -0.964  1.00 28.39           C  
ATOM   3737  C   TYR A 486      82.016  51.644  -1.004  1.00 28.40           C  
ATOM   3738  O   TYR A 486      82.522  52.747  -0.835  1.00 29.73           O  
ATOM   3739  CB  TYR A 486      79.866  52.456  -1.919  1.00 31.35           C  
ATOM   3740  CG  TYR A 486      80.436  52.452  -3.317  1.00 33.59           C  
ATOM   3741  CD1 TYR A 486      79.956  51.571  -4.285  1.00 29.52           C  
ATOM   3742  CD2 TYR A 486      81.402  53.383  -3.695  1.00 34.40           C  
ATOM   3743  CE1 TYR A 486      80.416  51.625  -5.589  1.00 27.88           C  
ATOM   3744  CE2 TYR A 486      81.865  53.442  -4.997  1.00 35.01           C  
ATOM   3745  CZ  TYR A 486      81.367  52.565  -5.937  1.00 31.57           C  
ATOM   3746  OH  TYR A 486      81.800  52.662  -7.237  1.00 42.08           O  
ATOM   3747  N   ASP A 487      82.718  50.546  -1.261  1.00 33.49           N  
ATOM   3748  CA  ASP A 487      84.176  50.543  -1.359  1.00 38.26           C  
ATOM   3749  C   ASP A 487      84.525  50.846  -2.814  1.00 38.39           C  
ATOM   3750  O   ASP A 487      84.361  50.000  -3.694  1.00 45.75           O  
ATOM   3751  CB  ASP A 487      84.722  49.164  -0.959  1.00 45.11           C  
ATOM   3752  CG  ASP A 487      86.238  49.147  -0.791  1.00 50.89           C  
ATOM   3753  OD1 ASP A 487      86.922  50.114  -1.213  1.00 46.84           O  
ATOM   3754  OD2 ASP A 487      86.742  48.146  -0.230  1.00 52.56           O  
ATOM   3755  N   HIS A 488      85.035  52.043  -3.067  1.00 32.94           N  
ATOM   3756  CA  HIS A 488      85.362  52.438  -4.427  1.00 30.10           C  
ATOM   3757  C   HIS A 488      86.633  51.815  -5.015  1.00 30.88           C  
ATOM   3758  O   HIS A 488      86.757  51.680  -6.235  1.00 27.61           O  
ATOM   3759  CB  HIS A 488      85.449  53.959  -4.516  1.00 29.75           C  
ATOM   3760  CG  HIS A 488      86.792  54.507  -4.153  1.00 30.27           C  
ATOM   3761  ND1 HIS A 488      87.658  55.031  -5.090  1.00 33.93           N  
ATOM   3762  CD2 HIS A 488      87.432  54.587  -2.962  1.00 22.19           C  
ATOM   3763  CE1 HIS A 488      88.773  55.409  -4.491  1.00 32.48           C  
ATOM   3764  NE2 HIS A 488      88.661  55.150  -3.200  1.00 29.37           N  
ATOM   3765  N   ASP A 489      87.589  51.458  -4.166  1.00 30.33           N  
ATOM   3766  CA  ASP A 489      88.823  50.886  -4.676  1.00 36.57           C  
ATOM   3767  C   ASP A 489      88.514  49.629  -5.461  1.00 35.99           C  
ATOM   3768  O   ASP A 489      89.113  49.370  -6.496  1.00 41.15           O  
ATOM   3769  CB  ASP A 489      89.818  50.605  -3.546  1.00 52.28           C  
ATOM   3770  CG  ASP A 489      90.983  51.604  -3.519  1.00 66.32           C  
ATOM   3771  OD1 ASP A 489      90.740  52.833  -3.544  1.00 75.34           O  
ATOM   3772  OD2 ASP A 489      92.151  51.158  -3.469  1.00 72.14           O  
ATOM   3773  N   VAL A 490      87.492  48.913  -5.017  1.00 33.83           N  
ATOM   3774  CA  VAL A 490      87.070  47.681  -5.669  1.00 32.29           C  
ATOM   3775  C   VAL A 490      86.776  47.842  -7.164  1.00 36.50           C  
ATOM   3776  O   VAL A 490      87.122  46.970  -7.954  1.00 46.01           O  
ATOM   3777  CB  VAL A 490      85.804  47.107  -4.997  1.00 26.77           C  
ATOM   3778  CG1 VAL A 490      85.406  45.806  -5.656  1.00 33.24           C  
ATOM   3779  CG2 VAL A 490      86.037  46.896  -3.512  1.00 31.08           C  
ATOM   3780  N   TYR A 491      86.137  48.948  -7.550  1.00 35.93           N  
ATOM   3781  CA  TYR A 491      85.778  49.177  -8.953  1.00 27.87           C  
ATOM   3782  C   TYR A 491      86.594  50.299  -9.591  1.00 26.03           C  
ATOM   3783  O   TYR A 491      86.393  50.633 -10.767  1.00 22.61           O  
ATOM   3784  CB  TYR A 491      84.288  49.535  -9.073  1.00 27.40           C  
ATOM   3785  CG  TYR A 491      83.370  48.807  -8.116  1.00 25.48           C  
ATOM   3786  CD1 TYR A 491      83.215  49.245  -6.803  1.00 26.46           C  
ATOM   3787  CD2 TYR A 491      82.641  47.698  -8.528  1.00 28.89           C  
ATOM   3788  CE1 TYR A 491      82.359  48.599  -5.923  1.00 32.96           C  
ATOM   3789  CE2 TYR A 491      81.773  47.039  -7.656  1.00 30.99           C  
ATOM   3790  CZ  TYR A 491      81.636  47.497  -6.353  1.00 36.51           C  
ATOM   3791  OH  TYR A 491      80.764  46.870  -5.485  1.00 37.66           O  
ATOM   3792  N   ARG A 492      87.523  50.860  -8.833  1.00 19.44           N  
ATOM   3793  CA  ARG A 492      88.323  51.964  -9.330  1.00 29.29           C  
ATOM   3794  C   ARG A 492      88.906  51.734 -10.710  1.00 35.78           C  
ATOM   3795  O   ARG A 492      88.719  52.549 -11.608  1.00 37.70           O  
ATOM   3796  CB  ARG A 492      89.430  52.302  -8.337  1.00 37.21           C  
ATOM   3797  CG  ARG A 492      90.194  53.570  -8.663  1.00 37.65           C  
ATOM   3798  CD  ARG A 492      91.005  54.013  -7.460  1.00 45.73           C  
ATOM   3799  NE  ARG A 492      91.885  55.139  -7.771  1.00 53.71           N  
ATOM   3800  CZ  ARG A 492      91.556  56.420  -7.638  1.00 49.31           C  
ATOM   3801  NH1 ARG A 492      90.353  56.774  -7.196  1.00 57.93           N  
ATOM   3802  NH2 ARG A 492      92.437  57.354  -7.955  1.00 50.89           N  
ATOM   3803  N   ASN A 493      89.591  50.611 -10.879  1.00 48.39           N  
ATOM   3804  CA  ASN A 493      90.224  50.264 -12.150  1.00 54.56           C  
ATOM   3805  C   ASN A 493      89.247  50.225 -13.307  1.00 52.62           C  
ATOM   3806  O   ASN A 493      89.454  50.909 -14.305  1.00 60.80           O  
ATOM   3807  CB  ASN A 493      90.969  48.928 -12.051  1.00 61.66           C  
ATOM   3808  CG  ASN A 493      92.232  49.028 -11.226  1.00 71.08           C  
ATOM   3809  OD1 ASN A 493      92.900  50.059 -11.219  1.00 74.18           O  
ATOM   3810  ND2 ASN A 493      92.562  47.958 -10.512  1.00 75.00           N  
ATOM   3811  N   GLU A 494      88.164  49.461 -13.168  1.00 44.87           N  
ATOM   3812  CA  GLU A 494      87.182  49.362 -14.242  1.00 39.45           C  
ATOM   3813  C   GLU A 494      86.621  50.726 -14.622  1.00 38.38           C  
ATOM   3814  O   GLU A 494      86.464  51.027 -15.805  1.00 36.39           O  
ATOM   3815  CB  GLU A 494      86.032  48.433 -13.862  1.00 39.96           C  
ATOM   3816  CG  GLU A 494      84.990  48.300 -14.973  1.00 36.76           C  
ATOM   3817  CD  GLU A 494      83.745  47.537 -14.556  1.00 36.67           C  
ATOM   3818  OE1 GLU A 494      83.712  46.994 -13.424  1.00 31.26           O  
ATOM   3819  OE2 GLU A 494      82.798  47.486 -15.374  1.00 39.08           O  
ATOM   3820  N   ALA A 495      86.318  51.541 -13.613  1.00 38.48           N  
ATOM   3821  CA  ALA A 495      85.778  52.880 -13.827  1.00 35.22           C  
ATOM   3822  C   ALA A 495      86.816  53.784 -14.495  1.00 34.67           C  
ATOM   3823  O   ALA A 495      86.513  54.499 -15.452  1.00 31.25           O  
ATOM   3824  CB  ALA A 495      85.329  53.474 -12.508  1.00 34.49           C  
ATOM   3825  N   LEU A 496      88.046  53.720 -14.005  1.00 31.21           N  
ATOM   3826  CA  LEU A 496      89.141  54.509 -14.547  1.00 37.50           C  
ATOM   3827  C   LEU A 496      89.357  54.191 -16.030  1.00 41.70           C  
ATOM   3828  O   LEU A 496      89.725  55.061 -16.821  1.00 42.08           O  
ATOM   3829  CB  LEU A 496      90.409  54.219 -13.749  1.00 34.58           C  
ATOM   3830  CG  LEU A 496      91.085  55.409 -13.073  1.00 38.89           C  
ATOM   3831  CD1 LEU A 496      90.048  56.385 -12.552  1.00 39.29           C  
ATOM   3832  CD2 LEU A 496      91.984  54.911 -11.946  1.00 42.00           C  
ATOM   3833  N   ASN A 497      89.115  52.938 -16.399  1.00 50.66           N  
ATOM   3834  CA  ASN A 497      89.267  52.497 -17.779  1.00 62.85           C  
ATOM   3835  C   ASN A 497      88.069  52.955 -18.596  1.00 62.65           C  
ATOM   3836  O   ASN A 497      88.228  53.653 -19.595  1.00 69.37           O  
ATOM   3837  CB  ASN A 497      89.404  50.972 -17.846  1.00 79.33           C  
ATOM   3838  CG  ASN A 497      90.825  50.519 -18.185  1.00 94.02           C  
ATOM   3839  OD1 ASN A 497      91.153  50.300 -19.352  1.00 99.20           O  
ATOM   3840  ND2 ASN A 497      91.666  50.357 -17.164  1.00 97.26           N  
ATOM   3841  N   ASN A 498      86.872  52.598 -18.140  1.00 61.48           N  
ATOM   3842  CA  ASN A 498      85.632  52.983 -18.821  1.00 61.60           C  
ATOM   3843  C   ASN A 498      85.569  54.495 -19.012  1.00 55.71           C  
ATOM   3844  O   ASN A 498      85.105  54.983 -20.043  1.00 56.84           O  
ATOM   3845  CB  ASN A 498      84.404  52.534 -18.017  1.00 73.80           C  
ATOM   3846  CG  ASN A 498      84.037  51.084 -18.261  1.00 84.39           C  
ATOM   3847  OD1 ASN A 498      83.630  50.717 -19.359  1.00 91.76           O  
ATOM   3848  ND2 ASN A 498      84.156  50.260 -17.230  1.00 92.84           N  
ATOM   3849  N   ARG A 499      86.063  55.226 -18.021  1.00 50.38           N  
ATOM   3850  CA  ARG A 499      86.053  56.680 -18.062  1.00 47.07           C  
ATOM   3851  C   ARG A 499      87.019  57.256 -19.072  1.00 49.68           C  
ATOM   3852  O   ARG A 499      86.630  57.683 -20.159  1.00 51.66           O  
ATOM   3853  CB  ARG A 499      86.401  57.274 -16.692  1.00 39.52           C  
ATOM   3854  CG  ARG A 499      85.323  57.156 -15.644  1.00 36.23           C  
ATOM   3855  CD  ARG A 499      85.744  57.846 -14.360  1.00 34.88           C  
ATOM   3856  NE  ARG A 499      85.833  59.298 -14.512  1.00 31.94           N  
ATOM   3857  CZ  ARG A 499      86.581  60.095 -13.751  1.00 31.89           C  
ATOM   3858  NH1 ARG A 499      87.329  59.599 -12.772  1.00 26.40           N  
ATOM   3859  NH2 ARG A 499      86.574  61.401 -13.965  1.00 27.93           N  
ATOM   3860  N   PHE A 500      88.296  57.180 -18.724  1.00 55.01           N  
ATOM   3861  CA  PHE A 500      89.363  57.760 -19.510  1.00 61.87           C  
ATOM   3862  C   PHE A 500      89.723  57.232 -20.887  1.00 70.68           C  
ATOM   3863  O   PHE A 500      90.817  57.516 -21.375  1.00 73.63           O  
ATOM   3864  CB  PHE A 500      90.588  57.925 -18.619  1.00 59.05           C  
ATOM   3865  CG  PHE A 500      90.308  58.728 -17.381  1.00 57.85           C  
ATOM   3866  CD1 PHE A 500      89.519  59.874 -17.452  1.00 55.90           C  
ATOM   3867  CD2 PHE A 500      90.776  58.319 -16.144  1.00 58.51           C  
ATOM   3868  CE1 PHE A 500      89.201  60.592 -16.309  1.00 55.53           C  
ATOM   3869  CE2 PHE A 500      90.460  59.035 -15.001  1.00 60.33           C  
ATOM   3870  CZ  PHE A 500      89.672  60.173 -15.084  1.00 54.23           C  
ATOM   3871  N   GLN A 501      88.791  56.497 -21.500  1.00 82.27           N  
ATOM   3872  CA  GLN A 501      88.890  55.946 -22.862  1.00 91.66           C  
ATOM   3873  C   GLN A 501      88.334  54.552 -23.083  1.00 94.14           C  
ATOM   3874  O   GLN A 501      88.902  53.549 -22.637  1.00 92.34           O  
ATOM   3875  CB  GLN A 501      90.298  56.025 -23.473  1.00 97.52           C  
ATOM   3876  CG  GLN A 501      90.302  55.969 -25.006  1.00 99.08           C  
ATOM   3877  CD  GLN A 501      89.397  57.024 -25.641  1.00 96.65           C  
ATOM   3878  OE1 GLN A 501      89.521  58.217 -25.359  1.00 98.04           O  
ATOM   3879  NE2 GLN A 501      88.475  56.583 -26.491  1.00 89.94           N  
ATOM   3880  N   ILE A 502      87.218  54.519 -23.801  1.00 96.52           N  
ATOM   3881  CA  ILE A 502      86.552  53.281 -24.165  1.00 99.24           C  
ATOM   3882  C   ILE A 502      87.002  52.926 -25.591  1.00100.00           C  
ATOM   3883  O   ILE A 502      87.331  53.859 -26.369  1.00100.00           O  
ATOM   3884  CB  ILE A 502      85.005  53.428 -24.135  1.00100.00           C  
ATOM   3885  CG1 ILE A 502      84.553  54.565 -25.063  1.00 99.94           C  
ATOM   3886  CG2 ILE A 502      84.525  53.672 -22.712  1.00 96.51           C  
ATOM   3887  CD1 ILE A 502      83.065  54.549 -25.388  1.00 99.94           C  
ATOM   3888  OXT ILE A 502      87.033  51.721 -25.910  1.00100.00           O  
TER    3889      ILE A 502                                                      
HETATM 3890  C1  NAG A1420      45.366  70.766  -6.621  1.00 96.87           C  
HETATM 3891  C2  NAG A1420      44.008  70.370  -7.228  1.00 98.58           C  
HETATM 3892  C3  NAG A1420      43.198  71.634  -7.418  1.00 99.50           C  
HETATM 3893  C4  NAG A1420      42.823  72.157  -6.056  1.00 99.61           C  
HETATM 3894  C5  NAG A1420      44.059  72.335  -5.151  1.00 99.07           C  
HETATM 3895  C6  NAG A1420      43.991  71.723  -3.749  1.00 99.98           C  
HETATM 3896  C7  NAG A1420      43.235  68.977  -9.058  1.00100.00           C  
HETATM 3897  C8  NAG A1420      43.494  68.369 -10.430  1.00100.00           C  
HETATM 3898  N2  NAG A1420      44.194  69.741  -8.529  1.00100.00           N  
HETATM 3899  O3  NAG A1420      42.028  71.370  -8.185  1.00100.00           O  
HETATM 3900  O4  NAG A1420      42.156  73.406  -6.204  1.00 98.58           O  
HETATM 3901  O5  NAG A1420      45.336  71.951  -5.781  1.00 99.97           O  
HETATM 3902  O6  NAG A1420      42.978  70.735  -3.635  1.00 99.06           O  
HETATM 3903  O7  NAG A1420      42.182  68.719  -8.471  1.00100.00           O  
HETATM 3904  C1  NAG A1430      51.694  68.241   6.842  1.00 76.80           C  
HETATM 3905  C2  NAG A1430      52.385  67.091   7.538  1.00 87.20           C  
HETATM 3906  C3  NAG A1430      51.446  66.568   8.600  1.00 87.95           C  
HETATM 3907  C4  NAG A1430      51.392  67.689   9.631  1.00 86.62           C  
HETATM 3908  C5  NAG A1430      50.970  69.052   9.010  1.00 86.31           C  
HETATM 3909  C6  NAG A1430      51.371  70.175   9.946  1.00 90.13           C  
HETATM 3910  C7  NAG A1430      52.274  65.688   5.545  1.00 87.22           C  
HETATM 3911  C8  NAG A1430      53.003  64.641   4.715  1.00 94.08           C  
HETATM 3912  N2  NAG A1430      52.909  66.073   6.645  1.00 90.91           N  
HETATM 3913  O3  NAG A1430      51.970  65.374   9.174  1.00 90.29           O  
HETATM 3914  O4  NAG A1430      50.486  67.342  10.695  1.00 86.45           O  
HETATM 3915  O5  NAG A1430      51.652  69.343   7.756  1.00 79.48           O  
HETATM 3916  O6  NAG A1430      52.779  70.171  10.161  1.00 87.66           O  
HETATM 3917  O7  NAG A1430      51.161  66.096   5.214  1.00 85.28           O  
HETATM 3918  C1  NAG A1431      51.045  67.145  11.948  1.00 86.98           C  
HETATM 3919  C2  NAG A1431      49.932  67.097  12.991  1.00 90.75           C  
HETATM 3920  C3  NAG A1431      50.517  66.780  14.361  1.00 90.78           C  
HETATM 3921  C4  NAG A1431      51.250  65.450  14.271  1.00 92.11           C  
HETATM 3922  C5  NAG A1431      52.339  65.555  13.193  1.00 92.24           C  
HETATM 3923  C6  NAG A1431      53.101  64.257  12.983  1.00 93.93           C  
HETATM 3924  C7  NAG A1431      49.775  69.499  13.332  1.00 93.86           C  
HETATM 3925  C8  NAG A1431      48.894  70.735  13.330  1.00 93.04           C  
HETATM 3926  N2  NAG A1431      49.187  68.344  13.023  1.00 93.68           N  
HETATM 3927  O3  NAG A1431      49.477  66.704  15.326  1.00 92.15           O  
HETATM 3928  O4  NAG A1431      51.829  65.130  15.556  1.00 96.80           O  
HETATM 3929  O5  NAG A1431      51.747  65.899  11.918  1.00 85.98           O  
HETATM 3930  O6  NAG A1431      52.375  63.370  12.142  1.00 98.83           O  
HETATM 3931  O7  NAG A1431      50.976  69.603  13.587  1.00 95.18           O  
HETATM 3932  C1  BMA A1432      50.981  64.539  16.486  1.00 97.24           C  
HETATM 3933  C2  BMA A1432      51.326  63.067  16.645  1.00 98.42           C  
HETATM 3934  C3  BMA A1432      50.364  62.455  17.653  1.00 97.57           C  
HETATM 3935  C4  BMA A1432      50.445  63.222  18.976  1.00 95.37           C  
HETATM 3936  C5  BMA A1432      50.260  64.737  18.759  1.00 97.82           C  
HETATM 3937  C6  BMA A1432      50.563  65.567  20.008  1.00100.00           C  
HETATM 3938  O2  BMA A1432      52.659  62.939  17.121  1.00 99.90           O  
HETATM 3939  O3  BMA A1432      50.699  61.090  17.866  1.00 95.39           O  
HETATM 3940  O4  BMA A1432      49.448  62.735  19.859  1.00 92.24           O  
HETATM 3941  O5  BMA A1432      51.161  65.210  17.732  1.00 98.42           O  
HETATM 3942  O6  BMA A1432      49.707  65.243  21.095  1.00 98.53           O  
HETATM 3943  C1  NAG A1440      28.037  85.818  52.398  1.00 44.55           C  
HETATM 3944  C2  NAG A1440      26.993  85.169  53.278  1.00 51.49           C  
HETATM 3945  C3  NAG A1440      27.086  85.760  54.690  1.00 54.69           C  
HETATM 3946  C4  NAG A1440      28.538  85.707  55.166  1.00 52.83           C  
HETATM 3947  C5  NAG A1440      29.395  86.553  54.224  1.00 50.10           C  
HETATM 3948  C6  NAG A1440      30.847  86.661  54.646  1.00 48.36           C  
HETATM 3949  C7  NAG A1440      25.337  84.863  51.558  1.00 50.89           C  
HETATM 3950  C8  NAG A1440      23.974  85.222  50.983  1.00 60.23           C  
HETATM 3951  N2  NAG A1440      25.695  85.454  52.693  1.00 51.06           N  
HETATM 3952  O3  NAG A1440      26.256  85.036  55.588  1.00 61.45           O  
HETATM 3953  O4  NAG A1440      28.630  86.206  56.517  1.00 55.30           O  
HETATM 3954  O5  NAG A1440      29.371  85.982  52.893  1.00 45.77           O  
HETATM 3955  O6  NAG A1440      31.584  85.513  54.254  1.00 59.83           O  
HETATM 3956  O7  NAG A1440      26.061  84.059  50.968  1.00 52.89           O  
HETATM 3957  C1  NAG A1450      33.916 111.664  65.386  1.00 62.33           C  
HETATM 3958  C2  NAG A1450      33.964 112.441  66.724  1.00 71.54           C  
HETATM 3959  C3  NAG A1450      35.323 112.315  67.420  1.00 75.06           C  
HETATM 3960  C4  NAG A1450      35.452 110.832  67.623  1.00 79.02           C  
HETATM 3961  C5  NAG A1450      35.679 110.195  66.272  1.00 71.02           C  
HETATM 3962  C6  NAG A1450      36.001 108.709  66.384  1.00 68.79           C  
HETATM 3963  C7  NAG A1450      34.393 114.775  66.146  1.00 82.81           C  
HETATM 3964  C8  NAG A1450      33.820 116.182  66.028  1.00 79.30           C  
HETATM 3965  N2  NAG A1450      33.554 113.828  66.566  1.00 76.33           N  
HETATM 3966  O3  NAG A1450      35.296 113.000  68.662  1.00 82.10           O  
HETATM 3967  O4  NAG A1450      36.411 110.445  68.626  1.00 88.01           O  
HETATM 3968  O5  NAG A1450      34.449 110.314  65.511  1.00 68.92           O  
HETATM 3969  O6  NAG A1450      35.424 107.973  65.320  1.00 67.56           O  
HETATM 3970  O7  NAG A1450      35.571 114.560  65.855  1.00 86.23           O  
HETATM 3971  C1  NAG A1451      37.773 110.678  68.550  1.00 92.24           C  
HETATM 3972  C2  NAG A1451      38.314 110.385  69.938  1.00 93.21           C  
HETATM 3973  C3  NAG A1451      39.795 110.627  69.977  1.00 90.95           C  
HETATM 3974  C4  NAG A1451      40.361 109.526  69.093  1.00 93.03           C  
HETATM 3975  C5  NAG A1451      39.786 109.637  67.651  1.00 92.83           C  
HETATM 3976  C6  NAG A1451      40.152 108.420  66.803  1.00 90.32           C  
HETATM 3977  C7  NAG A1451      37.388 112.373  71.000  1.00 98.89           C  
HETATM 3978  C8  NAG A1451      36.594 112.913  72.182  1.00 98.84           C  
HETATM 3979  N2  NAG A1451      37.596 111.061  71.002  1.00 98.43           N  
HETATM 3980  O3  NAG A1451      40.250 110.498  71.317  1.00 89.49           O  
HETATM 3981  O4  NAG A1451      41.809 109.576  69.081  1.00 97.13           O  
HETATM 3982  O5  NAG A1451      38.329 109.715  67.640  1.00 89.87           O  
HETATM 3983  O6  NAG A1451      39.478 108.428  65.551  1.00 82.97           O  
HETATM 3984  O7  NAG A1451      37.828 113.135  70.137  1.00 99.92           O  
HETATM 3985  C1  BMA A1452      42.463 109.165  70.242  1.00 97.89           C  
HETATM 3986  C2  BMA A1452      43.862 108.622  69.908  1.00 99.22           C  
HETATM 3987  C3  BMA A1452      44.645 108.317  71.190  1.00100.00           C  
HETATM 3988  C4  BMA A1452      44.604 109.522  72.141  1.00 98.94           C  
HETATM 3989  C5  BMA A1452      43.156 109.949  72.372  1.00 96.73           C  
HETATM 3990  C6  BMA A1452      42.990 111.151  73.293  1.00 97.30           C  
HETATM 3991  O2  BMA A1452      44.585 109.566  69.138  1.00100.00           O  
HETATM 3992  O3  BMA A1452      45.996 108.018  70.860  1.00100.00           O  
HETATM 3993  O4  BMA A1452      45.216 109.186  73.377  1.00100.00           O  
HETATM 3994  O5  BMA A1452      42.566 110.295  71.110  1.00 93.60           O  
HETATM 3995  O6  BMA A1452      43.232 110.806  74.650  1.00 96.36           O  
HETATM 3996  C1  NAG A1460      34.344  88.264  16.483  1.00 40.15           C  
HETATM 3997  C2  NAG A1460      34.305  88.009  14.950  1.00 47.35           C  
HETATM 3998  C3  NAG A1460      34.486  89.312  14.166  1.00 50.22           C  
HETATM 3999  C4  NAG A1460      33.504  90.365  14.640  1.00 51.84           C  
HETATM 4000  C5  NAG A1460      33.710  90.560  16.140  1.00 47.30           C  
HETATM 4001  C6  NAG A1460      32.779  91.599  16.731  1.00 43.25           C  
HETATM 4002  C7  NAG A1460      35.172  85.775  14.551  1.00 41.94           C  
HETATM 4003  C8  NAG A1460      36.330  84.910  14.080  1.00 42.62           C  
HETATM 4004  N2  NAG A1460      35.358  87.091  14.532  1.00 46.98           N  
HETATM 4005  O3  NAG A1460      34.299  89.078  12.774  1.00 54.89           O  
HETATM 4006  O4  NAG A1460      33.770  91.594  13.928  1.00 66.22           O  
HETATM 4007  O5  NAG A1460      33.449  89.325  16.842  1.00 42.87           O  
HETATM 4008  O6  NAG A1460      32.900  91.639  18.147  1.00 47.53           O  
HETATM 4009  O7  NAG A1460      34.145  85.248  14.982  1.00 44.57           O  
HETATM 4010  C1  NAG A1461      32.764  92.207  13.179  1.00 85.99           C  
HETATM 4011  C2  NAG A1461      33.328  92.694  11.847  1.00 94.38           C  
HETATM 4012  C3  NAG A1461      32.236  93.488  11.144  1.00 95.82           C  
HETATM 4013  C4  NAG A1461      31.149  92.472  10.802  1.00 96.37           C  
HETATM 4014  C5  NAG A1461      30.635  91.784  12.100  1.00 96.21           C  
HETATM 4015  C6  NAG A1461      29.710  90.603  11.822  1.00 95.67           C  
HETATM 4016  C7  NAG A1461      35.043  93.971  13.045  1.00100.00           C  
HETATM 4017  C8  NAG A1461      36.416  94.624  12.940  1.00100.00           C  
HETATM 4018  N2  NAG A1461      34.598  93.400  11.929  1.00100.00           N  
HETATM 4019  O3  NAG A1461      32.737  94.103   9.964  1.00 92.38           O  
HETATM 4020  O4  NAG A1461      30.071  93.128  10.077  1.00 99.28           O  
HETATM 4021  O5  NAG A1461      31.736  91.247  12.893  1.00 91.93           O  
HETATM 4022  O6  NAG A1461      29.451  89.862  13.007  1.00 98.37           O  
HETATM 4023  O7  NAG A1461      34.392  94.056  14.088  1.00 99.88           O  
HETATM 4024  C1  MAN A1462      29.131  92.342   9.399  1.00 98.36           C  
HETATM 4025  C2  MAN A1462      29.801  91.218   8.607  1.00100.00           C  
HETATM 4026  C3  MAN A1462      30.623  91.819   7.481  1.00100.00           C  
HETATM 4027  C4  MAN A1462      29.676  92.549   6.547  1.00 99.20           C  
HETATM 4028  C5  MAN A1462      28.883  93.634   7.293  1.00 97.41           C  
HETATM 4029  C6  MAN A1462      27.740  94.127   6.422  1.00 95.79           C  
HETATM 4030  O2  MAN A1462      28.795  90.367   8.069  1.00 98.74           O  
HETATM 4031  O3  MAN A1462      31.308  90.793   6.775  1.00 99.93           O  
HETATM 4032  O4  MAN A1462      30.417  93.141   5.488  1.00 99.95           O  
HETATM 4033  O5  MAN A1462      28.271  93.131   8.531  1.00 96.44           O  
HETATM 4034  O6  MAN A1462      26.801  93.087   6.181  1.00 96.60           O  
HETATM 4035  O   HOH A1463      29.509  96.885  35.833  1.00 23.44           O  
HETATM 4036  O   HOH A1464      33.026 109.554  35.863  1.00 45.51           O  
HETATM 4037  O   HOH A1465      47.286  89.780  32.265  1.00 44.43           O  
HETATM 4038  O   HOH A1466      89.630  48.576  -9.062  1.00 45.28           O  
HETATM 4039  O   HOH A1467      74.773  66.379   6.983  1.00 35.88           O  
HETATM 4040  O   HOH A1468      64.361  52.883   2.935  1.00 33.33           O  
HETATM 4041  O   HOH A1469      40.519 105.024  48.598  1.00 32.24           O  
HETATM 4042  O   HOH A1470      37.668  90.824  16.052  1.00 32.93           O  
HETATM 4043  O   HOH A1471      47.069  71.885  -3.550  1.00 54.88           O  
HETATM 4044  O   HOH A1472      73.420  67.825 -10.580  1.00 36.20           O  
HETATM 4045  O   HOH A1473      36.326  96.459  25.933  1.00 32.82           O  
HETATM 4046  O   HOH A1474      33.948 104.008  22.040  1.00 42.05           O  
HETATM 4047  O   HOH A1475      34.737 103.159  19.613  1.00 41.16           O  
HETATM 4048  O   HOH A1476      74.420  65.543 -11.785  1.00 41.87           O  
HETATM 4049  O   HOH A1477      44.974 110.413  25.110  1.00 25.80           O  
HETATM 4050  O   HOH A1478      25.213  98.691  36.107  1.00 29.79           O  
HETATM 4051  O   HOH A1479      45.059  78.141  18.009  1.00 32.32           O  
HETATM 4052  O   HOH A1480      39.801  91.858  51.747  1.00 40.30           O  
HETATM 4053  O   HOH A1481      39.564  92.036  17.713  1.00 34.07           O  
HETATM 4054  O   HOH A1482      34.415  81.022  13.749  1.00 36.71           O  
HETATM 4055  O   HOH A1483      42.065  77.423  24.527  1.00 27.42           O  
HETATM 4056  O   HOH A1484      47.255 101.103  58.979  1.00 32.73           O  
HETATM 4057  O   HOH A1485      41.472  96.932  37.642  1.00 32.46           O  
HETATM 4058  O   HOH A1486      43.812  91.281  41.307  1.00 32.75           O  
HETATM 4059  O   HOH A1487      27.225 113.410  43.469  1.00 29.95           O  
HETATM 4060  O   HOH A1488      41.317  87.609  41.006  1.00 31.63           O  
HETATM 4061  O   HOH A1489      64.504  62.038  16.018  1.00 34.89           O  
HETATM 4062  O   HOH A1490      76.522  71.449  -3.900  1.00 48.14           O  
HETATM 4063  O   HOH A1491      35.826 110.006  35.978  1.00 36.32           O  
HETATM 4064  O   HOH A1492      19.580 104.496  36.070  1.00 35.61           O  
HETATM 4065  O   HOH A1493      75.894  47.943 -13.986  1.00 34.84           O  
HETATM 4066  O   HOH A1494      74.219  64.167   3.009  1.00 39.03           O  
HETATM 4067  O   HOH A1495      19.221 104.163  63.928  1.00 37.69           O  
HETATM 4068  O   HOH A1496      32.553 107.131  42.139  1.00 33.10           O  
HETATM 4069  O   HOH A1497      47.188 104.025  55.283  1.00 29.75           O  
HETATM 4070  O   HOH A1498      36.303 108.646  23.057  1.00 25.74           O  
HETATM 4071  O   HOH A1499      42.845 116.722  30.227  1.00 25.45           O  
CONECT   39 3581                                                                
CONECT   98 3890                                                                
CONECT  219 3904                                                                
CONECT  316 2077                                                                
CONECT  410  497                                                                
CONECT  497  410                                                                
CONECT  540 3943                                                                
CONECT  675  990                                                                
CONECT  990  675                                                                
CONECT 1193 3957                                                                
CONECT 2077  316                                                                
CONECT 2106 2287                                                                
CONECT 2136 3996                                                                
CONECT 2287 2106                                                                
CONECT 3581   39                                                                
CONECT 3646 3673                                                                
CONECT 3673 3646                                                                
CONECT 3890   98 3891 3901                                                      
CONECT 3891 3890 3892 3898                                                      
CONECT 3892 3891 3893 3899                                                      
CONECT 3893 3892 3894 3900                                                      
CONECT 3894 3893 3895 3901                                                      
CONECT 3895 3894 3902                                                           
CONECT 3896 3897 3898 3903                                                      
CONECT 3897 3896                                                                
CONECT 3898 3891 3896                                                           
CONECT 3899 3892                                                                
CONECT 3900 3893                                                                
CONECT 3901 3890 3894                                                           
CONECT 3902 3895                                                                
CONECT 3903 3896                                                                
CONECT 3904  219 3905 3915                                                      
CONECT 3905 3904 3906 3912                                                      
CONECT 3906 3905 3907 3913                                                      
CONECT 3907 3906 3908 3914                                                      
CONECT 3908 3907 3909 3915                                                      
CONECT 3909 3908 3916                                                           
CONECT 3910 3911 3912 3917                                                      
CONECT 3911 3910                                                                
CONECT 3912 3905 3910                                                           
CONECT 3913 3906                                                                
CONECT 3914 3907 3918                                                           
CONECT 3915 3904 3908                                                           
CONECT 3916 3909                                                                
CONECT 3917 3910                                                                
CONECT 3918 3914 3919 3929                                                      
CONECT 3919 3918 3920 3926                                                      
CONECT 3920 3919 3921 3927                                                      
CONECT 3921 3920 3922 3928                                                      
CONECT 3922 3921 3923 3929                                                      
CONECT 3923 3922 3930                                                           
CONECT 3924 3925 3926 3931                                                      
CONECT 3925 3924                                                                
CONECT 3926 3919 3924                                                           
CONECT 3927 3920                                                                
CONECT 3928 3921 3932                                                           
CONECT 3929 3918 3922                                                           
CONECT 3930 3923                                                                
CONECT 3931 3924                                                                
CONECT 3932 3928 3933 3941                                                      
CONECT 3933 3932 3934 3938                                                      
CONECT 3934 3933 3935 3939                                                      
CONECT 3935 3934 3936 3940                                                      
CONECT 3936 3935 3937 3941                                                      
CONECT 3937 3936 3942                                                           
CONECT 3938 3933                                                                
CONECT 3939 3934                                                                
CONECT 3940 3935                                                                
CONECT 3941 3932 3936                                                           
CONECT 3942 3937                                                                
CONECT 3943  540 3944 3954                                                      
CONECT 3944 3943 3945 3951                                                      
CONECT 3945 3944 3946 3952                                                      
CONECT 3946 3945 3947 3953                                                      
CONECT 3947 3946 3948 3954                                                      
CONECT 3948 3947 3955                                                           
CONECT 3949 3950 3951 3956                                                      
CONECT 3950 3949                                                                
CONECT 3951 3944 3949                                                           
CONECT 3952 3945                                                                
CONECT 3953 3946                                                                
CONECT 3954 3943 3947                                                           
CONECT 3955 3948                                                                
CONECT 3956 3949                                                                
CONECT 3957 1193 3958 3968                                                      
CONECT 3958 3957 3959 3965                                                      
CONECT 3959 3958 3960 3966                                                      
CONECT 3960 3959 3961 3967                                                      
CONECT 3961 3960 3962 3968                                                      
CONECT 3962 3961 3969                                                           
CONECT 3963 3964 3965 3970                                                      
CONECT 3964 3963                                                                
CONECT 3965 3958 3963                                                           
CONECT 3966 3959                                                                
CONECT 3967 3960 3971                                                           
CONECT 3968 3957 3961                                                           
CONECT 3969 3962                                                                
CONECT 3970 3963                                                                
CONECT 3971 3967 3972 3982                                                      
CONECT 3972 3971 3973 3979                                                      
CONECT 3973 3972 3974 3980                                                      
CONECT 3974 3973 3975 3981                                                      
CONECT 3975 3974 3976 3982                                                      
CONECT 3976 3975 3983                                                           
CONECT 3977 3978 3979 3984                                                      
CONECT 3978 3977                                                                
CONECT 3979 3972 3977                                                           
CONECT 3980 3973                                                                
CONECT 3981 3974 3985                                                           
CONECT 3982 3971 3975                                                           
CONECT 3983 3976                                                                
CONECT 3984 3977                                                                
CONECT 3985 3981 3986 3994                                                      
CONECT 3986 3985 3987 3991                                                      
CONECT 3987 3986 3988 3992                                                      
CONECT 3988 3987 3989 3993                                                      
CONECT 3989 3988 3990 3994                                                      
CONECT 3990 3989 3995                                                           
CONECT 3991 3986                                                                
CONECT 3992 3987                                                                
CONECT 3993 3988                                                                
CONECT 3994 3985 3989                                                           
CONECT 3995 3990                                                                
CONECT 3996 2136 3997 4007                                                      
CONECT 3997 3996 3998 4004                                                      
CONECT 3998 3997 3999 4005                                                      
CONECT 3999 3998 4000 4006                                                      
CONECT 4000 3999 4001 4007                                                      
CONECT 4001 4000 4008                                                           
CONECT 4002 4003 4004 4009                                                      
CONECT 4003 4002                                                                
CONECT 4004 3997 4002                                                           
CONECT 4005 3998                                                                
CONECT 4006 3999 4010                                                           
CONECT 4007 3996 4000                                                           
CONECT 4008 4001                                                                
CONECT 4009 4002                                                                
CONECT 4010 4006 4011 4021                                                      
CONECT 4011 4010 4012 4018                                                      
CONECT 4012 4011 4013 4019                                                      
CONECT 4013 4012 4014 4020                                                      
CONECT 4014 4013 4015 4021                                                      
CONECT 4015 4014 4022                                                           
CONECT 4016 4017 4018 4023                                                      
CONECT 4017 4016                                                                
CONECT 4018 4011 4016                                                           
CONECT 4019 4012                                                                
CONECT 4020 4013 4024                                                           
CONECT 4021 4010 4014                                                           
CONECT 4022 4015                                                                
CONECT 4023 4016                                                                
CONECT 4024 4020 4025 4033                                                      
CONECT 4025 4024 4026 4030                                                      
CONECT 4026 4025 4027 4031                                                      
CONECT 4027 4026 4028 4032                                                      
CONECT 4028 4027 4029 4033                                                      
CONECT 4029 4028 4034                                                           
CONECT 4030 4025                                                                
CONECT 4031 4026                                                                
CONECT 4032 4027                                                                
CONECT 4033 4024 4028                                                           
CONECT 4034 4029                                                                
MASTER      444    0   11    9   24    0   11    6 4070    1  162   38          
END                                                                             
