# Supplementary material for: phylotree.js - a JavaScript library for application development and interactive data visualization in phylogenetics
Source: BMC Bioinformatics. 2018 Jul 25;19:276. doi: 10.1186/s12859-018-2283-2 (PMC6060545; doi:10.1186/s12859-018-2283-2)
Supplement: Supplementary file 1 — Latest release of source code. A zip file of the source code from release 0.1.8. Accessed 4 May 2018. (ZIP 3513 kb) [file 12859_2018_2283_MOESM1_ESM.zip › phylotree.js-0.1.8/examples/large-ancestral-structural-viewer/bio-pv.min.js]

/**
 * PV - WebGL protein viewer v1.9.0dev
 * http://biasmv.github.io/pv
 * 
 * Copyright 2013-2015 Marco Biasini
 * Released under the MIT license
 */
!function(a,b){if("function"==typeof define&&define.amd)define([],b);else if("object"==typeof exports)exports=b(),"object"==typeof module&&(module.exports=exports);else{var c=b();a.pv=c,a.io=c.io,a.mol=c.mol,a.color=c.color,a.rgb=c.rgb,a.viewpoint=c.viewpoint,a.vec3=c.vec3,a.vec4=c.vec4,a.mat3=c.mat3,a.mat4=c.mat4,a.quat=c.quat}}(this,function(){var a,b,c,d,e,f,g,h,i,j,k,l,m,n,o,p,q,r,s,t,u,v,w,x,y,z,A,B,C,D,E,F,G,H,I,J,K,L,M,N,O,P,Q,R,S,T,U,V,W,X;return a=function(){var a={};if(!b)var b=1e-6;if(!c)var c="undefined"!=typeof Float32Array?Float32Array:Array;if(!d)var d=Math.random;var e={};e.setMatrixArrayType=function(a){c=a},a.glMatrix=e;var f={};f.create=function(){var a=new c(3);return a[0]=0,a[1]=0,a[2]=0,a},f.clone=function(a){var b=new c(3);return b[0]=a[0],b[1]=a[1],b[2]=a[2],b},f.fromValues=function(a,b,d){var e=new c(3);return e[0]=a,e[1]=b,e[2]=d,e},f.copy=function(a,b){return a[0]=b[0],a[1]=b[1],a[2]=b[2],a},f.set=function(a,b,c,d){return a[0]=b,a[1]=c,a[2]=d,a},f.add=function(a,b,c){return a[0]=b[0]+c[0],a[1]=b[1]+c[1],a[2]=b[2]+c[2],a},f.subtract=function(a,b,c){return a[0]=b[0]-c[0],a[1]=b[1]-c[1],a[2]=b[2]-c[2],a},f.sub=f.subtract,f.multiply=function(a,b,c){return a[0]=b[0]*c[0],a[1]=b[1]*c[1],a[2]=b[2]*c[2],a},f.mul=f.multiply,f.divide=function(a,b,c){return a[0]=b[0]/c[0],a[1]=b[1]/c[1],a[2]=b[2]/c[2],a},f.div=f.divide,f.min=function(a,b,c){return a[0]=Math.min(b[0],c[0]),a[1]=Math.min(b[1],c[1]),a[2]=Math.min(b[2],c[2]),a},f.max=function(a,b,c){return a[0]=Math.max(b[0],c[0]),a[1]=Math.max(b[1],c[1]),a[2]=Math.max(b[2],c[2]),a},f.scale=function(a,b,c){return a[0]=b[0]*c,a[1]=b[1]*c,a[2]=b[2]*c,a},f.scaleAndAdd=function(a,b,c,d){return a[0]=b[0]+c[0]*d,a[1]=b[1]+c[1]*d,a[2]=b[2]+c[2]*d,a},f.distance=function(a,b){var c=b[0]-a[0],d=b[1]-a[1],e=b[2]-a[2];return Math.sqrt(c*c+d*d+e*e)},f.dist=f.distance,f.squaredDistance=function(a,b){var c=b[0]-a[0],d=b[1]-a[1],e=b[2]-a[2];return c*c+d*d+e*e},f.sqrDist=f.squaredDistance,f.length=function(a){var b=a[0],c=a[1],d=a[2];return Math.sqrt(b*b+c*c+d*d)},f.len=f.length,f.squaredLength=function(a){var b=a[0],c=a[1],d=a[2];return b*b+c*c+d*d},f.sqrLen=f.squaredLength,f.negate=function(a,b){return a[0]=-b[0],a[1]=-b[1],a[2]=-b[2],a},f.normalize=function(a,b){var c=b[0],d=b[1],e=b[2],f=c*c+d*d+e*e;return f>0&&(f=1/Math.sqrt(f),a[0]=b[0]*f,a[1]=b[1]*f,a[2]=b[2]*f),a},f.dot=function(a,b){return a[0]*b[0]+a[1]*b[1]+a[2]*b[2]},f.cross=function(a,b,c){var d=b[0],e=b[1],f=b[2],g=c[0],h=c[1],i=c[2];return a[0]=e*i-f*h,a[1]=f*g-d*i,a[2]=d*h-e*g,a},f.lerp=function(a,b,c,d){var e=b[0],f=b[1],g=b[2];return a[0]=e+d*(c[0]-e),a[1]=f+d*(c[1]-f),a[2]=g+d*(c[2]-g),a},f.random=function(a,b){b=b||1;var c=2*d()*Math.PI,e=2*d()-1,f=Math.sqrt(1-e*e)*b;return a[0]=Math.cos(c)*f,a[1]=Math.sin(c)*f,a[2]=e*b,a},f.transformMat4=function(a,b,c){var d=b[0],e=b[1],f=b[2];return a[0]=c[0]*d+c[4]*e+c[8]*f+c[12],a[1]=c[1]*d+c[5]*e+c[9]*f+c[13],a[2]=c[2]*d+c[6]*e+c[10]*f+c[14],a},f.transformMat3=function(a,b,c){var d=b[0],e=b[1],f=b[2];return a[0]=d*c[0]+e*c[3]+f*c[6],a[1]=d*c[1]+e*c[4]+f*c[7],a[2]=d*c[2]+e*c[5]+f*c[8],a},f.transformQuat=function(a,b,c){var d=b[0],e=b[1],f=b[2],g=c[0],h=c[1],i=c[2],j=c[3],k=j*d+h*f-i*e,l=j*e+i*d-g*f,m=j*f+g*e-h*d,n=-g*d-h*e-i*f;return a[0]=k*j+n*-g+l*-i-m*-h,a[1]=l*j+n*-h+m*-g-k*-i,a[2]=m*j+n*-i+k*-h-l*-g,a},f.forEach=function(){var a=f.create();return function(b,c,d,e,f,g){var h,i;for(c||(c=3),d||(d=0),i=e?Math.min(e*c+d,b.length):b.length,h=d;i>h;h+=c)a[0]=b[h],a[1]=b[h+1],a[2]=b[h+2],f(a,a,g),b[h]=a[0],b[h+1]=a[1],b[h+2]=a[2];return b}}(),f.str=function(a){return"vec3("+a[0]+", "+a[1]+", "+a[2]+")"},a.vec3=f;var g={};g.create=function(){var a=new c(4);return a[0]=0,a[1]=0,a[2]=0,a[3]=0,a},g.clone=function(a){var b=new c(4);return b[0]=a[0],b[1]=a[1],b[2]=a[2],b[3]=a[3],b},g.fromValues=function(a,b,d,e){var f=new c(4);return f[0]=a,f[1]=b,f[2]=d,f[3]=e,f},g.copy=function(a,b){return a[0]=b[0],a[1]=b[1],a[2]=b[2],a[3]=b[3],a},g.set=function(a,b,c,d,e){return a[0]=b,a[1]=c,a[2]=d,a[3]=e,a},g.add=function(a,b,c){return a[0]=b[0]+c[0],a[1]=b[1]+c[1],a[2]=b[2]+c[2],a[3]=b[3]+c[3],a},g.subtract=function(a,b,c){return a[0]=b[0]-c[0],a[1]=b[1]-c[1],a[2]=b[2]-c[2],a[3]=b[3]-c[3],a},g.sub=g.subtract,g.multiply=function(a,b,c){return a[0]=b[0]*c[0],a[1]=b[1]*c[1],a[2]=b[2]*c[2],a[3]=b[3]*c[3],a},g.mul=g.multiply,g.divide=function(a,b,c){return a[0]=b[0]/c[0],a[1]=b[1]/c[1],a[2]=b[2]/c[2],a[3]=b[3]/c[3],a},g.div=g.divide,g.min=function(a,b,c){return a[0]=Math.min(b[0],c[0]),a[1]=Math.min(b[1],c[1]),a[2]=Math.min(b[2],c[2]),a[3]=Math.min(b[3],c[3]),a},g.max=function(a,b,c){return a[0]=Math.max(b[0],c[0]),a[1]=Math.max(b[1],c[1]),a[2]=Math.max(b[2],c[2]),a[3]=Math.max(b[3],c[3]),a},g.scale=function(a,b,c){return a[0]=b[0]*c,a[1]=b[1]*c,a[2]=b[2]*c,a[3]=b[3]*c,a},g.scaleAndAdd=function(a,b,c,d){return a[0]=b[0]+c[0]*d,a[1]=b[1]+c[1]*d,a[2]=b[2]+c[2]*d,a[3]=b[3]+c[3]*d,a},g.distance=function(a,b){var c=b[0]-a[0],d=b[1]-a[1],e=b[2]-a[2],f=b[3]-a[3];return Math.sqrt(c*c+d*d+e*e+f*f)},g.dist=g.distance,g.squaredDistance=function(a,b){var c=b[0]-a[0],d=b[1]-a[1],e=b[2]-a[2],f=b[3]-a[3];return c*c+d*d+e*e+f*f},g.sqrDist=g.squaredDistance,g.length=function(a){var b=a[0],c=a[1],d=a[2],e=a[3];return Math.sqrt(b*b+c*c+d*d+e*e)},g.len=g.length,g.squaredLength=function(a){var b=a[0],c=a[1],d=a[2],e=a[3];return b*b+c*c+d*d+e*e},g.sqrLen=g.squaredLength,g.negate=function(a,b){return a[0]=-b[0],a[1]=-b[1],a[2]=-b[2],a[3]=-b[3],a},g.normalize=function(a,b){var c=b[0],d=b[1],e=b[2],f=b[3],g=c*c+d*d+e*e+f*f;return g>0&&(g=1/Math.sqrt(g),a[0]=b[0]*g,a[1]=b[1]*g,a[2]=b[2]*g,a[3]=b[3]*g),a},g.dot=function(a,b){return a[0]*b[0]+a[1]*b[1]+a[2]*b[2]+a[3]*b[3]},g.lerp=function(a,b,c,d){var e=b[0],f=b[1],g=b[2],h=b[3];return a[0]=e+d*(c[0]-e),a[1]=f+d*(c[1]-f),a[2]=g+d*(c[2]-g),a[3]=h+d*(c[3]-h),a},g.random=function(a,b){return b=b||1,a[0]=d(),a[1]=d(),a[2]=d(),a[3]=d(),g.normalize(a,a),g.scale(a,a,b),a},g.transformMat4=function(a,b,c){var d=b[0],e=b[1],f=b[2],g=b[3];return a[0]=c[0]*d+c[4]*e+c[8]*f+c[12]*g,a[1]=c[1]*d+c[5]*e+c[9]*f+c[13]*g,a[2]=c[2]*d+c[6]*e+c[10]*f+c[14]*g,a[3]=c[3]*d+c[7]*e+c[11]*f+c[15]*g,a},g.transformQuat=function(a,b,c){var d=b[0],e=b[1],f=b[2],g=c[0],h=c[1],i=c[2],j=c[3],k=j*d+h*f-i*e,l=j*e+i*d-g*f,m=j*f+g*e-h*d,n=-g*d-h*e-i*f;return a[0]=k*j+n*-g+l*-i-m*-h,a[1]=l*j+n*-h+m*-g-k*-i,a[2]=m*j+n*-i+k*-h-l*-g,a},g.forEach=function(){var a=g.create();return function(b,c,d,e,f,g){var h,i;for(c||(c=4),d||(d=0),i=e?Math.min(e*c+d,b.length):b.length,h=d;i>h;h+=c)a[0]=b[h],a[1]=b[h+1],a[2]=b[h+2],a[3]=b[h+3],f(a,a,g),b[h]=a[0],b[h+1]=a[1],b[h+2]=a[2],b[h+3]=a[3];return b}}(),g.str=function(a){return"vec4("+a[0]+", "+a[1]+", "+a[2]+", "+a[3]+")"},a.vec4=g;var h={};h.create=function(){var a=new c(9);return a[0]=1,a[1]=0,a[2]=0,a[3]=0,a[4]=1,a[5]=0,a[6]=0,a[7]=0,a[8]=1,a},h.fromMat4=function(a,b){return a[0]=b[0],a[1]=b[1],a[2]=b[2],a[3]=b[4],a[4]=b[5],a[5]=b[6],a[6]=b[8],a[7]=b[9],a[8]=b[10],a},h.clone=function(a){var b=new c(9);return b[0]=a[0],b[1]=a[1],b[2]=a[2],b[3]=a[3],b[4]=a[4],b[5]=a[5],b[6]=a[6],b[7]=a[7],b[8]=a[8],b},h.copy=function(a,b){return a[0]=b[0],a[1]=b[1],a[2]=b[2],a[3]=b[3],a[4]=b[4],a[5]=b[5],a[6]=b[6],a[7]=b[7],a[8]=b[8],a},h.identity=function(a){return a[0]=1,a[1]=0,a[2]=0,a[3]=0,a[4]=1,a[5]=0,a[6]=0,a[7]=0,a[8]=1,a},h.transpose=function(a,b){if(a===b){var c=b[1],d=b[2],e=b[5];a[1]=b[3],a[2]=b[6],a[3]=c,a[5]=b[7],a[6]=d,a[7]=e}else a[0]=b[0],a[1]=b[3],a[2]=b[6],a[3]=b[1],a[4]=b[4],a[5]=b[7],a[6]=b[2],a[7]=b[5],a[8]=b[8];return a},h.invert=function(a,b){var c=b[0],d=b[1],e=b[2],f=b[3],g=b[4],h=b[5],i=b[6],j=b[7],k=b[8],l=k*g-h*j,m=-k*f+h*i,n=j*f-g*i,o=c*l+d*m+e*n;return o?(o=1/o,a[0]=l*o,a[1]=(-k*d+e*j)*o,a[2]=(h*d-e*g)*o,a[3]=m*o,a[4]=(k*c-e*i)*o,a[5]=(-h*c+e*f)*o,a[6]=n*o,a[7]=(-j*c+d*i)*o,a[8]=(g*c-d*f)*o,a):null},h.adjoint=function(a,b){var c=b[0],d=b[1],e=b[2],f=b[3],g=b[4],h=b[5],i=b[6],j=b[7],k=b[8];return a[0]=g*k-h*j,a[1]=e*j-d*k,a[2]=d*h-e*g,a[3]=h*i-f*k,a[4]=c*k-e*i,a[5]=e*f-c*h,a[6]=f*j-g*i,a[7]=d*i-c*j,a[8]=c*g-d*f,a},h.determinant=function(a){var b=a[0],c=a[1],d=a[2],e=a[3],f=a[4],g=a[5],h=a[6],i=a[7],j=a[8];return b*(j*f-g*i)+c*(-j*e+g*h)+d*(i*e-f*h)},h.multiply=function(a,b,c){var d=b[0],e=b[1],f=b[2],g=b[3],h=b[4],i=b[5],j=b[6],k=b[7],l=b[8],m=c[0],n=c[1],o=c[2],p=c[3],q=c[4],r=c[5],s=c[6],t=c[7],u=c[8];return a[0]=m*d+n*g+o*j,a[1]=m*e+n*h+o*k,a[2]=m*f+n*i+o*l,a[3]=p*d+q*g+r*j,a[4]=p*e+q*h+r*k,a[5]=p*f+q*i+r*l,a[6]=s*d+t*g+u*j,a[7]=s*e+t*h+u*k,a[8]=s*f+t*i+u*l,a},h.mul=h.multiply,h.translate=function(a,b,c){var d=b[0],e=b[1],f=b[2],g=b[3],h=b[4],i=b[5],j=b[6],k=b[7],l=b[8],m=c[0],n=c[1];return a[0]=d,a[1]=e,a[2]=f,a[3]=g,a[4]=h,a[5]=i,a[6]=m*d+n*g+j,a[7]=m*e+n*h+k,a[8]=m*f+n*i+l,a},h.rotate=function(a,b,c){var d=b[0],e=b[1],f=b[2],g=b[3],h=b[4],i=b[5],j=b[6],k=b[7],l=b[8],m=Math.sin(c),n=Math.cos(c);return a[0]=n*d+m*g,a[1]=n*e+m*h,a[2]=n*f+m*i,a[3]=n*g-m*d,a[4]=n*h-m*e,a[5]=n*i-m*f,a[6]=j,a[7]=k,a[8]=l,a},h.fromQuat=function(a,b){var c=b[0],d=b[1],e=b[2],f=b[3],g=c+c,h=d+d,i=e+e,j=c*g,k=c*h,l=c*i,m=d*h,n=d*i,o=e*i,p=f*g,q=f*h,r=f*i;return a[0]=1-(m+o),a[3]=k+r,a[6]=l-q,a[1]=k-r,a[4]=1-(j+o),a[7]=n+p,a[2]=l+q,a[5]=n-p,a[8]=1-(j+m),a},h.normalFromMat4=function(a,b){var c=b[0],d=b[1],e=b[2],f=b[3],g=b[4],h=b[5],i=b[6],j=b[7],k=b[8],l=b[9],m=b[10],n=b[11],o=b[12],p=b[13],q=b[14],r=b[15],s=c*h-d*g,t=c*i-e*g,u=c*j-f*g,v=d*i-e*h,w=d*j-f*h,x=e*j-f*i,y=k*p-l*o,z=k*q-m*o,A=k*r-n*o,B=l*q-m*p,C=l*r-n*p,D=m*r-n*q,E=s*D-t*C+u*B+v*A-w*z+x*y;return E?(E=1/E,a[0]=(h*D-i*C+j*B)*E,a[1]=(i*A-g*D-j*z)*E,a[2]=(g*C-h*A+j*y)*E,a[3]=(e*C-d*D-f*B)*E,a[4]=(c*D-e*A+f*z)*E,a[5]=(d*A-c*C-f*y)*E,a[6]=(p*x-q*w+r*v)*E,a[7]=(q*u-o*x-r*t)*E,a[8]=(o*w-p*u+r*s)*E,a):null},h.str=function(a){return"mat3("+a[0]+", "+a[1]+", "+a[2]+", "+a[3]+", "+a[4]+", "+a[5]+", "+a[6]+", "+a[7]+", "+a[8]+")"},a.mat3=h;var i={};i.create=function(){var a=new c(16);return a[0]=1,a[1]=0,a[2]=0,a[3]=0,a[4]=0,a[5]=1,a[6]=0,a[7]=0,a[8]=0,a[9]=0,a[10]=1,a[11]=0,a[12]=0,a[13]=0,a[14]=0,a[15]=1,a},i.fromValues=function(a,b,d,e,f,g,h,i,j,k,l,m,n,o,p,q){var r=new c(16);return r[0]=a,r[1]=b,r[2]=d,r[3]=e,r[4]=f,r[5]=g,r[6]=h,r[7]=i,r[8]=j,r[9]=k,r[10]=l,r[11]=m,r[12]=n,r[13]=o,r[14]=p,r[15]=q,r},i.clone=function(a){var b=new c(16);return b[0]=a[0],b[1]=a[1],b[2]=a[2],b[3]=a[3],b[4]=a[4],b[5]=a[5],b[6]=a[6],b[7]=a[7],b[8]=a[8],b[9]=a[9],b[10]=a[10],b[11]=a[11],b[12]=a[12],b[13]=a[13],b[14]=a[14],b[15]=a[15],b},i.copy=function(a,b){return a[0]=b[0],a[1]=b[1],a[2]=b[2],a[3]=b[3],a[4]=b[4],a[5]=b[5],a[6]=b[6],a[7]=b[7],a[8]=b[8],a[9]=b[9],a[10]=b[10],a[11]=b[11],a[12]=b[12],a[13]=b[13],a[14]=b[14],a[15]=b[15],a},i.identity=function(a){return a[0]=1,a[1]=0,a[2]=0,a[3]=0,a[4]=0,a[5]=1,a[6]=0,a[7]=0,a[8]=0,a[9]=0,a[10]=1,a[11]=0,a[12]=0,a[13]=0,a[14]=0,a[15]=1,a},i.transpose=function(a,b){if(a===b){var c=b[1],d=b[2],e=b[3],f=b[6],g=b[7],h=b[11];a[1]=b[4],a[2]=b[8],a[3]=b[12],a[4]=c,a[6]=b[9],a[7]=b[13],a[8]=d,a[9]=f,a[11]=b[14],a[12]=e,a[13]=g,a[14]=h}else a[0]=b[0],a[1]=b[4],a[2]=b[8],a[3]=b[12],a[4]=b[1],a[5]=b[5],a[6]=b[9],a[7]=b[13],a[8]=b[2],a[9]=b[6],a[10]=b[10],a[11]=b[14],a[12]=b[3],a[13]=b[7],a[14]=b[11],a[15]=b[15];return a},i.invert=function(a,b){var c=b[0],d=b[1],e=b[2],f=b[3],g=b[4],h=b[5],i=b[6],j=b[7],k=b[8],l=b[9],m=b[10],n=b[11],o=b[12],p=b[13],q=b[14],r=b[15],s=c*h-d*g,t=c*i-e*g,u=c*j-f*g,v=d*i-e*h,w=d*j-f*h,x=e*j-f*i,y=k*p-l*o,z=k*q-m*o,A=k*r-n*o,B=l*q-m*p,C=l*r-n*p,D=m*r-n*q,E=s*D-t*C+u*B+v*A-w*z+x*y;return E?(E=1/E,a[0]=(h*D-i*C+j*B)*E,a[1]=(e*C-d*D-f*B)*E,a[2]=(p*x-q*w+r*v)*E,a[3]=(m*w-l*x-n*v)*E,a[4]=(i*A-g*D-j*z)*E,a[5]=(c*D-e*A+f*z)*E,a[6]=(q*u-o*x-r*t)*E,a[7]=(k*x-m*u+n*t)*E,a[8]=(g*C-h*A+j*y)*E,a[9]=(d*A-c*C-f*y)*E,a[10]=(o*w-p*u+r*s)*E,a[11]=(l*u-k*w-n*s)*E,a[12]=(h*z-g*B-i*y)*E,a[13]=(c*B-d*z+e*y)*E,a[14]=(p*t-o*v-q*s)*E,a[15]=(k*v-l*t+m*s)*E,a):null},i.adjoint=function(a,b){var c=b[0],d=b[1],e=b[2],f=b[3],g=b[4],h=b[5],i=b[6],j=b[7],k=b[8],l=b[9],m=b[10],n=b[11],o=b[12],p=b[13],q=b[14],r=b[15];return a[0]=h*(m*r-n*q)-l*(i*r-j*q)+p*(i*n-j*m),a[1]=-(d*(m*r-n*q)-l*(e*r-f*q)+p*(e*n-f*m)),a[2]=d*(i*r-j*q)-h*(e*r-f*q)+p*(e*j-f*i),a[3]=-(d*(i*n-j*m)-h*(e*n-f*m)+l*(e*j-f*i)),a[4]=-(g*(m*r-n*q)-k*(i*r-j*q)+o*(i*n-j*m)),a[5]=c*(m*r-n*q)-k*(e*r-f*q)+o*(e*n-f*m),a[6]=-(c*(i*r-j*q)-g*(e*r-f*q)+o*(e*j-f*i)),a[7]=c*(i*n-j*m)-g*(e*n-f*m)+k*(e*j-f*i),a[8]=g*(l*r-n*p)-k*(h*r-j*p)+o*(h*n-j*l),a[9]=-(c*(l*r-n*p)-k*(d*r-f*p)+o*(d*n-f*l)),a[10]=c*(h*r-j*p)-g*(d*r-f*p)+o*(d*j-f*h),a[11]=-(c*(h*n-j*l)-g*(d*n-f*l)+k*(d*j-f*h)),a[12]=-(g*(l*q-m*p)-k*(h*q-i*p)+o*(h*m-i*l)),a[13]=c*(l*q-m*p)-k*(d*q-e*p)+o*(d*m-e*l),a[14]=-(c*(h*q-i*p)-g*(d*q-e*p)+o*(d*i-e*h)),a[15]=c*(h*m-i*l)-g*(d*m-e*l)+k*(d*i-e*h),a},i.determinant=function(a){var b=a[0],c=a[1],d=a[2],e=a[3],f=a[4],g=a[5],h=a[6],i=a[7],j=a[8],k=a[9],l=a[10],m=a[11],n=a[12],o=a[13],p=a[14],q=a[15],r=b*g-c*f,s=b*h-d*f,t=b*i-e*f,u=c*h-d*g,v=c*i-e*g,w=d*i-e*h,x=j*o-k*n,y=j*p-l*n,z=j*q-m*n,A=k*p-l*o,B=k*q-m*o,C=l*q-m*p;return r*C-s*B+t*A+u*z-v*y+w*x},i.multiply=function(a,b,c){var d=b[0],e=b[1],f=b[2],g=b[3],h=b[4],i=b[5],j=b[6],k=b[7],l=b[8],m=b[9],n=b[10],o=b[11],p=b[12],q=b[13],r=b[14],s=b[15],t=c[0],u=c[1],v=c[2],w=c[3];return a[0]=t*d+u*h+v*l+w*p,a[1]=t*e+u*i+v*m+w*q,a[2]=t*f+u*j+v*n+w*r,a[3]=t*g+u*k+v*o+w*s,t=c[4],u=c[5],v=c[6],w=c[7],a[4]=t*d+u*h+v*l+w*p,a[5]=t*e+u*i+v*m+w*q,a[6]=t*f+u*j+v*n+w*r,a[7]=t*g+u*k+v*o+w*s,t=c[8],u=c[9],v=c[10],w=c[11],a[8]=t*d+u*h+v*l+w*p,a[9]=t*e+u*i+v*m+w*q,a[10]=t*f+u*j+v*n+w*r,a[11]=t*g+u*k+v*o+w*s,t=c[12],u=c[13],v=c[14],w=c[15],a[12]=t*d+u*h+v*l+w*p,a[13]=t*e+u*i+v*m+w*q,a[14]=t*f+u*j+v*n+w*r,a[15]=t*g+u*k+v*o+w*s,a},i.fromMat3=function(a,b){return a[0]=b[0],a[1]=b[1],a[2]=b[2],a[3]=0,a[4]=b[3],a[5]=b[4],a[6]=b[5],a[7]=0,a[8]=b[6],a[9]=b[7],a[10]=b[8],a[11]=0,a[12]=0,a[13]=0,a[14]=0,a[15]=1,a},i.mul=i.multiply,i.translate=function(a,b,c){var d,e,f,g,h,i,j,k,l,m,n,o,p=c[0],q=c[1],r=c[2];return b===a?(a[12]=b[0]*p+b[4]*q+b[8]*r+b[12],a[13]=b[1]*p+b[5]*q+b[9]*r+b[13],a[14]=b[2]*p+b[6]*q+b[10]*r+b[14],a[15]=b[3]*p+b[7]*q+b[11]*r+b[15]):(d=b[0],e=b[1],f=b[2],g=b[3],h=b[4],i=b[5],j=b[6],k=b[7],l=b[8],m=b[9],n=b[10],o=b[11],a[0]=d,a[1]=e,a[2]=f,a[3]=g,a[4]=h,a[5]=i,a[6]=j,a[7]=k,a[8]=l,a[9]=m,a[10]=n,a[11]=o,a[12]=d*p+h*q+l*r+b[12],a[13]=e*p+i*q+m*r+b[13],a[14]=f*p+j*q+n*r+b[14],a[15]=g*p+k*q+o*r+b[15]),a},i.scale=function(a,b,c){var d=c[0],e=c[1],f=c[2];return a[0]=b[0]*d,a[1]=b[1]*d,a[2]=b[2]*d,a[3]=b[3]*d,a[4]=b[4]*e,a[5]=b[5]*e,a[6]=b[6]*e,a[7]=b[7]*e,a[8]=b[8]*f,a[9]=b[9]*f,a[10]=b[10]*f,a[11]=b[11]*f,a[12]=b[12],a[13]=b[13],a[14]=b[14],a[15]=b[15],a},i.rotate=function(a,c,d,e){var f,g,h,i,j,k,l,m,n,o,p,q,r,s,t,u,v,w,x,y,z,A,B,C,D=e[0],E=e[1],F=e[2],G=Math.sqrt(D*D+E*E+F*F);return Math.abs(G)<b?null:(G=1/G,D*=G,E*=G,F*=G,f=Math.sin(d),g=Math.cos(d),h=1-g,i=c[0],j=c[1],k=c[2],l=c[3],m=c[4],n=c[5],o=c[6],p=c[7],q=c[8],r=c[9],s=c[10],t=c[11],u=D*D*h+g,v=E*D*h+F*f,w=F*D*h-E*f,x=D*E*h-F*f,y=E*E*h+g,z=F*E*h+D*f,A=D*F*h+E*f,B=E*F*h-D*f,C=F*F*h+g,a[0]=i*u+m*v+q*w,a[1]=j*u+n*v+r*w,a[2]=k*u+o*v+s*w,a[3]=l*u+p*v+t*w,a[4]=i*x+m*y+q*z,a[5]=j*x+n*y+r*z,a[6]=k*x+o*y+s*z,a[7]=l*x+p*y+t*z,a[8]=i*A+m*B+q*C,a[9]=j*A+n*B+r*C,a[10]=k*A+o*B+s*C,a[11]=l*A+p*B+t*C,c!==a&&(a[12]=c[12],a[13]=c[13],a[14]=c[14],a[15]=c[15]),a)},i.rotateX=function(a,b,c){var d=Math.sin(c),e=Math.cos(c),f=b[4],g=b[5],h=b[6],i=b[7],j=b[8],k=b[9],l=b[10],m=b[11];return b!==a&&(a[0]=b[0],a[1]=b[1],a[2]=b[2],a[3]=b[3],a[12]=b[12],a[13]=b[13],a[14]=b[14],a[15]=b[15]),a[4]=f*e+j*d,a[5]=g*e+k*d,a[6]=h*e+l*d,a[7]=i*e+m*d,a[8]=j*e-f*d,a[9]=k*e-g*d,a[10]=l*e-h*d,a[11]=m*e-i*d,a},i.rotateY=function(a,b,c){var d=Math.sin(c),e=Math.cos(c),f=b[0],g=b[1],h=b[2],i=b[3],j=b[8],k=b[9],l=b[10],m=b[11];return b!==a&&(a[4]=b[4],a[5]=b[5],a[6]=b[6],a[7]=b[7],a[12]=b[12],a[13]=b[13],a[14]=b[14],a[15]=b[15]),a[0]=f*e-j*d,a[1]=g*e-k*d,a[2]=h*e-l*d,a[3]=i*e-m*d,a[8]=f*d+j*e,a[9]=g*d+k*e,a[10]=h*d+l*e,a[11]=i*d+m*e,a},i.rotateZ=function(a,b,c){var d=Math.sin(c),e=Math.cos(c),f=b[0],g=b[1],h=b[2],i=b[3],j=b[4],k=b[5],l=b[6],m=b[7];return b!==a&&(a[8]=b[8],a[9]=b[9],a[10]=b[10],a[11]=b[11],a[12]=b[12],a[13]=b[13],a[14]=b[14],a[15]=b[15]),a[0]=f*e+j*d,a[1]=g*e+k*d,a[2]=h*e+l*d,a[3]=i*e+m*d,a[4]=j*e-f*d,a[5]=k*e-g*d,a[6]=l*e-h*d,a[7]=m*e-i*d,a},i.fromRotationTranslation=function(a,b,c){var d=b[0],e=b[1],f=b[2],g=b[3],h=d+d,i=e+e,j=f+f,k=d*h,l=d*i,m=d*j,n=e*i,o=e*j,p=f*j,q=g*h,r=g*i,s=g*j;return a[0]=1-(n+p),a[1]=l+s,a[2]=m-r,a[3]=0,a[4]=l-s,a[5]=1-(k+p),a[6]=o+q,a[7]=0,a[8]=m+r,a[9]=o-q,a[10]=1-(k+n),a[11]=0,a[12]=c[0],a[13]=c[1],a[14]=c[2],a[15]=1,a},i.fromQuat=function(a,b){var c=b[0],d=b[1],e=b[2],f=b[3],g=c+c,h=d+d,i=e+e,j=c*g,k=c*h,l=c*i,m=d*h,n=d*i,o=e*i,p=f*g,q=f*h,r=f*i;return a[0]=1-(m+o),a[1]=k+r,a[2]=l-q,a[3]=0,a[4]=k-r,a[5]=1-(j+o),a[6]=n+p,a[7]=0,a[8]=l+q,a[9]=n-p,a[10]=1-(j+m),a[11]=0,a[12]=0,a[13]=0,a[14]=0,a[15]=1,a},i.frustum=function(a,b,c,d,e,f,g){var h=1/(c-b),i=1/(e-d),j=1/(f-g);return a[0]=2*f*h,a[1]=0,a[2]=0,a[3]=0,a[4]=0,a[5]=2*f*i,a[6]=0,a[7]=0,a[8]=(c+b)*h,a[9]=(e+d)*i,a[10]=(g+f)*j,a[11]=-1,a[12]=0,a[13]=0,a[14]=g*f*2*j,a[15]=0,a},i.perspective=function(a,b,c,d,e){var f=1/Math.tan(b/2),g=1/(d-e);return a[0]=f/c,a[1]=0,a[2]=0,a[3]=0,a[4]=0,a[5]=f,a[6]=0,a[7]=0,a[8]=0,a[9]=0,a[10]=(e+d)*g,a[11]=-1,a[12]=0,a[13]=0,a[14]=2*e*d*g,a[15]=0,a},i.ortho=function(a,b,c,d,e,f,g){var h=1/(b-c),i=1/(d-e),j=1/(f-g);return a[0]=-2*h,a[1]=0,a[2]=0,a[3]=0,a[4]=0,a[5]=-2*i,a[6]=0,a[7]=0,a[8]=0,a[9]=0,a[10]=2*j,a[11]=0,a[12]=(b+c)*h,a[13]=(e+d)*i,a[14]=(g+f)*j,a[15]=1,a},i.lookAt=function(a,c,d,e){var f,g,h,j,k,l,m,n,o,p,q=c[0],r=c[1],s=c[2],t=e[0],u=e[1],v=e[2],w=d[0],x=d[1],y=d[2];return Math.abs(q-w)<b&&Math.abs(r-x)<b&&Math.abs(s-y)<b?i.identity(a):(m=q-w,n=r-x,o=s-y,p=1/Math.sqrt(m*m+n*n+o*o),m*=p,n*=p,o*=p,f=u*o-v*n,g=v*m-t*o,h=t*n-u*m,p=Math.sqrt(f*f+g*g+h*h),p?(p=1/p,f*=p,g*=p,h*=p):(f=0,g=0,h=0),j=n*h-o*g,k=o*f-m*h,l=m*g-n*f,p=Math.sqrt(j*j+k*k+l*l),p?(p=1/p,j*=p,k*=p,l*=p):(j=0,k=0,l=0),a[0]=f,a[1]=j,a[2]=m,a[3]=0,a[4]=g,a[5]=k,a[6]=n,a[7]=0,a[8]=h,a[9]=l,a[10]=o,a[11]=0,a[12]=-(f*q+g*r+h*s),a[13]=-(j*q+k*r+l*s),a[14]=-(m*q+n*r+o*s),a[15]=1,a)},i.str=function(a){return"mat4("+a[0]+", "+a[1]+", "+a[2]+", "+a[3]+", "+a[4]+", "+a[5]+", "+a[6]+", "+a[7]+", "+a[8]+", "+a[9]+", "+a[10]+", "+a[11]+", "+a[12]+", "+a[13]+", "+a[14]+", "+a[15]+")"},a.mat4=i;var j={};return j.create=function(){var a=new c(4);return a[0]=0,a[1]=0,a[2]=0,a[3]=1,a},j.rotationTo=function(){var a=f.create(),b=f.fromValues(1,0,0),c=f.fromValues(0,1,0);return function(d,e,g){var h=f.dot(e,g);return-.999999>h?(f.cross(a,b,e),f.length(a)<1e-6&&f.cross(a,c,e),f.normalize(a,a),j.setAxisAngle(d,a,Math.PI),d):h>.999999?(d[0]=0,d[1]=0,d[2]=0,d[3]=1,d):(f.cross(a,e,g),d[0]=a[0],d[1]=a[1],d[2]=a[2],d[3]=1+h,j.normalize(d,d))}}(),j.setAxes=function(){var a=h.create();return function(b,c,d,e){return a[0]=d[0],a[3]=d[1],a[6]=d[2],a[1]=e[0],a[4]=e[1],a[7]=e[2],a[2]=c[0],a[5]=c[1],a[8]=c[2],j.normalize(b,j.fromMat3(b,a))}}(),j.clone=g.clone,j.fromValues=g.fromValues,j.copy=g.copy,j.set=g.set,j.identity=function(a){return a[0]=0,a[1]=0,a[2]=0,a[3]=1,a},j.setAxisAngle=function(a,b,c){c=.5*c;var d=Math.sin(c);return a[0]=d*b[0],a[1]=d*b[1],a[2]=d*b[2],a[3]=Math.cos(c),a},j.add=g.add,j.multiply=function(a,b,c){var d=b[0],e=b[1],f=b[2],g=b[3],h=c[0],i=c[1],j=c[2],k=c[3];return a[0]=d*k+g*h+e*j-f*i,a[1]=e*k+g*i+f*h-d*j,a[2]=f*k+g*j+d*i-e*h,a[3]=g*k-d*h-e*i-f*j,a},j.mul=j.multiply,j.scale=g.scale,j.rotateX=function(a,b,c){c*=.5;var d=b[0],e=b[1],f=b[2],g=b[3],h=Math.sin(c),i=Math.cos(c);return a[0]=d*i+g*h,a[1]=e*i+f*h,a[2]=f*i-e*h,a[3]=g*i-d*h,a},j.rotateY=function(a,b,c){c*=.5;var d=b[0],e=b[1],f=b[2],g=b[3],h=Math.sin(c),i=Math.cos(c);return a[0]=d*i-f*h,a[1]=e*i+g*h,a[2]=f*i+d*h,a[3]=g*i-e*h,a},j.rotateZ=function(a,b,c){c*=.5;var d=b[0],e=b[1],f=b[2],g=b[3],h=Math.sin(c),i=Math.cos(c);return a[0]=d*i+e*h,a[1]=e*i-d*h,a[2]=f*i+g*h,a[3]=g*i-f*h,a},j.calculateW=function(a,b){var c=b[0],d=b[1],e=b[2];return a[0]=c,a[1]=d,a[2]=e,a[3]=-Math.sqrt(Math.abs(1-c*c-d*d-e*e)),a},j.dot=g.dot,j.lerp=g.lerp,j.slerp=function(a,b,c,d){var e,f,g,h,i,j=b[0],k=b[1],l=b[2],m=b[3],n=c[0],o=c[1],p=c[2],q=c[3];return f=j*n+k*o+l*p+m*q,0>f&&(f=-f,n=-n,o=-o,p=-p,q=-q),1-f>1e-6?(e=Math.acos(f),g=Math.sin(e),h=Math.sin((1-d)*e)/g,i=Math.sin(d*e)/g):(h=1-d,i=d),a[0]=h*j+i*n,a[1]=h*k+i*o,a[2]=h*l+i*p,a[3]=h*m+i*q,a},j.invert=function(a,b){var c=b[0],d=b[1],e=b[2],f=b[3],g=c*c+d*d+e*e+f*f,h=g?1/g:0;return a[0]=-c*h,a[1]=-d*h,a[2]=-e*h,a[3]=f*h,a},j.conjugate=function(a,b){return a[0]=-b[0],a[1]=-b[1],a[2]=-b[2],a[3]=b[3],a},j.length=g.length,j.len=j.length,j.squaredLength=g.squaredLength,j.sqrLen=j.squaredLength,j.normalize=g.normalize,j.fromMat3=function(){var a="undefined"!=typeof Int8Array?new Int8Array([1,2,0]):[1,2,0];return function(b,c){var d,e=c[0]+c[4]+c[8];if(e>0)d=Math.sqrt(e+1),b[3]=.5*d,d=.5/d,b[0]=(c[7]-c[5])*d,b[1]=(c[2]-c[6])*d,b[2]=(c[3]-c[1])*d;else{var f=0;c[4]>c[0]&&(f=1),c[8]>c[3*f+f]&&(f=2);var g=a[f],h=a[g];d=Math.sqrt(c[3*f+f]-c[3*g+g]-c[3*h+h]+1),b[f]=.5*d,d=.5/d,b[3]=(c[3*h+g]-c[3*g+h])*d,b[g]=(c[3*g+f]+c[3*f+g])*d,b[h]=(c[3*h+f]+c[3*f+h])*d}return b}}(),j.str=function(a){return"quat("+a[0]+", "+a[1]+", "+a[2]+", "+a[3]+")"},a.quat=j,a}(),b=function(){"use strict";function b(a,b){this._G=a;for(var c=0;c<this._G.length;++c)this._G[c]=g.forceRGB(this._G[c]);this._V=b}function c(a,b,c){this.colorFor=a,this._dD=b,this._dw=c}function d(a,b,c){var d=null,e=null;return a[b](function(a){var b=a.prop(c);return null===d&&null===e?void(d=e=b):(d=Math.min(d,b),void(e=Math.max(e,b)))}),{min:d,max:e}}function e(a,b,e,f,g){return b||(b=k("rainbow")),new c(function(c,d,e){var f=0;this._y!==this._B&&(f=(g(c).prop(a)-this._y)/(this._B-this._y)),m(d,e,b,f)},function(b){return void 0!==e?(this._y=e[0],void(this._B=e[1])):(e=d(b,f,a),this._y=e.min,void(this._B=e.max))},function(){})}var f=a.vec4,g={};g.rgb={};var h=g.rgb;g.rgb.create=f.create,g.rgb.scale=f.scale,g.rgb.copy=f.copy,g.rgb.clone=f.clone,g.rgb.fromValues=f.fromValues,g.rgb.mix=function(a,b,c,d){var e=1-d;return a[0]=b[0]*d+c[0]*e,a[1]=b[1]*d+c[1]*e,a[2]=b[2]*d+c[2]*e,a[3]=b[3]*d+c[3]*e,a};var i={white:h.fromValues(1,1,1,1),black:h.fromValues(0,0,0,1),grey:h.fromValues(.5,.5,.5,1),lightgrey:h.fromValues(.8,.8,.8,1),darkgrey:h.fromValues(.3,.3,.3,1),red:h.fromValues(1,0,0,1),darkred:h.fromValues(.5,0,0,1),lightred:h.fromValues(1,.5,.5,1),green:h.fromValues(0,1,0,1),darkgreen:h.fromValues(0,.5,0,1),lightgreen:h.fromValues(.5,1,.5,1),blue:h.fromValues(0,0,1,1),darkblue:h.fromValues(0,0,.5,1),lightblue:h.fromValues(.5,.5,1,1),yellow:h.fromValues(1,1,0,1),darkyellow:h.fromValues(.5,.5,0,1),lightyellow:h.fromValues(1,1,.5,1),cyan:h.fromValues(0,1,1,1),darkcyan:h.fromValues(0,.5,.5,1),lightcyan:h.fromValues(.5,1,1,1),magenta:h.fromValues(1,0,1,1),darkmagenta:h.fromValues(.5,0,.5,1),lightmagenta:h.fromValues(1,.5,1,1),orange:h.fromValues(1,.5,0,1),darkorange:h.fromValues(.5,.25,0,1),lightorange:h.fromValues(1,.75,.5,1)};g.hex2rgb=function(a,b){b=void 0===b?1:+b;var c,d,e,f;if(4===a.length||5===a.length){c=parseInt(a[1],16),d=parseInt(a[2],16),e=parseInt(a[3],16),f=Math.round(15*b),5===a.length&&(f=parseInt(a[4],16));var g=1/15;return h.fromValues(g*c,g*d,g*e,g*f)}if(7===a.length||9===a.length){c=parseInt(a.substr(1,2),16),d=parseInt(a.substr(3,2),16),e=parseInt(a.substr(5,2),16),f=Math.round(255*b),9===a.length&&(f=parseInt(a.substr(7,2),16));var i=1/255;return h.fromValues(i*c,i*d,i*e,i*f)}},g.setColorPalette=function(a){i=a,g.initGradients()},g.forceRGB=function(a,b){if(b=void 0===b?1:+b,"string"==typeof a){var c=i[a];if(void 0!==c&&(a=h.clone(c),a[3]=b),a.length>0&&"#"===a[0])return g.hex2rgb(a,b)}return 3===a.length?[a[0],a[1],a[2],b]:a},b.prototype={colorAt:function(a,b){if(b<=this._V[0])return f.copy(a,this._G[0]);if(b>=this._V[this._V.length-1])return f.copy(a,this._G[this._V.length-1]);for(var c=0,d=1;d<this._V.length&&!(this._V[d]>b);++d)c=d;var e=c+1,g=this._V[c],i=this._V[e],j=(b-g)/(i-g);return h.mix(a,this._G[e],this._G[c],j)}};var j={};g.gradient=function(a,c){if("string"==typeof a)return j[a];if(c=c||"equal","equal"===c){c=[];for(var d=0;d<a.length;++d)c.push(1*d/(a.length-1))}return new b(a,c)};var k=g.gradient;g.initGradients=function(){j.rainbow=k(["blue","green","yellow","red"]),j.reds=k(["lightred","darkred"]),j.greens=k(["lightgreen","darkgreen"]),j.blues=k(["lightblue","darkblue"]),j.trafficlight=k(["green","yellow","red"]),j.heatmap=k(["red","white","blue"])},c.prototype={begin:function(a){this._dD&&this._dD(a)},end:function(a){this._dw&&this._dw(a)}},g.ColorOp=c,g.uniform=function(a){return a=g.forceRGB(a||"white"),new c(function(b,c,d){c[d+0]=a[0],c[d+1]=a[1],c[d+2]=a[2],c[d+3]=a[3]},null,null)};var l={H:[.87,.87,.87],C:[.61,.61,.61],N:[0,.47,.84],O:[.97,.18,.18],F:[.12,.94,.12],CL:[.12,.94,.12],BR:[.6,.13,0],I:[.4,0,.73],HE:[0,1,1],NE:[0,1,1],AR:[0,1,1],XE:[0,1,1],KR:[0,1,1],P:[1,.43,.13],S:[1,.73,.22],B:[1,.67,.47],LI:[.47,0,1],NA:[.47,0,1],K:[.47,0,1],RB:[.47,0,1],CS:[.47,0,1],FR:[.47,0,1],BE:[0,.47,0],MG:[0,.47,0],SR:[0,.47,0],BA:[0,.47,0],RA:[0,.47,0],TI:[.6,.6,.6],FE:[.56,.31,.12]};g.byElement=function(a){return a||(a=l),new c(function(b,c,d){var e=b.element(),f=a[e];return void 0!==f?(c[d]=f[0],c[d+1]=f[1],c[d+2]=f[2],c[d+3]=1,c):(c[d]=1,c[d+1]=0,c[d+2]=1,c[d+3]=1,c)},null,null)},g.bySS=function(a){var b;return b=a&&a._G?{C:a._G[0],H:a._G[1],E:a._G[2]}:a?{C:g.forceRGB(a.C),H:g.forceRGB(a.H),E:g.forceRGB(a.E)}:{C:[.8,.8,.8,1],H:[.6,.6,.9,1],E:[.2,.8,.2,1]},new c(function(a,c,d){var e=a.residue().ss(),f=b[e];void 0!==f&&(c[d]=f[0],c[d+1]=f[1],c[d+2]=f[2],c[d+3]=f[3])},null,null)},g.rainbow=function(a){a||(a=k("rainbow"));var b=new c(function(b,c,d){var e=0,f=this.chainLimits[b.residue().chain().name()];if(void 0!==f){var g=b.residue().index();e=(g-f[0])/(f[1]-f[0])}var h=[1,1,1,1];a.colorAt(h,e),c[d]=h[0],c[d+1]=h[1],c[d+2]=h[2],c[d+3]=h[3]},function(a){var b=a.chains();this.chainLimits={};for(var c=0;c<b.length;++c){var d=b[c].backboneTraces();if(0!==d.length){for(var e=d[0].residueAt(0).index(),f=d[0].residueAt(d[0].length()-1).index(),g=1;g<d.length;++g){var h=d[g];e=Math.min(e,h.residueAt(0).index()),f=Math.max(f,h.residueAt(h.length()-1).index())}e!==f&&(this.chainLimits[b[c].name()]=[e,f])}}},function(){this.chainLimits=null});return b},g.ssSuccession=function(a,b){a||(a=k("rainbow")),b=b?g.forceRGB(b):g.forceRGB("lightgrey");var d=new c(function(c,d,e){var f=c.residue().index(),g=this.chainLimits[c.residue().chain().name()],h=g.indices[f];if(-1===h)return d[e]=b[0],d[e+1]=b[1],d[e+2]=b[2],void(d[e+3]=b[3]);var i=0;null===g.max,null!==g.max&&(i=h/(g.max>0?g.max:1));var j=[0,0,0,0];a.colorAt(j,i),d[e]=j[0],d[e+1]=j[1],d[e+2]=j[2],d[e+3]=j[3]},function(a){var b=a.chains();this.chainLimits={};for(var c=0;c<b.length;++c){for(var d=b[c].residues(),e=null,f={},g=0,h="C",i=0;i<d.length;++i){var j=d[i].ss();"C"===j?("C"!==h&&g++,f[d[i].index()]=-1):(e=g,f[d[i].index()]=g),h=j}this.chainLimits[b[c].name()]={indices:f,max:e}}},function(){this.chainLimits=null});return d},g.byChain=function(a){a||(a=k("rainbow"));var b=new c(function(b,c,d){var e=this.chainIndices[b.residue().chain().name()],f=e*this.scale,g=[0,0,0,0];a.colorAt(g,f),c[d+0]=g[0],c[d+1]=g[1],c[d+2]=g[2],c[d+3]=g[3]},function(a){var b=a.chains();this.chainIndices={};for(var c=0;c<b.length;++c)this.chainIndices[b[c].name()]=c;this.scale=b.length>1?1/(b.length-1):1},function(){this.chainIndices=null});return b};var m=function(){var a=f.create();return function(b,c,d,e){d.colorAt(a,e),b[c+0]=a[0],b[c+1]=a[1],b[c+2]=a[2],b[c+3]=a[3]}}();return g.byAtomProp=function(a,b,c){return e(a,b,c,"eachAtom",function(a){return a})},g.byResidueProp=function(a,b,c){return e(a,b,c,"eachResidue",function(a){return a.residue()})},g.interpolateColor=function(a,b){for(var c=new Float32Array(4*(b*(a.length/4-1)+1)),d=0,e=f.create(),g=f.create(),h=b/2,i=0;i<a.length/4-1;++i){f.set(e,a[4*i+0],a[4*i+1],a[4*i+2],a[4*i+3]),f.set(g,a[4*i+4],a[4*i+5],a[4*i+6],a[4*i+7]);for(var j=0;b>j;++j){var k=h>j?0:1;c[d+0]=e[0]*(1-k)+g[0]*k,c[d+1]=e[1]*(1-k)+g[1]*k,c[d+2]=e[2]*(1-k)+g[2]*k,c[d+3]=e[3]*(1-k)+g[3]*k,d+=4}}return c[d+0]=g[0],c[d+1]=g[1],c[d+2]=g[2],c[d+3]=g[3],c},g.initGradients(),g}(),c=function(){"use strict";function a(a,b,c){this._c3=a,this._bw=b,this._bE=b,this._dx=c}function b(){this.clear()}return a.prototype={nextId:function(a){var b=this._bE;return this._bE++,this._c3._m[b]=a,b},hasLeft:function(){return this._bE<this._dx},recycle:function(){this._c3.recycle(this)},length:function(){return this._dx-this._bw}},b.prototype={MAX_ID:16777216,getContinuousRange:function(b){for(var c=-1,d=null,e=0;e<this._bp.length;++e){var f=this._bp[e],g=f.length();g>=b&&(null===d||d>g)&&(d=g,c=e)}if(-1!==c){var h=this._bp[c];return this._bp.splice(c,1),this._bM++,h}var i=this._cN,j=i+b;if(j>this.MAX_ID)return null;this._cN=j;var k=new a(this,i,j);return this._bM++,k},clear:function(){this._m={},this._cN=1,this._bp=[],this._bM=0},recycle:function(a){for(var b=a._bw;b<a._bE;++b)delete this._m[b];a._bE=a._bw,this._bp.push(a),this._bM--,this._bp.length>0&&0===this._bM&&this.clear()},objectForId:function(a){return this._m[a]}},b}(),d=function(){"use strict";function a(a,b){return b>a}function b(a,b){void 0===a||void 0===b?(this._b7=!0,this._y=this._B=null):(this._b7=!1,this._y=a,this._B=b)}var c={};return c.derive=function(a,b,c){for(var d in b.prototype)a.prototype[d]=b.prototype[d];if(void 0!==c)for(var e in c)a.prototype[e]=c[e]},c.bind=function(a,b){return function(){return b.apply(a,arguments)}},c.update=function(a,b){b=b||{};for(var c in b)b.hasOwnProperty(c)&&(a[c]=b[c]);return a},c.copy=function(a){var b={};return c.update(b,a),b},c.binarySearch=function(b,c,d){if(0===b.length)return-1;d=d||a;for(var e=0,f=b.length,g=e+f>>1;;){var h=b[g];if(d(c,h))f=g;else{if(!d(h,c))return g;e=g}var i=e+f>>1;if(i===g)return-1;g=i}return-1},c.indexFirstLargerEqualThan=function(b,c,d){if(d=d||a,0===b.length||d(b[b.length-1],c))return-1;for(var e=0,f=b.length,g=e+f>>1;;){var h=b[g];d(c,h)?f=g:d(h,c)?e=g+1:f=g;var i=e+f>>1;if(i===g)return g;g=i}},c.indexLastSmallerThan=function(b,c,d){if(d=d||a,0===b.length||d(b[b.length-1],c))return b.length-1;if(d(c,b[0])||!d(b[0],c))return-1;for(var e=0,f=b.length,g=e+f>>1;;){var h=b[g];d(c,h)||!d(h,c)?f=g:e=g;var i=e+f>>1;if(i===g)return g;g=i}},c.indexLastSmallerEqualThan=function(b,c,d){if(d=d||a,0===b.length||d(b[b.length-1],c))return b.length-1;if(d(c,b[0]))return-1;for(var e=0,f=b.length,g=e+f>>1;;){var h=b[g];d(c,h)?f=g:e=g;var i=e+f>>1;if(i===g)return g;g=i}},b.prototype={min:function(){return this._y},max:function(){return this._B},length:function(){return this._B-this._y},empty:function(){return this._b7},center:function(){return.5*(this._B+this._y)},extend:function(a){this._y-=a,this._B+=a},update:function(a){return this._b7?(this._y=this._B=a,void(this._b7=!1)):void(a<this._y?this._y=a:a>this._B&&(this._B=a))}},c.Range=b,c}(),e=function(){"use strict";function a(a){if("complete"!==document.readyState&&"loaded"!==document.readyState&&"interactive"!==document.readyState)return!1;if(void 0===a)try{var b=document.createElement("canvas");return!(!window.WebGLRenderingContext||!b.getContext("experimental-webgl"))}catch(c){return!1}return!!a}function b(a,b){this._k=b.width,this._dF=b.antialias,this._l=b.height,this._6=!1,this._eg=null,this._F=a,this._ct(),this._cJ=b.backgroundColor,this._do=b.forceManualAntialiasing}return b.prototype={_cC:function(){if(this._6){this._6=!1;var a=this._k*this._bx,b=this._l*this._bx;this._bh=a,this._bi=b,this._b.viewport(0,0,a,b),this._c.width=a,this._c.height=b,this._bx>1&&this._dj(this._bx);
}},resize:function(a,b){(a!==this._k||b!==this._l)&&(this._6=!0,this._k=a,this._l=b)},fitParent:function(){var a=this._F.getBoundingClientRect();this.resize(a.width,a.height)},gl:function(){return this._b},imageData:function(){return this._c.toDataURL()},_eo:function(){try{var a={antialias:this._dF&&!this._do,preserveDrawingBuffer:!0};this._b=this._c.getContext("experimental-webgl",a)}catch(b){return!1}return this._b?!0:!1},_dj:function(a){var b=1/a,c=.5*-(1-b)*this._bh,d=.5*-(1-b)*this._bi,e="translate("+c+"px, "+d+"px)",f="scale("+b+", "+b+")",g=e+" "+f;this._c.style.webkitTransform=g,this._c.style.transform=g,this._c.style.ieTransform=g,this._c.width=this._bh,this._c.height=this._bi},initGL:function(){var a=1;if(!this._eo())return!1;var b=this._b;return!b.getContextAttributes().antialias&&this._do&&this._dF&&(a=2),this._bh=this._k*a,this._bi=this._l*a,this._bx=a,a>1&&this._dj(a),b.viewportWidth=this._bh,b.viewportHeight=this._bi,b.clearColor(this._cJ[0],this._cJ[1],this._cJ[2],1),b.lineWidth(2),b.cullFace(b.FRONT),b.enable(b.CULL_FACE),b.enable(b.DEPTH_TEST),!0},_cT:function(a,b,c){var d,e=this._b;if("fragment"===b)d=e.createShader(e.FRAGMENT_SHADER);else{if("vertex"!==b)return null;d=e.createShader(e.VERTEX_SHADER)}var f=a.replace("${PRECISION}",c);return e.shaderSource(d,f),e.compileShader(d),e.getShaderParameter(d,e.COMPILE_STATUS)?d:null},initShader:function(a,b,c){var e=this._b,f=this._cT(b,"fragment",c),g=this._cT(a,"vertex",c),h=e.createProgram();if(e.attachShader(h,g),e.attachShader(h,f),e.linkProgram(h),!e.getProgramParameter(h,e.LINK_STATUS))return null;var i=d.bind(e,e.getAttribLocation),j=d.bind(e,e.getUniformLocation);return h.posAttrib=i(h,"attrPos"),h.colorAttrib=i(h,"attrColor"),h.normalAttrib=i(h,"attrNormal"),h.objIdAttrib=i(h,"attrObjId"),h.selectAttrib=i(h,"attrSelect"),h.symId=j(h,"symId"),h.projection=j(h,"projectionMat"),h.modelview=j(h,"modelviewMat"),h.rotation=j(h,"rotationMat"),h.fog=j(h,"fog"),h.fogFar=j(h,"fogFar"),h.fogNear=j(h,"fogNear"),h.fogColor=j(h,"fogColor"),h.outlineColor=j(h,"outlineColor"),h.outlineWidth=j(h,"outlineWidth"),h.relativePixelSize=j(h,"relativePixelSize"),h.screenDoorTransparency=j(h,"screenDoorTransparency"),h.selectionColor=j(h,"selectionColor"),h.pointSize=j(h,"pointSize"),h.zoom=j(h,"zoom"),h.outlineEnabled=j(h,"outlineEnabled"),h},on:function(a,b){this._c.addEventListener(a,b,!1)},removeEventListener:function(a,b){this._c.removeEventListener(a,b,!1)},onWheel:function(a,b){"onwheel"in this._c?this.on("wheel",a):this.on("mousewheel",b)},domElement:function(){return this._c},bind:function(){this._cC(),this._b.viewport(0,0,this._bh,this._bi)},superSamplingFactor:function(){return this._bx},viewportWidth:function(){return this._bh},viewportHeight:function(){return this._bi},width:function(){return this._k},height:function(){return this._l},_ct:function(){this._c=document.createElement("canvas"),this._c.width=this._k,this._c.height=this._l,this._F.appendChild(this._c)},isWebGLSupported:function(){return a(this._b)},destroy:function(){this._c.width=1,this._c.height=1,this._c.parentElement.removeChild(this._c),this._c=null}},{Canvas:b,isWebGLSupported:a}}(),f=function(){"use strict";function a(a,b){this._k=b.width,this._l=b.height,this._dA=this._k,this._dB=this._l,this._b=a,this._dz=a.createFramebuffer(),a.bindFramebuffer(a.FRAMEBUFFER,this._dz),this._bG=a.createRenderbuffer(),a.bindRenderbuffer(a.RENDERBUFFER,this._bG),a.renderbufferStorage(a.RENDERBUFFER,a.DEPTH_COMPONENT16,this._k,this._l),a.framebufferRenderbuffer(a.FRAMEBUFFER,a.DEPTH_ATTACHMENT,a.RENDERBUFFER,this._bG),this._bI=a.createTexture(),this._ep()}return a.prototype={width:function(){return this._k},height:function(){return this._l},bind:function(){var a=this._b;a.bindFramebuffer(a.FRAMEBUFFER,this._dz),a.bindRenderbuffer(a.RENDERBUFFER,this._bG),(this._dA!==this._k||this._dB!==this._l)&&this._dU(),a.viewport(0,0,this._k,this._l)},colorTexture:function(){return this._bI},_ep:function(){this.bind();var a=this._b;a.bindTexture(a.TEXTURE_2D,this._bI),a.texImage2D(a.TEXTURE_2D,0,a.RGBA,this._k,this._l,0,a.RGBA,a.UNSIGNED_BYTE,null),a.framebufferTexture2D(a.FRAMEBUFFER,a.COLOR_ATTACHMENT0,a.TEXTURE_2D,this._bI,0),a.texParameteri(a.TEXTURE_2D,a.TEXTURE_MIN_FILTER,a.LINEAR),a.texParameteri(a.TEXTURE_2D,a.TEXTURE_MAG_FILTER,a.LINEAR),a.texParameteri(a.TEXTURE_2D,a.TEXTURE_WRAP_S,a.CLAMP_TO_EDGE),a.texParameteri(a.TEXTURE_2D,a.TEXTURE_WRAP_T,a.CLAMP_TO_EDGE),a.bindTexture(a.TEXTURE_2D,null),this.release()},_dU:function(){var a=this._b;a.bindRenderbuffer(a.RENDERBUFFER,this._bG),a.renderbufferStorage(a.RENDERBUFFER,a.DEPTH_COMPONENT16,this._k,this._l),a.bindTexture(a.TEXTURE_2D,this._bI),a.texImage2D(a.TEXTURE_2D,0,a.RGBA,this._k,this._l,0,a.RGBA,a.UNSIGNED_BYTE,null),a.framebufferTexture2D(a.FRAMEBUFFER,a.COLOR_ATTACHMENT0,a.TEXTURE_2D,this._bI,0),a.framebufferRenderbuffer(a.FRAMEBUFFER,a.DEPTH_ATTACHMENT,a.RENDERBUFFER,this._bG),a.bindTexture(a.TEXTURE_2D,null),this._dA=this._k,this._dB=this._l},resize:function(a,b){this._k=a,this._l=b},release:function(){var a=this._b;a.bindFramebuffer(a.FRAMEBUFFER,null),a.bindRenderbuffer(a.RENDERBUFFER,null)}},a}(),g=function(){"use strict";function a(a){this._bF=[],this._eC=a}return a.prototype.request=function(a){for(var b=-1,c=null,d=0;d<this._bF.length;++d){var e=this._bF[d],f=e.length;f>=a&&(null===c||c>f)&&(c=f,b=d)}if(-1!==b){var g=this._bF[b];return this._bF.splice(b,1),g}return new this._eC(a)},a.prototype.release=function(a){this._bF.push(a)},a}(),h=function(){"use strict";function b(a,b){if(a.length!==b.length)return!1;for(var c=0;c<a.length;++c)if(Math.abs(a[c]-b[c])>1e-6)return!1;return!0}function c(a){this._ci=f.create(),this._S=f.create(),this._dc=f.create(),this._o=f.create(),this._bN=f.create(),this._bj=.1,this._c6=[],this._ba=4e3,this._dp=-5,this._dq=50,this._b6=!0,this._cz=45*Math.PI/180,this._dr=d.fromValues(1,1,1),this._c5=d.fromValues(.1,.1,.1),this._cm=1,this._c4=!0,this._bQ=e.fromValues(.1,1,.1,.7),this._R=d.create(),this._H=50,this._cV=!1,this._be=!0,this._I=!0,this._3=1,this._b=a,this._b9=null,this._bv=0,this.setViewportSize(a.viewportWidth,a.viewportHeight)}var d=a.vec3,e=a.vec4,f=a.mat4;return c.prototype={_7:function(){this._bv+=1,this._bv>68719476735&&(this._bv=0)},setOutlineEnabled:function(a){this._c4=a,this._7()},setScreenDoorTransparency:function(a){this._cV=a,this._7()},setOutlineWidth:function(a){this._cm!==a&&(this._cm=a,this._7())},addOnCameraChanged:function(a){this._c6.push(a)},_bo:function(){var a=this;this._c6.forEach(function(b){b(a)})},setRotation:function(a){var c=!1;16===a.length?b(this._o,a)||(f.copy(this._o,a),c=!0):(f.fromMat3(this._o,a),c=!0),c&&(this._bo(),this._I=!0)},upsamplingFactor:function(){return this._3},setUpsamplingFactor:function(a){if(this._3!==a){this._7(),this._3=a;var b=this._3/this._k,c=this._3/this._l;this._c0=new Float32Array([b,c])}},mainAxes:function(){return[d.fromValues(this._o[0],this._o[4],this._o[8]),d.fromValues(this._o[1],this._o[5],this._o[9]),d.fromValues(this._o[2],this._o[6],this._o[10])]},fieldOfViewY:function(){return this._cz},setFieldOfViewY:function(a){this._cz=a,this._be=!0},aspectRatio:function(){return this._k/this._l},rotation:function(){return this._o},_dL:function(){var a=!1;return this._I&&(f.identity(this._S),f.translate(this._S,this._S,[-this._R[0],-this._R[1],-this._R[2]]),f.mul(this._S,this._o,this._S),f.identity(this._bN),f.translate(this._bN,this._bN,[0,0,-this._H]),f.mul(this._S,this._bN,this._S),a=!0),this._be&&(f.identity(this._ci),f.perspective(this._ci,this._cz,this._k/this._l,this._bj,this._ba),a=!0),this._be=!1,this._I=!1,a&&this._7(),a},setViewportSize:function(a,b){this._be=!0,this._k=a,this._l=b,this._c0=new Float32Array([this._3/a,this._3/b])},viewportWidth:function(){return this._k},viewportHeight:function(){return this._l},setCenter:function(a){b(this._R,a)||(this._I=!0,d.copy(this._R,a),this._bo())},fog:function(a){return void 0!==a&&a!==this._b6&&(this._b6=a,this._7()),this._b6},rotateZ:function(){var a=f.create();return function(b){f.identity(a),this._I=!0,f.rotate(a,a,b,[0,0,1]),f.mul(this._o,a,this._o),this._bo()}}(),rotateX:function(){var a=f.create();return function(b){f.identity(a),this._I=!0,f.rotate(a,a,b,[1,0,0]),f.mul(this._o,a,this._o),this._bo()}}(),rotateY:function(){var a=f.create();return function(b){f.identity(a),this._I=!0,f.rotate(a,a,b,[0,1,0]),f.mul(this._o,a,this._o),this._bo()}}(),panX:function(a){return this.panXY(a,0)},panY:function(a){return this.panXY(0,a)},panXY:function(){var a=f.create(),b=d.create();return function(c,e){f.transpose(a,this._o),this._I=!0,d.set(b,-c,e,0),d.transformMat4(b,b,a),d.add(b,b,this._R),this.setCenter(b)}}(),nearOffset:function(){return this._bj},farOffset:function(){return this._ba},setNearFar:function(a,b){(a!==this._bj||b!==this._ba)&&(this._bj=a,this._ba=b,this._be=!0)},setFogNearFar:function(a,b){this._dp=a,this._dq=b,this._be=!0},setZoom:function(a){return Math.abs(this._H-a)>1e-8&&(this._I=!0,this._H=a),this._H},zoom:function(a){if(void 0===a)return this._H;this._I=!0;var b=1+.1*a;return this._H=Math.min(1e3,Math.max(2,b*this._H)),this._bo(),this._H},center:function(){return this._R},setFogColor:function(a){this._dr=d.clone(a)},currentShader:function(){return this._b9},invalidateCurrentShader:function(){this._b9=null},setOutlineColor:function(a){this._c5=d.clone(a)},setSelectionColor:function(a){this._bQ=d.clone(a),3===a.length?this._bQ=e.fromValues(a[0],a[1],a[2],.7):this._bQ=e.clone(a),this._7()},bind:function(a,b){var c=!1,d=this._b;if(this._b9!==a&&(this._b9=a,d.useProgram(a),c=!0),c=this._dL()||c,b?(f.mul(this._dc,this._S,b),d.uniformMatrix4fv(a.modelview,!1,this._dc)):d.uniformMatrix4fv(a.modelview,!1,this._S),this._bv!==a.stateId){a.stateId=this._bv,d.uniformMatrix4fv(a.projection,!1,this._ci),a.rotation&&d.uniformMatrix4fv(a.rotation,!1,this._o),d.uniform1i(a.fog,this._b6);var e=this._H;d.uniform1f(a.fogFar,this._dq+e),d.uniform1f(a.zoom,this._H),d.uniform1f(a.fogNear,this._dp+e),d.uniform3fv(a.fogColor,this._dr),d.uniform3fv(a.outlineColor,this._c5),d.uniform4fv(a.selectionColor,this._bQ),d.uniform2fv(a.relativePixelSize,this._c0),d.uniform1f(a.outlineWidth,this._cm),d.uniform1i(a.screenDoorTransparency,this._cV),d.uniform1i(a.outlineEnabled,this._c4)}}},c}(),i={PRELUDE_FS:"\nprecision ${PRECISION} float;\nuniform bool screenDoorTransparency;\nvec4 handleAlpha(vec4 inColor) {\n  if (screenDoorTransparency) {\n    ivec2 pxCoord = ivec2(gl_FragCoord.xy);\n    ivec2 mod = pxCoord - (pxCoord/2) * 2;\n    if (inColor.a < 0.99 &&\n        (inColor.a < 0.01 || mod.x != 0 || mod.y != 0)) { discard; }\n    return vec4(inColor.rgb, 1.0);\n  } else {\n    if (inColor.a == 0.0) { discard; }\n    return inColor;\n  } \n} \n\nint intMod(int x, int y) { \n  int z = x/y;\n  return x-y*z;\n}\n\nuniform vec4 selectionColor;\n\nvec3 handleSelect(vec3 inColor, float vertSelect) { \n  return mix(inColor, selectionColor.rgb, \n             step(0.5, vertSelect) * selectionColor.a); \n} \n\nuniform bool fog;\nuniform float fogNear;\nuniform float fogFar;\nuniform vec3 fogColor;\nvec3 handleFog(vec3 inColor) {\n  if (fog) {\n    float depth = gl_FragCoord.z / gl_FragCoord.w;\n    float fogFactor = smoothstep(fogNear, fogFar, depth);\n    return mix(inColor, fogColor, fogFactor);\n  } else {\n    return inColor;\n  }\n}",LINES_FS:"\nvarying vec4 vertColor;\nvarying vec3 vertNormal;\n\nvoid main(void) {\n  gl_FragColor = handleAlpha(vertColor);\n  gl_FragColor.rgb = handleFog(gl_FragColor.rgb);\n}",SELECT_LINES_FS:"\nprecision ${PRECISION} float;\n\nvarying float vertSelect;\nvarying vec3 vertNormal;\nuniform float fogNear;\nuniform float fogFar;\nuniform vec3 fogColor;\nuniform bool fog;\nuniform vec4 selectionColor;\n\nvoid main(void) {\n  gl_FragColor = mix(vec4(0.0, 0.0, 0.0, 0.0), \n                     vec4(selectionColor.rgb, 1.0), vertSelect);\n  gl_FragColor.a = step(0.5, vertSelect);\n  if (gl_FragColor.a == 0.0) { discard; }\n  float depth = gl_FragCoord.z / gl_FragCoord.w;\n  if (fog) {\n    float fog_factor = smoothstep(fogNear, fogFar, depth);\n    gl_FragColor = mix(gl_FragColor, vec4(fogColor, gl_FragColor.w),\n                        fog_factor);\n  }\n}",SELECT_LINES_VS:"\nattribute vec3 attrPos;\nattribute float attrSelect;\n\nuniform mat4 projectionMat;\nuniform mat4 modelviewMat;\nuniform float pointSize;\nvarying float vertSelect;\nvoid main(void) {\n  gl_Position = projectionMat * modelviewMat * vec4(attrPos, 1.0);\n  gl_Position.z += gl_Position.w * 0.000001; \n  float distToCamera = vec4(modelviewMat * vec4(attrPos, 1.0)).z;\n  gl_PointSize = pointSize * 200.0 / abs(distToCamera); \n  vertSelect = attrSelect;\n}",SELECT_VS:"\nprecision ${PRECISION} float;\nuniform mat4 projectionMat;\nuniform mat4 modelviewMat;\nuniform float pointSize;\nattribute vec3 attrPos;\nattribute float attrObjId;\nattribute vec4 attrColor;\n\nvarying float objId;\nvarying float objAlpha;\n\nvoid main(void) {\n  gl_Position = projectionMat * modelviewMat * vec4(attrPos, 1.0);\n  float distToCamera = vec4(modelviewMat * vec4(attrPos, 1.0)).z;\n  gl_PointSize = pointSize * 200.0 / abs(distToCamera); \n  objId = attrObjId;\n  objAlpha = attrColor.a;\n}",SELECT_FS:"\nprecision ${PRECISION} float;\n\nvarying float objId;\nvarying float objAlpha;\nuniform int symId;\n\nint intMod(int x, int y) { \n  int z = x/y;\n  return x-y*z;\n}\nvoid main(void) {\n  if (objAlpha == 0.0) { discard; }\n  // ints are only required to be 7bit...\n  int integralObjId = int(objId+0.5);\n  int red = intMod(integralObjId, 256);\n  integralObjId/=256;\n  int green = intMod(integralObjId, 256);\n  integralObjId/=256;\n  int blue = intMod(integralObjId, 256);\n  int alpha = symId;\n  gl_FragColor = vec4(float(red), float(green), \n                      float(blue), float(alpha))/255.0;\n}",LINES_VS:"\nattribute vec3 attrPos;\nattribute vec4 attrColor;\n\nuniform mat4 projectionMat;\nuniform mat4 modelviewMat;\nvarying vec4 vertColor;\nuniform float pointSize;\nvoid main(void) {\n  gl_Position = projectionMat * modelviewMat * vec4(attrPos, 1.0);\n  float distToCamera = vec4(modelviewMat * vec4(attrPos, 1.0)).z;\n  gl_PointSize = pointSize * 200.0 / abs(distToCamera); \n  vertColor = attrColor;\n}",HEMILIGHT_FS:"\nvarying vec4 vertColor;\nvarying vec3 vertNormal;\nvarying float vertSelect;\n\nvoid main(void) {\n  float dp = dot(vertNormal, vec3(0.0, 0.0, 1.0));\n  float hemi = min(1.0, max(0.0, dp)*0.6+0.5);\n  gl_FragColor = vec4(vertColor.rgb*hemi, vertColor.a);\n  gl_FragColor.rgb = handleFog(handleSelect(gl_FragColor.rgb, vertSelect));\n  gl_FragColor = handleAlpha(gl_FragColor);\n}",PHONG_FS:"\nvarying vec4 vertColor;\nvarying vec3 vertNormal;\nvarying vec3 vertPos;\nuniform float zoom;\nvarying float vertSelect;\n\nvoid main(void) {\n  vec3 eyePos = vec3(0.0, 0.0, zoom);\n  float dp = dot(vertNormal, normalize(eyePos - vertPos));\n  float hemi = min(1.0, max(0.3, dp)+0.2);\n  //hemi *= vertColor.a;\n  vec3 rgbColor = vertColor.rgb * hemi; \n  //gl_FragDepthEXT = gl_FragCoord.z;\n  rgbColor += min(vertColor.rgb, 0.8) * pow(max(0.0, dp), 18.0);\n  rgbColor = handleSelect(rgbColor, vertSelect);\n  gl_FragColor = vec4(clamp(rgbColor, 0.0, 1.0), vertColor.a);\n  gl_FragColor.rgb = handleFog(gl_FragColor.rgb);\n  gl_FragColor = handleAlpha(gl_FragColor);\n}",HEMILIGHT_VS:"\nattribute vec3 attrPos;\nattribute vec4 attrColor;\nattribute vec3 attrNormal;\nattribute float attrSelect;\n\nuniform mat4 projectionMat;\nuniform mat4 modelviewMat;\nvarying vec4 vertColor;\nvarying vec3 vertNormal;\nvarying vec3 vertPos;\nvarying float vertSelect;\nvoid main(void) {\n  vertPos = (modelviewMat * vec4(attrPos, 1.0)).xyz;\n  gl_Position = projectionMat * modelviewMat * vec4(attrPos, 1.0);\n  vec4 n = (modelviewMat * vec4(attrNormal, 0.0));\n  vertNormal = n.xyz;\n  vertColor = attrColor;\n  vertSelect = attrSelect;\n}",OUTLINE_FS:"\nvarying float vertAlpha;\nvarying float vertSelect;\n\nuniform vec3 outlineColor;\n\nvoid main() {\n  gl_FragColor = vec4(mix(outlineColor, selectionColor.rgb, \n                          step(0.5, vertSelect)), \n                      vertAlpha);\n  gl_FragColor.rgb = handleFog(gl_FragColor.rgb);\n  gl_FragColor = handleAlpha(gl_FragColor);\n}",OUTLINE_VS:"\nprecision ${PRECISION} float;\n\nattribute vec3 attrPos;\nattribute vec3 attrNormal;\nattribute vec4 attrColor;\nattribute float attrSelect;\n\nuniform vec3 outlineColor;\nuniform mat4 projectionMat;\nuniform mat4 modelviewMat;\nvarying float vertAlpha;\nvarying float vertSelect;\nuniform vec2 relativePixelSize;\nuniform float outlineWidth;\nuniform float outlineOffset;\n\nvoid main(void) {\n  gl_Position = projectionMat * modelviewMat * vec4(attrPos, 1.0);\n  vec4 normal = modelviewMat * vec4(attrNormal, 0.0);\n  vertAlpha = attrColor.a;\n  vertSelect = attrSelect;\n  vec2 expansion = relativePixelSize * \n       (outlineWidth + 2.0 * step(0.5, attrSelect));\n  vec2 offset = normal.xy * expansion;\n  gl_Position.xy += gl_Position.w * offset;\n  gl_Position.z += gl_Position.w * outlineOffset;\n}",TEXT_VS:"\nprecision ${PRECISION} float;\n\nattribute vec3 attrCenter;\nattribute vec2 attrCorner;\nuniform mat4 projectionMat;\nuniform mat4 modelviewMat;\nuniform mat4 rotationMat;\nvarying vec2 vertTex;\nuniform float width;\nuniform float height;\nvoid main() { \n  vec4 pos = modelviewMat* vec4(attrCenter, 1.0);\n  pos.z += 4.0;\n  gl_Position = projectionMat * pos;\n  gl_Position.xy += vec2(width,height)*attrCorner*gl_Position.w; \n  vertTex = (attrCorner+abs(attrCorner))/(2.0*abs(attrCorner)); \n}",TEXT_FS:"\nprecision ${PRECISION} float;\n\nuniform mat4 projectionMat;\nuniform mat4 modelviewMat;\nuniform sampler2D sampler;\nuniform float xScale;\nuniform float yScale;\nvarying vec2 vertTex;\nvoid main() { \n  vec2 texCoord = vec2(vertTex.x*xScale, vertTex.y*yScale);\n  gl_FragColor = texture2D(sampler, texCoord);\n  if (gl_FragColor.a == 0.0) { discard; }\n}",SPHERES_FS:"\n#extension GL_EXT_frag_depth : enable\n\nvarying vec2 vertTex;\nvarying vec4 vertCenter;\nvarying vec4 vertColor;\nvarying float vertSelect;\nvarying float radius;\nuniform mat4 projectionMat;\nuniform vec3 outlineColor;\nvarying float border;\nuniform bool outlineEnabled;\n\nvoid main(void) {\n  float zz = dot(vertTex, vertTex);\n  if (zz > 1.0)\n    discard;\n  vec3 normal = vec3(vertTex.x, vertTex.y, sqrt(1.0-zz));\n  vec3 pos = vertCenter.xyz + normal * radius;\n  float dp = normal.z;\n  float hemi = sqrt(min(1.0, max(0.3, dp) + 0.2));\n  vec4 projected = projectionMat * vec4(pos, 1.0);\n  float depth = projected.z / projected.w;\n  gl_FragDepthEXT = (depth + 1.0) * 0.5;\n  vec3 rgbColor = vertColor.rgb * hemi; \n  rgbColor += min(vertColor.rgb, 0.8) * pow(max(0.0, dp), 18.0);\n  if (outlineEnabled) { \n    rgbColor = mix(rgbColor * hemi, outlineColor, step(border, sqrt(zz)));\n  } else { \n    rgbColor *= hemi; \n  } \n  rgbColor = handleSelect(rgbColor, vertSelect);\n  vec4 fogged = vec4(handleFog(rgbColor), vertColor.a);\n  gl_FragColor = handleAlpha(fogged);\n}",SPHERES_VS:"\nprecision ${PRECISION} float;\nattribute vec3 attrPos;\nattribute vec4 attrColor;\nattribute vec3 attrNormal;\nattribute float attrSelect;\nuniform vec2 relativePixelSize;\nuniform float outlineWidth;\nvarying float radius;\n\nuniform mat4 projectionMat;\nuniform mat4 modelviewMat;\nuniform mat4 rotationMat;\nvarying vec4 vertColor;\nvarying vec2 vertTex;\nvarying float border;\nvarying vec4 vertCenter;\nvarying float vertSelect;\nvoid main() {\n  vec3 d = vec3(attrNormal.xy * attrNormal.z, 0.0);\n  vec4 rotated = vec4(d, 0.0)*rotationMat;\n  gl_Position = projectionMat * modelviewMat * \n                (vec4(attrPos, 1.0)+rotated);\n  vertTex = attrNormal.xy;\n  vertColor = attrColor;\n  vertSelect = attrSelect;\n  vertCenter = modelviewMat* vec4(attrPos, 1.0);\n  float dist = length((projectionMat * vertCenter).xy - gl_Position.xy);\n  float dd = dist / gl_Position.w;\n  border = 1.0 - outlineWidth * 1.4 * length(relativePixelSize)/dd;\n  radius = attrNormal.z;\n}",SELECT_SPHERES_FS:"\n#extension GL_EXT_frag_depth : enable\n\nvarying vec2 vertTex;\nvarying vec4 vertCenter;\nvarying vec4 vertColor;\nuniform mat4 projectionMat;\nvarying float objId;\nvarying float radius;\nuniform int symId;\n\nvoid main(void) {\n  float zz = dot(vertTex, vertTex);\n  if (zz > 1.0)\n    discard;\n  vec3 normal = vec3(vertTex.x, vertTex.y, sqrt(1.0-zz));\n  vec3 pos = vertCenter.xyz + normal * radius;\n  vec4 projected = projectionMat * vec4(pos, 1.0);\n  float depth = projected.z / projected.w;\n  gl_FragDepthEXT = (depth + 1.0) * 0.5;\n  // ints are only required to be 7bit...\n  int integralObjId = int(objId+0.5);\n  int red = intMod(integralObjId, 256);\n  integralObjId/=256;\n  int green = intMod(integralObjId, 256);\n  integralObjId/=256;\n  int blue = intMod(integralObjId, 256);\n  int alpha = symId;\n  gl_FragColor = vec4(float(red), float(green), \n                      float(blue), float(alpha))/255.0;\n}",SELECT_SPHERES_VS:"\nprecision ${PRECISION} float;\nattribute vec3 attrPos;\nattribute vec4 attrColor;\nattribute vec3 attrNormal;\nattribute float attrObjId;\nvarying float radius;\n\nuniform mat4 projectionMat;\nuniform mat4 modelviewMat;\nuniform mat4 rotationMat;\nvarying vec2 vertTex;\nvarying vec4 vertCenter;\nvarying float objId;\nvoid main() {\n  vec3 d = vec3(attrNormal.xy * attrNormal.z, 0.0);\n  vec4 rotated = vec4(d, 0.0)*rotationMat;\n  //vec4 rotated = vec4(d, 0.0);\n  gl_Position = projectionMat * modelviewMat * \n                (vec4(attrPos, 1.0)+rotated);\n  vertTex = attrNormal.xy;\n  vertCenter = modelviewMat* vec4(attrPos, 1.0);\n  radius = attrNormal.z;\n  objId = attrObjId;\n}"},j=function(){"use strict";function a(a,b,c){this._bb=a,this._bb.addEventListener("touchmove",d.bind(this,this._dN)),this._bb.addEventListener("touchstart",d.bind(this,this._dM)),this._bb.addEventListener("touchend",d.bind(this,this._cO)),this._bb.addEventListener("touchcancel",d.bind(this,this._cO)),this._4={scale:1,rotation:0,center:null},this._bk=null,this._u=b,this._d=c}function b(a){for(var b=0,c=0,d=0;d<a.length;++d)b+=a[d].clientX,c+=a[d].clientY;return b/=a.length,c/=a.length,{x:b,y:c}}function c(a,b){var c=b.x-a.x,d=b.y-a.y;return Math.sqrt(c*c+d*d)}function e(a,b){var d=c(a[0],a[1]),e=c(b[0],b[1]);return e/(0===d?1:d)}function f(a,b){var c=b.x-a.x,d=b.y-a.y;return Math.atan2(d,c)}function g(a,b){return f(b[1],b[0])-f(a[1],a[0])}return a.prototype={_dt:function(a,c){var d={};d.center=b(c.targetTouches),d.pointers=[];for(var f=0;f<c.targetTouches.length;++f){var h=c.targetTouches[f];d.pointers.push({x:h.clientX,y:h.clientY})}return d.numTouches=c.targetTouches.length,d.rotation=0,d.scale=1,d.deltaScale=0,d.deltaRotation=0,a.center&&(d.deltaCenter={x:d.center.x-a.center.x,y:d.center.y-a.center.y}),2!==a.numTouches||2!==d.numTouches?d:(a.initialPointers?d.initialPointers=a.initialPointers:d.initialPointers=a.pointers,d.scale=e(d.initialPointers,d.pointers),d.deltaScale=d.scale-a.scale,d.rotation=g(d.initialPointers,d.pointers),d.deltaRotation=d.rotation-a.rotation,d)},_dN:function(a){a.preventDefault();var b=this._dt(this._4,a),c=4*-b.deltaScale;if(0!==c&&this._d.zoom(c),2===b.numTouches&&2===this._4.numTouches){var d=.002*Math.tan(.5*this._d.fieldOfViewY())*this._d.zoom();this._d.panXY(b.deltaCenter.x*d,b.deltaCenter.y*d)}var e=-b.deltaRotation;this._d.rotateZ(e),1===b.numTouches&&1===this._4.numTouches&&(this._d.rotateX(.005*b.deltaCenter.y),this._d.rotateY(.005*b.deltaCenter.x)),this._u.requestRedraw(),this._4=b,this._bk=null},_dM:function(a){if(a.preventDefault(),1===a.targetTouches.length){var b=(new Date).getTime();if(null!==this._bk){var c=b-this._bk;300>c&&(this._u._b2._da({clientX:a.targetTouches[0].clientX,clientY:a.targetTouches[0].clientY}),b=null)}this._bk=b}else this._bk=null;this._4=this._dt(this._4,a)},_cO:function(a){if(a.preventDefault(),this._bk){var b=this._bb.getBoundingClientRect(),c=this._4.pointers[0],d=this._u.pick({x:c.x-b.left,y:c.y-b.top});this._u._b8(a,"click",d)}}},a}(),k=function(){"use strict";function a(a,b,c,d){this._u=b,this._c=a,this._d=c,this._c=a,this._eF=d,this._cq=null,this._eq()}return a.prototype={_ez:function(a){null!==a&&this._u.setCenter(a.pos(),this._eF)},_d9:function(a){var b=this._c,c=(new Date).getTime();if((null===this._cq||c-this._cq>300)&c-this._eh<300){var d=this._c.domElement().getBoundingClientRect(),e=this._u.pick({x:a.clientX-d.left,y:a.clientY-d.top});this._u._b8(a,"click",e)}this._cq=c,b.removeEventListener("mousemove",this._b0),b.removeEventListener("mousemove",this._b1),b.removeEventListener("mouseup",this._bW),document.removeEventListener("mouseup",this._bW),document.removeEventListener("mousemove",this._b0),document.removeEventListener("mousemove",this._b1)},setCam:function(a){this._d=a},_eq:function(){return this._b1=d.bind(this,this._eb),this._b0=d.bind(this,this._ea),this._bW=d.bind(this,this._d9),this._c.onWheel(d.bind(this,this._d7),d.bind(this,this._d8)),this._c.on("dblclick",d.bind(this,this._da)),this._c.on("mousedown",d.bind(this,this._ec)),!0},_d8:function(a){this._d.zoom(a.wheelDelta<0?-1:1),a.preventDefault(),this._u.requestRedraw()},_d7:function(a){this._d.zoom(a.deltaY<0?1:-1),a.preventDefault(),this._u.requestRedraw()},_da:function(){return function(a){var b=this._c.domElement().getBoundingClientRect(),c=this._u.pick({x:a.clientX-b.left,y:a.clientY-b.top});this._u._b8(a,"doubleClick",c),this._u.requestRedraw()}}(),_ec:function(a){(0===a.button||1===a.button)&&(this._eh=(new Date).getTime(),a.preventDefault(),a.shiftKey===!0||1===a.button?(this._c.on("mousemove",this._b1),document.addEventListener("mousemove",this._b1,!1)):(this._c.on("mousemove",this._b0),document.addEventListener("mousemove",this._b0,!1)),this._c.on("mouseup",this._bW),document.addEventListener("mouseup",this._bW,!1),this._bl={x:a.pageX,y:a.pageY})},_ea:function(a){var b={x:a.pageX,y:a.pageY},c={x:b.x-this._bl.x,y:b.y-this._bl.y},d=.005;this._d.rotateX(d*c.y),this._d.rotateY(d*c.x),this._bl=b,this._u.requestRedraw()},_eb:function(a){var b={x:a.pageX,y:a.pageY},c={x:b.x-this._bl.x,y:b.y-this._bl.y},d=.002*Math.tan(.5*this._d.fieldOfViewY())*this._d.zoom();this._d.panXY(d*c.x,d*c.y),this._bl=b,this._u.requestRedraw()}},a}(),l=function(){"use strict";function b(a,b,c){return c?a*b:b*(a-1)+1}function c(a,c,d,e,g,h){g=g||!1,e=e||.5;var i=null,j=3*b(c,d,g);i=h?h.request(j):new Float32Array(j);var k,l,n,o=0,p=1/d,q=f.create(),r=f.create(),s=f.create(),t=f.create(),u=f.create(),v=f.create();for(f.set(t,a[0],a[1],a[2]),f.set(u,a[3],a[4],a[5]),g?(f.set(s,a[a.length-3],a[a.length-2],a[a.length-1]),f.sub(q,u,s),f.scale(q,q,e)):(f.set(s,a[0],a[1],a[2]),f.set(q,0,0,0)),k=1,n=c-1;n>k;++k){for(f.set(v,a[3*(k+1)],a[3*(k+1)+1],a[3*(k+1)+2]),f.sub(r,v,t),f.scale(r,r,e),l=0;d>l;++l)m(i,t,q,u,r,p*l,o),o+=3;f.copy(s,t),f.copy(t,u),f.copy(u,v),f.copy(q,r)}for(g?(f.set(v,a[0],a[1],a[3]),f.sub(r,v,t),f.scale(r,r,e)):f.set(r,0,0,0),l=0;d>l;++l)m(i,t,q,u,r,p*l,o),o+=3;if(!g)return i[o]=a[3*(c-1)+0],i[o+1]=a[3*(c-1)+1],i[o+2]=a[3*(c-1)+2],i;for(f.copy(s,t),f.copy(t,u),f.copy(u,v),f.copy(q,r),f.set(v,a[3],a[4],a[5]),f.sub(r,v,t),f.scale(r,r,e),l=0;d>l;++l)m(i,t,q,u,r,p*l,o),o+=3;return i}function d(a,b){this._R=a||f.create(),this._dW=b||1}function e(a,b){for(var c=new Float32Array(b*(a.length-1)+1),d=0,e=0,f=0,g=1/b,h=0;h<a.length-1;++h){e=a[h],f=a[h+1];for(var i=0;b>i;++i){var j=g*i;c[d+0]=e*(1-j)+f*j,d+=1}}return c[d+0]=f,c}var f=a.vec3,g=a.vec4,h=a.mat3,i=a.quat,j=function(){var a=f.create();return function(b,c,d){return f.cross(a,b,c),Math.atan2(f.dot(a,d),f.dot(b,c))}}(),k=function(){var a=f.create();return function(b,c){return f.copy(a,c),Math.abs(c[0])<Math.abs(c[1])?Math.abs(c[0])<Math.abs(c[2])?a[0]+=1:a[2]+=1:Math.abs(c[1])<Math.abs(c[2])?a[1]+=1:a[2]+=1,f.cross(b,c,a)}}(),l=function(a,b,c){var d=Math.sin(c),e=Math.cos(c),f=b[0],g=b[1],h=b[2],i=f*f,j=f*g,k=f*h,l=g*g,m=g*h,n=h*h;return a[0]=i+e-i*e,a[1]=j-e*j-d*h,a[2]=k-e*k+d*g,a[3]=j-e*j+d*h,a[4]=l+e-e*l,a[5]=m-e*m-d*f,a[6]=k-e*k-d*g,a[7]=m-e*m+d*f,a[8]=n+e-e*n,a},m=function(){var a=f.create();return function(b,c,d,e,g,h,i){var j=h*h,k=3-2*h,l=j*k,m=1-l,n=j*(h-2)+h,o=j*(h-1);f.copy(a,c),f.scale(a,a,m),f.scaleAndAdd(a,a,d,n),f.scaleAndAdd(a,a,e,l),f.scaleAndAdd(a,a,g,o),
b[i]=a[0],b[i+1]=a[1],b[i+2]=a[2]}}(),n=function(){var a=h.create(),b=h.create(),c=h.create(),d=h.create(),e=i.create(),j=f.create(),k=f.create();return function(l){for(var m=24,n=i.fromValues(0,0,0,1),o=0;m>o;++o){h.fromQuat(a,n);var p=h.transpose(c,a);h.mul(b,a,h.mul(d,l,p)),f.set(j,b[5],b[2],b[1]),f.set(k,Math.abs(j[0]),Math.abs(j[1]),Math.abs(j[2]));var q=k[0]>k[1]&&k[0]>k[2]?0:k[1]>k[2]?1:2,r=(q+1)%3,s=(q+2)%3;if(0===j[q])break;var t=(b[3*s+s]-b[3*r+r])/(2*j[q]),u=t>0?1:-1;t*=u;var v=t+(1e6>t?Math.sqrt(t*t+1):t),w=u/v,x=1/Math.sqrt(w*w+1);if(1===x)break;if(g.set(e,0,0,0,0),e[q]=u*Math.sqrt((1-x)/2),e[q]*=-1,e[3]=Math.sqrt(1-e[q]*e[q]),1===e[3])break;n=i.mul(n,n,e),i.normalize(n,n)}return n}}();d.prototype.center=function(){return this._R},d.prototype.radius=function(){return this._dW};var o=function(){return function(a,b,c,d,e){e?f.cross(d,b,c):k(d,b),f.cross(c,d,b),f.normalize(d,d),f.normalize(c,c),a[0]=c[0],a[1]=c[1],a[2]=c[2],a[3]=d[0],a[4]=d[1],a[5]=d[2],a[6]=b[0],a[7]=b[1],a[8]=b[2]}}();return{signedAngle:j,axisRotation:l,ortho:k,diagonalizer:n,catmullRomSpline:c,cubicHermiteInterpolate:m,interpolateScalars:e,catmullRomSplineNumPoints:b,Sphere:d,buildRotation:o}}(),m=S=function(){"use strict";function a(a){this._bJ=[],this._U=!0,this._L=name||"",this._b=a,this._cn=1}return a.prototype={order:function(a){return void 0!==a&&(this._cn=a),this._cn},add:function(a){this._bJ.push(a)},draw:function(a,b,c,d){for(var e=0,f=this._bJ.length;e!==f;++e)this._bJ[e].draw(a,b,c,d)},show:function(){this._U=!0},hide:function(){this._U=!1},name:function(a){return void 0!==a&&(this._L=a),this._L},destroy:function(){for(var a=0;a<this._bJ.length;++a)this._bJ[a].destroy()},visible:function(){return this._U}},a}(),n=V=function(){"use strict";function b(a,b){a.eachResidue(function(a){var c=a.centralAtom();null!==c&&b(c,c.pos())})}function c(a){S.call(this,a),this._8=[],this._O=[],this._cS=null,this._bR=null}var e=a.vec3,f=function(){var a=e.create();return function(b,c,d){for(var f=0;f<c.length;++f)for(var g=c[f],h=b.chainsByName(g.chains()),i=0;i<g.matrices().length;++i)for(var j=g.matrix(i),k=0;k<h.length;++k)for(var l=h[k],m=0;m<l.residues().length;++m){var n=l.residues()[m].centralAtom();null!==n&&(e.transformMat4(a,n.pos(),j),d(n,a))}}}();return d.derive(c,S,{setShowRelated:function(a){return a&&"asym"!==a&&null===this.structure().assembly(a)?void 0:(this._cS=a,a)},symWithIndex:function(a){if("asym"===this.showRelated())return null;var b=this.structure().assembly(this.showRelated());if(!b)return null;for(var c=b.generators(),d=0;d<c.length;++d){if(c[d].matrices().length>a)return c[d].matrix(a);a-=c[d].matrices().length}return null},showRelated:function(){return this._cS},select:function(a){return this.structure().select(a)},structure:function(){return this._O[0]._g},getColorForAtom:function(a,b){return this._O[0].getColorForAtom(a,b)},addIdRange:function(a){this._8.push(a)},destroy:function(){S.prototype.destroy.call(this);for(var a=0;a<this._8.length;++a)this._8[a].recycle()},eachCentralAtom:function(a){var c=this,d=c.structure(),e=d.assembly(c.showRelated());return null===e?b(d,a):f(d,e.generators(),a)},addVertAssoc:function(a){this._O.push(a)},_cc:function(a){for(var b=this.vertArrays(),c=[],d={},e=0;e<a.length;++e)d[a[e]]=!0;for(var f=0;f<b.length;++f)d[b[f].chain()]===!0&&c.push(b[f]);return c},_es:function(a,b,c){for(var d=c.generators(),e=0;e<d.length;++e){var f=d[e],g=this._cc(f.chains());this._cE(a,b,g,f.matrices())}},_dK:function(a,b,c,d,e,f){for(var g=this.vertArrays(),h=0;h<g.length;++h)g[h].updateProjectionIntervals(a,b,c,d,e,f)},updateProjectionIntervals:function(a,b,c,d,e,f){if(this._U){var g=this.showRelated();if("asym"===g)return this._dK(a,b,c,d,e,f);for(var h=this.structure().assembly(g),i=h.generators(),j=0;j<i.length;++j)for(var k=i[j],l=this._cc(k.chains()),m=0;m<k.matrices().length;++m)for(var n=0;n<l.length;++n){var o=k.matrix(m);l[n].updateProjectionIntervals(a,b,c,d,e,f,o)}}},_dJ:function(a,b){for(var c=this.vertArrays(),d=0;d<c.length;++d)b=c[d].updateSquaredSphereRadius(a,b);return b},updateSquaredSphereRadius:function(a,b){if(!this._U)return b;var c=this.showRelated();if("asym"===c)return this._dJ(a,b);for(var d=this.structure().assembly(c),e=d.generators(),f=0;f<e.length;++f)for(var g=e[f],h=this._cc(g.chains()),i=0;i<g.matrices().length;++i)for(var j=0;j<h.length;++j)b=h[j].updateSquaredSphereRadius(a,b);return b},draw:function(a,b,c,d){if(this._U){var e=this.shaderForStyleAndPass(b,c,d);if(e){var f=this.showRelated();if("asym"===f)return this._cE(a,e,this.vertArrays(),null);var g=this.structure().assembly(f);return this._es(a,e,g)}}},colorBy:function(a,b){this._p=!1,b=b||this.structure();for(var c=0;c<this._O.length;++c)this._O[c].recolor(a,b)},setOpacity:function(a,b){this._p=!1,b=b||this.structure();for(var c=0;c<this._O.length;++c)this._O[c].setOpacity(a,b)},setSelection:function(a){this._bR=a,this._p=!1;for(var b=0;b<this._O.length;++b)this._O[b].setSelection(a)},selection:function(){return null===this._bR&&(this._bR=this.structure().createEmptyView()),this._bR}}),c}(),o=T=function(){"use strict";function b(a,b,c){this._b=a,this._cL=a.createBuffer(),this._C=c||null,this._p=!1,this._ca=null;var d=this._w*b;this._e=c.request(d)}var c=a.vec3;return b.prototype={setColor:function(a,b,c,d,e){var f=a*this._w+this._bL;this._e[f+0]=b,this._e[f+1]=c,this._e[f+2]=d,this._e[f+3]=e,this._p=!1},getColor:function(a,b){var c=a*this._w+this._bL;return b[0]=this._e[c+0],b[1]=this._e[c+1],b[2]=this._e[c+2],b[3]=this._e[c+3],b},setOpacity:function(a,b){var c=a*this._w+this._bL;this._e[c+3]=b,this._p=!1},setSelected:function(a,b){var c=a*this._w+this._cK;this._e[c]=b,this._p=!1},boundingSphere:function(){return this._ca||(this._ca=this._eA()),this._ca},_eA:function(){var a=this.numVerts();if(0===a)return null;var b,d,e=c.create();for(d=0;a>d;++d)b=d*this._w,e[0]+=this._e[b+0],e[1]+=this._e[b+1],e[2]+=this._e[b+2];c.scale(e,e,1/a);var f=0;for(d=0;a>d;++d){b=d*this._w;var g=e[0]-this._e[b+0],h=e[1]-this._e[b+1],i=e[2]-this._e[b+2];f=Math.max(f,g*g+h*h+i*i)}return new l.Sphere(e,Math.sqrt(f))},destroy:function(){this._b.deleteBuffer(this._cL),this._C.release(this._e)},bindBuffers:function(){this._b.bindBuffer(this._b.ARRAY_BUFFER,this._cL),this._p||(this._b.bufferData(this._b.ARRAY_BUFFER,this._e,this._b.STATIC_DRAW),this._p=!0)},updateSquaredSphereRadius:function(){var a=c.create();return function(b,d,e){var f=this.boundingSphere();if(!f)return d;if(e)return c.transformMat4(a,f.center(),e),Math.max(c.sqrDist(a,b),d);var g=f.radius()*f.radius();return Math.max(c.sqrDist(f.center(),b)+g,d)}}(),updateProjectionIntervals:function(){var a=c.create();return function(b,d,e,f,g,h,i){var j=this.boundingSphere();if(j){i?c.transformMat4(a,j.center(),i):c.copy(a,j.center());var k=c.dot(b,a),l=c.dot(d,a),m=c.dot(e,a);f.update(k-j.radius()),f.update(k+j.radius()),g.update(l-j.radius()),g.update(l+j.radius()),h.update(m-j.radius()),h.update(m+j.radius())}}}()},b}(),p=function(){"use strict";function a(a,b,c){T.call(this,a,b,c),this._x=0,this._cj=this._b.LINES}return d.derive(a,T,{_w:9,_dG:0,_bL:3,_eL:7,_cK:8,numVerts:function(){return this._x},setDrawAsPoints:function(a){a?this._cj=this._b.POINTS:this._cj=this._b.LINES},addPoint:function(a,b,c){var d=this._w*this._x;this._e[d++]=a[0],this._e[d++]=a[1],this._e[d++]=a[2],this._e[d++]=b[0],this._e[d++]=b[1],this._e[d++]=b[2],this._e[d++]=b[3],this._e[d++]=c,this._e[d++]=0,this._x+=1,this._p=!1,this._ca=null},addLine:function(a,b,c,d,e,f){this.addPoint(a,b,e),this.addPoint(c,d,f)},bindAttribs:function(a){this._b.vertexAttribPointer(a.posAttrib,3,this._b.FLOAT,!1,4*this._w,4*this._dG),-1!==a.colorAttrib&&(this._b.vertexAttribPointer(a.colorAttrib,4,this._b.FLOAT,!1,4*this._w,4*this._bL),this._b.enableVertexAttribArray(a.colorAttrib)),this._b.enableVertexAttribArray(a.posAttrib),-1!==a.objIdAttrib&&(this._b.vertexAttribPointer(a.objIdAttrib,1,this._b.FLOAT,!1,4*this._w,4*this._eL),this._b.enableVertexAttribArray(a.objIdAttrib)),-1!==a.selectAttrib&&(this._b.vertexAttribPointer(a.selectAttrib,1,this._b.FLOAT,!1,4*this._w,4*this._cK),this._b.enableVertexAttribArray(a.selectAttrib))},releaseAttribs:function(a){this._b.disableVertexAttribArray(a.posAttrib),-1!==a.colorAttrib&&this._b.disableVertexAttribArray(a.colorAttrib),-1!==a.objIdAttrib&&this._b.disableVertexAttribArray(a.objIdAttrib),-1!==a.selectAttrib&&this._b.disableVertexAttribArray(a.selectAttrib)},bind:function(a){this.bindBuffers(),this.bindAttribs(a)},draw:function(){this._b.drawArrays(this._cj,0,this._x)}}),a}(),q=U=function(){"use strict";function a(a,b,c,d,e){T.call(this,a,b,d),this._dk=a.createBuffer(),this._J=e,this._x=0,this._dd=b,this._bD=0,this._E=e.request(c)}return d.derive(a,T,{destroy:function(){T.prototype.destroy.call(this),this._b.deleteBuffer(this._dk),this._J.release(this._E)},setIndexData:function(a){this._p=!1,this._bD=a.length/3;for(var b=0;b<a.length;++b)this._E[b]=a[b]},setVertData:function(a){this._p=!1,this._x=a.length/this._w;for(var b=0;b<a.length;++b)this._e[b]=a[b]},numVerts:function(){return this._x},maxVerts:function(){return this._dd},numIndices:function(){return 3*this._bD},addVertex:function(a,b,c,d){if(this._x!==this._dd){var e=this._x*this._w;this._e[e++]=a[0],this._e[e++]=a[1],this._e[e++]=a[2],this._e[e++]=b[0],this._e[e++]=b[1],this._e[e++]=b[2],this._e[e++]=c[0],this._e[e++]=c[1],this._e[e++]=c[2],this._e[e++]=c[3],this._e[e++]=d,this._e[e++]=0,this._x+=1,this._p=!1}},_w:12,_eN:48,_eU:10,_eJ:40,_cK:11,_eH:44,_bL:6,_eM:24,_eV:3,_eK:12,_dG:0,_eI:0,addTriangle:function(a,b,c){var d=3*this._bD;d+2>=this._E.length||(this._E[d++]=a,this._E[d++]=b,this._E[d++]=c,this._bD+=1,this._p=!1)},bindBuffers:function(){var a=this._p,b=this._b;T.prototype.bindBuffers.call(this),b.bindBuffer(b.ELEMENT_ARRAY_BUFFER,this._dk),a||b.bufferData(b.ELEMENT_ARRAY_BUFFER,this._E,b.STATIC_DRAW)},bindAttribs:function(a){var b=this._b,c=this._eN;b.enableVertexAttribArray(a.posAttrib),b.vertexAttribPointer(a.posAttrib,3,b.FLOAT,!1,c,this._eI),-1!==a.normalAttrib&&(b.enableVertexAttribArray(a.normalAttrib),b.vertexAttribPointer(a.normalAttrib,3,b.FLOAT,!1,c,this._eK)),-1!==a.colorAttrib&&(b.vertexAttribPointer(a.colorAttrib,4,b.FLOAT,!1,c,this._eM),b.enableVertexAttribArray(a.colorAttrib)),-1!==a.objIdAttrib&&(b.vertexAttribPointer(a.objIdAttrib,1,b.FLOAT,!1,c,this._eJ),b.enableVertexAttribArray(a.objIdAttrib)),-1!==a.selectAttrib&&(b.vertexAttribPointer(a.selectAttrib,1,b.FLOAT,!1,c,this._eH),b.enableVertexAttribArray(a.selectAttrib))},releaseAttribs:function(a){var b=this._b;b.disableVertexAttribArray(a.posAttrib),-1!==a.colorAttrib&&b.disableVertexAttribArray(a.colorAttrib),-1!==a.normalAttrib&&b.disableVertexAttribArray(a.normalAttrib),-1!==a.objIdAttrib&&b.disableVertexAttribArray(a.objIdAttrib),-1!==a.selectAttrib&&b.disableVertexAttribArray(a.selectAttrib)},bind:function(a){this.bindBuffers(),this.bindAttribs(a)},draw:function(){var a=this._b;a.drawElements(a.TRIANGLES,3*this._bD,a.UNSIGNED_SHORT,0)}}),a}(),r=function(a){"use strict";function b(b,c,d,e){a.call(this,c,d,e),this._M=b}function c(a,b,c,d,e,f){U.call(this,b,c,d,e,f),this._M=a}return d.derive(b,a,{chain:function(){return this._M},drawSymmetryRelated:function(a,b,c){this.bind(b);for(var d=0;d<c.length;++d)a.bind(b,c[d]),this._b.uniform1i(b.symId,d),this.draw();this.releaseAttribs(b)}}),d.derive(c,U,{chain:function(){return this._M}}),c.prototype.drawSymmetryRelated=b.prototype.drawSymmetryRelated,{LineChainData:b,MeshChainData:c}}(p),s=W=function(a){"use strict";function b(a,b,c){V.call(this,a),this._z=[],this._C=b,this._J=c,this._bV=null,this._bz=null}var c=a.MeshChainData;return d.derive(b,V,{_cH:function(a){return Math.min(65536,a)},addChainVertArray:function(a,b,d){this._bV=b,this._bz=d;var e=new c(a.name(),this._b,this._cH(b),d,this._C,this._J);return this._z.push(e),e},addVertArray:function(a,b){this._bV=a,this._bz=b;var c=new U(this._b,this._cH(a),b,this._C,this._J);return this._z.push(c),c},vertArrayWithSpaceFor:function(a){var b=this._z[this._z.length-1],d=b.maxVerts()-b.numVerts();if(d>=a)return b;this._bV-=b.numVerts(),this._bz-=b.numIndices(),a=this._cH(this._bV);var e=null;return e=b instanceof c?new c(b.chain(),this._b,a,this._bz,this._C,this._J):new U(this._b,a,this._bz,this._C,this._J),this._z.push(e),e},vertArray:function(a){return this._z[a]},destroy:function(){V.prototype.destroy.call(this);for(var a=0;a<this._z.length;++a)this._z[a].destroy();this._z=[]},numVerts:function(){return this._z[0].numVerts()},shaderForStyleAndPass:function(a,b,c){if("normal"===c)return"hemilight"===b?a.hemilight:a.phong;if("select"===c)return a.select;if("outline"===c)return a.outline;var d=a[c];return void 0!==d?d:null},_cE:function(a,b,c,d){var e;if(d)for(e=0;e<c.length;++e)c[e].drawSymmetryRelated(a,b,d);else for(a.bind(b),this._b.uniform1i(b.symId,255),e=0;e<c.length;++e)c[e].bind(b),c[e].draw(),c[e].releaseAttribs(b)},vertArrays:function(){return this._z},addVertex:function(a,b,c,d){var e=this._z[0];e.addVertex(a,b,c,d)},addTriangle:function(a,b,c){var d=this._z[0];d.addTriangle(a,b,c)}}),b}(r),t=function(){"use strict";function a(a,b,c){W.call(this,a,b,c)}return d.derive(a,W,{draw:function(a,b,c,d){this._b.disable(this._b.CULL_FACE),W.prototype.draw.call(this,a,b,c,d),this._b.enable(this._b.CULL_FACE)},shaderForStyleAndPass:function(a,b,c){return"normal"===c?a.spheres:"select"===c?a.selectSpheres:null}}),a}(),u=function(a){"use strict";function b(a,b){V.call(this,a),this._bu=[],this._C=b,this._cp=.5,this._ck=1}var c=a.LineChainData;return d.derive(b,V,{addChainVertArray:function(a,b){var d=new c(a.name(),this._b,b,this._C);return this._bu.push(d),d},setLineWidth:function(a){this._cp=a},setPointSize:function(a){this._ck=a},vertArrays:function(){return this._bu},shaderForStyleAndPass:function(a,b,c){return"outline"===c?a.selectLines:"select"===c?a.select:a.lines},destroy:function(){V.prototype.destroy.call(this);for(var a=0;a<this._bu.length;++a)this._bu[a].destroy();this._bu=[]},_cE:function(a,b,c,d){var e=a.upsamplingFactor();-1!==b.selectAttrib&&(e=4*a.upsamplingFactor());var f;if(d)for(a.bind(b),this._b.lineWidth(e*this._cp),b.pointSize&&this._b.uniform1f(b.pointSize,e*this._ck),f=0;f<c.length;++f)c[f].drawSymmetryRelated(a,b,d);else for(a.bind(b),this._b.lineWidth(e*this._cp),this._b.uniform1i(b.symId,255),b.pointSize&&this._b.uniform1f(b.pointSize,e*this._ck),f=0;f<c.length;++f)c[f].bind(b),c[f].draw(),c[f].releaseAttribs(b)},vertArray:function(){return this._2}}),b}(r),v=function(){"use strict";function b(a,b){this._f=b,this._ce=a,this._i=new Uint16Array(3*b*a*2),this._n=new Float32Array(3*b*a);var c,d,e=Math.PI/(a-1),f=2*Math.PI/b;for(c=0;c<this._ce;++c){var g=Math.sin(c*e),h=Math.cos(c*e);for(d=0;d<this._f;++d){var i=g*Math.cos(d*f),j=g*Math.sin(d*f);this._n[3*(d+c*this._f)]=i,this._n[3*(d+c*this._f)+1]=j,this._n[3*(d+c*this._f)+2]=h}}var k=0;for(c=0;c<this._ce-1;++c)for(d=0;d<this._f;++d)this._i[k]=c*this._f+d,this._i[k+1]=c*this._f+(d+1)%this._f,this._i[k+2]=(c+1)*this._f+d,k+=3,this._i[k]=c*this._f+(d+1)%this._f,this._i[k+1]=(c+1)*this._f+(d+1)%this._f,this._i[k+2]=(c+1)*this._f+d,k+=3}function c(a,b,c){var d=l.catmullRomSpline(a,a.length/3,b,c,!0);this._i=new Uint16Array(2*d.length),this._n=d,this._K=new Float32Array(d.length),this._f=d.length/3;for(var f=e.create(),g=0;g<this._f;++g){var h=0===g?this._f-1:g-1,i=g===this._f-1?0:g+1;f[0]=this._n[3*i+1]-this._n[3*h+1],f[1]=this._n[3*h]-this._n[3*i],e.normalize(f,f),this._K[3*g]=f[0],this._K[3*g+1]=f[1],this._K[3*g+2]=f[2]}for(g=0;g<this._f;++g)this._i[6*g]=g,this._i[6*g+1]=g+this._f,this._i[6*g+2]=(g+1)%this._f+this._f,this._i[6*g+3]=g,this._i[6*g+4]=(g+1)%this._f+this._f,this._i[6*g+5]=(g+1)%this._f}function d(a){this._f=a,this._i=new Uint16Array(3*a*2),this._n=new Float32Array(3*a*2),this._K=new Float32Array(3*a*2);for(var b=2*Math.PI/this._f,c=0;c<this._f;++c){var d=Math.cos(b*c),e=Math.sin(b*c);this._n[3*c]=d,this._n[3*c+1]=e,this._n[3*c+2]=-.5,this._n[3*a+3*c]=d,this._n[3*a+3*c+1]=e,this._n[3*a+3*c+2]=.5,this._K[3*c]=d,this._K[3*c+1]=e,this._K[3*a+3*c]=d,this._K[3*a+3*c+1]=e}for(c=0;c<this._f;++c)this._i[6*c]=c%this._f,this._i[6*c+1]=a+(c+1)%this._f,this._i[6*c+2]=(c+1)%this._f,this._i[6*c+3]=c%this._f,this._i[6*c+4]=a+c%this._f,this._i[6*c+5]=a+(c+1)%this._f}var e=a.vec3;return b.prototype={addTransformed:function(){var a=e.create(),b=e.create();return function(c,d,f,g,h){for(var i=c.numVerts(),j=0;j<this._ce*this._f;++j)e.set(b,this._n[3*j],this._n[3*j+1],this._n[3*j+2]),e.copy(a,b),e.scale(a,a,f),e.add(a,a,d),c.addVertex(a,b,g,h);for(j=0;j<this._i.length/3;++j)c.addTriangle(i+this._i[3*j],i+this._i[3*j+1],i+this._i[3*j+2])}}(),numIndices:function(){return this._i.length},numVerts:function(){return this._n.length/3}},c.prototype={addTransformed:function(){var a=e.create(),b=e.create();return function(c,d,f,g,h,i,j,k){for(var l=this._f,m=this._K,n=this._n,o=c.numVerts()-l,p=0;l>p;++p)e.set(a,f*n[3*p],f*n[3*p+1],0),e.transformMat3(a,a,g),e.add(a,a,d),e.set(b,m[3*p],m[3*p+1],0),e.transformMat3(b,b,g),c.addVertex(a,b,h,k);if(!i)if(0!==j)for(p=0;l>p;++p)c.addTriangle(o+(p+j)%l,o+p+l,o+(p+1)%l+l),c.addTriangle(o+(p+j)%l,o+(p+1)%l+l,o+(p+1+j)%l);else for(p=0;p<this._i.length/3;++p)c.addTriangle(o+this._i[3*p],o+this._i[3*p+1],o+this._i[3*p+2])}}()},d.prototype={numVerts:function(){return this._n.length/3},numIndices:function(){return this._i.length},addTransformed:function(){var a=e.create(),b=e.create();return function(c,d,f,g,h,i,j,k,l){for(var m=c.numVerts(),n=this._n,o=this._K,p=this._f,q=0;2*p>q;++q){e.set(a,g*n[3*q],g*n[3*q+1],f*n[3*q+2]),e.transformMat3(a,a,h),e.add(a,a,d),e.set(b,o[3*q],o[3*q+1],o[3*q+2]),e.transformMat3(b,b,h);var r=p>q?k:l;c.addVertex(a,b,p>q?i:j,r)}var s=this._i;for(q=0;q<s.length/3;++q)c.addTriangle(m+s[3*q],m+s[3*q+1],m+s[3*q+2])}}()},{TubeProfile:c,ProtoCylinder:d,ProtoSphere:b}}(),w=function(){"use strict";function a(a,b){this._g=a,this._s=[],this._bK=b}function c(a,b,c){this._g=a,this._s=[],this._bK=c,this._bn=b||1,this._bC={}}return a.prototype={addAssoc:function(a,b,c,d){this._s.push({atom:a,vertexArray:b,vertStart:c,vertEnd:d})},recolor:function(a,b){var c=new Float32Array(4*b.atomCount());this._bK&&a.begin(this._g);var d={};b.eachAtom(function(b,e){d[b.index()]=e,a.colorFor(b,c,4*e)}),this._bK&&a.end(this._g);for(var e=0;e<this._s.length;++e){var f=this._s[e],g=d[f.atom.index()];if(void 0!==g)for(var h=c[4*g+0],i=c[4*g+1],j=c[4*g+2],k=c[4*g+3],l=f.vertexArray,m=f.vertStart;m<f.vertEnd;++m)l.setColor(m,h,i,j,k)}},getColorForAtom:function(a,b){for(var c=0;c<this._s.length;++c){var d=this._s[c];if(d.atom.full()===a.full())return d.vertexArray.getColor(d.vertStart,b)}return null},setSelection:function(a){var b={};a.eachAtom(function(a){b[a.index()]=!0});for(var c=0;c<this._s.length;++c)for(var d=this._s[c],e=b[d.atom.index()],f=e!==!0?0:1,g=d.vertexArray,h=d.vertStart;h<d.vertEnd;++h)g.setSelected(h,f)},setOpacity:function(a,b){var c={};b.eachAtom(function(a){c[a.index()]=!0});for(var d=0;d<this._s.length;++d){var e=this._s[d],f=c[e.atom.index()];if(f===!0)for(var g=e.vertexArray,h=e.vertStart;h<e.vertEnd;++h)g.setOpacity(h,a)}}},c.prototype={setPerResidueColors:function(a,b){this._bC[a]=b},addAssoc:function(a,b,c,d,e){this._s.push({traceIndex:a,slice:c,vertStart:d,vertEnd:e,vertexArray:b})},recolor:function(a,c){this._bK&&a.begin(this._g);var d,e,f=[],g=this._g.backboneTraces();for(d=0;d<g.length;++d){var h=this._bC[d],i=0,j=g[d];for(e=0;e<j.length();++e)c.containsResidue(j.residueAt(e))?(a.colorFor(j.centralAtomAt(e),h,i),i+=4):i+=4;this._bn>1?f.push(b.interpolateColor(h,this._bn)):f.push(h)}for(d=0;d<this._s.length;++d){var k=this._s[d],l=k.slice,m=f[k.traceIndex],n=m[4*l],o=m[4*l+1],p=m[4*l+2],q=m[4*l+3],r=k.vertexArray;for(e=k.vertStart;e<k.vertEnd;++e)r.setColor(e,n,o,p,q)}this._bK&&a.end(this._g)},getColorForAtom:function(a,b){var c,d,e=this._g.backboneTraces(),f=a.full().residue();for(c=0;c<e.length;++c){var g=this._bC[c],h=0,i=e[c];for(d=0;d<i.length();++d){if(f===i.residueAt(d).full())return b[0]=g[h+0],b[1]=g[h+1],b[2]=g[h+2],b[3]=g[h+3],b;h+=4}}return null},setSelection:function(a){var b,c,d=[],e=this._g.backboneTraces();for(b=0;b<e.length;++b){var f=new Float32Array(this._bC[b].length),g=0,h=e[b];for(c=0;c<h.length();++c){var i=a.containsResidue(h.residueAt(c))?1:0;f[g]=i,g+=1}this._bn>1?d.push(l.interpolateScalars(f,this._bn)):d.push(f)}for(b=0;b<this._s.length;++b){var j=this._s[b],k=j.slice,m=d[j.traceIndex],n=m[k],o=j.vertexArray;for(c=j.vertStart;c<j.vertEnd;++c)o.setSelected(c,n)}},setOpacity:function(a,c){var d,e,f=[],g=this._g.backboneTraces();for(d=0;d<g.length;++d){var h=this._bC[d],i=0,j=g[d];for(e=0;e<j.length();++e)c.containsResidue(j.residueAt(e))?(h[i+3]=a,i+=4):i+=4;this._bn>1?f.push(b.interpolateColor(h,this._bn)):f.push(h)}for(d=0;d<this._s.length;++d){var k=this._s[d],l=k.slice,m=f[k.traceIndex],n=m[4*l+3],o=k.vertexArray;for(e=k.vertStart;e<k.vertEnd;++e)o.setOpacity(e,n)}}},{TraceVertexAssoc:c,AtomVertexAssoc:a}}(),x=function(c,d){"use strict";function e(a,b,c){for(var d=0;c-1>d;++d)a.addTriangle(b,b+1+d,b+2+d);a.addTriangle(b,b+c,b+1)}function f(a,b,c){for(var d=b+c,e=0;c-1>e;++e)a.addTriangle(d,b+e+1,b+e);a.addTriangle(d,b,b+c-1)}var g=a.vec3,h=a.vec4,i=a.mat3,j=v.TubeProfile,k=v.ProtoSphere,m=v.ProtoCylinder,n=w.TraceVertexAssoc,o=w.AtomVertexAssoc,p=b.interpolateColor,q={},r=.6,s=.8071,t=[-r,-r,0,r,-r,0,r,r,0,-r,r,0],u=[-6*r,-.9*s,0,-5.8*r,-1*s,0,5.8*r,-1*s,0,6*r,-.9*s,0,6*r,.9*s,0,5.8*r,1*s,0,-5.8*r,1*s,0,-6*r,.9*s,0],x=[-10*r,-.9*s,0,-9.8*r,-1*s,0,9.8*r,-1*s,0,10*r,-.9*s,0,10*r,.9*s,0,9.8*r,1*s,0,-9.8*r,1*s,0,-10*r,.9*s,0],y={H:1.1,C:1.7,N:1.55,O:1.52,F:1.47,CL:1.75,BR:1.85,I:1.98,HE:1.4,NE:1.54,AR:1.88,XE:2.16,KR:2.02,P:1.8,S:1.8,B:1.92,LI:1.82,NA:2.27,K:2.75,RB:3.03,CS:3.43,FR:3.48,BE:1.53,MG:1.73,SR:2.49,BA:2.68,RA:2.83,TI:2.11,FE:2.04,CU:1.96},z=function(){var a=g.create(),b=g.create(),c=g.create();return function(d,e,f,h){e=Math.max(e,1),f=Math.min(h-1,f);var i=3*(e-1);g.set(a,d[i],d[i+1],d[i+2]),g.set(c,d[3*e],d[3*e+1],d[3*e+2]);for(var j=e;f>j;++j)i=3*(j+1),g.set(b,d[i],d[i+1],d[i+2]),d[3*j+0]=.25*b[0]+.5*c[0]+.25*a[0],d[3*j+1]=.25*b[1]+.5*c[1]+.25*a[1],d[3*j+2]=.25*b[2]+.5*c[2]+.25*a[2],g.copy(a,c),g.copy(c,b)}}(),A=function(){var a=h.fromValues(0,0,0,1);return function(b,c,d,e){var f=e.atomCount(),g=d.idPool.getContinuousRange(f);b.addIdRange(g);var h=d.protoSphere.numVerts(),i=d.protoSphere.numIndices(),j=1.5*d.radiusMultiplier;b.addChainVertArray(e,h*f,i*f),e.eachAtom(function(e){var f=b.vertArrayWithSpaceFor(h);d.color.colorFor(e,a,0);var i=f.numVerts(),k=g.nextId({geom:b,atom:e});d.protoSphere.addTransformed(f,e.pos(),j,a,k);var l=f.numVerts();c.addAssoc(e,f,i,l)})}}();q.spheres=function(a,b,c){var d=new k(c.sphereDetail,c.sphereDetail);c.protoSphere=d;var e=new W(b,c.float32Allocator,c.uint16Allocator),f=new o(a,!0);return e.addVertAssoc(f),e.setShowRelated(c.showRelated),c.color.begin(a),a.eachChain(function(a){A(e,f,c,a)}),c.color.end(a),e};var B=function(){var a=h.fromValues(0,0,0,1);return function(b,c,d,e){var f=e.atomCount(),g=d.idPool.getContinuousRange(f);b.addIdRange(g);var h=4,i=6,j=1.5*d.radiusMultiplier;b.addChainVertArray(e,h*f,i*f),e.eachAtom(function(e){var f=b.vertArrayWithSpaceFor(h);d.color.colorFor(e,a,0);var i=g.nextId({geom:b,atom:e}),k=f.numVerts(),l=e.pos();f.addVertex(l,[-1,-1,j],a,i),f.addVertex(l,[1,1,j],a,i),f.addVertex(l,[1,-1,j],a,i),f.addVertex(l,[-1,1,j],a,i),f.addTriangle(k+0,k+1,k+2),f.addTriangle(k+0,k+3,k+1);var m=f.numVerts();c.addAssoc(e,f,k,m)})}}();q.billboardedSpheres=function(a,b,d){var e=new c(b,d.float32Allocator,d.uint16Allocator),f=new o(a,!0);return e.addVertAssoc(f),e.setShowRelated(d.showRelated),d.color.begin(a),a.eachChain(function(a){B(e,f,d,a)}),d.color.end(a),e};var C=function(){var a=g.create(),b=g.create(),c=h.fromValues(0,0,0,1),d=g.create(),e=g.create(),f=i.create();return function(h,i,j,k){var m=k.atomCount(),n=0;k.eachAtom(function(a){n+=a.bonds().length});var o=m*j.protoSphere.numVerts()+n*j.protoCyl.numVerts(),p=m*j.protoSphere.numIndices()+n*j.protoCyl.numIndices();h.addChainVertArray(k,o,p);var q=j.idPool.getContinuousRange(m);h.addIdRange(q),k.eachAtom(function(k){var m=j.scaleByAtomRadius?y[k.element()]||1:1,n=j.sphereRadius*m,o=j.protoSphere.numVerts()+k.bondCount()*j.protoCyl.numVerts(),p=h.vertArrayWithSpaceFor(o),r=p.numVerts(),s=q.nextId({geom:h,atom:k});j.color.colorFor(k,c,0),j.protoSphere.addTransformed(p,k.pos(),n,c,s),k.eachBond(function(h){h.mid_point(a),g.sub(b,k.pos(),a);var i=g.length(b);g.scale(b,b,1/i),l.buildRotation(f,b,d,e,!1),g.add(a,a,k.pos()),g.scale(a,a,.5),j.protoCyl.addTransformed(p,a,i,j.cylRadius,f,c,c,s,s)});var t=p.numVerts();i.addAssoc(k,p,r,t)})}}();q.ballsAndSticks=function(a,b,c){var d=new o(a,!0),e=new k(c.sphereDetail,c.sphereDetail),f=new m(c.arcDetail);c.protoSphere=e,c.protoCyl=f;var g=new W(b,c.float32Allocator,c.uint16Allocator);return g.addVertAssoc(d),g.setShowRelated(c.showRelated),c.color.begin(a),a.eachChain(function(a){C(g,d,c,a)}),c.color.end(a),g};var D=function(){var a=h.fromValues(0,0,0,1);return function(b,c,d,e){var f=d.atomCount(),g=e.idPool.getContinuousRange(f);b.addIdRange(g);var h=b.addChainVertArray(d,f);h.setDrawAsPoints(!0),d.eachAtom(function(d){var f=h.numVerts();e.color.colorFor(d,a,0);var i=g.nextId({geom:b,atom:d});h.addPoint(d.pos(),a,i);var j=h.numVerts();c.addAssoc(d,h,f,j)})}}();q.points=function(a,b,c){var e=new o(a,!0);c.color.begin(a);var f=new d(b,c.float32Allocator);return f.setPointSize(c.pointSize),f.addVertAssoc(e),f.setShowRelated(c.showRelated),a.eachChain(function(a){D(f,e,a,c)}),c.color.end(a),f};var E=function(){var a=g.create(),b=h.fromValues(0,0,0,1);return function(c,d,e,f){var g=0,h=e.atomCount(),i=f.idPool.getContinuousRange(h);c.addIdRange(i),e.eachAtom(function(a){var b=a.bonds().length;g+=b?b:3});var j=c.addChainVertArray(e,2*g);e.eachAtom(function(e){var g=j.numVerts(),h=i.nextId({geom:c,atom:e});if(e.bonds().length)e.eachBond(function(c){c.mid_point(a),f.color.colorFor(e,b,0),j.addLine(e.pos(),b,a,b,h,h)});else{var k=.2,l=e.pos();f.color.colorFor(e,b,0),j.addLine([l[0]-k,l[1],l[2]],b,[l[0]+k,l[1],l[2]],b,h,h),j.addLine([l[0],l[1]-k,l[2]],b,[l[0],l[1]+k,l[2]],b,h,h),j.addLine([l[0],l[1],l[2]-k],b,[l[0],l[1],l[2]+k],b,h,h)}var m=j.numVerts();d.addAssoc(e,j,g,m)})}}();q.lines=function(a,b,c){var e=new o(a,!0);c.color.begin(a);var f=new d(b,c.float32Allocator);return f.setLineWidth(c.lineWidth),f.addVertAssoc(e),f.setShowRelated(c.showRelated),a.eachChain(function(a){E(f,e,a,c)}),c.color.end(a),f};var F=function(a){for(var b=0,c=0;c<a.length;++c)b+=2*(a[c].length()-1);return b},G=function(){var a=h.fromValues(0,0,0,1),b=h.fromValues(0,0,0,1),c=g.create(),d=g.create();return function(e,f,g,h,i,j){f.addAssoc(h,g,0,g.numVerts(),g.numVerts()+1);var k=j.float32Allocator.request(4*i.length()),l=j.idPool.getContinuousRange(i.length());e.addIdRange(l);for(var m,n=l.nextId({geom:e,atom:i.centralAtomAt(0),isTrace:!0}),o=1;o<i.length();++o){j.color.colorFor(i.centralAtomAt(o-1),a,0),k[4*(o-1)+0]=a[0],k[4*(o-1)+1]=a[1],k[4*(o-1)+2]=a[2],k[4*(o-1)+3]=a[3],j.color.colorFor(i.centralAtomAt(o),b,0),i.posAt(c,o-1),i.posAt(d,o),m=l.nextId({geom:e,atom:i.centralAtomAt(o),isTrace:!0}),g.addLine(c,a,d,b,n,m),n=m,m=null;var p=g.numVerts();f.addAssoc(h,g,o,p-1,p+(o===i.length()-1?0:1))}return k[4*i.length()-4]=b[0],k[4*i.length()-3]=b[1],k[4*i.length()-2]=b[2],k[4*i.length()-1]=b[3],f.setPerResidueColors(h,k),h+1}}(),H=function(a,b,c,d,e){for(var f=e.backboneTraces(),g=F(f),h=a.addChainVertArray(e,g),i=0;i<f.length;++i)d=G(a,b,h,d,f[i],c);return d};q.lineTrace=function(a,b,c){var e=new n(a,1,!0);c.color.begin(a);var f=new d(b,c.float32Allocator);f.setLineWidth(c.lineWidth);var g=0;return a.eachChain(function(a){g=H(f,e,c,g,a)}),f.addVertAssoc(e),f.setShowRelated(c.showRelated),c.color.end(a),f};var I=function(a,b){for(var c=0,d=0;d<a.length;++d)c+=2*(b*(a[d].length()-1)+1);return c},J=function(){var a=g.create(),b=g.create(),c=h.fromValues(0,0,0,1),d=h.fromValues(0,0,0,1);return function(e,f,g,h,i,j){var k,m=j.fullTraceIndex(0),n=h.float32Allocator.request(3*j.length()),o=h.float32Allocator.request(4*j.length()),q=[],r=h.idPool.getContinuousRange(j.length());for(e.addIdRange(r),k=0;k<j.length();++k){var s=j.centralAtomAt(k);j.smoothPosAt(a,k,h.strength),h.color.colorFor(s,o,4*k),n[3*k]=a[0],n[3*k+1]=a[1],n[3*k+2]=a[2],q.push(r.nextId({geom:e,atom:s,isTrace:!0}))}var t=q[0],u=0,v=l.catmullRomSpline(n,j.length(),h.splineDetail,h.strength,!1,h.float32Allocator),w=p(o,h.splineDetail),x=g.numVerts();
f.addAssoc(i,g,m,x,x+1);var y=Math.floor(h.splineDetail/2),z=l.catmullRomSplineNumPoints(j.length(),h.splineDetail,!1);for(k=1;z>k;++k){a[0]=v[3*(k-1)],a[1]=v[3*(k-1)+1],a[2]=v[3*(k-1)+2],b[0]=v[3*(k-0)],b[1]=v[3*(k-0)+1],b[2]=v[3*(k-0)+2],c[0]=w[4*(k-1)+0],c[1]=w[4*(k-1)+1],c[2]=w[4*(k-1)+2],c[3]=w[4*(k-1)+3],d[0]=w[4*(k-0)+0],d[1]=w[4*(k-0)+1],d[2]=w[4*(k-0)+2],d[3]=w[4*(k-0)+3];var A=Math.floor((k+y)/h.splineDetail);u=q[Math.min(q.length-1,A)],g.addLine(a,c,b,d,t,u),t=u;var B=g.numVerts();f.addAssoc(i,g,m+k,B-1,B+(k===j.length-1?0:1))}return f.setPerResidueColors(i,o),h.float32Allocator.release(n),h.float32Allocator.release(v),i+1}}(),K=function(a,b,c,d,e){for(var f=d.backboneTraces(),g=I(f,c.splineDetail),h=a.addChainVertArray(d,g),i=0;i<f.length;++i)e=J(a,b,h,c,e,f[i]);return e};q.sline=function(a,b,c){c.color.begin(a);var e=new n(a,c.splineDetail,1,!0),f=new d(b,c.float32Allocator);f.addVertAssoc(e),f.setLineWidth(c.lineWidth),f.setShowRelated(c.showRelated);var g=0;return a.eachChain(function(a){g=K(f,e,c,a,g)}),c.color.end(a),f};var L=function(a,b,c){for(var d=0,e=0;e<a.length;++e)d+=a[e].length()*b,d+=(a[e].length()-1)*c;return d},M=function(a,b,c){for(var d=0,e=0;e<a.length;++e)d+=a[e].length()*b,d+=(a[e].length()-1)*c;return d},N=function(a,b,c,d,e){var f=e.backboneTraces(),g=L(f,c.protoSphere.numVerts(),c.protoCyl.numVerts()),h=M(f,c.protoSphere.numIndices(),c.protoCyl.numIndices());a.addChainVertArray(e,g,h);for(var i=0;i<f.length;++i)V(a,b,f[i],d,c),d++;return d};q.trace=function(a,b,c){c.protoCyl=new m(c.arcDetail),c.protoSphere=new k(c.sphereDetail,c.sphereDetail);var d=new W(b,c.float32Allocator,c.uint16Allocator),e=new n(a,1,!0);d.addVertAssoc(e),d.setShowRelated(c.showRelated),c.color.begin(a);var f=0;return a.eachChain(function(a){f=N(d,e,c,f,a)}),c.color.end(a),d};var O=function(a,b,c){for(var d=0,e=0;e<a.length;++e){var f=((a[e].length()-1)*c+1)*b,g=Math.ceil((f+2)/65536);d+=f+(g-1)*b,d+=2}return d},P=function(a,b,c){for(var d=0,e=0;e<a.length;++e)d+=(a[e].length()*c-1)*b*6,d+=6*b;return d},Q=function(){var a=i.create(),b=g.create(),c=g.create(),d=g.create(),e=g.create(),f=h.create();return function(h,i,j,k){for(var m=1.8*k.radius,n=k.protoCyl.numVerts()+2*k.protoSphere.numVerts(),o=0;o<j.length;++o){var p=j[o],q=k.idPool.getContinuousRange(p.length());h.addIdRange(q);for(var r=0;r<p.length();++r){var s=h.vertArrayWithSpaceFor(n),t=s.numVerts(),u=p.residueAt(r),v=u.name(),w=u.atom("C3'"),x=null;if(x="A"===v||"G"===v||"DA"===v||"DG"===v?u.atom("N1"):u.atom("N3"),null!==x&&null!==w){var y=q.nextId({geom:h,atom:x,isTrace:!0});g.add(e,w.pos(),x.pos()),g.scale(e,e,.5),k.color.colorFor(x,f,0),g.sub(d,x.pos(),w.pos());var z=g.length(d);g.scale(d,d,1/z),l.buildRotation(a,d,c,b,!1),k.protoCyl.addTransformed(s,e,z,m,a,f,f,y,y),k.protoSphere.addTransformed(s,x.pos(),m,f,y),k.protoSphere.addTransformed(s,w.pos(),m,f,y);var A=s.numVerts();i.addAssoc(x,s,t,A)}}}}}(),R=function(a,b,c,d,e,f){for(var g=f.backboneTraces(),h=O(g,4*d.arcDetail,d.splineDetail),i=P(g,4*d.arcDetail,d.splineDetail),j=[],k=d.protoCyl.numVerts()+2*d.protoSphere.numVerts(),l=d.protoCyl.numIndices()+2*d.protoSphere.numIndices(),m=0;m<g.length;++m){var n=g[m];n.residueAt(0).isNucleotide()&&(j.push(n),h+=n.length()*k,i+=n.length()*l)}a.addChainVertArray(f,h,i);for(var o=0;o<g.length;++o)e=U(a,b,g[o],e,d);return Q(a,c,j,d),e};q.cartoon=function(a,b,c){c.arrowSkip=Math.floor(3*c.splineDetail/4),c.coilProfile=new j(t,c.arcDetail,1),c.arrowProfile=new j(x,c.arcDetail/2,.1),c.helixProfile=new j(u,c.arcDetail/2,.1),c.strandProfile=new j(u,c.arcDetail/2,.1),c.protoCyl=new m(4*c.arcDetail),c.protoSphere=new k(4*c.arcDetail,4*c.arcDetail);var d=new W(b,c.float32Allocator,c.uint16Allocator),e=new n(a,c.splineDetail,!0);d.addVertAssoc(e),d.setShowRelated(c.showRelated),c.color.begin(a);var f=0,g=a.select({anames:["N1","N3"]}),h=new o(g,!0);return d.addVertAssoc(h),a.eachChain(function(a){f=R(d,e,h,c,f,a)}),c.color.end(a),d},q.surface=function(){var a=g.create(),b=g.create(),c=h.fromValues(.8,.8,.8,1);return function(d,e,f){var h=0;d.getUint32(0),h+=4;var i=d.getUint32(h);h+=4;var j=24,k=j*i+h,l=d.getUint32(k),m=new W(e,f.float32Allocator,f.uint16Allocator);m.setShowRelated("asym");var n,o=m.addVertArray(i,3*l);for(n=0;i>n;++n)g.set(a,d.getFloat32(h+0),d.getFloat32(h+4),d.getFloat32(h+8)),h+=12,g.set(b,d.getFloat32(h+0),d.getFloat32(h+4),d.getFloat32(h+8)),h+=12,o.addVertex(a,b,c,0);for(h=k+4,n=0;l>n;++n){var p=d.getUint32(h+0),q=d.getUint32(h+4),r=d.getUint32(h+8);h+=12,o.addTriangle(p-1,r-1,q-1)}return m}}();var S=function(){var a=i.create(),b=g.create();return function(c,d,e,f,h,i,j,k,m,n,o){var p=m.coilProfile;"C"===f||m.forceTube?k?l.ortho(e,h):g.cross(e,b,h):"H"===f?p=m.helixProfile:"E"===f?p=m.strandProfile:"A"===f&&(p=m.arrowProfile),l.buildRotation(a,h,e,b,!0),p.addTransformed(c,d,j,a,i,k,n,o)}}(),T=function(){var a=g.create(),b=g.create(),c=g.create();return function(d,e,f,h,i,j,k,l){var m=null,n=null,o=e.length();g.set(c,0,0,0);for(var p=0;o>p;++p){j.push(k.nextId({geom:d,atom:e.centralAtomAt(p),isTrace:!0})),e.smoothPosAt(a,p,l.strength),h[3*p]=a[0],h[3*p+1]=a[1],h[3*p+2]=a[2],e.smoothNormalAt(b,p,l.strength);var q=e.centralAtomAt(p);l.color.colorFor(q,f,4*p),g.dot(b,c)<0&&g.scale(b,b,-1),"E"===e.residueAt(p).ss()&&!l.forceTube&&l.smoothStrands&&(null===m&&(m=p),n=p),"C"===e.residueAt(p).ss()&&null!==m&&(z(h,m,n,o),z(i,m,n,o),m=null,n=null),i[3*p]=h[3*p]+b[0]+c[0],i[3*p+1]=h[3*p+1]+b[1]+c[1],i[3*p+2]=h[3*p+2]+b[2]+c[2],g.copy(c,b)}}}(),U=function(){var a=g.create(),b=g.create(),c=h.fromValues(0,0,0,1),d=g.create(),i=g.create();return function(j,k,m,n,o){var q=O([m],4*o.arcDetail,o.splineDetail),r=o.float32Allocator.request(3*m.length()),s=o.float32Allocator.request(4*m.length()),t=o.float32Allocator.request(3*m.length()),u=[],v=o.idPool.getContinuousRange(m.length());j.addIdRange(v),T(j,m,s,r,t,u,v,o);var w=j.vertArrayWithSpaceFor(q),x=l.catmullRomSpline(r,m.length(),o.splineDetail,o.strength,!1,o.float32Allocator),y=l.catmullRomSpline(t,m.length(),o.splineDetail,o.strength,!1,o.float32Allocator);k.setPerResidueColors(n,s);var z=o.radius*(m.residueAt(0).isAminoacid()?1:1.8),A=p(s,o.splineDetail);g.set(a,x[3]-x[0],x[4]-x[1],x[5]-x[2]),g.set(b,x[0],x[1],x[2]),g.set(d,y[0]-x[0],y[1]-x[1],y[2]-x[2]),g.normalize(a,a),g.normalize(d,d),h.set(c,A[0],A[1],A[2],A[3]);var B=w.numVerts();w.addVertex(b,[-a[0],-a[1],-a[2]],c,u[0]);var C=m.residueAt(0).ss();S(w,b,d,C,a,c,z,!0,o,0,u[0]),e(w,B,4*o.arcDetail);var D=w.numVerts(),E=0;k.addAssoc(n,w,E,B,D),E+=1;for(var F=Math.floor(o.splineDetail/2),G=l.catmullRomSplineNumPoints(m.length(),o.splineDetail,!1),H=4*o.arcDetail,I=1,J=G;J>I;++I){var K=3*I,L=4*I,M=3*(I+1),N=3*(I-1);g.set(b,x[K],x[K+1],x[K+2]),I===J-1?g.set(a,x[K]-x[N],x[K+1]-x[N+1],x[K+2]-x[N+2]):g.set(a,x[M]-x[N],x[M+1]-x[N+1],x[M+2]-x[N+2]),g.normalize(a,a),h.set(c,A[L],A[L+1],A[L+2],A[L+3]);var P=0,Q=I+o.splineDetail/2,R=Math.floor(Q/o.splineDetail),U=Math.floor((Q-1)/o.splineDetail),V=Math.floor((Q+o.arrowSkip)/o.splineDetail),W=!1,X=m.residueAt(R).ss();if(!o.forceTube){if(R!==U){var Y=m.residueAt(U).ss();if("C"===Y&&("H"===X||"E"===X)){g.set(i,y[N]-x[N],y[N+1]-x[N+1],y[N+2]-x[N+2]),g.normalize(i,i);var Z=2*Math.PI/(4*o.arcDetail),$=l.signedAngle(d,i,a);P=Math.round($/Z),P=(P+4*o.arcDetail)%(4*o.arcDetail)}}if(V!==R&&V<m.length()){var _eP=m.residueAt(V).ss();"C"===_eP&&"E"===X&&(W=!0)}}g.set(d,y[3*I]-x[K],y[K+1]-x[K+1],y[K+2]-x[K+2]),g.normalize(d,d),B=w.numVerts();var aa=Math.floor((I+F)/o.splineDetail),ba=u[Math.min(u.length-1,aa)];S(w,b,d,X,a,c,z,!1,o,P,ba);var ca=I===J-1?1:H;w.numVerts()+ca>w.maxVerts()&&(D=w.numVerts(),k.addAssoc(n,w,E,B,D),w=j.vertArrayWithSpaceFor(ca),B=0,S(w,b,d,X,a,c,z,!0,o,0,ba)),W&&(k.addAssoc(n,w,E,B,D),S(w,b,d,"A",a,c,z,!1,o,0,ba),I+=o.arrowSkip),D=w.numVerts(),I===J-1&&(D+=1),k.addAssoc(n,w,E,B,D),E+=1,W&&(E+=o.arrowSkip)}return w.addVertex(b,a,c,u[u.length-1]),f(w,B,4*o.arcDetail),o.float32Allocator.release(t),o.float32Allocator.release(r),n+1}}(),V=function(){var a=i.create(),b=g.create(),c=g.create(),d=g.create(),e=g.create(),f=g.create(),j=g.create(),k=h.fromValues(0,0,0,1),m=h.fromValues(0,0,0,1);return function(h,i,n,o,p){if(0!==n.length()){var q=p.idPool.getContinuousRange(n.length());h.addIdRange(q),p.color.colorFor(n.centralAtomAt(0),k,0);var r=L([n],p.protoSphere.numVerts(),p.protoCyl.numVerts()),s=r,t=h.vertArrayWithSpaceFor(r),u=t.maxVerts(),v=t.numVerts();n.posAt(f,0);var w=q.nextId({geom:h,atom:n.centralAtomAt(0),isTrace:!0}),x=0;p.protoSphere.addTransformed(t,f,p.radius,k,w);var y=null;i.addAssoc(o,t,0,v,y);var z=p.float32Allocator.request(4*n.length());z[0]=k[0],z[1]=k[1],z[2]=k[2],z[3]=k[3];for(var A=p.protoCyl.numVerts()+p.protoSphere.numVerts(),B=1;B<n.length();++B){x=q.nextId({geom:h,atom:n.centralAtomAt(B),isTrace:!0}),n.posAt(f,B-1),n.posAt(j,B),p.color.colorFor(n.centralAtomAt(B),m,0),z[4*B+0]=m[0],z[4*B+1]=m[1],z[4*B+2]=m[2],z[4*B+3]=m[3],g.sub(b,j,f);var C=g.length(b);g.scale(b,b,1/C),l.buildRotation(a,b,c,d,!1),g.copy(e,f),g.add(e,e,j),g.scale(e,e,.5),A>u-t.numVerts()&&(t=h.vertArrayWithSpaceFor(s)),s-=A;var D=t.numVerts();p.protoCyl.addTransformed(t,e,C,p.radius,a,k,m,w,x),y=t.numVerts(),y-=(y-D)/2,p.protoSphere.addTransformed(t,j,p.radius,m,x),w=x,i.addAssoc(o,t,B,v,y),v=y,g.copy(k,m)}i.setPerResidueColors(o,z),i.addAssoc(o,t,n.length()-1,v,t.numVerts())}}}();return q}(t,u),y=function(){function a(a,b,c,d,e,f){S.call(this,a);var g=f||{};this._={},this._.fillStyle=g.fillStyle||"#000",this._.backgroundAlpha=g.backgroundAlpha||0,this._.fontSize=g.fontSize||24,this._.font=g.font||"Verdana",this._.fontStyle=g.fontStyle||"normal",this._.fontColor=g.fontColor||"#000",this._cn=100,this._bB=d,this._ej=this._b.createBuffer(),this._h=new Float32Array(30),this._d3(b,c,e);var h=.5,i=.5;this._h[0]=d[0],this._h[1]=d[1],this._h[2]=d[2],this._h[3]=-h,this._h[4]=-i,this._h[5]=d[0],this._h[6]=d[1],this._h[7]=d[2],this._h[8]=h,this._h[9]=i,this._h[10]=d[0],this._h[11]=d[1],this._h[12]=d[2],this._h[13]=h,this._h[14]=-i,this._h[15]=d[0],this._h[16]=d[1],this._h[17]=d[2],this._h[18]=-h,this._h[19]=-i,this._h[20]=d[0],this._h[21]=d[1],this._h[22]=d[2],this._h[23]=-h,this._h[24]=i,this._h[25]=d[0],this._h[26]=d[1],this._h[27]=d[2],this._h[28]=h,this._h[29]=i}function b(a){for(var b=1;a>b;)b*=2;return b}return d.derive(a,S,{updateProjectionIntervals:function(){},updateSquaredSphereRadius:function(a,b){return b},_cU:function(a){a.fillStyle=this._.fontColor,a.textAlign="left",a.textBaseline="bottom",a.font=this._.fontStyle+" "+this._.fontSize+"px "+this._.font},_d3:function(a,c,d){this._cU(c);var e=c.measureText(d).width,f=this._.fontSize;a.width=b(e),a.height=b(f),c.fillStyle=this._.fillStyle,c.globalAlpha=this._.backgroundAlpha,c.fillRect(0,0,a.width,a.height),this._cU(c),c.globalAlpha=1,c.lineWidth=.5,c.lineStyle="none",c.fillText(d,0,a.height),c.strokeText(d,0,a.height),this._cQ=this._b.createTexture(),this._dO(this._cQ,a),this._dI=e/a.width,this._dH=f/a.height,this._k=e,this._l=f},_dO:function(a,b){var c=this._b;c.pixelStorei(c.UNPACK_FLIP_Y_WEBGL,!0),c.bindTexture(c.TEXTURE_2D,a),c.texImage2D(c.TEXTURE_2D,0,c.RGBA,c.RGBA,c.UNSIGNED_BYTE,b),c.texParameteri(c.TEXTURE_2D,c.TEXTURE_MAG_FILTER,c.NEAREST),c.texParameteri(c.TEXTURE_2D,c.TEXTURE_MIN_FILTER,c.NEAREST),c.generateMipmap(c.TEXTURE_2D),c.bindTexture(c.TEXTURE_2D,null)},bind:function(){var a=this._b;a.bindBuffer(a.ARRAY_BUFFER,this._ej),a.activeTexture(a.TEXTURE0),a.bindTexture(a.TEXTURE_2D,this._cQ),this._p||(a.bufferData(a.ARRAY_BUFFER,this._h,a.STATIC_DRAW),this._p=!0)},draw:function(a,b,c,d){if(this._U&&"normal"===d){var e=b.text;a.bind(e),this.bind();var f=this._b,g=a.upsamplingFactor();f.uniform1f(f.getUniformLocation(e,"xScale"),this._dI),f.uniform1f(f.getUniformLocation(e,"yScale"),this._dH),f.uniform1f(f.getUniformLocation(e,"width"),2*g*this._k/a.viewportWidth()),f.uniform1f(f.getUniformLocation(e,"height"),2*g*this._l/a.viewportHeight()),f.uniform1i(f.getUniformLocation(e,"sampler"),0);var h=f.getAttribLocation(e,"attrCenter");f.enableVertexAttribArray(h),f.vertexAttribPointer(h,3,f.FLOAT,!1,20,0);var i=f.getAttribLocation(e,"attrCorner");f.vertexAttribPointer(i,2,f.FLOAT,!1,20,12),f.enableVertexAttribArray(i),f.enable(f.BLEND),f.blendFunc(f.SRC_ALPHA,f.ONE_MINUS_SRC_ALPHA),f.drawArrays(f.TRIANGLES,0,6),f.disableVertexAttribArray(h),f.disableVertexAttribArray(i),f.disable(f.BLEND)}}}),a}(),z=function(c){"use strict";function e(){this._e=[],this._E=[],this._x=0}function f(a,b,d,f,g){S.call(this,b),this._C=d,this._J=f,this._D=new e,this._d0=new c.ProtoSphere(8,8),this._d1=new c.ProtoCylinder(8),this._2=null,this._8=[],this._er=g,this._p=!1,this._bH=null}function g(a,b,c){for(var d=0;c-1>d;++d)a.addTriangle(b,b+1+d,b+2+d);a.addTriangle(b,b+c,b+1)}function h(a,b,c){for(var d=b+c,e=0;c-1>e;++e)a.addTriangle(d,b+e+1,b+e);a.addTriangle(d,b,b+c-1)}var i=a.vec3,j=a.mat3,k=b.forceRGB,m=100;return e.prototype={numVerts:function(){return this._x},addVertex:function(a,b,c,d){this._x+=1,this._e.push(a[0],a[1],a[2],b[0],b[1],b[2],c[0],c[1],c[2],c[3],d,0)},addTriangle:function(a,b,c){this._E.push(a,b,c)},numIndices:function(){return this._E.length},indexData:function(){return this._E},vertData:function(){return this._e}},d.derive(f,S,{updateProjectionIntervals:function(){},updateSquaredSphereRadius:function(a,b){return b},addTube:function(){var a=i.create(),b=i.create(),c=i.create(),d=i.create(),e=j.create();return function(f,j,m,n){n=n||{};var o=k(n.color||"white"),p=!0;void 0!==n.cap&&(p=n.cap),i.sub(d,j,f);var q=i.length(d);if(i.normalize(d,d),i.add(a,f,j),i.scale(a,a,.5),l.buildRotation(e,d,b,c,!1),p){var r=this._D.numVerts();this._D.addVertex(f,[-d[0],-d[1],-d[2]],o,0),g(this._D,r,8)}var s=void 0!==n.userData?n.userData:null,t=this._c8({center:a,userData:s,geom:this});if(this._d1.addTransformed(this._D,a,q,m,e,o,o,t,t),p){var u=this._D.numVerts();this._D.addVertex(j,d,o,0),h(this._D,u-8,8)}this._p=!1}}(),_c8:function(a){return this._bH&&this._bH.hasLeft()||(this._bH=this._er.getContinuousRange(m),this._8.push(this._bH)),this._bH.nextId(a)},destroy:function(){S.prototype.destroy.call(this);for(var a=0;a<this._8.length;++a)this._8[a].recycle()},addSphere:function(a,b,c){c=c||{};var d=k(c.color||"white"),e=void 0!==c.userData?c.userData:null,f=this._c8({center:a,userData:e,geom:this});this._d0.addTransformed(this._D,a,b,d,f),this._p=!1},_d2:function(){this._p=!0,null!==this._2&&this._2.destroy(),this._2=new U(this._b,this._D.numVerts(),this._D.numIndices(),this._C,this._J),this._2.setIndexData(this._D.indexData()),this._2.setVertData(this._D.vertData())},draw:function(a,b,c,d){if(this._U){this._p||this._d2();var e=this.shaderForStyleAndPass(b,c,d);if(e){a.bind(e),this._b.uniform1i(e.symId,255);var f=this._2;f.bind(e),f.draw(),f.releaseAttribs(e)}}},shaderForStyleAndPass:function(a,b,c){if("normal"===c)return"hemilight"===b?a.hemilight:a.phong;if("select"===c)return a.select;if("outline"===c)return a.outline;var d=a[c];return void 0!==d?d:null}}),f}(v),A=function(){"use strict";function b(a,b,c){this._cy=a,this._cd=b,this._bc=c,this._eS=c,this._bw=Date.now(),this._de=!1,this._cA=!1}function c(a,c,d){b.call(this,o.clone(a),o.clone(c),d),this._1=o.clone(a)}function e(a,c,d){var e=q.create(),f=q.create();q.fromMat4(e,a),q.fromMat4(f,c);var g=p.create(),h=p.create();p.fromMat3(g,e),p.fromMat3(h,f),this._1=q.create(),b.call(this,g,h,d)}function f(a,c){b.call(this,null,null,c),this._cb=o.clone(a),this.setLooping(!0),this._c2=0}function g(a,c){var d=1e3*(2*Math.PI/c);b.call(this,null,null,d),this._cb=o.clone(a),this.setLooping(!0),this._dS=c,this._c1=0}function h(){this._bt=[]}function i(a,b,d){return new c(a,b,d)}function j(a,b,c){return new e(a,b,c)}function k(a,c,d){return new b(a,c,d)}function m(a,b){return new g(a,b)}function n(){return new f([0,1,0],2e3)}var o=a.vec3,p=a.quat,q=a.mat3;return b.prototype={setLooping:function(a){this._de=a},step:function(a){var b,c=Date.now(),d=c-this._bw;if(0===this._bc)b=1;else if(this._de){var e=Math.floor(d/this._bc);b=(d-e*this._bc)/this._bc}else d=Math.min(this._bc,d),b=d/this._bc,this._cA=1===b;return this.apply(a,b),this._cA},apply:function(a,b){var c=(1-Math.cos(b*Math.PI))/2;this._1=this._cy*(1-c)+this._cd*c,a.setZoom(this._1)},finished:function(){return this._cA}},d.derive(c,b,{apply:function(a,b){var c=(1-Math.cos(b*Math.PI))/2;o.lerp(this._1,this._cy,this._cd,c),a.setCenter(this._1)}}),d.derive(e,b,{apply:function(){var a=p.create();return function(b,c){p.slerp(a,this._cy,this._cd,c),q.fromQuat(this._1,a),b.setRotation(this._1)}}()}),d.derive(f,b,{apply:function(){var a=q.create(),b=q.create();return function(c,d){q.fromMat4(b,c.rotation());var e=.2*Math.sin(2*d*Math.PI),f=e-this._c2;this._c2=e,l.axisRotation(a,this._cb,f),q.mul(b,a,b),c.setRotation(b)}}()}),d.derive(g,b,{apply:function(){var a=q.create(),b=q.create();return function(c,d){q.fromMat4(b,c.rotation());var e=2*Math.PI*(d-this._c1);this._c1=d,l.axisRotation(a,this._cb,e),q.mul(b,a,b),c.setRotation(b)}}(),setSpeed:function(a){this._dS=a,this._bc=1e3*(2*Math.PI/a)},setAxis:function(a){this._cb=a}}),h.prototype={run:function(a){var b=Date.now();return this._bt=this._bt.filter(function(c){return!c.step(a,b)}),this._bt.length>0},add:function(a){this._bt.push(a)},remove:function(a){this._bt=this._bt.filter(function(b){return b!==a})}},{AnimationControl:h,move:i,rotate:j,zoom:k,rockAndRoll:n,spin:m}}(),B=function(){"use strict";function a(a,b){this.near=a,this.far=b}function b(a){a=a||{},this._bj=a.near||.1,this._ba=a.far||400}function c(){this._ba=100}return b.prototype.update=function(){return new a(this._bj,this._ba)},c.prototype.update=function(b,c){for(var d=c.center(),e=null,f=0;f<b.length;++f){var g=b[f];g.visible()&&(e=g.updateSquaredSphereRadius(d,e))}if(null===e)return null;e=Math.sqrt(e);var h=c.zoom(),i=1.05*(e+h),j=.1;return new a(j,i)},{FixedSlab:b,AutoSlab:c,Slab:a}}(),C=function(c,e,f,g,h,i,j,k,m,n,o,p){"use strict";function q(){return/(iPad|iPhone|iPod)/g.test(navigator.userAgent)}function r(){return/Android/gi.test(navigator.userAgent)}function s(a){var b=a.getShaderPrecisionFormat(a.FRAGMENT_SHADER,a.HIGH_FLOAT),c=!!b.precision;return c&&(q()||r())}function t(a,b){return a=a||"auto","fixed"===a?new B.FixedSlab(b):"auto"===a?new B.AutoSlab(b):null}function u(a,b,c,d,e,f,g){this._bB=d,this._dQ=a,this._d6=b,this._dR=c,this._ef=e,this._ee=f,this._ex=g}function v(a,b){this._=this._em(b,a),this._b4=!1,this._m=[],this._F=a,this._ch=!1,this._6=!1,this._eg=null,this._c7=new c,this._W=null,this._bg=null,this.listenerMap={},this._N=new p.AnimationControl,this._en(),this._ct(),this.quality(this._.quality),null!==this._.click&&this.on("click",this._.click),null!==this._.doubleClick&&this.on("doubleClick",this._.doubleClick),"complete"===document.readyState||"loaded"===document.readyState||"interactive"===document.readyState?this._di():document.addEventListener("DOMContentLoaded",d.bind(this,this._di))}function w(a,b,c){return b in a?a[b]:c}function x(a){return a.atomDoubleClick?a.atomDoubleClick:a.atomDoubleClicked?a.atomDoubleClicked:a.doubleClick?a.doubleClick:"center"}function y(a){return a.atomClick?a.atomClick:a.atomClicked?a.atomClicked:a.click?a.click:null}var z='<div style="vertical-align:middle; text-align:center;"><h1>WebGL not supported</h1><p>Your browser does not support WebGL. You might want to try Chrome, Firefox, IE 11, or newer versions of Safari</p><p>If you are using a recent version of one of the above browsers, your graphic card might be blocked. Check the browser documentation for details on how to unblock it.</p></div>',A=a.vec3,C=a.mat3,D=a.mat4,E=function(){return window.requestAnimationFrame||window.webkitRequestAnimationFrame||window.mozRequestAnimationFrame||function(a){window.setTimeout(a,1e3/60)}}();return u.prototype={symIndex:function(){return this._dR},target:function(){return this._dQ},pos:function(){return this._bB},connectivity:function(){return this._ex},node:function(){return this._d6},transform:function(){return this._ee},object:function(){return this._ef}},v.prototype={_em:function(a,c){a=a||{},this._du=a.extensions||[],this._du.forEach(function(b){null!==b.optionOverrides&&d.update(a,b.optionOverrides())});var e={width:a.width||500,height:a.height||500,animateTime:a.animateTime||0,antialias:a.antialias,forceManualAntialiasing:w(a,"forceManualAntialiasing",!0),quality:w(a,"quality","low"),style:w(a,"style","hemilight"),background:b.forceRGB(a.background||"white"),slabMode:t(a.slabMode),outline:w(a,"outline",!0),outlineColor:b.forceRGB(w(a,"outlineColor","black")),outlineWidth:w(a,"outlineWidth",1.5),selectionColor:b.forceRGB(w(a,"selectionColor","#3f3"),.7),fov:w(a,"fov",45),doubleClick:x(a),click:y(a),fog:w(a,"fog",!0),transparency:w(a,"transparency","alpha")},f=c.getBoundingClientRect();return"auto"===e.width&&(e.width=f.width),"auto"===e.height&&(e.height=f.height),e},_cC:function(){this._6&&(this._6=!1,this._d.setViewportSize(this._c.viewportWidth(),this._c.viewportHeight()),this._cl.resize(this._.width,this._.height))},resize:function(a,b){(a!==this._.width||b!==this._.height)&&(this._c.resize(a,b),this._6=!0,this._.width=a,this._.height=b,this.requestRedraw())},fitParent:function(){var a=this._F.getBoundingClientRect();this.resize(a.width,a.height)},gl:function(){return this._c.gl()},ok:function(){return this._b4},options:function(a,c){if(void 0!==c)if(this._[a]=c,"fog"===a)this._d.fog(c),this.requestRedraw();else if("fov"===a)this._d.setFieldOfViewY(c*Math.PI/180);else if("selectionColor"===a)this._d.setSelectionColor(b.forceRGB(c,.7));else if("outlineColor"===a)this._d.setOutlineColorColor(b.forceRGB(c));else if("outlineWidth"===a)this._d.setOutlineWidth(c+0);else if("transparency"===a){var d="screendoor"===c;this._d.setScreenDoorTransparency(d)}return this._[a]},quality:function(a){return void 0===a?this._.quality:(this._.quality=a,"high"===a&&(this._.arcDetail=4,this._.sphereDetail=16,this._.splineDetail=8),"medium"===a&&(this._.arcDetail=2,this._.sphereDetail=10,this._.splineDetail=5),"low"===a&&(this._.arcDetail=2,this._.sphereDetail=8,this._.splineDetail=3),this._.quality)},imageData:function(){return this._c.imageData()},_el:function(){var a={width:this._.width,height:this._.height};this._cl=new f(this._c.gl(),a)},_di:function(){if(!this._c.initGL())return this._F.removeChild(this._c.domElement()),this._F.innerHTML=z,this._F.style.width=this._.width+"px",this._F.style.height=this._.height+"px",!1;this._el(),this._eO=this._bO.getContext("2d"),this._C=new g(Float32Array),this._J=new g(Uint16Array),this._d=new h(this._c.gl()),this._d.setUpsamplingFactor(this._c.superSamplingFactor()),this._d.setOutlineWidth(this._.outlineWidth),this._d.setOutlineEnabled(this._.outline);var a="screendoor"===this._.transparency;this._d.setScreenDoorTransparency(a),this._d.fog(this._.fog),this._d.setFogColor(this._.background),this._d.setOutlineColor(this._.outlineColor),this._d.setSelectionColor(this._.selectionColor),this._d.setFieldOfViewY(this._.fov*Math.PI/180),this._b2.setCam(this._d);var b=this._c,c=s(b.gl())?"highp":"mediump";this._bP={hemilight:b.initShader(i.HEMILIGHT_VS,i.PRELUDE_FS+i.HEMILIGHT_FS,c),phong:b.initShader(i.HEMILIGHT_VS,i.PRELUDE_FS+i.PHONG_FS,c),outline:b.initShader(i.OUTLINE_VS,i.PRELUDE_FS+i.OUTLINE_FS,c),lines:b.initShader(i.LINES_VS,i.PRELUDE_FS+i.LINES_FS,c),text:b.initShader(i.TEXT_VS,i.TEXT_FS,c),selectLines:b.initShader(i.SELECT_LINES_VS,i.SELECT_LINES_FS,c),select:b.initShader(i.SELECT_VS,i.SELECT_FS,c)},b.gl().getExtension("EXT_frag_depth")&&(this._bP.spheres=b.initShader(i.SPHERES_VS,i.PRELUDE_FS+i.SPHERES_FS,c),this._bP.selectSpheres=b.initShader(i.SELECT_SPHERES_VS,i.PRELUDE_FS+i.SELECT_SPHERES_FS,c)),this._eD=d.bind(this,this._eu),this._eQ=new j(this._c.domElement(),this,this._d);var e=b.gl(),f=0;e.getParameter(e.DEPTH_BITS)>=24&&(f=1e-5);var k=this._bP.outline;e.useProgram(k),e.uniform1f(e.getUniformLocation(k,"outlineOffset"),f);var l=this;return this._du.forEach(function(a){a.init(l)}),this._b4||(this._b4=!0,this._b8({name:"viewerReadyEvent"},"viewerReady",this)),!0},requestRedraw:function(){this._ch||(this._ch=!0,E(this._eD))},boundingClientRect:function(){return this._c.domElement().getBoundingClientRect()},_cD:function(a){for(var b=0,c=this._m.length;b!==c;++b)this._m[b].draw(this._d,this._bP,this._.style,a)},_en:function(){if(q()||r())return void(this._bm=document);var a=document.createElement("div");a.setAttribute("style","overflow:hidden;width:0;height:0"),this._bm=document.createElement("textarea"),this._F.appendChild(a),a.appendChild(this._bm),this._bm.focus()},focus:function(){this._bm!==document&&this._bm.focus()},_ct:function(){var a={antialias:this._.antialias,forceManualAntialiasing:this._.forceManualAntialiasing,height:this._.height,width:this._.width,backgroundColor:this._.background};this._c=new e.Canvas(this._F,a),this._bO=document.createElement("canvas"),this._bO.style.display="none",this._F.appendChild(this._bO),this._b2=new k(this._c,this,this._d,this._.animateTime),this._c.domElement().addEventListener("mousedown",d.bind(this,this.focus))},translate:function(){var a=A.create(),b=D.create();return function(c,d){return d|=0,D.transpose(b,this._d.rotation()),A.transformMat4(a,c,b),A.sub(a,this._d.center(),a),0===d?(this._d.setCenter(a),void this.requestRedraw()):(this._N.add(p.move(this._d.center(),A.clone(a),d)),void this.requestRedraw())}}(),rotate:function(){var a=A.create(),b=C.create(),c=D.create();return function(d,e,f){return f|=0,A.normalize(a,d),l.axisRotation(b,a,e),D.fromMat3(c,b),D.mul(c,c,this._d.rotation()),0===f?(this._d.setRotation(c),void this.requestRedraw()):(this._N.add(p.rotate(this._d.rotation(),c,f)),void this.requestRedraw())}}(),setRotation:function(a,b){if(b|=0,0===b)return this._d.setRotation(a),void this.requestRedraw();var c;9===a.length?(c=D.create(),D.fromMat3(c,a)):c=D.clone(a),this._N.add(p.rotate(this._d.rotation(),c,b)),this.requestRedraw()},setCamera:function(a,b,c,d){d|=0,this.setCenter(b,d),this.setRotation(a,d),this.setZoom(c,d)},_eG:function(){var a=this._N.run(this._d);a&&this.requestRedraw()},_eu:function(){if(null!==this._c){this._ch=!1,this._eG(),this._c.bind(),this._cC();var a=this._c.gl();a.clear(a.COLOR_BUFFER_BIT|a.DEPTH_BUFFER_BIT);var b=this._.slabMode.update(this._m,this._d);null!==b&&this._d.setNearFar(b.near,b.far),a.enable(a.CULL_FACE),this._.outline&&(a.cullFace(a.BACK),a.enable(a.CULL_FACE),this._cD("outline")),a.cullFace(a.FRONT),a.enable(a.BLEND),a.blendFunc(a.SRC_ALPHA,a.ONE_MINUS_SRC_ALPHA),this._cD("normal")}},setCenter:function(a,b){return b|=0,0===b?void this._d.setCenter(a):(this._N.add(p.move(this._d.center(),A.clone(a),b)),void this.requestRedraw())},zoom:function(){return this._d.zoom()},setZoom:function(a,b){return b|=0,0===b?void this._d.setZoom(a):(this._N.add(p.zoom(this._d.zoom(),a,b)),void this.requestRedraw())},centerOn:function(a,b){this.setCenter(a.center(),b)},clear:function(){for(var a=0;a<this._m.length;++a)this._m[a].destroy();this._m=[]},on:function(a,b){if("keypress"===a||"keydown"===a||"keyup"===a)return void this._bm.addEventListener(a,b,!1);if("viewpointChanged"===a)return void this._d.addOnCameraChanged(b);("mousemove"===a||"mousedown"===a||"mouseup"===a)&&this._c.domElement().addEventListener(a,b,!1);var c=this.listenerMap[a];if("undefined"==typeof c&&(c=[],this.listenerMap[a]=c),"center"===b){var e=d.bind(this._b2,this._b2._ez);c.push(e)}else c.push(b);this._b4&&"viewerReady"===a&&b(this,null)},_b8:function(a,b,c){var d=this.listenerMap[b];d&&d.forEach(function(b){b(c,a)})},RENDER_MODES:["sline","lines","trace","lineTrace","cartoon","tube","spheres","ballsAndSticks","points"],renderAs:function(a,b,c,d){for(var e=!1,f=0;f<this.RENDER_MODES.length;++f)if(this.RENDER_MODES[f]===c){e=!0;break}return e?this[c](a,b,d):void 0},_0:function(a,b){return a=this._cw(a),a.showRelated=a.showRelated||"asym",a.showRelated&&"asym"!==a.showRelated&&null===b.assembly(a.showRelated)&&(a.showRelated="asym"),a},_cw:function(a){return a=d.copy(a),a.float32Allocator=this._C,a.uint16Allocator=this._J,a.idPool=this._c7,a},lineTrace:function(a,c,d){var e=this._0(d,c);e.color=e.color||b.uniform([1,0,1]),e.lineWidth=e.lineWidth||4;var f=m.lineTrace(c,this._c.gl(),e);return this.add(a,f)},spheres:function(a,c,d){var e=this._0(d,c);e.color=e.color||b.byElement(),e.sphereDetail=this.options("sphereDetail"),e.radiusMultiplier=e.radiusMultiplier||1;var f;return f=this._c.gl().getExtension("EXT_frag_depth")?m.billboardedSpheres(c,this._c.gl(),e):m.spheres(c,this._c.gl(),e),this.add(a,f)},sline:function(a,c,d){var e=this._0(d,c);e.color=e.color||b.uniform([1,0,1]),e.splineDetail=e.splineDetail||this.options("splineDetail"),e.strength=e.strength||1,e.lineWidth=e.lineWidth||4;var f=m.sline(c,this._c.gl(),e);return this.add(a,f)},cartoon:function(a,c,d){var e=this._0(d,c);e.color=e.color||b.bySS(),e.strength=e.strength||1,e.splineDetail=e.splineDetail||this.options("splineDetail"),
e.arcDetail=e.arcDetail||this.options("arcDetail"),e.radius=e.radius||.3,e.forceTube=e.forceTube||!1,e.smoothStrands=void 0===e.smoothStrands?!0:e.smoothStrands;var f=m.cartoon(c,this._c.gl(),e),g=this.add(a,f);return g},surface:function(a,b,c){var d=this._cw(c),e=m.surface(b,this._c.gl(),d);return this.add(a,e)},tube:function(a,b,c){return c=c||{},c.forceTube=!0,this.cartoon(a,b,c)},ballsAndSticks:function(a,c,d){var e=this._0(d,c);e.color=e.color||b.byElement(),e.cylRadius=e.radius||e.cylRadius||.1,e.sphereRadius=e.radius||e.sphereRadius||.2,e.arcDetail=2*(e.arcDetail||this.options("arcDetail")),e.sphereDetail=e.sphereDetail||this.options("sphereDetail"),e.scaleByAtomRadius=w(e,"scaleByAtomRadius",!0);var f=m.ballsAndSticks(c,this._c.gl(),e);return this.add(a,f)},lines:function(a,c,d){var e=this._0(d,c);e.color=e.color||b.byElement(),e.lineWidth=e.lineWidth||4;var f=m.lines(c,this._c.gl(),e);return this.add(a,f)},points:function(a,c,d){var e=this._0(d,c);e.color=e.color||b.byElement(),e.pointSize=e.pointSize||1;var f=m.points(c,this._c.gl(),e);return this.add(a,f)},trace:function(a,c,d){var e=this._0(d,c);e.color=e.color||b.uniform([1,0,0]),e.radius=e.radius||.3,e.arcDetail=2*(e.arcDetail||this.options("arcDetail")),e.sphereDetail=e.sphereDetail||this.options("sphereDetail");var f=m.trace(c,this._c.gl(),e);return this.add(a,f)},_cM:function(a,b,c){c.eachAtom(function(c){for(var d=c.pos(),e=0;3>e;++e)b[e].update(A.dot(d,a[e]))});for(var d=0;3>d;++d)b[d].extend(1.5)},fitTo:function(a,b){var c=this._d.mainAxes(),e=[new d.Range,new d.Range,new d.Range];if(a instanceof S)a.updateProjectionIntervals(c[0],c[1],c[2],e[0],e[1],e[2]);else if(void 0!==a.eachAtom)this._cM(c,e,a);else if(void 0!==a.length)for(var f=0;f<a.length;++f)this._cM(c,e,a[f]);this._ds(c,e,b)},_ds:function(a,b,c){if(!(b[0].empty()||b[1].empty()||b[2].empty())){var d=b[0].center(),e=b[1].center(),f=b[2].center(),g=[d*a[0][0]+e*a[1][0]+f*a[2][0],d*a[0][1]+e*a[1][1]+f*a[2][1],d*a[0][2]+e*a[1][2]+f*a[2][2]],h=this._d.fieldOfViewY(),i=this._d.aspectRatio(),j=b[0].length()/i,k=b[1].length(),l=.5*Math.max(j,k),m=l/Math.tan(.5*h),n=m+.5*b[2].length(),o=.5,p=Math.max(m-o,.1),q=2*o+m+b[2].length();this._d.setNearFar(p,q);var r=void 0===c?this._.animateTime:0|c;this.setCamera(this._d.rotation(),g,n,r),this.requestRedraw()}},autoZoom:function(a){var b=this._d.mainAxes(),c=[new d.Range,new d.Range,new d.Range];this.forEach(function(a){a.visible()&&a.updateProjectionIntervals(b[0],b[1],b[2],c[0],c[1],c[2])}),this._ds(b,c,a)},slabInterval:function(){},autoSlab:function(){var a=this._._eR.update(this._m,this._d);null!==a&&this._d.setNearFar(a.near,a.far),this.requestRedraw()},rockAndRoll:function(a){return void 0===a?null!==this._bg:a?(null===this._bg&&(this._bg=p.rockAndRoll(),this._N.add(this._bg),this.requestRedraw()),!0):(this._N.remove(this._bg),this._bg=null,this.requestRedraw(),!1)},spin:function(a,b){return void 0===a?null!==this._W:a===!1?(this._N.remove(this._W),this._W=null,this.requestRedraw(),!1):(a===!0&&(a=Math.PI/8),b=b||[0,1,0],null===this._W?(this._W=p.spin(b,a),this._N.add(this._W)):(this._W.setSpeed(a),this._W.setAxis(b)),this.requestRedraw(),!0)},slabMode:function(a,b){b=b||{};var c=t(a,b),d=c.update(this._m,this._d);null!==d&&this._d.setNearFar(d.near,d.far),this._.slabMode=c,this.requestRedraw()},label:function(a,b,c,d){var e=new n(this._c.gl(),this._bO,this._eO,c,b,d);return this.add(a,e),e},customMesh:function(a,b){var c=this._cw(b),d=new o(a,this._c.gl(),c.float32Allocator,c.uint16Allocator,c.idPool);return this.add(a,d),d},_et:function(){var a=this._c.gl();a.clearColor(0,0,0,0),a.disable(a.BLEND),a.clear(a.COLOR_BUFFER_BIT|a.DEPTH_BUFFER_BIT),a.clearColor(this._.background[0],this._.background[1],this._.background[2],1),a.cullFace(a.FRONT),a.enable(a.CULL_FACE),this._cD("select")},pick:function(){return function(a){this._cl.bind(),this._et();var b=new Uint8Array(4),c=this._c.gl();c.readPixels(a.x,this._.height-a.y,1,1,c.RGBA,c.UNSIGNED_BYTE,b),this._cl.release(),b.data&&(b=b.data);var d=b[0]|b[1]<<8|b[2]<<16,e=b[3],f=this._c7.objectForId(d);if(void 0===f)return null;var g=A.create(),h=null,i=null,j="unknown";return 255!==e?(h=f.atom,i=f.geom.symWithIndex(e),A.transformMat4(g,f.atom.pos(),i),j=f.isTrace?"trace":"full"):void 0!==f.atom?(h=f.atom,g=f.atom.pos(),j=f.isTrace?"trace":"full"):(h=f.userData,g=f.center),new u(h,f.geom,255>e?e:null,g,f,i,j)}}(),add:function(a,b){return b.name(a),this._m.push(b),this._m.sort(function(a,b){return a.order()-b.order()}),this.requestRedraw(),b},_dl:function(a){var b=a.replace(".","\\.").replace("*",".*");return new RegExp("^"+b+"$")},forEach:function(){var a,b="*";2===arguments.length?(a=arguments[1],b=arguments[0]):a=arguments[0];for(var c=this._dl(b),d=0;d<this._m.length;++d){var e=this._m[d];c.test(e.name())&&a(e,d)}},rotation:function(){return this._d.rotation()},center:function(){return this._d.center()},get:function(a){for(var b=0;b<this._m.length;++b)if(this._m[b].name()===a)return this._m[b];return null},hide:function(a){this.forEach(a,function(a){a.hide()})},show:function(a){this.forEach(a,function(a){a.show()})},rm:function(a){for(var b=[],c=this._dl(a),d=0;d<this._m.length;++d){var e=this._m[d];c.test(e.name())?e.destroy():b.push(e)}this._m=b},all:function(){return this._m},isWebGLSupported:function(){return this._c.isWebGLSupported()},destroy:function(){this.clear(),this._c.destroy(),this._c=null}},v.prototype.addListener=v.prototype.on,{Viewer:function(a,b){return new v(a,b)},isWebGLSupported:e.isWebGLSupported}}(c,e,f,g,h,i,j,k,x,y,z,A),D=function(){"use strict";function a(a,b){this._j=a||[],this._co=b||[]}function b(a){this._L=a,this._cx=[]}return a.prototype={addChain:function(a){this._j.push(a)},chains:function(){return this._j},addMatrix:function(a){this._co.push(a)},matrices:function(){return this._co},matrix:function(a){return this._co[a]}},b.prototype={name:function(){return this._L},generators:function(){return this._cx},generator:function(a){return this._cx[a]},addGenerator:function(a){this._cx.push(a)}},{SymGenerator:a,Assembly:b}}(),E=function(){"use strict";function b(){}function c(a,c,d,e,f,g,h,i,j){b.call(this),this._bA={},this._t=a,this._cI=[],this._ei=!!g,this._L=c,this._bB=d,this._cu=f,this._bb=e,this._d4=void 0!==h?h:null,this._dP=void 0!==i?i:null,this._dT=0|j}function e(a,c){b.call(this),this._dV=a,this._A=c,this._cI=[]}var f=a.vec3;return b.prototype={bondCount:function(){return this.bonds().length},eachBond:function(a){for(var b=this.bonds(),c=0,d=b.length;d>c;++c)a(b[c])},isConnectedTo:function(a){if(null===a)return!1;for(var b=a.full(),c=this.full(),d=this.bonds(),e=0,f=d.length;f>e;++e){var g=d[e];if(g.atom_one()===c&&g.atom_two()===b||g.atom_one()===b&&g.atom_two()===c)return!0}return!1}},d.derive(c,b,{addBond:function(a){this._cI.push(a)},name:function(){return this._L},bonds:function(){return this._cI},residue:function(){return this._t},structure:function(){return this._t.structure()},full:function(){return this},qualifiedName:function(){return this.residue().qualifiedName()+"."+this.name()},pos:function(){return this._bB},setPos:function(a){f.copy(this._bB,a)},element:function(){return this._bb},index:function(){return this._cu},occupancy:function(){return this._d4},tempFactor:function(){return this._dP},serial:function(){return this._dT},isHetatm:function(){return this._ei},prop:function(a){var b=this[a];if(void 0!==b)return b.call(this);var c=this._bA[a];return void 0===c?0:c},setProp:function(a,b){this._bA[a]=b}}),d.derive(e,b,{full:function(){return this._A},name:function(){return this._A.name()},pos:function(){return this._A.pos()},element:function(){return this._A.element()},residue:function(){return this._dV},bonds:function(){return this._A.bonds()},index:function(){return this._A.index()},occupancy:function(){return this._A.occupancy()},tempFactor:function(){return this._A.tempFactor()},serial:function(){return this._A.serial()},qualifiedName:function(){return this._A.qualifiedName()},isHetatm:function(){return this._A.isHetatm()},prop:function(a){return this._A.prop(a)},setProp:function(a,b){this._A.setProp(a,b)}}),{Atom:c,AtomView:e}}(),F=function(b){"use strict";function c(){}function e(a,b,d,e){c.call(this),this._L=b,this._d5=d,this._ek=e,this._r=[],this._cR="C",this._M=a,this._dg=!1,this._df=!1,this._cu=a.residues().length,this._bA={}}function f(a,b){c.call(this),this._ey=a,this._r=[],this._t=b}var g=a.vec3,h=b.Atom,i=b.AtomView;return c.prototype={isWater:function(){return"HOH"===this.name()||"DOD"===this.name()},eachAtom:function(a,b){b|=0;for(var c=0;c<this._r.length;c+=1){if(a(this._r[c],b)===!1)return!1;b+=1}return b},qualifiedName:function(){var a=this.chain().name()+"."+this.name()+this.num();return"\x00"===this.insCode()?a:a+this.insCode()},atom:function(a){if("string"==typeof a){for(var b=0;b<this._r.length;++b)if(this._r[b].name()===a)return this._r[b];return null}return a>=this._r.length||0>a?null:this._r[a]},centralAtom:function(){return this.isAminoacid()?this.atom("CA"):this.isNucleotide()?this.atom("C3'"):null},center:function(){var a=0,b=g.create();return this.eachAtom(function(c){g.add(b,b,c.pos()),a+=1}),a>0&&g.scale(b,b,1/a),b},isAminoacid:function(){return this._dg},isNucleotide:function(){return this._df}},d.derive(e,c,{_ev:function(){this._df=null!==this.atom("P")&&null!==this.atom("C3'"),this._dg=null!==this.atom("N")&&null!==this.atom("CA")&&null!==this.atom("C")&&null!==this.atom("O")},name:function(){return this._L},insCode:function(){return this._ek},num:function(){return this._d5},full:function(){return this},addAtom:function(a,b,c,d,e,f,g){var i=new h(this,a,b,c,this.structure().nextAtomIndex(),d,e,f,0|g);return this._r.push(i),i},ss:function(){return this._cR},setSS:function(a){this._cR=a},index:function(){return this._cu},atoms:function(){return this._r},chain:function(){return this._M},structure:function(){return this._M.structure()},prop:function(a){var b=this[a];if(void 0!==b)return b.call(this);var c=this._bA[a];return void 0===c?0:c},setProp:function(a,b){this._bA[a]=b}}),d.derive(f,c,{addAtom:function(a,b){if(b)for(var c=0;c<this._r.length;++c){var d=this._r[c];if(d.index()===a.index())return d}var e=new i(this,a.full());return this._r.push(e),e},removeAtom:function(a){var b=this._r.length;return this._r=this._r.filter(function(b){return b.index()!==a.index()}),b!==this._r.length},full:function(){return this._t},num:function(){return this._t.num()},insCode:function(){return this._t.insCode()},ss:function(){return this._t.ss()},index:function(){return this._t.index()},chain:function(){return this._ey},name:function(){return this._t.name()},atoms:function(){return this._r},qualifiedName:function(){return this._t.qualifiedName()},containsResidue:function(a){return this._t.full()===a.full()},isAminoacid:function(){return this._t.isAminoacid()},isNucleotide:function(){return this._t.isNucleotide()},isWater:function(){return this._t.isWater()},prop:function(a){return this._t.prop(a)},setProp:function(a,b){this._t.setProp(a,b)}}),{ResidueView:f,Residue:e}}(E),G=function(){"use strict";function b(){this._v=[]}function c(a,b,c){this._b5=a,this._9=b,this._dm=c,this._cr=0===this._9,this._cs=this._b5.length()===this._dm;var d=this._dm-this._9;this._cs||++d,this._cr||(++d,this._9-=1),this._b3=d}var d=a.vec3;return b.prototype={push:function(a){this._v.push(a)},length:function(){return this._v.length},residueAt:function(a){return this._v[a]},posAt:function(a,b){return d.copy(a,this._v[b].centralAtom().pos()),a},normalAt:function(a,b){var c=this._v[b];return c.isAminoacid()&&d.sub(a,c.atom("O").pos(),c.atom("C").pos()),d.normalize(a,a),a},centralAtomAt:function(a){return this._v[a].centralAtom()},tangentAt:function(){var a=d.create(),b=d.create();return function(c,e){e>0?this.posAt(a,e-1):this.posAt(a,e),e<this._v.length-1?this.posAt(b,e+1):this.posAt(b,e),d.sub(c,b,a)}}(),fullTraceIndex:function(a){return a},residues:function(){return this._v},subsets:function(a){for(var b=0,d=0,e=[];d<a.length&&b<this._v.length;){for(var f=a[d].full().index();this._v.length>b&&this._v[b].index()<f;)++b;if(b>=this._v.length)break;for(var g=this._v[b].index();a.length>d&&a[d].full().index()<g;)++d;if(d>=a.length)break;for(var h=b;a.length>d&&this._v.length>b&&a[d].full().index()===this._v[b].index();)++d,++b;var i=b;e.push(new c(this,h,i))}return e}},b.prototype.smoothPosAt=b.prototype.posAt,b.prototype.smoothNormalAt=b.prototype.normalAt,c.prototype={length:function(){return this._b3},residueAt:function(a){return this._b5.residueAt(this._9+a)},residues:function(){for(var a=[],b=0;b<this._b3;++b)a.push(this.residueAt(b));return a},_dh:function(){var a=d.create(),b=d.create();return function(c,e,f,g){return this.tangentAt(a,e),this.tangentAt(b,f),d.scale(a,a,g),d.scale(b,b,g),l.cubicHermiteInterpolate(c,this.centralAtomAt(e).pos(),a,this.centralAtomAt(f).pos(),b,.5,0),c}}(),smoothPosAt:function(){return function(a,b,c){if(0===b&&!this._cr)return this._dh(a,b,b+1,c);if(b===this._b3-1&&!this._cs)return this._dh(a,b-1,b,c);var e=this.centralAtomAt(b);return d.copy(a,e.pos()),a}}(),smoothNormalAt:function(){return function(a,b){return this._b5.normalAt(a,b+this._9),a}}(),posAt:function(a,b){var c=this.centralAtomAt(b),e=null;return d.copy(a,c.pos()),0!==b||this._cr||(e=this.centralAtomAt(b+1),d.add(a,a,e.pos()),d.scale(a,a,.5)),b!==this._b3-1||this._cs||(e=this.centralAtomAt(b-1),d.add(a,a,e.pos()),d.scale(a,a,.5)),a},centralAtomAt:function(a){return this.residueAt(a).centralAtom()},fullTraceIndex:function(a){return this._9+a},tangentAt:function(a,b){return this._b5.tangentAt(a,b+this._9)}},{TraceSubset:c,BackboneTrace:b}}(),H=function(b,c){"use strict";function e(a,b){return a<<8|b.charCodeAt(0)}function f(a,b){return a.num()<b.num()}function g(a){return{num:function(){return a}}}function h(){}function i(a,b){h.call(this),this._g=a,this._L=b,this._bs=[],this._q=[],this._5=!0}function j(a,b,c){var d,e;if(a?(d=b.atom("C"),e=c.atom("N")):(d=b.atom("O3'"),e=c.atom("P")),d.isConnectedTo(e))return!1;var f=n.sqrDist(d.pos(),e.pos());return Math.abs(f-2.25)>1}function k(a,b){b.length()<2||a.push(b)}function l(a,b,c){if(0===a.length)return!0;if(!b)return!1;var d=e(c.num(),c.insCode()),f=a[a.length-1],g=e(f.num(),f.insCode());return d>g}function m(a,b){h.call(this),this._M=b,this._q=[],this._ed=a,this._by={},this._5=!0}var n=a.vec3,o=b.Residue,p=b.ResidueView;return h.prototype={eachAtom:function(a,b){b|=0;for(var c=0;c<this._q.length;c+=1)if(b=this._q[c].eachAtom(a,b),b===!1)return!1;return b},atomCount:function(){for(var a=0,b=this.residues(),c=0;c<b.length;++c)a+=b[c].atoms().length;return a},eachResidue:function(a){for(var b=0;b<this._q.length;b+=1)if(a(this._q[b])===!1)return!1},residues:function(){return this._q},structure:function(){return this._g},asView:function(){var a=this.structure().createEmptyView();return a.addChain(this,!0),a},residueByRnum:function(a){var b=this.residues();if(this._5){var c=d.binarySearch(b,g(a),f);return-1===c?null:b[c]}for(var e=0;e<b.length;++e)if(b[e].num()===a)return b[e];return null},residuesInRnumRange:function(a,b){var c,e,h=[],i=this.residues();if(this._5===!0){var j=d.indexFirstLargerEqualThan(i,g(a),f);if(-1===j)return h;var k=d.indexLastSmallerEqualThan(i,g(b),f);if(-1===k)return h;for(c=j;k>=c;++c)h.push(this._q[c])}else for(c=0,e=i.length;c!==e;++c){var l=i[c];l.num()>=a&&l.num()<=b&&h.push(l)}return h},prop:function(a){return this[a]()}},d.derive(i,h,{name:function(){return this._L},full:function(){return this},addResidue:function(a,b,c){c=c||"\x00";var d=new o(this,a,b,c);return this._5=l(this._q,this._5,d),this._q.push(d),d},assignSS:function(a,b,c){for(var d=e(a[0],a[1]),f=e(b[0],b[1]),g=1;g<this._q.length-1;++g){var h=this._q[g],i=e(h.num(),h.insCode());d>i||i>=f||h.setSS(c)}},eachBackboneTrace:function(a){this._eB();for(var b=0;b<this._bs.length;++b)a(this._bs[b])},_eB:function(){if(!(this._bs.length>0)){for(var a=new c.BackboneTrace,b=null,d=0;d<this._q.length;d+=1){var e=this._q[d],f=e.isAminoacid(),g=e.isNucleotide();if(b===!0&&!f||b===!1&&!g||null===b&&!g&&!f)k(this._bs,a),b=null,a=new c.BackboneTrace;else if(0!==a.length()){var h=this._q[d-1];j(b,h,e)&&(k(this._bs,a),a=new c.BackboneTrace),a.push(e)}else a.push(e),b=e.isAminoacid()}k(this._bs,a)}},backboneTraces:function(){var a=[];return this.eachBackboneTrace(function(b){a.push(b)}),a}}),d.derive(m,h,{addResidue:function(a,b){var c=new p(this,a.full());if(this._5=l(this._q,this._5,a),this._q.push(c),this._by[a.full().index()]=c,b)for(var d=a.atoms(),e=0;e<d.length;++e)c.addAtom(d[e].full(),!1);return c},addAtom:function(a){var b=this._by[a.residue().full().index()];return void 0===b&&(b=this.addResidue(a.residue())),b.addAtom(a,!0)},removeAtom:function(a,b){var c=this._by[a.residue().full().index()];if(void 0===c)return!1;var d=c.removeAtom(a);return d&&0===c.atoms().length&&b&&(delete this._by[a.residue().full().index()],this._q=this._q.filter(function(a){return a!==c})),d},containsResidue:function(a){var b=this._by[a.full().index()];return void 0===b?!1:b.full()===a.full()},eachBackboneTrace:function(a){for(var b=this._M.backboneTraces(),c=0;c<b.length;++c)for(var d=b[c].subsets(this._q),e=0;e<d.length;++e)a(d[e])},backboneTraces:function(){var a=[];return this.eachBackboneTrace(function(b){a.push(b)}),a},full:function(){return this._M},name:function(){return this._M.name()},structure:function(){return this._ed}}),{Chain:i,ChainView:m}}(F,G),I=function(){"use strict";var b=a.vec3,c=function(a,c){var d={atom_one:a,atom_two:c};return{atom_one:function(){return d.atom_one},atom_two:function(){return d.atom_two},mid_point:function(a){return a||(a=b.create()),b.add(a,d.atom_one.pos(),d.atom_two.pos()),b.scale(a,a,.5),a}}};return{Bond:c}}(),J=function(){function a(a,b){for(var c=0;c<b.length;++c)if(!b[c](a))return!1;return!0}function b(a){var b=[];return void 0!==a.aname&&b.push(function(b){return b.name()===a.aname}),void 0!==a.hetatm&&b.push(function(b){return b.isHetatm()===a.hetatm}),void 0!==a.anames&&b.push(function(b){for(var c=b.name(),d=0;d<a.anames.length;++d)if(c===a.anames[d])return!0;return!1}),b}function c(a){var b=[];if(void 0!==a.rname&&b.push(function(b){return b.name()===a.rname}),void 0!==a.rnames&&b.push(function(b){for(var c=b.name(),d=0;d<a.rnames.length;++d)if(c===a.rnames[d])return!0;return!1}),void 0!==a.rnums){for(var c={},d=0;d<a.rnums.length;++d)c[a.rnums[d]]=!0;b.push(function(a){var b=a.num();return c[b]===!0})}return void 0!==a.rnum&&b.push(function(b){return b.num()===a.rnum}),void 0!==a.rtype&&b.push(function(b){return b.ss()===a.rtype}),b}function d(a){var b=[];return void 0!==a.cname&&(a.chain=a.cname),void 0!==a.cnames&&(a.chains=a.cnames),void 0!==a.chain&&b.push(function(b){return b.name()===a.chain}),void 0!==a.chains&&b.push(function(b){for(var c=b.name(),d=0;d<a.chains.length;++d)if(c===a.chains[d])return!0;return!1}),b}function e(a,b){var c=a.residues();b.rnumRange&&(c=a.residuesInRnumRange(b.rnumRange[0],b.rnumRange[1]));var d,e,f=[];if(void 0!==b.rindexRange){for(d=b.rindexRange[0],e=Math.min(c.length-1,b.rindexRange[1]);e>=d;++d)f.push(c[d]);return f}if(b.rindices&&void 0!==b.rindices.length){for(f=[],d=0;d<b.rindices.length;++d)f.push(c[b.rindices[d]]);return f}return c}function f(f,g,h){var i=c(h),j=b(h),k=d(h);h.rindex&&(h.rindices=[h.rindex]);for(var l=0;l<f._j.length;++l){var m=f._j[l];if(a(m,k))for(var n=e(m,h),o=null,p=0;p<n.length;++p)if(a(n[p],i)){o||(o=g.addChain(m,!1));for(var q=null,r=n[p].atoms(),s=0;s<r.length;++s)a(r[s],j)&&(q||(q=o.addResidue(n[p],!1)),q.addAtom(r[s]))}}return g}function g(a,b){for(var c=0;c<a._j.length;++c){var d=a._j[c],e=d.backboneTraces();if(0!==e.length)for(var f=b.addChain(d),g=0;g<e.length;++g)for(var h=e[g].residues(),i=0;i<h.length;++i)f.addResidue(h[i],!0)}return b}return{dict:f,polymer:g}}(),K=X=function(b,c,e){"use strict";function f(a){var b=q[a.toUpperCase()];return void 0!==b?b:1.5}function g(a,b,c){var d=b.atom("C"),e=c.atom("N");if(d&&e){var f=m.sqrDist(d.pos(),e.pos());1.6*1.6>f&&a.connect(e,d)}}function h(a,b,c){var d=b.atom("O3'"),e=c.atom("P");if(d&&e){var f=m.sqrDist(d.pos(),e.pos());1.7*1.7>f&&a.connect(d,e)}}function i(){}function j(){i.call(this),this._j=[],this._T=[],this._c9=0}function k(a){i.call(this),this._db=a,this._j=[]}var m=a.vec3,n=b.Chain,o=b.ChainView,p=c.Bond,q={H:.31,HE:.28,LI:1.28,BE:.96,B:.84,C:.76,N:.71,O:.66,F:.57,NE:.58,NA:1.66,MG:1.41,AL:1.21,SI:1.11,P:1.07,S:1.05,CL:1.02,AR:1.06,K:2.03,CA:1.76,SC:1.7,TI:1.6,V:1.53,CR:1.39,MN:1.39,FE:1.32,CO:1.26,NI:1.24,CU:1.32,ZN:1.22,GA:1.22,GE:1.2,AS:1.19,SE:1.2,BR:1.2,KR:1.16,RB:2.2,SR:1.95,Y:1.9,ZR:1.75,NB:1.64,MO:1.54,TC:1.47,RU:1.46,RH:1.42,PD:1.39,AG:1.45,CD:1.44,IN:1.42,SN:1.39,SB:1.39,TE:1.38,I:1.39,XE:1.4,CS:2.44,BA:2.15,LA:2.07,CE:2.04,PR:2.03,ND:2.01,PM:1.99,SM:1.98,EU:1.98,GD:1.96,TB:1.94,DY:1.92,HO:1.92,ER:1.89,TM:1.9,YB:1.87,LU:1.87,HF:1.75,TA:1.7,W:1.62,RE:1.51,OS:1.44,IR:1.41,PT:1.36,AU:1.36,HG:1.32,TL:1.45,PB:1.46,BI:1.48,PO:1.4,AT:1.5,RN:1.5,FR:2.6,RA:2.21,AC:2.15,TH:2.06,PA:2,U:1.96,NP:1.9,PU:1.87,AM:1.8,CM:1.69};return i.prototype={eachResidue:function(a){for(var b=0;b<this._j.length;b+=1)if(this._j[b].eachResidue(a)===!1)return!1},eachAtom:function(a,b){b|=0;for(var c=0;c<this._j.length;c+=1)if(b=this._j[c].eachAtom(a,b),b===!1)return!1},residueCount:function(){for(var a=this.chains(),b=0,c=0;c<a.length;++c)b+=a[c].residues().length;return b},eachChain:function(a){for(var b=this.chains(),c=0;c<b.length;++c)if(a(b[c])===!1)return},atomCount:function(){for(var a=this.chains(),b=0,c=0;c<a.length;++c)b+=a[c].atomCount();return b},atoms:function(){var a=[];return this.eachAtom(function(b){a.push(b)}),a},atom:function(a){var b=a.split("."),c=this.chain(b[0]);if(null===c)return null;var d=c.residueByRnum(parseInt(b[1],10));return null===d?null:d.atom(b[2])},center:function(){var a=m.create(),b=0;return this.eachAtom(function(c){m.add(a,a,c.pos()),b+=1}),b&&m.scale(a,a,1/b),a},boundingSphere:function(){var a=this.center(),b=0;return this.eachAtom(function(c){b=Math.max(b,m.sqrDist(a,c.pos()))}),new l.Sphere(a,Math.sqrt(b))},backboneTraces:function(){for(var a=this.chains(),b=[],c=0;c<a.length;++c)Array.prototype.push.apply(b,a[c].backboneTraces());return b},select:function(a){return"protein"===a?this.residueSelect(function(a){return a.isAminoacid()}):"water"===a?this.residueSelect(function(a){return a.isWater()}):"ligand"===a?this.residueSelect(function(a){return!a.isAminoacid()&&!a.isWater()}):"polymer"===a?e.polymer(this,new k(this)):e.dict(this,new k(this),a||{})},residueSelect:function(a){for(var b=new k(this.full()),c=0;c<this._j.length;++c)for(var d=this._j[c],e=null,f=d.residues(),g=0;g<f.length;++g)a(f[g])&&(e||(e=b.addChain(d,!1)),e.addResidue(f[g],!0));return b},atomSelect:function(a){for(var b=new k(this.full()),c=0;c<this._j.length;++c)for(var d=this._j[c],e=null,f=d.residues(),g=0;g<f.length;++g)for(var h=null,i=f[g],j=i.atoms(),l=0;l<j.length;++l)a(j[l])&&(e||(e=b.addChain(d,!1)),h||(h=e.addResidue(i,!1)),h.addAtom(j[l]));return b},assembly:function(a){for(var b=this.assemblies(),c=0;c<b.length;++c)if(b[c].name()===a)return b[c];return null},chainsByName:function(a){for(var b={},c=this.chains(),d=0;d<c.length;++d)b[c[d].name()]=c[d];for(var e=[],f=0;f<a.length;++f){var g=b[a[f]];void 0!==g&&e.push(g)}return e},selectWithin:function(){var a=m.create();return function(b,c){c=c||{};var d=c.radius||4,e=d*d,f=!!c.matchResidues,g=[];b.eachAtom(function(a){g.push(a)});for(var h=new k(this.full()),i=null,j=null,l=this.chains(),n=!1,o=0;o<l.length;++o){var p=l[o].residues();j=null;for(var q=0;q<p.length;++q){i=null,n=!1;for(var r=p[q].atoms(),s=0;s<r.length&&!n;++s)for(var t=0;t<g.length;++t)if(m.sub(a,r[s].pos(),g[t].pos()),!(m.sqrLen(a)>e)){if(j||(j=h.addChain(l[o].full(),!1)),i||(i=j.addResidue(p[q].full(),f)),f){n=!0;break}i.addAtom(r[s].full());break}}}return h}}(),createEmptyView:function(){return new k(this.full())}},d.derive(j,i,{addAssembly:function(a){this._T.push(a)},setAssemblies:function(a){this._T=a},assemblies:function(){return this._T},chains:function(){return this._j},full:function(){return this},containsResidue:function(a){return a.full().structure()===this},chainByName:function(a){for(var b=0;b<this._j.length;++b)if(this._j[b].name()===a)return this._j[b];return null},chain:function(a){return this.chainByName(a)},nextAtomIndex:function(){var a=this._c9;return this._c9+=1,a},addChain:function(a){var b=new n(this,a);return this._j.push(b),b},connect:function(a,b){var c=new p(a,b);return a.addBond(c),b.addBond(c),c},deriveConnectivity:function(){var a=this,b=null;this.eachResidue(function(c){for(var d,e=c.atoms(),i=e.length,j=0;i>j;j+=1)for(var k=e[j],l=k.pos(),n=f(k.element()),o=0;j>o;o+=1){var p=e[o],q=f(p.element());d=m.sqrDist(l,p.pos());var r=n+q-.3,s=n+q+.3;s*s>d&&d>r*r&&a.connect(k,p)}c._ev(),null!==b&&(c.isAminoacid()&&b.isAminoacid()&&g(a,b,c),c.isNucleotide()&&b.isNucleotide()&&h(a,b,c)),b=c})}}),d.derive(k,i,{full:function(){return this._db},assemblies:function(){return this._db.assemblies()},addChain:function(a,b){var c=new o(this,a.full());if(this._j.push(c),b)for(var d=a.residues(),e=0;e<d.length;++e)c.addResidue(d[e],!0);return c},addAtom:function(a){var b=this.chain(a.residue().chain().name());return null===b&&(b=this.addChain(a.residue().chain())),b.addAtom(a)},removeAtom:function(a,b){if(null===a)return!1;var c=this.chain(a.residue().chain().name());if(null===c)return!1;var d=c.removeAtom(a,b);return d&&0===c.residues().length&&(this._j=this._j.filter(function(a){return a!==c})),d},containsResidue:function(a){if(!a)return!1;var b=this.chain(a.chain().name());return b?b.containsResidue(a):!1},addResidues:function(a,b){var c=this,d={};return a.forEach(function(a){var e=a.chain().name();"undefined"==typeof d[e]&&(d[e]=c.addChain(a.chain(),!1)),d[e].addResidue(a,b)}),d},chains:function(){return this._j},chain:function(a){for(var b=0;b<this._j.length;++b)if(this._j[b].name()===a)return this._j[b];return null}}),{MolView:k,Mol:j}}(H,I,J),L=function(){function a(a){function b(a,b){return a=Math.abs(a),b=Math.abs(b),a>b?a*Math.sqrt(1+b*b/a/a):0==b?a:b*Math.sqrt(1+a*a/b/b)}var c,d=Math.pow(2,-52),e=1e-64/d,f=50,g=0,h=0,i=0,j=0,k=0,l=a,m=l.length,n=l[0].length;if(n>m)throw"Need more rows than columns";var o=new Array(n),p=new Array(n);for(h=0;n>h;h++)o[h]=p[h]=0;for(var q=[],h=0;n>h;++h){var r=[];q.push([]);for(var i=0;n>i;++i)r.push(0);q.push(r)}var s=0,t=0,u=0,v=0,w=0,x=0,y=0;for(h=0;n>h;h++){for(o[h]=t,y=0,k=h+1,i=h;m>i;i++)y+=l[i][h]*l[i][h];if(e>=y)t=0;else for(s=l[h][h],t=Math.sqrt(y),s>=0&&(t=-t),u=s*t-y,l[h][h]=s-t,i=k;n>i;i++){for(y=0,j=h;m>j;j++)y+=l[j][h]*l[j][i];for(s=y/u,j=h;m>j;j++)l[j][i]+=s*l[j][h]}for(p[h]=t,y=0,i=k;n>i;i++)y+=l[h][i]*l[h][i];if(e>=y)t=0;else{for(s=l[h][h+1],t=Math.sqrt(y),s>=0&&(t=-t),u=s*t-y,l[h][h+1]=s-t,i=k;n>i;i++)o[i]=l[h][i]/u;for(i=k;m>i;i++){for(y=0,j=k;n>j;j++)y+=l[i][j]*l[h][j];for(j=k;n>j;j++)l[i][j]+=y*o[j]}}w=Math.abs(p[h])+Math.abs(o[h]),w>v&&(v=w)}for(h=n-1;-1!=h;h+=-1){if(0!=t){for(u=t*l[h][h+1],i=k;n>i;i++)q[i][h]=l[h][i]/u;for(i=k;n>i;i++){for(y=0,j=k;n>j;j++)y+=l[h][j]*q[j][i];for(j=k;n>j;j++)q[j][i]+=y*q[j][h]}}for(i=k;n>i;i++)q[h][i]=0,q[i][h]=0;q[h][h]=1,t=o[h],k=h}for(h=n-1;-1!=h;h+=-1){for(k=h+1,t=p[h],i=k;n>i;i++)l[h][i]=0;if(0!=t){for(u=l[h][h]*t,i=k;n>i;i++){for(y=0,j=k;m>j;j++)y+=l[j][h]*l[j][i];for(s=y/u,j=h;m>j;j++)l[j][i]+=s*l[j][h]}for(i=h;m>i;i++)l[i][h]=l[i][h]/t}else for(i=h;m>i;i++)l[i][h]=0;l[h][h]+=1}for(d*=v,j=n-1;-1!=j;j+=-1)for(var z=0;f>z;z++){var A=!1;for(k=j;-1!=k;k+=-1){if(Math.abs(o[k])<=d){A=!0;break}if(Math.abs(p[k-1])<=d)break}if(!A){g=0,y=1;var B=k-1;for(h=k;j+1>h&&(s=y*o[h],o[h]=g*o[h],!(Math.abs(s)<=d));h++)for(t=p[h],u=b(s,t),p[h]=u,g=t/u,y=-s/u,i=0;m>i;i++)w=l[i][B],x=l[i][h],l[i][B]=w*g+x*y,l[i][h]=-w*y+x*g}if(x=p[j],k==j){if(0>x)for(p[j]=-x,i=0;n>i;i++)q[i][j]=-q[i][j];break}if(z>=f-1)throw"Error: no convergence.";for(v=p[k],w=p[j-1],t=o[j-1],u=o[j],s=((w-x)*(w+x)+(t-u)*(t+u))/(2*u*w),t=b(s,1),s=0>s?((v-x)*(v+x)+u*(w/(s-t)-u))/v:((v-x)*(v+x)+u*(w/(s+t)-u))/v,g=1,y=1,h=k+1;j+1>h;h++){for(t=o[h],w=p[h],u=y*t,t=g*t,x=b(s,u),o[h-1]=x,g=s/x,y=u/x,s=v*g+t*y,t=-v*y+t*g,u=w*y,w*=g,i=0;n>i;i++)v=q[i][h-1],x=q[i][h],q[i][h-1]=v*g+x*y,q[i][h]=-v*y+x*g;for(x=b(s,u),p[h-1]=x,g=s/x,y=u/x,s=g*t+y*w,v=-y*t+g*w,i=0;m>i;i++)w=l[i][h-1],x=l[i][h],l[i][h-1]=w*g+x*y,l[i][h]=-w*y+x*g}o[k]=0,o[j]=s,p[j]=v}for(h=0;h<p.length;h++)p[h]<d&&(p[h]=0);for(h=0;n>h;h++)for(i=h-1;i>=0;i--)if(p[i]<p[h]){for(g=p[i],p[i]=p[h],p[h]=g,j=0;j<l.length;j++)c=l[j][h],l[j][h]=l[j][i],l[j][i]=c;for(j=0;j<q.length;j++)c=q[j][h],q[j][h]=q[j][i],q[j][i]=c;h=i}return{U:l,S:p,V:q}}return a}(),M=function(){"use strict";function b(a){if(void 0===a||null===a||"all"===a)return null;if("backbone"===a)return{CA:!0,C:!0,O:!0,N:!0};if(void 0!==a.substr){for(var b={},c=a.split(","),d=0;d<c.length;++d)b[c[d].trim()]=!0;return b}for(var b={},d=0;d<a.length;++d)b[a[d]]=!0;return b}function c(a,b,c,d,e){for(var f=a.atoms(),g=b.atoms(),h=0;h<f.length;++h){var i=f[h];if(null===e||e[i.name()]===!0)for(var j=0;j<g.length;++j){var k=g[j];if(k.name()===i.name()){c.push(i),d.push(k);break}}}}function d(a,d,e,f){for(var g=a.full().createEmptyView(),h=d.full().createEmptyView(),i=Math.min(a.chains().length,d.chains().length),j=b(e),k=0;i>k;++k){var l=a.chains()[k],m=d.chains()[k],n=f(l,m),o=n[0],p=n[1];if(o.length!==p.length)return null;for(var q=g.addChain(l),r=h.addChain(m),s=0;s<o.length;++s){var t=o[s],u=p[s],v=[],w=[];if(c(t,u,v,w,j),0!==v.length)for(var x=q.addResidue(t),y=r.addResidue(u),z=0;z<v.length;++z)x.addAtom(v[z]),y.addAtom(w[z])}}return[g,h]}function e(a,b,c){return d(a,b,c,function(a,b){return[a.residues(),b.residues()]})}function f(a,b,c){return d(a,b,c,function(a,b){for(var c=[],d=[],e=a.residues(),f=0;f<e.length;++f){
var g=b.residueByRnum(e[f].num());null!==g&&(c.push(e[f]),d.push(g))}return[c,d]})}var g=a.vec3,h=a.mat3,i=(a.quat,function(a,b){if(g.set(b,0,0,0),0!==a.length){for(var c=0;c<a.length;++c){var d=a[c];g.add(b,b,d.pos())}g.scale(b,b,1/a.length)}}),j=function(){var a=g.create(),b=g.create();return function(c,d,e,f,h){h[0]=0,h[1]=0,h[2]=0,h[3]=0,h[4]=0,h[5]=0,h[6]=0,h[7]=0,h[8]=0;for(var i=0;i<d.length;++i){g.sub(a,c[i].pos(),e),g.sub(b,d[i].pos(),f);var j=a,k=b;h[0]+=j[0]*k[0],h[1]+=j[0]*k[1],h[2]+=j[0]*k[2],h[3]+=j[1]*k[0],h[4]+=j[1]*k[1],h[5]+=j[1]*k[2],h[6]+=j[2]*k[0],h[7]+=j[2]*k[1],h[8]+=j[2]*k[2]}}}(),k=function(){var a=g.create(),b=g.create(),c=g.create(),d=h.create(),e=h.create(),f=h.create(),k=h.create(),l=h.create();return function(m,n){var o=m.atoms(),p=n.atoms();if(i(p,a),i(o,b),o.length!==p.length)return!1;if(o.length<3)return!1;j(o,p,b,a,e);var q=[[e[0],e[1],e[2]],[e[3],e[4],e[5]],[e[6],e[7],e[8]]],r=L(q);k[0]=r.U[0][0],k[1]=r.U[0][1],k[2]=r.U[0][2],k[3]=r.U[1][0],k[4]=r.U[1][1],k[5]=r.U[1][2],k[6]=r.U[2][0],k[7]=r.U[2][1],k[8]=r.U[2][2];var s=h.determinant(k);l[0]=r.V[0][0],l[1]=r.V[0][1],l[2]=r.V[0][2],l[3]=r.V[1][0],l[4]=r.V[1][1],l[5]=r.V[1][2],l[6]=r.V[2][0],l[7]=r.V[2][1],l[8]=r.V[2][2];var t=h.determinant(l);h.identity(f),0>s*t&&(f[8]=-1,h.mul(k,k,f)),h.mul(d,h.transpose(l,l),k);for(var u=m.full().atoms(),v=0;v<u.length;++v){var w=u[v];g.sub(c,w.pos(),b),g.transformMat3(c,c,d),g.add(c,a,c),w.setPos(c)}return!0}}();return{superpose:k,matchResiduesByNum:f,matchResiduesByIndex:e,parseAtomNames:b,addAtomsPresentInBoth:c}}(),N=X=function(b){"use strict";function c(a){for(var b=0;b<a.length();++b)g(a,b)?a.residueAt(b).setSS("H"):h(a,b)?a.residueAt(b).setSS("E"):a.residueAt(b).setSS("C")}function d(a){for(var b=a.chains(),d=0;d<b.length;++d){var e=b[d];e.eachBackboneTrace(c)}}var e=a.vec3,f=function(){var a=e.create(),b=e.create();return function(c,d,f,g){for(var h=Math.max(0,d-2);d>=h;++h)for(var i=2;5>i;++i)if(!(h+i>=c.length())){var j=e.dist(c.posAt(a,h),c.posAt(b,h+i));if(Math.abs(j-f[i-2])>g)return!1}return!0}}(),g=function(a,b){var c=[5.45,5.18,6.37],d=2.1;return f(a,b,c,d)},h=function(a,b){var c=[6.1,10.4,13],d=1.42;return f(a,b,c,d)};return{Mol:X.Mol,MolView:X.MolView,assignHelixSheet:d,superpose:b.superpose,matchResiduesByIndex:b.matchResiduesByIndex,matchResiduesByNum:b.matchResiduesByNum}}(M),O=function(b){"use strict";function c(){this._T={},this._1=null}function d(a){if(" "!==a[0]){var b=a.trim();if(4===b.length){for(var c=0,d=b.charCodeAt(c);4>c&&(65>d||d>122||d>90&&97>d);)++c,d=b.charCodeAt(c);return b[c]}var e=b.charCodeAt(0);return e>=48&&57>=e?b[1]:b.substr(0,2)}return a[1]}function e(a){this._cv=[],this._cf=[],this._cG=[],this._cg={},this._bT=!1,this._g=new X.Mol,this._cW=new c,this._bd=null,this._br=null,this._ew=null,this._={},this._.conectRecords=!!a.conectRecords}function f(a){return a.split(/\r\n|\r|\n/g)}function g(a,b){for(var c=b||{},d=f(a),g=new e(c),h=[],i=0;i<d.length;i++){var j=g.processLine(d[i]);if(j===g.ERROR)return null;if(j!==g.CONTINUE){var k=g.finish();if(null!==k&&h.push(k),j!==g.MODEL_COMPLETE||!c.loadAllModels)break}}var l=g.finish();return null!==l&&h.push(l),c.loadAllModels?h:h[0]}function h(){this._g=new X.Mol,this._bU(),this._bS=!1}function i(){this._g=new X.Mol,this._bU(),this._bS=!1}function j(a){for(var b=new h,c=f(a),d=0;d<c.length&&b.processLine(c[d]);d++);var e=b.finish();return e}function k(a){for(var b=new i,c=f(a),d=0;d<c.length&&b.processLine(c[d]);d++);var e=b.finish();return e}function l(a,b){var c=new XMLHttpRequest;c.open("GET",a,!0),c.onload=function(){c.response&&b(c.response)},c.send(null)}function m(a,b,c){l(a,function(a){var d=g(a,c);b(d)})}function n(a,b){l(a,function(a){var c=j(a);b(c)})}function o(a,b){l(a,function(a){var c=k(a);b(c)})}var p=a.vec3,q=a.mat4;return c.prototype={assemblies:function(){var a=[];for(var b in this._T)this._T.hasOwnProperty(b)&&a.push(this._T[b]);return a},assembly:function(a){return this._T[a]},nextLine:function(a){if(a=a.substr(11),"B"===a[0]&&"BIOMOLECULE:"===a.substr(0,12)){var c=a.substr(13).trim();return this._dy=new b.Assembly(c),void(this._T[c]=this._dy)}if("APPLY THE FOLLOWING TO CHAINS:"!==a.substr(0,30)&&"                   AND CHAINS:"!==a.substr(0,30)){if("  BIOMT"===a.substr(0,7)){for(var d=parseInt(a[7],10)-1,e=0;" "!==a[12+e];)e+=1;var f=parseFloat(a.substr(13+e,9)),g=parseFloat(a.substr(23+e,9)),h=parseFloat(a.substr(33+e,9)),i=parseFloat(a.substr(43+e,14));return this._bq[0+d]=f,this._bq[4+d]=g,this._bq[8+d]=h,this._bq[12+d]=i,void(2===d&&(this._cF.addMatrix(this._bq),this._bq=q.create()))}}else{var j=a.substr(30).split(",");"A"===a[0]&&(this._cF=new b.SymGenerator,this._dy.addGenerator(this._cF)),this._bq=q.create();for(var k=0;k<j.length;++k){var l=j[k].trim();l.length&&this._cF.addChain(l)}}}},e.prototype={CONTINUE:1,MODEL_COMPLETE:2,FILE_END:3,ERROR:4,parseHelixRecord:function(a){var b=parseInt(a.substr(21,4),10),c=" "===a[25]?"\x00":a[25],d=parseInt(a.substr(33,4),10),e=" "===a[37]?"\x00":a[37],f=a[19];return this._cv.push({first:[b,c],last:[d,e],chainName:f}),!0},parseRosettaAnnotation:function(a){if(a.length<5)return this.CONTINUE;var b=a[5],c=parseInt(a.substr(0,5).trim(),10);if(isNaN(c))return this.ERROR;var d="C";("H"===b||"E"===b)&&(d=b),1!==this._g.chains().length;var e=this._bd.residueByRnum(c);return null===e?this.CONTINUE:(e.setSS(d),this.CONTINUE)},parseSheetRecord:function(a){var b=parseInt(a.substr(22,4),10),c=" "===a[26]?"\x00":a[26],d=parseInt(a.substr(33,4),10),e=" "===a[37]?"\x00":a[37],f=a[21];return this._cf.push({first:[b,c],last:[d,e],chainName:f}),!0},parseAndAddAtom:function(a){var b=a[16];if(" "!==b&&"A"!==b)return!0;var c="H"===a[0],e=a[21],f=a.substr(17,3).trim(),g=a.substr(12,4),h=g.trim(),i=parseInt(a.substr(22,4),10);i!==i&&(i=1);var j=" "===a[26]?"\x00":a[26],k=!1,l=!1;this._bd&&this._bd.name()===e||(l=!0,k=!0),this._br&&this._br.num()===i&&this._br.insCode()===j||(k=!0),l&&(this._bd=this._g.chain(e)||this._g.addChain(e)),k&&(this._br=this._bd.addResidue(f,i,j));for(var m=p.create(),n=0;3>n;++n)m[n]=parseFloat(a.substr(30+8*n,8));var o=a.substr(76,2).trim();""===o&&(o=d(g));var q=parseFloat(a.substr(54,6).trim()),r=parseFloat(a.substr(60,6).trim()),s=parseInt(a.substr(6,5).trim(),10),t=this._br.addAtom(h,m,o,c,isNaN(q)?null:q,isNaN(r)?null:r,s);return this._.conectRecords&&(this._cg[s]=t),!0},parseConectRecord:function(a){for(var b=parseInt(a.substr(6,5).trim(),10),c=[],d=0;4>d;++d){var e=parseInt(a.substr(11+5*d,6).trim(),10);isNaN(e)||e>b||c.push(e)}return this._cG.push({from:b,to:c}),!0},processLine:function(a){var b=a.substr(0,6);if("ATOM  "===b||"HETATM"===b)return this.parseAndAddAtom(a)?this.CONTINUE:this.ERROR;if("REMARK"===b){var c=a.substr(7,3);return"350"===c&&this._cW.nextLine(a),this.CONTINUE}return"HELIX "===b?this.parseHelixRecord(a)?this.CONTINUE:this.ERROR:"SHEET "===b?this.parseSheetRecord(a)?this.CONTINUE:this.ERROR:this._.conectRecords&&"CONECT"===b?this.parseConectRecord(a)?this.CONTINUE:this.ERROR:"END   "===b?this.FILE_END:"ENDMDL"===b?this.MODEL_COMPLETE:"complete:"===a.substr(0,9)?(this._bT=!0,this.CONTINUE):this._bT?0===a.trim().length?(this._bT=!1,this.CONTINUE):this.parseRosettaAnnotation(a):this.CONTINUE},finish:function(){if(null===this._bd)return null;var a,b=null;for(a=0;a<this._cf.length;++a){var c=this._cf[a];b=this._g.chain(c.chainName),b&&b.assignSS(c.first,c.last,"E")}for(a=0;a<this._cv.length;++a){var d=this._cv[a];b=this._g.chain(d.chainName),b&&b.assignSS(d.first,d.last,"H")}this._g.setAssemblies(this._cW.assemblies()),this._.conectRecords&&this._eE(this._g),this._g.deriveConnectivity();var e=this._g;return this._g=new X.Mol,this._bd=null,this._br=null,this._ew=null,this._bT=!1,e},_eE:function(a){for(var b=0;b<this._cG.length;++b)for(var c=this._cG[b],d=this._cg[c.from],e=0;e<c.to.length;++e){var f=this._cg[c.to[e]];a.connect(d,f)}}},h.prototype={processLine:function(a){var b=this._bf;if(3>b){if(0===b){var c=a.trim();if(0===c.length)return!1;this._cP=c}return this._bS=!1,this._bf++,!0}if(3===b){if(this._cB=parseInt(a.substr(0,3).trim(),10),this._dv=parseInt(a.substr(3,3).trim(),10),isNaN(this._cB)||isNaN(this._dv))return!1;this._bf++;var d=""+(this._g.chains().length+1);this._Q=this._g.addChain(d),this._P=this._Q.addResidue(this._cP,1)}if(4===b){for(var e=[0,0,0],f=0;3>f;++f)if(e[f]=parseFloat(a.substr(10*f,10).trim()),isNaN(e[f]))return!1;var g=a.substr(31,3).trim();this._P.addAtom(g,e,g,!1),this._dE++,this._dE===this._cB&&this._bf++}if(5===b){var h=parseInt(a.substr(0,3).trim(),10)-1,i=parseInt(a.substr(3,3).trim(),10)-1;if(isNaN(h)||isNaN(i))return!1;var j=this._P.atoms();this._g.connect(j[h],j[i]),this._dC++,this._dC===this._dv&&this._bf++}return"M  END"===a.substr(0,6)&&(this._bS=!0,this._bf++),"$$$$"===a.substr(0,4)&&this._bU(),!0},_bU:function(){this._bf=0,this._P=null,this._Q=null,this._cB=null,this._eT=null,this._dE=0,this._dC=0,this._cP=""},finish:function(){return this._bS?this._g:null}},i.prototype={processLine:function(a){if(0===a.length||"*"===a[0])return!0;if(a.length<52)return!0;for(var b=a.substr(16,5),c=parseInt(a.substr(6,4).trim(),10),d=a.substr(11,3).trim(),e=p.create(),f=0;3>f;++f)e[f]=parseFloat(a.substr(20+10*f,10).trim());var g=a[51];return(null===this._Q||this._Q.name()!==g)&&(this._P=null,this._Q=this._g.chain(g),null===this._Q&&(this._Q=this._g.addChain(g))),(null===this._P||this._P.num()!==c)&&(this._P=this._Q.addResidue(d,c)),this._P.addAtom(b.trim(),e,b[0],!1,1,0),!0},_bU:function(){this._P=null,this._Q=null},finish:function(){return this._g.deriveConnectivity(),this._g}},{pdb:g,sdf:j,crd:k,Remark350Reader:c,fetchPdb:m,fetchSdf:n,fetchCrd:o,guessAtomElementFromName:d}}(D),P=function(){"use strict";var b=a.vec3,c=a.mat3,d=function(){var a=b.create(),c=b.create();return function(d,e){b.set(a,0,0,0);var f=0;d.eachCentralAtom(function(c,d){b.add(a,a,d),f+=1}),0!==f&&(b.scale(a,a,1/f),e[0]=0,e[1]=0,e[2]=0,e[3]=0,e[4]=0,e[5]=0,e[6]=0,e[7]=0,e[8]=0,d.eachCentralAtom(function(d,f){b.sub(c,f,a);var g=c[0],h=c[1],i=c[2];e[0]+=h*h+i*i,e[1]-=g*h,e[2]-=g*i,e[5]-=h*i,e[4]+=g*g+i*i,e[8]+=g*g+h*h}),e[3]=e[1],e[6]=e[2],e[7]=e[5])}}(),e=function(){var a=c.create(),e=c.create(),f=b.create(),g=b.create(),h=b.create(),i=b.create(),j=b.create(),k=b.create(),m=b.create();return function(n){d(n,a);var o=l.diagonalizer(a);c.fromQuat(e,o);var p=!0;n.eachCentralAtom(function(a,c){b.transformMat3(h,c,e),p?(b.copy(f,h),b.copy(g,h),p=!1):(b.min(f,f,h),b.max(g,g,h))}),b.sub(i,g,f);var q=[[i[0],0],[i[1],1],[i[2],2]];q.sort(function(a,b){return b[0]-a[0]});var r=q[0][1],s=q[1][1];b.set(j,e[r+0],e[r+3],e[r+6]),b.set(k,e[s+0],e[s+3],e[s+6]),b.cross(m,j,k);var t=c.create();return t[0]=j[0],t[1]=k[0],t[2]=m[0],t[3]=j[1],t[4]=k[1],t[5]=m[1],t[6]=j[2],t[7]=k[2],t[8]=m[2],t}}();return{principalAxes:e}}(),Q=function(){"use strict";function b(a){this._g=a,this._dn=[]}function c(a,c){var d=new b(a),e=String.fromCharCode(c.getUint8(4))+String.fromCharCode(c.getUint8(5))+String.fromCharCode(c.getUint8(6))+String.fromCharCode(c.getUint8(7)),f="DROC"===e,g=92,h=c.getUint32(g,f);g+=4;var i,j="";for(i=0;h>i;++i)j+=String.fromCharCode(c.getUint8(g)),g+=1;var k=c.getUint32(8,f),l=c.getUint32(84,f),m=!1;0!==l&&(m=0!==c.getUint32(48,f)),g+=8;var n=c.getUint32(g,f);for(g+=8,i=0;k>i;++i){var o=new Float32Array(3*n);m&&(g+=56);for(var p=0;3>p;++p){g+=4;for(var q=0;n>q;++q){var r=c.getFloat32(g,f);o[3*q+p]=r,g+=4}g+=4}d.addFrame(o)}return d}function d(a,b){var c=new XMLHttpRequest;c.open("GET",a,!0),c.responseType="arraybuffer",c.onload=function(){c.response&&b(new DataView(c.response))},c.send(null)}function e(a,b,e){d(a,function(a){var d=c(b,a);e(d)})}var f=a.vec3;return b.prototype={addFrame:function(a){this._dn.push(a)},useFrame:function(a){var b=this._dn[a];this._g.eachAtom(function(a,c){var d=3*c;f.set(a.pos(),b[d+0],b[d+1],b[d+2])})}},{CoordGroup:b,fetchDcd:e}}(),R=function(){"use strict";return{Viewer:C.Viewer,isWebGLSupported:C.isWebGLSupported,io:O,traj:Q,color:b,mol:X,rgb:{setColorPalette:b.setColorPalette,hex2rgb:b.hex2rgb},vec3:a.vec3,vec4:a.vec4,mat3:a.mat3,mat4:a.mat4,quat:a.quat,viewpoint:P}}()});
