# Supplementary material for: phylotree.js - a JavaScript library for application development and interactive data visualization in phylogenetics
Source: BMC Bioinformatics. 2018 Jul 25;19:276. doi: 10.1186/s12859-018-2283-2 (PMC6060545; doi:10.1186/s12859-018-2283-2)
Supplement: Supplementary file 1 — Latest release of source code. A zip file of the source code from release 0.1.8. Accessed 4 May 2018. (ZIP 3513 kb) [file 12859_2018_2283_MOESM1_ESM.zip › phylotree.js-0.1.8/examples/large-ancestral-structural-viewer/h3_substitutions.json]

{
  "tree": "((KJ561738:0.000625,KJ880910:1e-10)Node1:0.001247,KF761511:0.000623,(((KF790010:0.001247,CY147300:0.000623)Node7:1e-10,(((CY168239:0.001872,(CY171039:0.001874,KF790389:0.000623)Node14:0.000624)Node12:1e-10,KF761506:0.000624)Node11:1e-10,(((CY141224:0.001247,(CY147305:1e-10,(KF790037:0.000623,CY187637:0.003129)Node24:1e-10)Node22:0.000623)Node20:1e-10,(((((((KF790403:0.000623,KF761507:0.001876)Node33:1e-10,(((KC526205:0.000623,(((((((CY168207:0.000623,CY169687:0.000623)Node46:1e-10,CY167959:0.000623)Node45:1e-10,KF790310:0.001248)Node44:1e-10,CY168287:0.000623)Node43:1e-10,((CY169279:0.000623,(CY168215:0.000623,CY167967:0.001247)Node55:1e-10)Node53:1e-10,(CY169479:0.000623,CY168135:1e-10)Node58:0.000623)Node52:1e-10)Node42:1e-10,((((CY169631:0.000623,CY169015:0.000623)Node64:1e-10,CY168079:0.000623)Node63:1e-10,KF790411:1e-10)Node62:1e-10,(CY168199:0.000623,(CY168503:0.000625,CY168511:1e-10)Node71:0.000623)Node69:1e-10)Node61:1e-10)Node41:1e-10,CY168015:0.000624)Node40:0.000623)Node38:1e-10,(KF886354:1e-10,(CY141278:0.000626,(CY170447:0.000623,(CY168927:0.000623,CY171031:1e-10)Node81:1e-10)Node79:0.000621)Node77:0.001881)Node75:0.000623)Node37:1e-10,KF789842:0.000622)Node36:1e-10)Node32:1e-10,(((((CY163511:0.000624,CY168487:1e-10)Node89:0.000623,(KJ667973:0.000623,(((CY187723:0.001247,KJ938671:0.001872)Node96:1e-10,(CY187645:0.003764,KJ938677:0.001878)Node99:0.002507)Node95:1e-10,((KJ938669:0.000623,(CY187383:0.003768,KJ561706:0.001249)Node105:0.001249)Node103:1e-10,CY187382:0.001873)Node102:1e-10)Node94:1e-10)Node92:0.000623)Node88:1e-10,CY169503:0.001247)Node87:1e-10,(KF790362:1e-10,(CY170551:0.000623,CY170903:1e-10)Node112:0.001248)Node110:0.000623)Node86:1e-10,((AB934036:0.004456,CY187724:0.004458)Node116:0.000558,(KF790482:0.001246,(CY169879:1e-10,(CY170655:0.000623,(KF789731:1e-10,KJ439217:0.000623)Node125:1e-10)Node123:0.000623)Node121:1e-10)Node119:0.000623)Node115:1e-10)Node85:1e-10)Node31:1e-10,((CY170951:0.001873,((CY148956:1e-10,KF789671:0.000623)Node132:0.000623,KF886348:0.001249)Node131:1e-10)Node129:1e-10,KF789630:0.000623)Node128:1e-10)Node30:1e-10,((((CY169303:1e-10,((((KF789585:0.000623,CY141202:0.000623)Node145:1e-10,KF789889:1e-10)Node144:1e-10,((KF789895:0.000623,CY141282:0.000623)Node150:1e-10,CY170119:0.000623)Node149:1e-10)Node143:1e-10,(CY171527:0.000623,CY148868:0.001872)Node154:1e-10)Node142:0.000623)Node140:0.000623,((((((KJ667974:0.002501,KJ938675:0.001873)Node162:0.000623,((CY134876:1e-10,(KF886335:1e-10,KF928618:0.001887)Node168:0.001246)Node166:1e-10,(((CY170599:0.000623,CY141194:0.000623)Node173:1e-10,CY183073:0.001871)Node172:1e-10,(CY134900:0.001871,KF886341:0.0025)Node177:1e-10)Node171:1e-10)Node165:1e-10)Node161:0.000623,(((CY170775:0.000623,(KF789841:1e-10,(CY148516:0.001247,CY170103:1e-10)Node186:0.001247)Node184:0.000623)Node182:1e-10,(((CY147304:1e-10,KF790137:0.001244)Node191:0.000622,((((KF886315:0.000623,KF790201:0.001871)Node197:1e-10,(((KF790119:0.003129,CY170311:0.001246)Node202:1e-10,CY141261:0.000622)Node201:1e-10,CY141201:0.001873)Node200:1e-10)Node196:1e-10,CY168847:1e-10)Node195:1e-10,(CY141249:0.000623,(CY141268:1e-10,KF790129:0.001872)Node210:0.000623)Node208:1e-10)Node194:1e-10)Node190:0.001248,CY148748:0.001247)Node189:1e-10)Node181:1e-10,KF790416:0.001246)Node180:1e-10)Node160:1e-10,(KF789949:0.001876,(CY187381:0.000623,CY187685:0.0025)Node217:0.000626)Node215:0.000622)Node159:1e-10,CY163426:0.000623)Node158:1e-10,(((((KF790414:0.001248,(KF790384:0.001245,(KF790408:0.000625,(CY187696:0.000622,(((CY187691:0.000622,CY187694:0.000622)Node235:1e-10,CY187690:0.001877)Node234:1e-10,CY187693:1e-10)Node233:1e-10)Node231:0.003759)Node229:0.000625)Node227:1e-10)Node225:1e-10,(KF789810:1e-10,(CY141199:0.001247,((((((((((CY134640:0.00125,CY134653:0.000623)Node253:0.000623,CY169511:0.000623)Node252:1e-10,CY168727:0.000624)Node251:1e-10,((CY170375:0.000623,CY148492:0.000623)Node259:1e-10,CY141242:0.000623)Node258:1e-10)Node250:1e-10,(CY170439:0.001872,(((CY148788:1e-10,(CY168231:0.001871,CY148340:0.000623)Node269:1e-10)Node267:0.000623,(CY168999:0.000623,CY169239:0.001246)Node272:1e-10)Node266:1e-10,(CY168463:0.000623,CY148876:0.001247)Node275:1e-10)Node265:1e-10)Node263:1e-10)Node249:1e-10,(((CY148700:0.001246,(CY168127:1e-10,CY141245:0.000623)Node282:0.000623)Node280:1e-10,((CY134661:1e-10,CY141247:0.000623)Node286:0.000624,CY141243:0.000623)Node285:1e-10)Node279:1e-10,(CY169623:1e-10,CY169727:0.000623)Node290:0.000623)Node278:1e-10)Node248:1e-10,CY168303:0.000623)Node247:1e-10,(CY141220:0.000623,CY148932:0.001246)Node294:1e-10)Node246:1e-10,((((CY169215:0.001247,CY168399:0.001871)Node300:1e-10,CY149180:0.000623)Node299:1e-10,((CY168639:0.000623,CY148836:0.000623)Node305:1e-10,(CY141244:1e-10,CY148612:0.000623)Node308:1e-10)Node304:1e-10)Node298:1e-10,(((((CY148964:0.000623,CY149076:0.001246)Node315:1e-10,CY141239:1e-10)Node314:1e-10,(CY141228:0.000623,CY168631:0.000623)Node319:1e-10)Node313:1e-10,((CY183169:0.000623,(CY134641:0.000622,(CY141235:0.001247,CY141229:1e-10)Node327:0.001872)Node325:1e-10)Node323:0.000623,KF789966:0.001872)Node322:1e-10)Node312:0.000623,((CY170383:0.000623,CY168367:0.000623)Node332:1e-10,KF789872:0.001245)Node331:1e-10)Node311:1e-10)Node297:1e-10)Node245:1e-10,CY141241:0.000623)Node244:0.001246)Node242:1e-10)Node240:0.000623)Node224:1e-10,((KF886352:0.001882,(((KF790438:0.000623,(CY134996:0.001873,KF790065:0.001247)Node344:1e-10)Node342:1e-10,(CY170559:1e-10,((((((CY141271:0.001871,KF789847:0.001247)Node354:1e-10,KF790329:0.000623)Node353:1e-10,(CY183001:1e-10,CY168343:0.001247)Node358:0.000623)Node352:1e-10,(KF790331:1e-10,CY141215:0.000624)Node361:0.000623)Node351:1e-10,(CY170855:0.000623,CY170663:0.002498)Node364:1e-10)Node350:1e-10,((((((KF199856:0.001247,((((CY186219:0.000624,KF789799:0.000623)Node377:0.001247,CY182697:0.000623)Node376:1e-10,CY148940:0.000623)Node375:1e-10,((CY141277:0.000623,CY141257:0.000623)Node383:1e-10,(((CY141191:0.000623,(CY148764:0.001873,CY141181:1e-10)Node390:0.000623)Node388:1e-10,CY141205:0.001247)Node387:1e-10,(CY167943:0.000623,KF886344:0.001871)Node394:1e-10)Node386:1e-10)Node382:1e-10)Node374:1e-10)Node372:1e-10,((CY169247:0.000623,CY148588:1e-10)Node398:0.000623,KF790527:0.000623)Node397:1e-10)Node371:1e-10,CY182977:0.000623)Node370:1e-10,KF790516:0.000623)Node369:1e-10,CY168719:0.000623)Node368:1e-10,(KF790077:0.000623,KF790418:0.001247)Node405:1e-10)Node367:1e-10)Node349:1e-10)Node347:1e-10)Node341:1e-10,(CY171015:0.000623,(CY169231:0.001249,(CY141211:1e-10,CY141269:0.000623)Node412:0.000623)Node410:0.000623)Node408:1e-10)Node340:0.000623)Node338:0.001875,(KF789591:0.001879,((KF790049:0.001255,((((((((CY134956:0.000624,CY183153:0.000624)Node427:1e-10,(CY186123:0.000624,CY186051:0.000624)Node430:1e-10)Node426:1e-10,(((CY182809:0.000624,(((CY148436:1e-10,CY168583:0.000624)Node439:1e-10,CY170911:0.000624)Node438:1e-10,KF789547:0.00125)Node437:0.000624)Node435:1e-10,(CY186019:0.000625,(CY182889:0.000624,CY135132:1e-10)Node446:0.00125)Node444:0.000624)Node434:1e-10,((CY170799:0.001249,CY149260:0.000624)Node450:1e-10,((CY134686:1e-10,(CY168887:0.000625,KF790064:0.001249)Node456:1e-10)Node454:0.000625,CY169023:0.000625)Node453:0.000624)Node449:1e-10)Node433:1e-10)Node425:1e-10,((((CY183049:0.000624,((KF789535:0.001876,CY134740:0.000624)Node466:1e-10,KF790356:0.000624)Node465:1e-10)Node463:1e-10,(((((CY182737:0.000624,(CY168663:0.001879,KF789752:0.001253)Node476:0.000623)Node474:1e-10,(CY186059:0.000624,CY183193:0.001249)Node479:0.000625)Node473:1e-10,CY141264:0.000624)Node472:1e-10,CY183113:0.000624)Node471:1e-10,(((CY183241:0.000624,((((CY134828:1e-10,KF199858:0.000625)Node491:1e-10,(CY135124:0.000624,(CY134780:0.000624,CY168871:0.001249)Node496:1e-10)Node494:1e-10)Node490:1e-10,CY135060:0.000624)Node489:1e-10,KF789614:0.000624)Node488:1e-10)Node486:0.000624,CY183033:0.000626)Node485:1e-10,(CY168599:0.001249,(CY168063:1e-10,(CY148364:0.000624,CY148596:0.000624)Node506:1e-10)Node504:1e-10)Node502:0.001248)Node484:1e-10)Node470:1e-10)Node462:1e-10,CY134844:1e-10)Node461:1e-10,CY182865:0.000624)Node460:1e-10)Node424:1e-10,CY183185:0.000624)Node423:1e-10,((((((CY186035:0.001249,CY183081:0.000624)Node517:1e-10,CY135044:0.000624)Node516:1e-10,KF789780:1e-10)Node515:1e-10,CY182793:0.000624)Node514:0.000624,((CY186235:0.002501,(CY134788:1e-10,((((((CY170479:0.001265,KF790106:1e-10)Node533:0.000624,CY141230:0.000624)Node532:1e-10,(CY149084:1e-10,CY169199:0.001249)Node537:0.001249)Node531:1e-10,(KF789618:0.000624,CY141176:0.00125)Node540:1e-10)Node530:1e-10,(KF790361:0.000624,(CY141213:0.000625,(CY170647:0.000624,((((KF790316:0.000625,CY169535:0.000624)Node552:0.000624,CY170967:0.000624)Node551:1e-10,(CY169527:0.000624,CY148348:1e-10)Node556:0.000624)Node550:1e-10,(CY168759:0.000624,CY170767:1e-10)Node559:1e-10)Node549:1e-10)Node547:0.000624)Node545:1e-10)Node543:1e-10)Node529:1e-10,CY141280:0.000625)Node528:0.000624)Node526:0.000625)Node524:1e-10,CY182777:0.000623)Node523:1e-10)Node513:1e-10,((KF790448:0.000624,(CY183225:0.000625,CY134764:1e-10)Node567:1e-10)Node565:0.000624,(((KF790345:0.000624,(((CY182945:0.000624,CY186075:1e-10)Node576:1e-10,(KF790011:1e-10,CY147297:0.000624)Node579:0.001249)Node575:1e-10,(KF886358:0.001249,KF789871:0.003135)Node582:1e-10)Node574:1e-10)Node572:0.000624,((((KF790286:0.001248,(CY170991:1e-10,CY171303:0.000624)Node590:1e-10)Node588:0.00125,(KF886340:0.001879,CY147295:0.000627)Node593:0.001255)Node587:1e-10,(CY168295:0.001256,(CY183177:0.001878,CY170543:0.000625)Node598:0.000626)Node596:0.000623)Node586:1e-10,(((CY170719:0.001249,KF789613:0.001249)Node603:1e-10,KF886303:0.000624)Node602:1e-10,((KF886305:0.000624,(KF199854:0.001249,CY169807:0.001249)Node610:1e-10)Node608:1e-10,((KF790378:0.000624,(CY170823:0.001249,(CY170879:0.000624,CY170591:0.000624)Node618:1e-10)Node616:0.001875)Node614:1e-10,KF789701:0.000624)Node613:1e-10)Node607:1e-10)Node601:1e-10)Node585:1e-10)Node571:1e-10,((CY171119:1e-10,CY171199:0.00125)Node623:0.000624,(((((CY171631:0.001249,CY171407:0.000624)Node630:1e-10,CY171639:0.00125)Node629:1e-10,CY171055:0.000624)Node628:1e-10,CY171351:0.000625)Node627:1e-10,((CY141252:0.001876,(CY171583:0.000625,CY171231:0.000624)Node639:1e-10)Node637:1e-10,KF789998:1e-10)Node636:1e-10)Node626:1e-10)Node622:0.001249)Node570:0.000624)Node564:1e-10)Node512:1e-10)Node422:1e-10,(((KF790167:1e-10,KF789569:0.000624)Node645:0.000624,(KF789714:0.000623,(CY134812:1e-10,CY141279:0.000625)Node650:1e-10)Node648:0.000624)Node644:1e-10,(KF886357:0.000625,(CY171335:0.000624,CY171071:1e-10)Node655:0.001877)Node653:0.001252)Node643:1e-10)Node421:1e-10,CY186027:0.000624)Node420:0.000626)Node418:0.001249,((((CY168407:0.004394,CY183065:0.003128)Node662:1e-10,(KF598733:0.002501,((((KC892174:1e-10,(((KF685747:0.000624,(((CY168471:0.000625,CY169759:0.000625)Node678:1e-10,(CY148540:1e-10,(CY148428:0.000625,CY148404:1e-10)Node683:0.000625)Node681:0.000625)Node677:1e-10,((CY148452:0.000625,CY186195:0.000625)Node687:1e-10,KF790262:1e-10)Node686:1e-10)Node676:1e-10)Node674:0.000625,(CY170071:0.002504,(((CY148852:0.000625,KF790236:0.000624)Node695:1e-10,(CY170223:0.000624,KF790282:1e-10)Node698:1e-10)Node694:1e-10,KF761498:0.000625)Node693:1e-10)Node691:1e-10)Node673:0.000624,(KF789927:1e-10,(CY170607:0.001876,KF790228:0.000624)Node704:1e-10)Node702:1e-10)Node672:0.002501)Node670:0.000624,(((KC893164:1e-10,KF789696:0.001251)Node709:0.001256,(KC513477:0.001251,((KC892691:0.000625,KC892954:0.001251)Node715:1e-10,(KC892727:0.000625,KC513482:0.000624)Node718:1e-10)Node714:1e-10)Node712:0.000621)Node708:0.002513,((KC135498:0.003132,KC135506:0.001873)Node722:1e-10,((CY114558:1e-10,KC135504:0.000624)Node726:1e-10,(KC135508:0.000624,((KC892248:0.00125,(KC892309:0.001249,KC892952:1e-10)Node734:1e-10)Node732:0.000624,(((KC892968:0.000624,(JX978749:0.001267,JX978752:0.004388)Node741:0.010142)Node739:1e-10,JX978743:0.001248)Node738:1e-10,(KC135510:0.000624,KC892471:0.000623)Node745:1e-10)Node737:1e-10)Node731:0.000624)Node729:1e-10)Node725:1e-10)Node721:0.001249)Node707:1e-10)Node669:1e-10,(((((KC892685:0.000624,KC892641:1e-10)Node752:0.001874,KC893110:0.001249)Node751:1e-10,JX913035:0.003129)Node750:1e-10,((((KC892480:1e-10,(JX913043:0.001249,(KF551075:0.00125,((CY114509:1e-10,(KC892889:1e-10,KC893018:0.002498)Node769:0.005006)Node767:0.001877,((((KC892519:1e-10,KC892498:0.000624)Node775:0.002497,((((((((KC892266:1e-10,KC892364:0.000623)Node785:0.000623,(CY110774:0.001248,(KC135496:0.001247,((CY114543:1e-10,JX978734:0.001246)Node793:0.001267,(KC488834:0.000626,CY114553:0.001251)Node796:0.000598)Node792:0.001267)Node790:1e-10)Node788:0.000623)Node784:1e-10,(KC892702:0.001244,(((KC892809:0.000622,KC892699:0.000623)Node803:1e-10,KC892288:0.000622)Node802:1e-10,KC892323:1e-10)Node801:1e-10)Node799:0.000623)Node783:1e-10,(KC892192:0.003138,(KF551074:0.001248,(((((KC893123:1e-10,((KC892306:0.000624,(KC893093:1e-10,KC893116:0.000624)Node821:0.000624)Node819:1e-10,(KC892278:0.000624,KC892517:0.001249)Node824:1e-10)Node818:0.000624)Node816:0.001249,KC892198:0.001875)Node815:1e-10,(KC892361:1e-10,KC893072:0.001248)Node828:0.000623)Node814:1e-10,((KC893006:1e-10,(((KC892871:0.000622,KC892812:1e-10)Node836:0.000623,(KC892629:0.001256,KC892420:1e-10)Node839:0.001248)Node835:1e-10,(KC892879:0.000623,(KC892934:1e-10,(KC892739:0.001249,KC892921:1e-10)Node846:0.001249)Node844:0.001874)Node842:1e-10)Node834:1e-10)Node832:1e-10,((KC892892:0.000623,(KC892504:0.000623,(((KC892885:0.000623,KC892444:0.000623)Node856:1e-10,KC892376:0.000623)Node855:1e-10,KC892379:1e-10)Node854:1e-10)Node852:0.000623)Node850:1e-10,(KF598711:1e-10,KF598724:0.000623)Node861:0.001247)Node849:1e-10)Node831:1e-10)Node813:1e-10,((CY141186:0.001249,KC892459:0.000623)Node865:0.000626,(KF598729:0.000624,((KC892224:1e-10,KC892392:0.001875)Node871:1e-10,(KC892221:0.000623,KC892874:0.000623)Node874:1e-10)Node870:0.000623)Node868:1e-10)Node864:1e-10)Node812:1e-10)Node810:0.00125)Node808:0.000622)Node782:1e-10,KC892799:0.001873)Node781:1e-10,((KF003438:0.004377,(KC892317:0.001872,(KC892573:0.001873,KC893169:0.00187)Node883:1e-10)Node881:0.001246)Node879:1e-10,KC893099:0.000623)Node878:1e-10)Node780:1e-10,((((CY120883:0.001245,KC893180:0.002502)Node890:0.001255,((KC892399:0.000622,KC892416:1e-10)Node894:0.001875,(KC892172:0.000624,(KC892732:1e-10,(KC892744:0.000625,KC892456:0.001248)Node901:0.000624)Node899:0.000625)Node897:0.001251)Node893:0.000622)Node889:1e-10,((((JX913019:0.002503,(CY116640:0.001873,CY116636:0.000625)Node909:0.001249)Node907:0.001249,(KC892719:0.00125,((KC892206:0.000624,KC892838:1e-10)Node915:0.003126,CY120890:1e-10)Node914:0.000625)Node912:0.000622)Node906:1e-10,((((((KF598703:1e-10,(KC892284:1e-10,KC893023:0.001247)Node926:0.001873)Node924:0.000623,(((((KC892882:0.001247,KF598712:0.001248)Node933:1e-10,KC892774:0.001875)Node932:1e-10,(((KC892303:1e-10,KF598728:0.000623)Node939:0.000623,KF598709:0.000623)Node938:1e-10,(KC892635:0.001876,KF598706:0.000623)Node943:1e-10)Node937:1e-10)Node931:1e-10,((KC892388:0.000623,(KF598702:0.001874,KF598722:0.001248)Node949:1e-10)Node947:1e-10,((KF598716:1e-10,(KF598719:0.000623,KF598718:0.000623)Node955:1e-10)Node953:0.000623,KF598708:0.001248)Node952:1e-10)Node946:1e-10)Node930:1e-10,(KF598723:0.001247,KC893081:1e-10)Node959:1e-10)Node929:1e-10)Node923:0.001248,((KC892741:0.000627,KF598730:0.001875)Node963:0.00062,(JX978776:0.001256,JX978764:0.00062)Node966:0.003139)Node962:1e-10)Node922:1e-10,(KF551068:0.001247,KC892655:0.001247)Node969:1e-10)Node921:1e-10,(((CY116638:0.002502,(KC893090:1e-10,(KC892230:0.001247,(KC892474:0.000623,KC892959:0.001248)Node980:1e-10)Node978:1e-10)Node976:1e-10)Node974:0.000624,(((KC892329:0.000623,(KC893096:0.003754,KF598732:1e-10)Node987:0.000623)Node985:0.001247,KC892367:0.000623)Node984:1e-10,KC892764:0.000623)Node983:1e-10)Node973:1e-10,((KC892429:0.001871,KF790394:0.003123)Node993:1e-10,KC892253:1e-10)Node992:1e-10)Node972:1e-10)Node920:1e-10,KC892432:0.001247)Node919:1e-10)Node905:1e-10,(KC892667:0.002503,((KC893166:0.001874,KC893107:1e-10)Node1001:0.001246,(KC892349:0.000622,KC892806:0.000622)Node1004:1e-10)Node1000:0.00125)Node998:0.000621)Node904:1e-10)Node888:1e-10,(((KC893059:0.001247,(KC892926:1e-10,KC892675:0.000623)Node1011:1e-10)Node1009:0.000623,(KC892334:1e-10,KF551069:0.000623)Node1014:0.001247)Node1008:1e-10,((KC892297:0.001246,(((((((KC892975:0.000623,KC892468:0.000623)Node1026:1e-10,KC892561:1e-10)Node1025:1e-10,KC892773:0.000623)Node1024:1e-10,KC892710:0.000623)Node1023:0.000623,KC892801:0.000623)Node1022:1e-10,KC892465:1e-10)Node1021:1e-10,((KC892159:0.000623,KC892955:0.001246)Node1035:1e-10,(KC892594:0.001872,KC892326:0.000625)Node1038:0.000621)Node1034:1e-10)Node1020:1e-10)Node1018:0.001873,(KC892400:0.001246,(KC892373:0.001872,KC892257:0.000622)Node1043:1e-10)Node1041:0.000624)Node1017:0.000623)Node1007:1e-10)Node887:1e-10)Node779:1e-10,((CY168167:0.004385,(CY114533:0.001873,(KC892268:0.000623,KC892995:1e-10)Node1051:0.000623)Node1049:1e-10)Node1047:0.000623,(KC892696:0.0025,(KC892962:0.001898,KC892998:0.001902)Node1056:0.000594)Node1054:1e-10)Node1046:1e-10)Node778:1e-10)Node774:0.001026,((KC892156:0.003756,(((JX978746:0.001256,KC892407:0.001883)Node1064:0.001246,(((KF790227:0.005652,(KC892212:0.001248,(KC488809:0.001253,KC488815:0.001254)Node1073:0.000622)Node1071:1e-10)Node1069:0.000623,((CY134820:0.001251,((((CY135004:0.000624,CY135076:0.000624)Node1082:1e-10,((KF790425:1e-10,CY134988:0.000625)Node1086:0.000624,CY182897:0.000624)Node1085:1e-10)Node1081:1e-10,(CY182761:0.000624,CY183137:0.00125)Node1090:1e-10)Node1080:1e-10,(CY134908:1e-10,CY182769:0.000624)Node1093:1e-10)Node1079:1e-10)Node1077:0.001249,(KF790187:0.000624,CY125791:0.000624)Node1096:1e-10)Node1076:0.0025)Node1068:1e-10,(KC892673:0.000623,KF790185:0.003762)Node1099:1e-10)Node1067:0.000623)Node1063:1e-10,(KC882772:1e-10,(KF789606:0.002519,(KF789796:0.000624,(CY134659:1e-10,(KF790216:0.000624,KF790184:0.00125)Node1110:1e-10)Node1108:1e-10)Node1106:0.002506)Node1104:0.004422)Node1102:1e-10)Node1062:0.000629)Node1060:0.00355,((KC535402:0.000623,(((((KC882488:0.002498,KC535387:0.001247)Node1120:1e-10,(((KC882896:0.000623,(CY167620:1e-10,CY167628:0.000623)Node1127:0.001249)Node1125:0.000624,(CY116707:0.002501,(KC882851:0.000623,(((KC882455:0.000623,KC882873:0.000624)Node1136:1e-10,KC882541:1e-10)Node1135:1e-10,((KC882843:1e-10,KC882870:0.000622)Node1141:0.000622,KC883223:0.003127)Node1140:1e-10)Node1134:1e-10)Node1132:0.002499)Node1130:1e-10)Node1124:0.000625,(CY134505:0.000624,(CY111246:0.001874,((CY111134:0.000624,KC882497:1e-10)Node1150:0.001248,(((((((KC883427:0.000624,((KC882822:1e-10,(KC882512:1e-10,KC883104:0.000624)Node1164:0.000624)Node1162:1e-10,(CY111182:0.000623,CY111454:0.001873)Node1167:1e-10)Node1161:0.000624)Node1159:1e-10,KC882523:0.000624)Node1158:1e-10,((KC882888:0.001248,(KC882536:0.001871,KC883302:0.001248)Node1174:1e-10)Node1172:0.000624,KC883165:0.001874)Node1171:1e-10)Node1157:1e-10,((CY117581:0.001248,KC882557:0.001248)Node1179:1e-10,(KC882941:0.000625,KC882879:1e-10)Node1182:0.000625)Node1178:1e-10)Node1156:1e-10,(KC882621:0.000623,CY111350:0.000624)Node1185:1e-10)Node1155:1e-10,((CY111326:1e-10,CY139586:0.001874)Node1189:1e-10,((KC882953:0.001248,KC882563:0.000623)Node1193:1e-10,(KC882553:0.000624,CY111422:0.001249)Node1196:1e-10)Node1192:1e-10)Node1188:1e-10)Node1154:1e-10,((((KC882764:1e-10,(KC883142:0.000624,((KC882739:1e-10,CY134545:0.000624)Node1207:0.001249,KC883156:0.001878)Node1206:1e-10)Node1204:0.000624)Node1202:0.000623,(((CY111238:0.000624,CY111358:0.000624)Node1213:1e-10,((CY111342:0.001249,CY111142:0.000624)Node1217:1e-10,CY134529:1e-10)Node1216:1e-10)Node1212:1e-10,KC883233:0.001248)Node1211:0.000624)Node1201:1e-10,(KC883356:0.000624,CY111310:0.000624)Node1222:1e-10)Node1200:1e-10,(KC883129:0.001248,((((((KC882521:0.000625,(((KC882499:1e-10,KC882595:0.001247)Node1236:0.000624,KC882856:0.001875)Node1235:1e-10,KC882806:0.001249)Node1234:0.000625)Node1232:0.000624,KC883110:0.000623)Node1231:1e-10,((CY111446:0.000625,KC882813:0.000624)Node1243:0.001249,KC882502:0.002502)Node1242:1e-10)Node1230:1e-10,KC882591:1e-10)Node1229:1e-10,CY111390:0.001248)Node1228:0.000624,CY111214:0.001248)Node1227:1e-10)Node1225:1e-10)Node1199:1e-10)Node1153:1e-10)Node1149:1e-10)Node1147:0.000624)Node1145:0.000628)Node1123:0.000622)Node1119:1e-10,KC535428:0.001247)Node1118:1e-10,KC535478:0.003132)Node1117:0.001872,(KC535433:0.001873,((KC535413:0.00125,(KC882681:0.000627,KC882698:0.002505)Node1257:0.00125)Node1255:1e-10,(KC883137:0.003139,(JF327386:0.000623,(KC883198:0.001248,CY116699:1e-10)Node1264:0.002511)Node1262:0.000624)Node1260:0.000626)Node1254:1e-10)Node1252:0.001248)Node1116:1e-10)Node1114:1e-10,(KC535363:0.000623,(((KC535396:0.000623,(((KC882883:1e-10,KC882867:0.000623)Node1275:0.002501,((KC882908:0.000625,CY111009:0.000624)Node1279:0.001251,((KC892597:1e-10,KC892723:0.000623)Node1283:0.003137,(KC513484:0.002516,(KC892531:1e-10,(KC893104:1e-10,KC892582:0.001876)Node1290:0.00125)Node1288:0.000618)Node1286:0.001266)Node1282:0.000619)Node1278:1e-10)Node1274:1e-10,CY111318:0.003128)Node1273:0.000623)Node1271:1e-10,(KC535475:0.000622,(((CY114501:0.000607,(KC883209:0.003128,KC882721:0.000617)Node1300:0.001898)Node1298:0.000637,(KC883297:0.002496,KC882729:0.0025)Node1303:1e-10)Node1297:0.001245,(KC488827:0.010729,((KC883435:0.001244,(KC882624:1e-10,KC883348:0.000622)Node1311:1e-10)Node1309:0.000622,(((((CY111270:0.000623,((((JQ658905:0.000622,(JQ658912:1e-10,(JQ658907:1e-10,(JQ658909:0.000623,JQ658910:1e-10)Node1329:0.000623)Node1327:0.000623)Node1325:0.001246)Node1323:1e-10,(JQ658898:1e-10,(JQ658925:0.003127,CY111004:1e-10)Node1334:0.000623)Node1332:1e-10)Node1322:1e-10,CY111000:0.000623)Node1321:1e-10,(CY111005:0.000623,CY111013:0.000623)Node1338:1e-10)Node1320:1e-10)Node1318:0.002496,((((CY110994:0.000624,CY111011:0.001275)Node1344:0.001247,KC882801:0.000623)Node1343:1e-10,JX518887:0.001872)Node1342:1e-10,((((KF789596:0.000623,(((((CY141187:0.001871,(((CY141200:1e-10,CY163422:0.001872)Node1362:0.000623,(CY148668:0.000623,CY141192:0.001247)Node1365:1e-10)Node1361:1e-10,CY141185:1e-10)Node1360:1e-10)Node1358:0.001247,(KF790178:0.001247,((CY183257:0.001248,((CY134732:1e-10,((CY182729:0.001248,CY134940:0.000623)Node1378:1e-10,CY134772:0.001249)Node1377:1e-10)Node1375:1e-10,(CY186155:0.000623,CY134748:0.000623)Node1382:1e-10)Node1374:1e-10)Node1372:0.002501,(CY171711:0.000623,((((KF789983:0.003122,CY171735:0.001248)Node1390:1e-10,KF790278:1e-10)Node1389:1e-10,(CY171183:0.000623,CY171551:0.000623)Node1394:1e-10)Node1388:1e-10,CY171727:0.000623)Node1387:1e-10)Node1385:0.000622)Node1371:0.000626)Node1369:1e-10)Node1357:1e-10,(CY141266:0.0025,(CY134638:0.000623,CY135012:0.000623)Node1400:1e-10)Node1398:0.001248)Node1356:0.000623,(((((CY149172:0.003754,(CY183233:1e-10,(CY135036:0.000623,CY163423:0.000623)Node1411:1e-10)Node1409:1e-10)Node1407:0.000622,(CY183105:0.001249,(CY134660:1e-10,CY134639:0.001246)Node1416:0.000623)Node1414:0.000623)Node1406:1e-10,(KC892706:0.000622,CY167975:0.002496)Node1419:1e-10)Node1405:1e-10,((CY168783:0.001247,((KF886309:1e-10,KF790209:0.001259)Node1426:1e-10,(CY167852:0.000622,KF790402:0.001245)Node1429:1e-10)Node1425:0.000623)Node1423:0.000623,(CY169663:0.002512,CY169519:0.000622)Node1432:0.0025)Node1422:1e-10)Node1404:1e-10,((CY148740:0.004378,KC893047:0.000622)Node1436:1e-10,(CY167983:0.001869,(CY169223:0.000623,(((CY182969:0.001247,CY141197:1e-10)Node1445:1e-10,(((((CY167903:0.000623,CY169591:0.000623)Node1452:1e-10,(CY141209:0.000623,CY148636:0.000623)Node1455:1e-10)Node1451:1e-10,((CY134658:0.000623,CY169327:0.001247)Node1459:1e-10,(KF928626:0.000623,KF199859:1e-10)Node1462:0.000623)Node1458:1e-10)Node1450:1e-10,(CY171447:0.001872,CY141262:0.001247)Node1465:1e-10)Node1449:1e-10,(((CY141196:0.001247,CY168103:0.000623)Node1470:1e-10,CY171007:0.000623)Node1469:1e-10,(KF789534:0.002498,CY170199:0.000623)Node1474:1e-10)Node1468:1e-10)Node1448:1e-10)Node1444:1e-10,(CY170999:0.001247,KF790407:0.000623)Node1477:1e-10)Node1443:1e-10)Node1441:0.001246)Node1439:1e-10)Node1435:1e-10)Node1403:1e-10)Node1355:1e-10,KF790081:0.00187)Node1354:0.000624)Node1352:0.001247,(CY134561:1e-10,(KC893171:0.000622,KC892370:1e-10)Node1483:0.000623)Node1481:1e-10)Node1351:0.001245,(KC882530:1e-10,KC883135:0.000622)Node1486:1e-10)Node1350:0.001246,(KC883307:0.001869,(((CY167564:1e-10,(CY117589:0.001247,(KC883407:0.001247,KC883327:1e-10)Node1497:1e-10)Node1495:0.000623)Node1493:1e-10,KC883102:0.000623)Node1492:1e-10,((KC882876:0.000623,KC883012:0.001872)Node1502:1e-10,(CY084299:0.001246,KC882891:0.001259)Node1505:1e-10)Node1501:1e-10)Node1491:1e-10)Node1489:0.001246)Node1349:1e-10)Node1341:1e-10)Node1317:0.000623,(KC882491:0.001247,((KC882462:1e-10,KC882618:0.001877)Node1511:0.000623,(((((CY110992:0.000623,CY125717:0.001246)Node1518:1e-10,(KC882584:1e-10,KC882479:0.000623)Node1521:0.000623)Node1517:1e-10,CY116715:1e-10)Node1516:1e-10,((CY134513:0.001874,CY111430:0.001876)Node1526:1e-10,CY110997:0.000623)Node1525:1e-10)Node1515:1e-10,CY117597:0.001247)Node1514:1e-10)Node1510:1e-10)Node1508:0.000623)Node1316:1e-10,KC883017:0.001246)Node1315:1e-10,(((((((((KC883288:0.000623,(KC882902:1e-10,KC883086:0.001246)Node1542:0.00187)Node1540:1e-10,(CY111003:0.001876,(((((KC883003:0.000622,(((JQ658924:0.000622,CY111470:0.001245)Node1555:1e-10,JQ658921:0.000622)Node1554:1e-10,((((JQ658916:0.000622,CY111366:0.001245)Node1562:1e-10,(CY134577:0.000622,CY111438:0.000622)Node1565:1e-10)Node1561:1e-10,JQ658920:0.001245)Node1560:1e-10,KC883338:0.001246)Node1559:1e-10)Node1553:1e-10)Node1551:1e-10,KC882538:0.001246)Node1550:1e-10,(CY110996:0.001866,(JQ658926:0.000621,KC883160:0.001242)Node1573:1e-10)Node1571:0.000621)Node1549:1e-10,(((CY111001:0.001247,(CY111002:0.0025,CY110999:0.00062)Node1580:0.000625)Node1578:1e-10,KC883158:0.000622)Node1577:1e-10,((((KC883018:1e-10,KC883420:0.000622)Node1587:1e-10,(CY110998:0.001245,KC883034:0.000622)Node1590:1e-10)Node1586:1e-10,(KC883044:0.000622,CY111007:0.001869)Node1593:1e-10)Node1585:1e-10,(KC883152:0.002497,KC883121:0.002496)Node1596:1e-10)Node1584:1e-10)Node1576:1e-10)Node1548:1e-10,CY110993:0.001246)Node1547:0.000623)Node1545:0.000624)Node1539:1e-10,KC882744:0.001873)Node1538:1e-10,(KC882804:0.000623,KC883131:0.000623)Node1601:0.000622)Node1537:1e-10,((KC882777:0.001872,((KC882752:0.000623,(CY134481:0.000623,CY111166:1e-10)Node1610:1e-10)Node1608:0.001247,((KC882935:0.00125,KC883292:0.001249)Node1614:0.001249,HQ880599:0.003124)Node1613:1e-10)Node1607:1e-10)Node1605:0.001246,CY093567:0.001871)Node1604:1e-10)Node1536:1e-10,((((KC883415:0.001871,(CY111006:0.001246,JQ658903:1e-10)Node1624:0.000623)Node1622:0.00125,(KC882483:0.000705,(KC882471:0.000697,KC882612:0.00431)Node1629:0.001257)Node1627:0.000539)Node1621:1e-10,((((JQ658915:0.001247,KC892978:0.001871)Node1635:1e-10,(((KC883150:0.001872,(KC882506:0.000623,(KC882695:0.000623,(CY167572:0.000623,KC883022:0.000624)Node1646:1e-10)Node1644:1e-10)Node1642:0.000623)Node1640:1e-10,(CY167612:1e-10,KC882518:0.001247)Node1649:1e-10)Node1639:0.000623,(KC892165:0.004401,(KC893060:0.001872,(KC892186:0.000624,KC892339:1e-10)Node1656:1e-10)Node1654:0.00124)Node1652:0.001889)Node1638:1e-10)Node1634:1e-10,(((KC892856:0.002497,(((((KC892724:0.000623,KF551070:0.001247)Node1667:1e-10,KC892405:0.000623)Node1666:1e-10,(JX978767:0.003125,KC892177:0.001247)Node1671:1e-10)Node1665:1e-10,((((KC526210:1e-10,(KF761510:0.000623,KF761509:1e-10)Node1679:0.000623)Node1677:0.001247,(((((KF789706:0.000623,(KF789782:1e-10,KF789819:0.000624)Node1688:1e-10)Node1686:0.000623,(CY171623:0.001247,KF790495:0.001247)Node1691:1e-10)Node1685:1e-10,CY141221:1e-10)Node1684:1e-10,(CY134649:0.000623,CY141222:0.000623)Node1695:1e-10)Node1683:1e-10,(KF790479:0.000623,CY148796:0.000623)Node1698:1e-10)Node1682:0.000625)Node1676:0.003125,((KC893122:1e-10,(KC892576:0.001255,KC892485:0.000626)Node1704:0.000618)Node1702:0.000623,(KC892758:1e-10,(KC892896:0.001246,((((JX913051:0.000623,JX913067:0.000623)Node1714:1e-10,JX913011:0.001246)Node1713:1e-10,JX913003:1e-10)Node1712:1e-10,JX913079:0.001247)Node1711:0.000623)Node1709:1e-10)Node1707:1e-10)Node1701:1e-10)Node1675:0.000623,KC892953:1e-10)Node1674:1e-10)Node1664:1e-10,(((KC892776:0.00062,KC892294:0.001252)Node1723:0.001875,((KC892626:1e-10,KC893132:0.001247)Node1727:0.001248,(KF551072:0.000623,(KC892965:0.000622,KC892477:0.001874)Node1732:1e-10)Node1730:0.000624)Node1726:0.001875)Node1722:1e-10,(((((KC892677:0.001871,KC892549:0.001247)Node1739:1e-10,(KC893057:1e-10,KC892552:0.001871)Node1742:0.001246)Node1738:1e-10,KC892437:1e-10)Node1737:1e-10,((KC892853:1e-10,(KC892863:0.001248,KC892876:0.000623)Node1749:1e-10)Node1747:0.000623,KC513479:0.001245)Node1746:1e-10)Node1736:0.000623,(KC892850:0.001871,CY120885:1e-10)Node1753:0.000623)Node1735:1e-10)Node1721:1e-10)Node1663:1e-10)Node1661:0.001247,(KC883062:0.00313,((KC892358:0.000623,KC893019:0.001248)Node1759:0.001249,((KC892992:0.00314,(KC892394:0.001903,(CY182705:0.001877,(KF790491:0.000625,CY141188:1e-10)Node1769:1e-10)Node1767:0.003787)Node1765:0.000602)Node1763:0.000623,(((KC892822:0.001247,(KC892591:0.001246,KC892716:1e-10)Node1776:0.000623)Node1774:1e-10,(((((((KC892423:0.000624,KC892769:0.000623)Node1785:1e-10,((KC892453:1e-10,KC892669:0.000623)Node1789:0.000623,(CY120872:1e-10,KC892393:0.000623)Node1792:0.000623)Node1788:1e-10)Node1784:1e-10,KC892578:0.002501)Node1783:1e-10,((KC892778:0.001247,(KC892263:0.000624,KC892482:0.003126)Node1799:1e-10)Node1797:1e-10,(KC892162:0.000623,(KC892818:1e-10,((KC892903:1e-10,KC893022:0.001246)Node1807:1e-10,(KC892845:0.001871,KC893034:0.000622)Node1810:1e-10)Node1806:0.001246)Node1804:0.000623)Node1802:1e-10)Node1796:1e-10)Node1782:1e-10,KC892397:0.001245)Node1781:1e-10,KC892766:1e-10)Node1780:1e-10,(KC893084:0.001247,(KC892931:0.002498,(KC892410:1e-10,(KC892300:0.001247,KC892190:0.000623)Node1821:1e-10)Node1819:1e-10)Node1817:0.000623)Node1815:1e-10)Node1779:1e-10)Node1773:0.000623,(KC892391:0.003124,(KC892751:0.000623,KC893009:1e-10)Node1826:0.001249)Node1824:1e-10)Node1772:1e-10)Node1762:1e-10)Node1758:0.001871)Node1756:1e-10)Node1660:1e-10,(KC882829:0.001872,KC882633:0.001871)Node1829:1e-10)Node1659:1e-10)Node1633:1e-10,(KC883075:0.001872,((JQ658908:1e-10,JQ658911:0.000623)Node1835:0.000624,(((((KC883203:0.001248,(KC882570:1e-10,KC882799:0.000624)Node1844:1e-10)Node1842:0.001872,(CY167282:1e-10,(CY167540:1e-10,CY167532:0.000623)Node1849:0.001246)Node1847:0.000623)Node1841:1e-10,(KC883311:1e-10,KC883333:0.001247)Node1852:0.000623)Node1840:1e-10,((KC882692:1e-10,(KC883029:0.001878,KC882690:0.001254)Node1858:0.001871)Node1856:1e-10,(((CY167516:0.00187,KC883201:0.001249)Node1863:1e-10,(((((((KC882716:1e-10,KC883285:0.000624)Node1872:0.000623,(JF327387:0.001247,KC882982:1e-10)Node1875:0.000624)Node1871:1e-10,(KC882958:0.000623,KC882918:1e-10)Node1878:0.000623)Node1870:1e-10,((KC883080:0.003125,CY167644:0.002499)Node1882:1e-10,KC882994:0.000623)Node1881:1e-10)Node1869:1e-10,((((KC882900:0.001871,CY092273:1e-10)Node1889:0.000623,(KC882736:1e-10,KC883099:0.001249)Node1892:0.001248)Node1888:1e-10,(KC883077:0.001247,(CY111150:0.000621,KC883139:0.001254)Node1897:0.001251)Node1895:1e-10)Node1887:1e-10,(KC882459:0.000623,KC882705:0.001247)Node1900:1e-10)Node1886:1e-10)Node1868:1e-10,((KC883030:0.002501,((KC883116:0.001872,KC883234:1e-10)Node1907:0.001248,(((((KC882482:0.000624,KC882644:0.001874)Node1914:1e-10,CY111406:0.000623)Node1913:1e-10,KC882630:0.002504)Node1912:1e-10,(KC883413:1e-10,KC882493:0.001248)Node1919:1e-10)Node1911:1e-10,KC882615:0.0025)Node1910:1e-10)Node1906:1e-10)Node1904:0.000623,(KC883216:0.001247,((CY091557:1e-10,KC883390:0.001871)Node1926:0.001247,KC882758:1e-10)Node1925:1e-10)Node1923:0.000623)Node1903:1e-10)Node1867:1e-10,(((((KC882545:0.000621,(KC882977:0.000622,KC883059:0.000621)Node1936:1e-10)Node1934:1e-10,KF790169:0.010156)Node1933:0.000622,(KC882984:0.001255,(KC882930:1e-10,KC883126:0.001247)Node1942:0.001257)Node1940:0.000617)Node1932:1e-10,(((CY091581:0.001248,(CY092281:1e-10,KC882533:0.000623)Node1949:1e-10)Node1947:0.000623,KC882817:0.001247)Node1946:1e-10,(((CY167500:0.000623,(KC883299:0.000623,KC882639:1e-10)Node1957:0.000623)Node1955:1e-10,((KC882601:0.000623,((KC883221:0.001248,(KC883393:1e-10,(KC883090:0.000623,KC883438:1e-10)Node1968:0.000623)Node1966:1e-10)Node1964:0.000623,(KC883336:1e-10,(KC882787:1e-10,KC882453:0.001876)Node1973:0.000623)Node1971:1e-10)Node1963:0.001872)Node1961:1e-10,CY111462:0.000623)Node1960:1e-10)Node1954:1e-10,((KC883054:1e-10,JX913059:0.002499)Node1978:0.002505,(KC883371:0.001872,KC883212:0.000623)Node1981:1e-10)Node1977:1e-10)Node1953:1e-10)Node1945:1e-10)Node1931:1e-10,(((KC883024:0.001247,(KC883095:0.001872,KC883249:1e-10)Node1988:0.000623)Node1986:1e-10,CY167484:1e-10)Node1985:1e-10,KC882712:0.000623)Node1984:1e-10)Node1930:1e-10)Node1866:1e-10)Node1862:0.000623,(KC882793:0.000623,KC882678:1e-10)Node1993:0.000623)Node1861:1e-10)Node1855:1e-10)Node1839:1e-10,(KC883367:0.001871,KC883377:0.000623)Node1996:1e-10)Node1838:1e-10)Node1834:1e-10)Node1832:1e-10)Node1632:1e-10)Node1620:0.001248,KC883424:0.002499)Node1619:1e-10)Node1535:1e-10,KC883374:0.000623)Node1534:1e-10,(((KC883353:0.000623,KC883038:1e-10)Node2003:0.000623,KC882999:0.001246)Node2002:1e-10,(((KC892260:0.00125,KF598738:0.001249)Node2009:0.001873,((CY135084:0.001871,(KC892796:1e-10,KC892829:0.000622)Node2015:1e-10)Node2013:0.003133,(JX978779:0.001885,KC892312:0.001878)Node2018:0.001247)Node2012:0.001248)Node2008:1e-10,CY111222:0.001246)Node2007:1e-10)Node2001:1e-10)Node1533:1e-10,((KC882769:1e-10,(KC883246:0.001873,KC883240:0.000623)Node2025:1e-10)Node2023:1e-10,((KC882719:0.000642,(CY111334:0.001246,KC882526:1e-10)Node2031:0.000623)Node2029:1e-10,(KC882467:1e-10,KC883008:0.000624)Node2034:0.000623)Node2028:1e-10)Node2022:1e-10)Node1532:1e-10)Node1314:1e-10)Node1308:1e-10)Node1306:0.000626)Node1296:0.002505)Node1294:0.004399)Node1270:1e-10,((KC535378:0.001872,KC535375:0.002498)Node2038:1e-10,(GQ385891:0.001248,((((((EU779522:0.001251,(CY037727:1e-10,(FJ179354:0.001877,CY173215:1e-10)Node2052:0.001247)Node2050:1e-10)Node2048:0.000623,(((((GQ385889:0.005007,((((FJ686933:0.001243,FJ179356:0.003117)Node2064:1e-10,EU779500:0.001244)Node2063:1e-10,EU716505:1e-10)Node2062:1e-10,GQ895034:0.001244)Node2061:1e-10)Node2059:0.000622,((GQ385909:0.006281,FJ686928:0.001252)Node2071:0.000618,(HQ616671:0.003128,(CY172175:1e-10,CY037743:0.001246)Node2076:1e-10)Node2074:0.000623)Node2070:1e-10)Node2058:1e-10,((CY173583:0.001871,(CY044812:1e-10,(CY044692:0.000623,FJ179350:0.000622)Node2084:1e-10)Node2082:0.000623)Node2080:1e-10,CY173263:0.000623)Node2079:1e-10)Node2057:1e-10,(((((((((CY173095:0.001245,(((CY173191:1e-10,CY037703:0.001247)Node2100:0.000622,((CY035062:0.000623,(CY035182:0.000623,(CY035046:1e-10,CY035166:0.000622)Node2108:1e-10)Node2106:1e-10)Node2104:0.001245,(CY039423:0.000622,CY035158:1e-10)Node2111:1e-10)Node2103:0.000622)Node2099:1e-10,((((((CY173255:0.001871,(CY044748:1e-10,GQ385846:0.001247)Node2121:0.000623)Node2119:1e-10,((((((((((((CY027075:0.000623,(EU199367:1e-10,(((CY172823:0.000623,CY025421:0.001247)Node2141:1e-10,((CY028371:0.000623,CY027107:1e-10)Node2145:0.000623,CY026827:0.000623)Node2144:1e-10)Node2140:1e-10,(CY028475:0.001246,CY025707:0.001246)Node2149:1e-10)Node2139:1e-10)Node2137:1e-10)Node2135:1e-10,(CY027683:0.000623,EU100698:0.001245)Node2152:1e-10)Node2134:0.000623,(EU516067:0.001247,(((CY027563:1e-10,EU516070:0.002498)Node2159:1e-10,((EU199358:0.000623,EU516202:0.001871)Node2163:1e-10,EU516064:0.000623)Node2162:1e-10)Node2158:1e-10,(CY025851:0.001247,EU779524:0.000622)Node2167:1e-10)Node2157:1e-10)Node2155:0.000623)Node2133:1e-10,((EU199378:1e-10,JF340081:0.001244)Node2171:0.000622,CY037575:0.006298)Node2170:1e-10)Node2132:1e-10,EU199377:0.00125)Node2131:1e-10,(((CY172847:0.000623,CY025643:1e-10)Node2178:0.000623,(CY172839:0.000623,CY035882:0.001247)Node2181:1e-10)Node2177:0.001247,(((((((CY026251:0.002497,CY092241:0.00125)Node2190:0.000624,CY026019:0.000623)Node2189:1e-10,CY026787:1e-10)Node2188:1e-10,(CY172815:0.000623,EU199285:1e-10)Node2195:0.000623)Node2187:1e-10,(((CY027587:1e-10,EU199346:0.001248)Node2200:0.000623,CY114413:0.001246)Node2199:1e-10,(CY172879:0.000623,((CY026883:1e-10,CY092249:0.001872)Node2207:1e-10,(((CY172855:1e-10,CY172863:0.000623)Node2212:0.000623,(CY025501:0.000623,CY034406:1e-10)Node2215:1e-10)Node2211:0.001247,CY027579:0.001247)Node2210:1e-10)Node2206:0.000623)Node2204:1e-10)Node2198:1e-10)Node2186:1e-10,((CY026243:0.001871,CY172799:1e-10)Node2220:0.000623,(EU516054:0.001873,EU199258:0.00062)Node2223:0.001255)Node2219:1e-10)Node2185:1e-10,(((CY025341:0.002502,(CY172775:0.001247,(CY172903:0.000623,CY172791:1e-10)Node2232:1e-10)Node2230:0.001248)Node2228:1e-10,EU566973:0.006922)Node2227:0.000622,(EU199255:0.003134,(CY172431:0.000621,(((((((((CY172223:0.003127,(CY172191:0.001254,(CY020069:1e-10,CY020077:0.000623)Node2252:0.000628)Node2250:0.000621)Node2248:1e-10,CY091053:0.002502)Node2247:1e-10,(((CY091541:0.000624,CY172247:1e-10)Node2258:1e-10,(CY172231:0.001248,((CY172239:0.001248,CY172207:0.003131)Node2264:1e-10,CY172271:0.0025)Node2263:1e-10)Node2261:1e-10)Node2257:1e-10,CY091029:0.000624)Node2256:1e-10)Node2246:1e-10,((CY091021:0.002501,EU516031:0.002506)Node2270:1e-10,CY172255:0.000624)Node2269:1e-10)Node2245:1e-10,((AB434112:0.00125,(CY172751:0.000624,(EU100720:0.00187,(EU199363:0.003752,(EU100695:0.000623,(CY025739:0.000623,(CY172895:0.000623,EU199380:0.001871)Node2287:1e-10)Node2285:1e-10)Node2283:0.002497)Node2281:1e-10)Node2279:0.000623)Node2277:0.003133)Node2275:0.000625,(((CY091501:1e-10,CY172287:0.001873)Node2292:1e-10,(CY091013:0.001873,CY025843:0.001247)Node2295:1e-10)Node2291:0.001249,AB434113:0.006916)Node2290:1e-10)Node2274:1e-10)Node2244:1e-10,(CY091045:0.001247,(EU516029:0.001262,CY172279:0.001248)Node2301:1e-10)Node2299:0.001873)Node2243:1e-10,(CY091533:0.002501,((CY026147:0.002503,AB434111:0.003764)Node2307:1e-10,((((CY014159:0.001248,(CY020133:0.000625,CY019859:1e-10)Node2315:1e-10)Node2313:0.00125,((CY172311:0.001871,(CY019325:0.000623,(CY020085:1e-10,CY020093:0.000624)Node2323:1e-10)Node2321:0.001256)Node2319:0.002511,(((CY013232:1e-10,((CY172263:1e-10,CY091069:0.000624)Node2331:0.000624,CY172319:0.000624)Node2330:1e-10)Node2328:1e-10,CY172391:0.000624)Node2327:1e-10,((CY172335:0.000624,CY172351:1e-10)Node2337:0.000624,(CY172423:1e-10,CY172487:0.000623)Node2340:1e-10)Node2336:0.000623)Node2326:1e-10)Node2318:0.000624)Node2312:0.000625,(EU199252:0.003756,(CY090981:0.003772,CY012792:0.001258)Node2345:0.000617)Node2343:1e-10)Node2311:1e-10,(((CY172463:0.005037,(CY172343:0.002509,((CY172215:0.00125,(CY019851:0.000624,(CY172447:0.000624,CY020101:1e-10)Node2359:1e-10)Node2357:0.00125)Node2355:1e-10,((((CY172455:0.000624,(CY172303:1e-10,CY172415:0.001875)Node2367:0.000624)Node2365:1e-10,(CY172503:0.00125,CY172383:0.000624)Node2370:1e-10)Node2364:0.00063,CY091085:0.002505)Node2363:0.00062,CY091077:0.00125)Node2362:1e-10)Node2354:0.000626)Node2352:0.001248)Node2350:0.001254,CY172295:0.0025)Node2349:1e-10,CY172199:0.002501)Node2348:1e-10)Node2310:1e-10)Node2306:1e-10)Node2304:0.000624)Node2242:1e-10,(((((CY092217:0.003119,(CY025485:0.001283,EU516019:0.00059)Node2383:0.008843)Node2381:1e-10,(CY091429:0.001867,CY114389:0.006258)Node2386:1e-10)Node2380:0.001868,((CY002440:0.000622,CY002056:1e-10)Node2390:0.000622,CY002016:0.002499)Node2389:1e-10)Node2379:1e-10,((((CY002080:0.000622,((CY002064:0.001873,(CY002456:0.000626,(CY002048:0.00062,CY002032:0.001249)Node2404:0.001871)Node2402:0.001243)Node2400:0.003763,((AB434109:0.006307,(((((((CY088198:0.001245,CY088475:0.000621)Node2416:1e-10,CY000257:0.000621)Node2415:1e-10,(((CY107130:1e-10,CY088262:0.000621)Node2422:0.000621,CY088038:0.000621)Node2421:1e-10,CY088014:1e-10)Node2420:1e-10)Node2414:1e-10,CY088086:0.001867)Node2413:1e-10,(CY087982:0.001244,(CY000957:0.001866,(CY107082:1e-10,CY088406:0.000621)Node2432:0.000621)Node2430:1e-10)Node2428:0.000621)Node2412:0.002494,(((CY112957:0.003135,CY006859:0.001253)Node2437:0.000616,(((CY000721:0.001243,(CY114493:1e-10,(CY090885:0.00062,((CY000989:1e-10,CY001381:0.001864)Node2449:1e-10,(CY006659:0.001241,CY003793:0.001863)Node2452:1e-10)Node2448:1e-10)Node2446:0.001863)Node2444:0.002488)Node2442:1e-10,(((((CY001792:0.000621,(CY001600:0.00062,CY002368:0.001865)Node2461:1e-10)Node2459:1e-10,(CY001816:0.00062,CY001872:1e-10)Node2464:0.00062)Node2458:1e-10,((((((CY001864:0.000621,CY002168:0.000621)Node2472:1e-10,((CY002552:0.000621,CY002376:1e-10)Node2476:0.00062,((CY001992:0.001243,(CY002120:1e-10,(CY003592:0.000621,CY003584:0.000621)Node2484:1e-10)Node2482:0.000621)Node2480:1e-10,CY001856:0.00062)Node2479:1e-10)Node2475:1e-10)Node2471:1e-10,(CY003576:1e-10,(CY001664:0.001242,((CY001485:0.001242,CY001768:0.001242)Node2493:1e-10,CY001592:0.00062)Node2492:1e-10)Node2490:1e-10)Node2488:1e-10)Node2470:1e-10,((((CY007635:0.001241,CY002384:1e-10)Node2500:0.00062,CY002560:0.001242)Node2499:1e-10,((CY003600:0.001242,(CY001840:1e-10,(CY001808:0.000621,CY003616:0.001242)Node2509:1e-10)Node2507:1e-10)Node2505:0.000621,CY002336:0.001242)Node2504:1e-10)Node2498:1e-10,CY001608:0.001242)Node2497:1e-10)Node2469:1e-10,(CY001752:0.000621,CY001936:0.001242)Node2514:1e-10)Node2468:1e-10,CY002296:0.001242)Node2467:1e-10)Node2457:1e-10,((CY002304:0.002489,(CY006163:0.001242,CY003632:0.00062)Node2521:1e-10)Node2519:0.00062,((CY001920:0.003739,((CY001912:0.002498,(((CY001504:1e-10,CY006060:0.001241)Node2532:0.00062,((CY001744:1e-10,CY002136:0.00124)Node2536:0.00062,((CY114309:0.003746,(CY006899:0.001874,CY112901:0.001863)Node2542:0.002496)Node2540:0.000618,(((((((CY006579:0.001245,CY006283:0.000621)Node2551:0.001244,CY007979:0.001864)Node2550:1e-10,(CY006571:0.000621,(((CY039882:0.00062,(CY039884:1e-10,(CY039883:0.001241,CY039885:0.000626)Node2563:1e-10)Node2561:1e-10)Node2559:0.001242,CY006531:0.001864)Node2558:1e-10,((((CY006459:0.000621,((CY006227:0.00062,CY006547:0.000621)Node2573:1e-10,((CY008924:0.00062,(CY006451:0.000623,(CY008940:0.000622,CY008532:1e-10)Node2581:0.000622)Node2579:0.000621)Node2577:1e-10,(CY006603:1e-10,CY006483:0.00062)Node2584:0.00062)Node2576:1e-10)Node2572:1e-10)Node2570:1e-10,CY006515:0.001242)Node2569:1e-10,(CY006627:0.000621,CY006467:0.000621)Node2588:1e-10)Node2568:1e-10,(CY008180:0.00062,(CY006275:1e-10,CY006595:0.000621)Node2593:1e-10)Node2591:1e-10)Node2567:1e-10)Node2557:0.000621)Node2555:0.000621)Node2549:1e-10,((CY006499:0.001241,(CY006491:0.001863,((CY006635:0.00062,(CY006235:1e-10,CY006787:0.001241)Node2604:0.001242)Node2602:1e-10,(CY006619:0.001241,CY006507:0.001242)Node2607:1e-10)Node2601:0.00062)Node2599:1e-10)Node2597:0.00062,(((CY036847:0.002495,CY010004:0.001867)Node2612:0.000621,((CY012200:1e-10,CY009500:0.00062)Node2616:0.000621,((CY010604:0.000621,(CY009660:1e-10,(CY015516:0.00062,CY010052:0.00062)Node2624:1e-10)Node2622:1e-10)Node2620:1e-10,CY011264:0.00062)Node2619:0.003735)Node2615:1e-10)Node2611:1e-10,(((CY010028:0.001242,CY009732:0.001242)Node2630:1e-10,((CY010012:0.00062,(CY011424:0.000621,(CY009708:1e-10,(CY011256:1e-10,CY010612:0.002487)Node2640:0.000621)Node2638:1e-10)Node2636:1e-10)Node2634:0.001244,(CY009748:0.000621,(CY012208:1e-10,CY011136:0.000621)Node2645:1e-10)Node2643:0.001244)Node2633:0.00062)Node2629:0.001875,(((CY010020:0.002497,CY011416:0.001237)Node2650:0.001252,(CY009484:0.00062,CY010060:1e-10)Node2653:1e-10)Node2649:0.005658,((((CY010036:1e-10,(CY039879:0.002489,(CY039880:0.000621,CY039878:0.001243)Node2663:1e-10)Node2661:0.002487)Node2659:0.001602,(CY009740:0.001606,(CY009516:0.001242,(((CY009476:0.00062,CY009676:0.00062)Node2672:1e-10,(((CY009652:0.001241,CY009468:0.001241)Node2677:1e-10,CY009460:0.00062)Node2676:1e-10,CY009684:1e-10)Node2675:1e-10)Node2671:0.00062,(CY006475:0.00124,(CY114485:0.002486,CY006587:1e-10)Node2684:0.001867)Node2682:0.001246)Node2670:1e-10)Node2668:0.002136)Node2666:0.001862)Node2658:0.001507,(CY114277:0.001242,CY112861:0.002497)Node2687:0.002496)Node2657:1e-10,(((CY010628:0.000619,(CY010716:0.002485,CY010516:0.001239)Node2694:1e-10)Node2692:0.000619,(CY011816:0.005021,(CY009644:0.004359,(CY009996:0.001865,(CY009908:0.00062,(CY009700:0.000619,CY009900:0.000619)Node2705:1e-10)Node2703:0.000619)Node2701:1e-10)Node2699:0.003772)Node2697:0.000589)Node2691:1e-10,(((CY012728:1e-10,CY013701:0.000621)Node2710:0.001243,((((CY012760:0.001239,CY013200:0.001239)Node2716:1e-10,((CY011888:0.002491,CY012968:0.002493)Node2720:0.003123,((((CY012752:0.000619,CY012120:0.001239)Node2726:1e-10,CY013717:0.000619)Node2725:1e-10,((CY013781:0.000619,CY013613:0.000619)Node2731:1e-10,CY013773:1e-10)Node2730:1e-10)Node2724:1e-10,(CY013605:0.00186,(CY013677:1e-10,CY012744:0.000619)Node2737:0.000619)Node2735:1e-10)Node2723:0.000619)Node2719:1e-10)Node2715:1e-10,((CY013693:0.000619,(CY012184:0.002484,((CY013669:0.00124,CY012784:0.000619)Node2746:1e-10,(((CY014143:0.00062,(CY013208:0.001862,CY012168:0.00124)Node2753:1e-10)Node2751:1e-10,((CY013765:0.000619,(CY016483:0.00062,(CY014151:0.00062,CY012136:1e-10)Node2761:1e-10)Node2759:0.000619)Node2757:1e-10,CY013685:0.000619)Node2756:1e-10)Node2750:1e-10,CY012768:1e-10)Node2749:1e-10)Node2745:1e-10)Node2743:0.00124)Node2741:1e-10,((CY112669:0.004353,(CY112556:0.001861,(((((CY011896:0.000619,(CY114085:1e-10,(CY114077:0.001861,CY112621:0.001861)Node2779:1e-10)Node2777:0.000619)Node2775:1e-10,(CY015540:0.001239,(CY114157:0.001239,CY012976:1e-10)Node2784:0.000619)Node2782:1e-10)Node2774:1e-10,(((CY012576:0.003105,CY011488:0.00498)Node2789:1e-10,(CY012280:0.001239,(CY011912:1e-10,CY011944:0.000619)Node2794:1e-10)Node2792:0.000619)Node2788:1e-10,CY011936:1e-10)Node2787:1e-10)Node2773:1e-10,((CY012592:0.00124,CY013016:0.00062)Node2799:0.001239,((((((CY016427:1e-10,CY012448:0.003109)Node2807:0.00062,CY012264:0.000619)Node2806:1e-10,CY013000:1e-10)Node2805:1e-10,(CY011856:1e-10,CY012560:0.000619)Node2812:0.001238)Node2804:1e-10,(((CY013359:0.000619,CY013335:0.000619)Node2817:1e-10,(CY011576:0.000619,CY012992:0.001859)Node2820:1e-10)Node2816:0.00062,(CY013367:0.001244,CY012944:0.000617)Node2823:0.00124)Node2815:1e-10)Node2803:1e-10,(CY012952:0.000619,CY012552:0.000619)Node2826:1e-10)Node2802:1e-10)Node2798:0.001238)Node2772:1e-10,(((CY113997:0.001238,CY011384:0.000619)Node2831:1e-10,CY012272:0.000619)Node2830:1e-10,(CY011872:0.001238,((CY010988:0.001863,CY012584:0.001862)Node2838:0.000619,((((((CY011920:0.002481,CY012936:0.001238)Node2846:1e-10,CY013008:0.000619)Node2845:1e-10,(CY012960:1e-10,CY012568:0.000619)Node2850:1e-10)Node2844:1e-10,CY012544:0.000619)Node2843:1e-10,(CY013024:0.001239,CY012984:0.001239)Node2854:1e-10)Node2842:1e-10,(CY012536:0.00248,CY113989:0.000619)Node2857:1e-10)Node2841:1e-10)Node2837:0.001239)Node2835:1e-10)Node2829:1e-10)Node2771:1e-10)Node2769:0.00186)Node2767:1e-10,(CY112605:0.001243,(CY012224:0.006953,(((((CY012512:0.000619,(CY012896:0.00062,CY012232:0.00062)Node2870:0.000621)Node2868:1e-10,CY011544:0.00124)Node2867:1e-10,(CY011848:1e-10,((((CY011328:1e-10,CY114221:0.000619)Node2879:0.001241,CY011560:0.00124)Node2878:1e-10,((CY012456:0.000619,CY011824:0.00124)Node2884:1e-10,CY017283:0.000619)Node2883:1e-10)Node2877:1e-10,((CY012912:0.000619,CY011336:0.00124)Node2889:1e-10,(CY011520:0.001239,CY011504:0.000619)Node2892:1e-10)Node2888:1e-10)Node2876:1e-10)Node2874:1e-10)Node2866:1e-10,((CY011344:1e-10,CY011568:0.000621)Node2896:0.000619,(CY017291:0.001872,CY012472:0.001243)Node2899:0.000621)Node2895:1e-10)Node2865:1e-10,(CY011360:0.001868,(CY012256:0.001242,(CY011352:1e-10,CY013327:0.00062)Node2906:1e-10)Node2904:1e-10)Node2902:0.00062)Node2864:0.002439)Node2862:0.008263)Node2860:0.000618)Node2766:1e-10)Node2740:1e-10)Node2714:1e-10,((((((CY012528:0.001859,(CY112629:0.002484,CY114069:0.001861)Node2916:1e-10)Node2914:0.003111,((CY012128:0.003106,(CY112581:0.000611,CY112589:0.001249)Node2922:0.001248)Node2920:1e-10,(CY113749:0.005006,(((CY112452:0.000619,CY112484:0.000619)Node2929:0.003104,(CY043728:0.001859,(CY113605:0.000618,(((CY112532:0.001238,CY113621:0.001237)Node2938:1e-10,CY035230:0.001237)Node2937:1e-10,(CY112444:1e-10,(CY113757:0.000618,(((CY113701:0.000618,(CY113589:0.000618,CY113573:1e-10)Node2950:0.000618)Node2948:1e-10,((CY113797:0.000618,(CY113813:1e-10,CY113869:0.000618)Node2956:1e-10)Node2954:0.000618,CY112508:0.00248)Node2953:1e-10)Node2947:1e-10,((CY113805:0.001236,CY113693:0.001237)Node2961:1e-10,CY113709:1e-10)Node2960:1e-10)Node2946:1e-10)Node2944:0.000618)Node2942:1e-10)Node2936:1e-10)Node2934:0.000618)Node2932:1e-10)Node2928:0.005042,((CY113773:0.00062,(CY113765:0.002485,(CY113925:1e-10,CY113661:0.00062)Node2970:1e-10)Node2968:0.00062)Node2966:0.004996,(((((CY113725:0.000618,CY113877:0.001241)Node2977:0.001869,((CY113933:1e-10,CY113941:0.000621)Node2981:0.004372,(CY113901:0.00062,CY114061:0.001862)Node2984:0.000621)Node2980:0.002485)Node2976:0.001242,CY113829:0.003731)Node2975:1e-10,CY113861:0.00186)Node2974:1e-10,CY113741:0.003732)Node2973:0.002501)Node2965:0.001178)Node2927:0.006975)Node2925:0.005015)Node2919:0.000614)Node2913:0.000625,(CY113909:1e-10,CY114045:0.00751)Node2990:0.000619)Node2912:1e-10,(CY013168:0.001865,(CY012736:0.002482,CY012144:0.00062)Node2995:0.000617)Node2993:0.001243)Node2911:0.001239,(CY013192:0.001244,CY013733:0.001245)Node2998:0.002483)Node2910:1e-10,(CY114053:0.00436,CY113981:0.002482)Node3001:1e-10)Node2909:0.00186)Node2713:0.000617)Node2709:0.005734,((CY112797:0.004403,((((CY010708:1e-10,(CY011464:0.001242,(CY011448:0.001244,CY010668:0.00062)Node3014:1e-10)Node3012:1e-10)Node3010:1e-10,(CY010652:1e-10,CY114285:0.001863)Node3017:0.00062)Node3009:0.00062,(CY011456:0.003732,(CY012216:0.000621,CY010724:1e-10)Node3022:0.001863)Node3020:1e-10)Node3008:0.001866,(CY114213:0.002542,((CY010620:1e-10,CY010684:0.000619)Node3028:0.001865,((CY010692:1e-10,((CY010732:0.001861,CY011808:0.00062)Node3035:1e-10,CY010748:1e-10)Node3034:0.00062)Node3032:1e-10,CY010636:0.00062)Node3031:0.00062)Node3027:0.000617)Node3025:0.000625)Node3007:0.000597)Node3005:0.003135,(CY017299:0.006914,((CY013311:0.001242,CY011536:0.000619)Node3043:0.001236,(CY012928:0.000619,(((CY114189:0.001861,CY011320:0.00124)Node3050:1e-10,((CY010700:0.002484,CY011368:0.000619)Node3054:1e-10,CY011840:1e-10)Node3053:1e-10)Node3049:1e-10,(CY012520:0.00062,CY011512:0.000619)Node3058:1e-10)Node3048:1e-10)Node3046:0.001244)Node3042:0.000628)Node3040:0.000618)Node3004:1e-10)Node2708:0.006875)Node2690:0.000619)Node2656:0.001215)Node2648:0.003782)Node2628:0.000613)Node2610:0.006878)Node2596:1e-10)Node2548:1e-10,(((((CY009988:0.001867,(KF805640:1e-10,(KF805656:1e-10,KF805688:0.005008)Node3069:0.003118)Node3067:0.001868)Node3065:0.000625,(CY008964:0.001243,(CY006443:0.000621,CY008980:0.000621)Node3074:1e-10)Node3072:0.000621)Node3064:1e-10,CY006771:0.001865)Node3063:1e-10,((CY006795:0.00249,((CY006563:0.000621,CY006539:0.002493)Node3082:1e-10,CY006803:1e-10)Node3081:1e-10)Node3079:0.000621,CY006611:0.000621)Node3078:1e-10)Node3062:1e-10,CY114301:0.001866)Node3061:0.000621)Node2547:1e-10,(CY006068:0.00249,((CY001976:0.001243,CY001832:1e-10)Node3091:0.001244,((CY001904:1e-10,(CY003608:0.000619,CY003624:0.00124)Node3097:1e-10)Node3095:0.001241,(CY001968:0.001864,(CY001413:1e-10,CY002160:0.001865)Node3102:0.000619)Node3100:0.000622)Node3094:0.00062)Node3090:0.002496)Node3088:0.00188)Node2546:0.00062,(CY003560:0.001245,CY002576:0.001242)Node3105:0.000623)Node2545:0.001242)Node2539:1e-10)Node2535:1e-10)Node2531:0.000615,CY002544:0.004372)Node2530:0.001248)Node2528:0.001251,(CY114317:0.004374,((CY000801:0.002491,CY114325:0.005638)Node3112:1e-10,(((CY000665:0.001866,CY000737:0.001243)Node3117:1e-10,(((((CY001445:0.000622,(CY000729:1e-10,(CY003448:0.000621,(CY003248:0.001244,(CY003817:1e-10,((CY002312:1e-10,CY003232:0.001243)Node3135:0.000621,((CY003280:1e-10,CY000809:0.001243)Node3139:1e-10,CY000689:0.001244)Node3138:1e-10)Node3134:0.000622)Node3132:0.000621)Node3130:1e-10)Node3128:1e-10)Node3126:1e-10)Node3124:0.000622,CY000997:0.000621)Node3123:1e-10,CY000673:0.001244)Node3122:1e-10,CY090909:0.002492)Node3121:1e-10,(((((CY001269:0.000621,(CY001176:0.000621,CY000705:0.001243)Node3152:1e-10)Node3150:1e-10,CY003456:0.000621)Node3149:1e-10,((CY000609:0.000621,(CY001520:0.001245,CY003785:0.000621)Node3159:0.000622)Node3157:1e-10,((CY003272:0.001243,CY000601:0.000621)Node3163:1e-10,(CY000593:0.000621,CY001365:0.00249)Node3166:1e-10)Node3162:1e-10)Node3156:1e-10)Node3148:1e-10,((CY003256:0.001865,CY001005:1e-10)Node3170:1e-10,((CY001245:0.000621,CY003216:0.000621)Node3174:1e-10,(CY000633:0.000621,CY001136:0.002492)Node3177:1e-10)Node3173:1e-10)Node3169:1e-10)Node3147:1e-10,CY000817:0.000621)Node3146:1e-10)Node3120:1e-10)Node3116:0.000621,((((((CY003825:0.001866,((CY003809:0.000624,CY090901:0.001246)Node3189:0.00062,CY003432:0.000621)Node3188:1e-10)Node3186:1e-10,((((((CY000681:0.000621,CY000841:0.000621)Node3198:1e-10,CY001397:0.001867)Node3197:1e-10,CY000657:0.000621)Node3196:1e-10,CY000649:0.000621)Node3195:0.000621,(CY003264:1e-10,CY001277:0.000621)Node3204:0.000621)Node3194:1e-10,CY000457:1e-10)Node3193:1e-10)Node3185:1e-10,((CY000617:0.000621,CY003440:0.000621)Node3209:1e-10,CY003240:0.000621)Node3208:1e-10)Node3184:1e-10,(CY000713:0.000621,CY000697:0.000621)Node3213:1e-10)Node3183:1e-10,(CY001453:0.000622,CY000857:0.000622)Node3216:0.000623)Node3182:1e-10,CY000849:0.001868)Node3181:0.000621)Node3115:1e-10)Node3111:0.000619)Node3109:0.002507)Node2527:0.000611)Node2525:0.000625,CY001824:1e-10)Node2524:0.00062)Node2518:1e-10)Node2456:1e-10,(((((CY112925:0.000622,(CY002816:1e-10,CY000297:0.005)Node3227:0.000621)Node3225:1e-10,((((CY112949:0.0069,(CY003200:1e-10,((AB434107:1e-10,AB434108:0.001244)Node3238:0.000623,(CY000753:0.004399,CY037351:0.001889)Node3241:0.000598)Node3237:0.000623)Node3235:0.000617)Node3233:0.00125,((((((CY003208:0.000622,CY001261:0.001244)Node3249:1e-10,(((CY001317:0.000622,(CY003096:0.001247,CY003184:0.000621)Node3256:0.000623)Node3254:1e-10,CY000481:0.001868)Node3253:1e-10,CY001168:0.002493)Node3252:1e-10)Node3248:1e-10,((CY000209:0.000622,CY000933:0.001245)Node3262:1e-10,CY003424:0.000621)Node3261:1e-10)Node3247:1e-10,(CY000393:0.000622,(CY003168:0.000622,(((CY001072:0.002491,(CY000584:1e-10,CY000585:0.001866)Node3274:1e-10)Node3272:0.000621,(CY002328:1e-10,(CY000941:0.000622,(CY000497:0.001245,CY000625:0.001245)Node3281:1e-10)Node3279:1e-10)Node3277:1e-10)Node3271:0.001244,CY002128:1e-10)Node3270:1e-10)Node3268:1e-10)Node3266:1e-10)Node3246:1e-10,CY000273:0.001244)Node3245:1e-10,((CY000337:0.000621,CY001736:0.002494)Node3287:0.001246,(((CY003152:0.001867,CY003144:1e-10)Node3292:1e-10,((CY001437:0.001244,CY000185:1e-10)Node3296:0.000621,(CY001309:0.000621,CY000321:0.001244)Node3299:1e-10)Node3295:1e-10)Node3291:1e-10,CY000305:0.001866)Node3290:1e-10)Node3286:0.000622)Node3244:0.001244)Node3232:1e-10,((((((CY001144:1e-10,(CY001152:1e-10,CY000489:0.000621)Node3310:0.000621)Node3308:1e-10,CY001160:0.00374)Node3307:0.000621,CY000233:0.001245)Node3306:1e-10,CY000433:0.000622)Node3305:1e-10,(CY001080:0.001889,CY114341:1e-10)Node3316:0.000622)Node3304:1e-10,CY000313:0.000622)Node3303:0.000622)Node3231:0.001244,(CY000569:0.002493,(((((CY000553:1e-10,CY000793:0.000621)Node3326:0.001244,(CY001728:0.001243,(CY001104:1e-10,CY000225:0.000622)Node3331:0.001868)Node3329:1e-10)Node3325:0.000622,(CY000385:0.000622,(CY001128:1e-10,CY000537:0.000622)Node3336:1e-10)Node3334:0.003118)Node3324:1e-10,((((((CY000113:0.000621,(CY000401:0.000621,CY000925:1e-10)Node3346:1e-10)Node3344:0.000621,CY001301:0.001243)Node3343:1e-10,(CY001197:0.002494,CY000417:1e-10)Node3350:1e-10)Node3342:1e-10,(CY003088:0.000621,CY003192:0.000621)Node3353:1e-10)Node3341:1e-10,(CY001333:0.000621,CY003104:0.001243)Node3356:1e-10)Node3340:1e-10,(CY001944:0.001244,(CY003160:0.000621,CY003136:0.000622)Node3361:1e-10)Node3359:0.000621)Node3339:0.000621)Node3323:1e-10,(((((CY091109:0.001868,CY001560:0.004383)Node3368:1e-10,(CY000201:0.001244,CY000409:0.00249)Node3371:1e-10)Node3367:1e-10,CY091101:1e-10)Node3366:1e-10,(((CY003777:0.001868,CY000289:1e-10)Node3377:0.000621,CY003176:0.000621)Node3376:1e-10,(CY000281:1e-10,CY091093:0.000621)Node3381:0.000622)Node3375:1e-10)Node3365:1e-10,(CY001429:0.002489,CY003120:1e-10)Node3384:0.000621)Node3364:1e-10)Node3322:1e-10)Node3320:0.000631)Node3230:0.000621)Node3224:1e-10,CY112941:0.001867)Node3223:0.001237,((CY001544:0.001243,CY000865:0.002507)Node3389:0.00504,(CY112965:0.000624,(CY001461:0.000621,CY000873:0.000625)Node3394:0.002503)Node3392:0.000609)Node3388:0.004476)Node3222:0.006312,CY001880:0.001276)Node3221:0.000592)Node2455:0.001241)Node2441:0.001162,CY114333:0.005708)Node2440:0.019922)Node2436:1e-10,((((((CY088438:0.001866,(CY088270:0.003761,CY000513:0.001247)Node3406:0.001243)Node3404:1e-10,((CY088326:0.001242,CY001632:0.001245)Node3410:1e-10,(CY000073:0.001242,(((CY000785:0.00187,CY000777:1e-10)Node3417:0.000621,(((((CY000265:1e-10,(CY000909:0.001242,CY000377:0.000621)Node3426:1e-10)Node3424:1e-10,CY000769:0.000621)Node3423:1e-10,(CY000361:0.000621,CY001221:0.000621)Node3430:1e-10)Node3422:1e-10,CY000177:0.000621)Node3421:0.000621,(CY000129:1e-10,CY001512:0.000621)Node3434:0.001242)Node3420:1e-10)Node3416:1e-10,CY000369:1e-10)Node3415:1e-10)Node3413:0.001242)Node3409:0.000621)Node3403:1e-10,(((CY088214:0.00374,(CY009260:1e-10,CY009252:0.001243)Node3442:0.000621)Node3440:1e-10,(((CY000193:0.000621,(((CY001061:0.000621,CY001341:0.001866)Node3451:1e-10,(CY000009:0.000621,CY000965:0.001243)Node3454:1e-10)Node3450:1e-10,(CY000249:1e-10,CY001648:0.001245)Node3457:0.000621)Node3449:0.001243)Node3447:1e-10,(CY000917:1e-10,CY008916:0.001243)Node3460:1e-10)Node3446:1e-10,((((CY001285:0.002489,(CY001045:0.000621,(CY001624:1e-10,((((CY000161:0.000621,((((CY000901:0.001242,CY000169:0.001243)Node3480:1e-10,(CY001213:1e-10,CY000973:0.000621)Node3483:1e-10)Node3479:1e-10,(CY000145:1e-10,((CY001293:0.000621,CY002344:0.000621)Node3489:0.000621,CY000033:0.001868)Node3488:1e-10)Node3486:0.000621)Node3478:1e-10,CY000089:0.000621)Node3477:0.000621)Node3475:1e-10,CY001064:0.000621)Node3474:1e-10,CY000105:0.001243)Node3473:0.001242,(CY001021:0.001243,CY000057:0.001867)Node3496:1e-10)Node3472:1e-10)Node3470:1e-10)Node3468:1e-10)Node3466:0.000621,CY008892:0.000621)Node3465:1e-10,CY000001:0.000621)Node3464:1e-10,((CY000761:0.001873,CY000889:0.000627)Node3502:0.000616,CY001229:0.000621)Node3501:1e-10)Node3463:1e-10)Node3445:1e-10)Node3439:0.000621,((CY088350:0.001242,(CY088134:0.000621,CY088094:0.001244)Node3509:1e-10)Node3507:0.002519,(CY088006:1e-10,((((((CY107146:0.000622,CY107170:0.000621)Node3519:1e-10,CY087976:1e-10)Node3518:1e-10,((CY088278:0.000622,CY088334:1e-10)Node3524:0.001244,(CY088230:0.000622,CY088430:0.000621)Node3527:1e-10)Node3523:1e-10)Node3517:1e-10,CY107074:0.001245)Node3516:0.001244,((((CY107154:0.001245,CY000561:0.001245)Node3534:1e-10,(CY088310:0.001245,CY000949:0.001244)Node3537:1e-10)Node3533:1e-10,((((CY088182:0.003126,CY087998:1e-10)Node3543:0.000622,(((CY000081:0.001245,(CY087990:1e-10,(CY088150:0.000624,(CY088118:1e-10,CY088110:0.000624)Node3554:0.00062)Node3552:0.000625)Node3550:1e-10)Node3548:0.000622,(CY088022:1e-10,CY088054:0.001246)Node3557:0.000622)Node3547:1e-10,((CY088246:0.000622,(CY088174:0.00125,CY088449:0.000619)Node3563:0.001248)Node3561:1e-10,(CY088318:1e-10,(CY088102:0.00187,CY008876:1e-10)Node3568:0.000622)Node3566:0.000622)Node3560:1e-10)Node3546:1e-10)Node3542:1e-10,CY088414:0.000622)Node3541:1e-10,((CY001037:1e-10,(CY000473:0.000621,CY088222:0.001244)Node3575:1e-10)Node3573:0.000622,CY088070:0.000622)Node3572:1e-10)Node3540:1e-10)Node3532:1e-10,(((CY088254:0.000622,CY088206:0.000622)Node3581:1e-10,CY088374:0.001245)Node3580:1e-10,CY088062:0.000622)Node3579:1e-10)Node3531:1e-10)Node3515:0.000621,CY088046:0.000622)Node3514:1e-10)Node3512:0.000623)Node3506:0.000621)Node3438:1e-10)Node3402:1e-10,CY009244:1e-10)Node3401:1e-10,CY000121:0.001242)Node3400:0.001867,(CY001373:0.001245,(((CY003680:0.001867,CY001253:0.000621)Node3593:1e-10,CY001536:1e-10)Node3592:1e-10,((CY114357:0.00187,((HQ166052:1e-10,CY112981:0.001246)Node3601:0.000622,CY112973:0.000622)Node3600:1e-10)Node3598:0.001245,CY001469:0.001867)Node3597:1e-10)Node3591:1e-10)Node3589:0.001244)Node3399:1e-10)Node2435:0.000623)Node2411:2.4e-05,(CY001640:0.000622,CY000025:1e-10)Node3606:0.00184)Node2410:0.000626)Node2408:0.003091,(CY091213:1e-10,(CY091221:0.001243,CY088366:0.003118)Node3611:1e-10)Node3609:1e-10)Node2407:0.000622)Node2399:0.002495)Node2397:1e-10,((CY002464:0.000622,((CY006131:1e-10,CY002736:0.001245)Node3618:1e-10,((CY002256:1e-10,CY002024:0.001247)Node3622:0.000622,CY002584:0.001245)Node3621:1e-10)Node3617:1e-10)Node3615:0.000623,(CY090989:0.001873,CY091005:0.001875)Node3626:0.000623)Node3614:0.000622)Node2396:1e-10,(CY003040:0.001245,CY006371:0.003745)Node3629:1e-10)Node2395:1e-10,((CY008516:1e-10,(CY003056:0.003117,(CY003408:0.001243,CY002600:1e-10)Node3637:1e-10)Node3635:0.001868)Node3633:1e-10,(((CY002216:0.001871,(CY003664:0.001869,(CY002472:0.000619,((CY003648:0.001868,CY003640:0.00187)Node3649:1e-10,(CY009268:1e-10,CY006291:0.000622)Node3652:1e-10)Node3648:0.000625)Node3646:0.001871)Node3644:1e-10)Node3642:0.000622,(CY006076:0.000622,(CY002408:0.001245,CY091125:0.000622)Node3657:1e-10)Node3655:0.00187)Node3641:1e-10,(CY002280:0.001869,((((((CY002424:0.002493,CY002488:0.000623)Node3667:1e-10,((((CY019165:0.001245,CY003336:0.000622)Node3673:1e-10,CY002760:1e-10)Node3672:1e-10,CY002416:0.000622)Node3671:1e-10,((CY002264:0.000622,CY002240:0.001245)Node3679:1e-10,CY003032:0.000622)Node3678:1e-10)Node3670:1e-10)Node3666:0.000622,((CY006435:1e-10,CY002192:0.002497)Node3684:1e-10,((CY002040:1e-10,CY002720:0.000622)Node3688:0.000622,CY090997:0.001245)Node3687:1e-10)Node3683:1e-10)Node3665:0.001869,CY003048:0.002493)Node3664:1e-10,(CY002072:0.000622,CY091133:0.003746)Node3693:1e-10)Node3663:1e-10,((CY002480:0.000622,(((CY002592:0.000622,CY019269:0.000622)Node3701:1e-10,(CY019301:1e-10,CY003416:0.000622)Node3704:1e-10)Node3700:1e-10,(((CY002432:0.001254,CY002728:0.000622)Node3709:1e-10,CY002008:0.001246)Node3708:1e-10,(CY002208:0.000622,CY019253:0.000623)Node3713:1e-10)Node3707:1e-10)Node3699:1e-10)Node3697:0.001245,CY002184:0.001245)Node3696:1e-10)Node3662:1e-10)Node3660:0.000622)Node3640:1e-10)Node3632:1e-10)Node2394:1e-10)Node2378:0.000622,CY002000:1e-10)Node2377:0.005015)Node2241:0.002511,(EU199359:0.002519,(((EU199276:1e-10,(CY025835:0.001246,(CY030197:0.00251,((CY114397:0.000624,(EU516034:0.002502,EU199343:0.001246)Node3731:1e-10)Node3729:1e-10,CY030205:0.002499)Node3728:0.000629)Node3726:0.000617)Node3724:1e-10)Node3722:1e-10,CY026195:0.001247)Node3721:0.000622,((((EU199279:1e-10,(EU199272:0.001867,CY025747:0.001868)Node3741:1e-10)Node3739:1e-10,(CY172831:0.001244,(CY172783:0.000622,CY025907:0.001245)Node3746:0.001246)Node3744:1e-10)Node3738:0.001244,CY172767:0.001871)Node3737:1e-10,CY025859:0.002495)Node3736:1e-10)Node3720:0.001235)Node3718:0.003786)Node2240:0.000619)Node2238:0.002515)Node2236:0.001876)Node2226:1e-10)Node2184:0.000623)Node2176:1e-10)Node2130:1e-10,(CY172759:1e-10,(EU199281:1e-10,EU199266:0.000623)Node3753:0.001247)Node3751:1e-10)Node2129:1e-10,((((((((((EU199282:0.000623,CY026707:0.000623)Node3765:1e-10,(EU199364:0.001247,CY025723:0.000623)Node3768:1e-10)Node3764:1e-10,CY027499:0.001871)Node3763:1e-10,((CY028740:1e-10,CY026275:0.000623)Node3773:0.001247,CY025755:0.000623)Node3772:1e-10)Node3762:1e-10,((CY025603:0.001247,EU516044:0.001247)Node3778:1e-10,(((CY025715:0.000623,EU199344:0.002496)Node3783:1e-10,CY026555:1e-10)Node3782:1e-10,((CY030053:0.001247,EU199283:0.000623)Node3788:1e-10,CY172743:0.000623)Node3787:1e-10)Node3781:1e-10)Node3777:1e-10)Node3761:1e-10,CY025731:0.001871)Node3760:1e-10,(((EU516207:0.001247,(EU885520:0.000623,(EU779508:0.001875,EU516215:0.001248)Node3799:1e-10)Node3797:1e-10)Node3795:0.001873,(((EU885497:0.001247,EU716462:1e-10)Node3804:0.000623,(CY173271:1e-10,EU567008:0.000623)Node3807:0.000623)Node3803:1e-10,((CY044764:0.001248,((EU516213:1e-10,EU779510:0.0025)Node3814:0.000623,EU516203:0.000623)Node3813:1e-10)Node3811:0.001247,EU516032:0.002498)Node3810:1e-10)Node3802:1e-10)Node3794:0.000623,EU199379:0.001246)Node3793:1e-10)Node3759:1e-10,((CY027571:0.000623,CY026603:0.001874)Node3821:1e-10,((EU100722:1e-10,(EU199262:0.000621,EU199261:1e-10)Node3827:0.001244)Node3825:0.000623,CY025349:0.000623)Node3824:1e-10)Node3820:1e-10)Node3758:1e-10,(((EU516210:0.001246,(JQ988027:0.004381,(EU516076:0.001873,((((EU516071:0.000623,EU516046:1e-10)Node3842:0.000623,EU516062:0.001247)Node3841:1e-10,EU516048:0.000623)Node3840:1e-10,(EU516065:0.000623,EU516204:0.000622)Node3847:1e-10)Node3839:1e-10)Node3837:0.000624)Node3835:1e-10)Node3833:0.000621,(((EU516206:0.001871,EU516105:0.001872)Node3852:1e-10,CY028443:1e-10)Node3851:1e-10,((EU199368:0.001249,(((CY037863:0.001876,(CY037567:0.001245,(CY038791:0.000623,CY038815:1e-10)Node3865:1e-10)Node3863:0.001244)Node3861:0.001256,(EU516214:0.000609,EU885540:0.001892)Node3868:0.000638)Node3860:0.000624,(EU779498:0.00126,(EU779520:0.001249,CY036967:0.001252)Node3873:0.001884)Node3871:0.000613)Node3859:0.000625)Node3857:0.001875,(CY173111:0.002504,(((CY044500:0.000623,CY044461:0.000623)Node3880:1e-10,(EU885526:1e-10,EU779532:0.000623)Node3883:1e-10)Node3879:1e-10,CY173183:0.000623)Node3878:0.001252)Node3876:0.000619)Node3856:1e-10)Node3850:1e-10)Node3832:0.000623,(EU566995:0.00314,EU516218:0.002505)Node3887:0.00062)Node3831:1e-10)Node3757:0.000623,CY034414:0.001247)Node3756:1e-10)Node2128:1e-10,(CY025277:0.001247,(CY026771:0.000625,(EU199257:0.001873,CY027539:1e-10)Node3895:0.000625)Node3893:0.000623)Node3891:1e-10)Node2127:0.000623,(JQ655462:0.004395,((CY173175:0.003133,CY114405:0.001877)Node3901:0.001254,((((EU779526:1e-10,EU885507:0.002498)Node3907:0.000622,(EU716476:0.000622,EU779506:1e-10)Node3910:1e-10)Node3906:0.000623,((((CY044620:0.000624,EU716459:0.000625)Node3916:1e-10,CY036999:0.001249)Node3915:1e-10,((CY044708:0.001248,((EU885518:1e-10,FJ686925:0.000623)Node3924:0.000624,(CY038847:0.001251,CY037495:0.000625)Node3927:0.000623)Node3923:0.000624)Node3921:1e-10,(((CY037319:0.001874,((((CY037735:0.000624,EU885532:0.000624)Node3937:1e-10,((CY039111:1e-10,((((((CY044333:1e-10,EU716465:0.000624)Node3948:0.000624,CY173087:0.000624)Node3947:1e-10,(CY038831:0.003126,EU851995:0.000624)Node3952:1e-10)Node3946:0.000624,EU885501:0.001249)Node3945:1e-10,(FJ532091:0.001248,EU716471:0.001249)Node3956:1e-10)Node3944:1e-10,(EU779516:0.00125,(EU716492:1e-10,(CY038495:0.000624,CY044540:0.000623)Node3963:1e-10)Node3961:0.000622)Node3959:0.001254)Node3943:1e-10)Node3941:1e-10,CY044596:0.000624)Node3940:1e-10)Node3936:1e-10,(((CY037543:0.001249,CY044445:0.001248)Node3969:1e-10,(CY044676:1e-10,CY044636:0.000623)Node3972:0.001248)Node3968:1e-10,CY037647:0.000624)Node3967:1e-10)Node3935:1e-10,CY044588:0.000623)Node3934:1e-10)Node3932:1e-10,(EU716446:0.000624,CY044437:0.001248)Node3977:1e-10)Node3931:1e-10,(CY044644:0.000624,(EU852009:0.002502,(CY037719:0.000624,CY037511:1e-10)Node3984:1e-10)Node3982:0.000624)Node3980:1e-10)Node3930:1e-10)Node3920:1e-10)Node3914:1e-10,CY037799:0.003765)Node3913:1e-10)Node3905:0.004227,(FJ009476:0.004251,FJ009467:0.003336)Node3988:0.003779)Node3904:0.000806)Node3900:0.001248)Node3898:1e-10)Node2126:0.003126,((CY069517:0.000624,CY069429:1e-10)Node3992:0.004988,((KC535417:0.001872,((GQ894995:0.001871,(CY173519:1e-10,(KC535345:0.000623,(CY113037:1e-10,CY068081:0.000623)Node4005:1e-10)Node4003:0.001247)Node4001:1e-10)Node3999:1e-10,CY080450:0.001247)Node3998:0.00125)Node3996:0.001925,(FJ009471:0.001248,(FJ009475:0.000624,FJ009468:1e-10)Node4011:1e-10)Node4009:0.002463)Node3995:0.000619)Node3991:0.000665)Node2125:1e-10,(GQ385860:0.003759,(GQ895000:0.001885,GQ385854:0.00693)Node4016:0.000618)Node4014:0.000619)Node2124:1e-10)Node2118:1e-10,(((CY041458:0.000623,(CY036975:0.000622,((GQ385926:0.0025,(KC535336:0.001247,((((CY067229:0.000623,CY068249:0.000623)Node4033:1e-10,(((((((CY068273:0.001871,CY072206:1e-10)Node4042:0.000623,(GQ385866:0.000624,CY092353:0.001248)Node4045:0.00125)Node4041:1e-10,CY053662:1e-10)Node4040:1e-10,(GQ385858:0.0025,(GQ385884:0.000621,GQ385902:1e-10)Node4051:1e-10)Node4049:0.000622)Node4039:1e-10,CY089741:0.001246)Node4038:1e-10,((CY068425:0.000623,CY173559:0.001247)Node4056:1e-10,GQ369928:0.000623)Node4055:1e-10)Node4037:1e-10,((((KC535355:0.001247,GQ369892:0.000623)Node4063:1e-10,(CY093343:0.001247,GQ369883:0.001246)Node4066:1e-10)Node4062:0.000623,(FJ686922:0.000623,GQ385900:0.000625)Node4069:0.000623)Node4061:1e-10,(CY050532:0.001249,(((((KC535315:0.000623,GQ369814:0.000625)Node4078:0.001248,(GQ385838:0.001876,GQ369860:0.00125)Node4081:0.000621)Node4077:1e-10,(CY068361:1e-10,(CY068593:0.001247,GQ385918:0.000623)Node4086:1e-10)Node4084:0.000623)Node4076:1e-10,FJ549053:1e-10)Node4075:1e-10,FJ686937:0.000623)Node4074:0.000624)Node4072:0.000624)Node4060:1e-10)Node4036:1e-10)Node4032:1e-10,(((CY068417:1e-10,CY066519:0.000623)Node4093:0.001873,CY173575:0.000623)Node4092:1e-10,CY093327:0.001253)Node4091:0.000623)Node4031:1e-10,((((CY068726:0.001246,CY113021:0.001247)Node4101:1e-10,CY089749:0.000623)Node4100:1e-10,CY068369:0.002498)Node4099:1e-10,(((CY050540:0.003124,CY068441:0.003123)Node4108:1e-10,(CY173535:0.002497,((CY069461:0.00125,GQ385923:1e-10)Node4114:0.000623,GQ385935:1e-10)Node4113:1e-10)Node4111:0.000623)Node4107:1e-10,((CY093359:0.001247,CY053660:0.000623)Node4119:1e-10,(((GQ385894:1e-10,CY173511:0.000623)Node4124:0.000623,GQ385929:0.001248)Node4123:1e-10,((((GQ385904:0.001247,CY067221:0.003754)Node4131:1e-10,GQ369848:0.000623)Node4130:1e-10,(((CY068201:0.000622,CY068145:0.001248)Node4137:0.000624,CY067937:0.000623)Node4136:1e-10,(GQ895027:0.000624,(GQ895010:0.001248,GQ385874:0.001258)Node4143:0.000625)Node4141:0.000624)Node4135:1e-10)Node4129:1e-10,(CY173527:1e-10,GQ385915:0.00125)Node4146:0.003127)Node4128:1e-10)Node4122:0.000623)Node4118:1e-10)Node4106:1e-10)Node4098:1e-10)Node4030:1e-10)Node4028:1e-10)Node4026:0.000623,(CY044508:0.000623,GQ385835:0.001873)Node4149:0.000623)Node4025:1e-10)Node4023:1e-10)Node4021:1e-10,(CY035190:0.001247,(CY035174:0.001246,CY044820:0.000623)Node4154:1e-10)Node4152:1e-10)Node4020:1e-10,(JQ988048:0.003764,(CY173143:0.000623,(CY068345:1e-10,CY092329:0.001249)Node4161:0.002508)Node4159:0.000624)Node4157:1e-10)Node4019:1e-10)Node2117:1e-10,(CY037871:0.000623,(CY037479:1e-10,CY173135:0.000623)Node4166:1e-10)Node4164:0.000623)Node2116:1e-10,(CY044756:0.000622,(GQ385920:0.002498,(CY037855:0.000623,CY037519:1e-10)Node4173:1e-10)Node4171:0.000623)Node4169:1e-10)Node2115:1e-10,((CY036927:1e-10,CY036935:0.001246)Node4177:1e-10,(CY044844:0.000623,CY038487:0.000622)Node4180:1e-10)Node4176:1e-10)Node2114:1e-10)Node2098:1e-10)Node2096:0.000623,CY044381:0.001246)Node2095:1e-10,CY173567:0.002497)Node2094:1e-10,(CY044772:0.000623,CY036951:0.000623)Node4185:1e-10)Node2093:1e-10,(CY037615:0.001246,EU716435:0.000623)Node4188:1e-10)Node2092:1e-10,(((EU885530:0.000623,(CY173199:0.000623,EU885505:0.000623)Node4195:1e-10)Node4193:1e-10,(((CY044796:0.001246,(EU716469:0.000623,CY037815:0.000623)Node4202:1e-10)Node4200:1e-10,((CY036983:0.001871,(CY038823:0.001246,CY038855:1e-10)Node4208:0.000623)Node4206:1e-10,CY173239:0.000623)Node4205:1e-10)Node4199:1e-10,EU716502:1e-10)Node4198:1e-10)Node4192:1e-10,((CY037791:0.000623,EU716437:0.000623)Node4214:1e-10,CY037831:0.000623)Node4213:1e-10)Node4191:1e-10)Node2091:1e-10,((GQ385862:0.001872,HQ616672:0.00313)Node4219:1e-10,(GQ385818:0.001246,(FJ686944:0.003763,(FJ686917:0.000623,FJ686939:0.000625)Node4226:0.001892)Node4224:0.000611)Node4222:1e-10)Node4218:0.001246)Node2090:1e-10,((CY037631:0.001246,EU914859:0.000623)Node4230:1e-10,(CY089393:0.000629,GQ385825:0.002508)Node4233:0.000618)Node4229:1e-10)Node2089:1e-10,((((CY173207:0.000623,(((EU779514:0.001246,EU567012:0.000623)Node4243:1e-10,((CY173279:0.000623,CY037807:0.000623)Node4247:1e-10,EU567010:0.000623)Node4246:1e-10)Node4242:1e-10,(EU852007:0.000623,CY041466:0.000624)Node4251:1e-10)Node4241:1e-10)Node4239:1e-10,GQ385849:0.000623)Node4238:1e-10,(((CY039103:0.000624,FJ686926:0.00188)Node4257:0.000623,CY038871:0.000623)Node4256:1e-10,((CY037559:0.001247,(CY037639:0.000623,(CY037879:1e-10,(CY037527:0.000623,CY173119:0.000623)Node4268:1e-10)Node4266:1e-10)Node4264:1e-10)Node4262:0.000623,(((JQ988042:0.00493,(KC535458:0.000755,(JQ658904:0.005663,(CY093391:0.002501,(((JN940431:0.001246,CY114421:0.003125)Node4283:1e-10,(KC882784:0.001247,KC882775:0.001872)Node4286:1e-10)Node4282:1e-10,(JN940427:0.001874,JN940429:0.000623)Node4289:0.000624)Node4281:0.00125)Node4279:0.000615)Node4277:0.001751)Node4275:0.00062)Node4273:0.002008,(((KC535324:0.001247,CY093255:0.003133)Node4294:1e-10,(((((GQ895003:0.000623,GQ385841:0.001247)Node4301:1e-10,CY068073:0.002497)Node4300:1e-10,CY058796:0.000623)Node4299:1e-10,((KC535405:0.001247,(KC535327:1e-10,KC535328:0.000623)Node4309:0.000623)Node4307:1e-10,((CY050628:0.000623,(KC882589:0.000623,((((CY167732:0.000623,KC882834:1e-10)Node4320:0.000623,KC882979:0.005017)Node4319:1e-10,((KC883278:1e-10,(KC882781:0.002498,((KC882974:1e-10,KC883070:0.000623)Node4330:0.001247,KC882709:0.001248)Node4329:1e-10)Node4327:1e-10)Node4325:1e-10,(KC883364:0.001246,(KC882577:1e-10,KC883320:0.000622)Node4336:1e-10)Node4334:0.001247)Node4324:1e-10)Node4318:1e-10,((KC882548:1e-10,(KC882551:0.000622,KC883362:0.000623)Node4342:1e-10)Node4340:1e-10,(KC883264:0.001878,(KC883147:0.000626,KC883039:0.000624)Node4347:0.000622)Node4345:1e-10)Node4339:0.001246)Node4317:1e-10)Node4315:0.00438)Node4313:1e-10,CY055099:1e-10)Node4312:0.000623)Node4306:1e-10)Node4298:1e-10,((KC535372:1e-10,(KC535399:0.000618,KC535348:0.004395)Node4354:0.001252)Node4352:1e-10,(KC535369:0.003129,CY111382:0.005651)Node4357:1e-10)Node4351:0.000623)Node4297:0.000623)Node4293:1e-10,(((CY173551:1e-10,CY068217:0.001246)Node4362:1e-10,(GQ895022:0.001246,(KF765565:0.001246,KC535306:0.005645)Node4367:1e-10)Node4365:1e-10)Node4361:1e-10,(GQ385882:0.000623,(GQ895050:0.000623,(CY068321:0.002505,KC535419:0.004393)Node4374:0.00062)Node4372:1e-10)Node4370:1e-10)Node4360:1e-10)Node4292:1e-10)Node4272:0.002506,CY044469:1e-10)Node4271:0.000623)Node4261:1e-10)Node4255:1e-10)Node4237:1e-10,EU716453:0.000623)Node4236:1e-10)Node2088:1e-10)Node2056:1e-10,((CY037823:0.000625,(CY050492:0.003773,GQ369843:0.001887)Node4382:0.000621)Node4380:0.000622,FJ686931:0.001874)Node4379:1e-10)Node2055:0.000623)Node2047:1e-10,(CY037599:1e-10,CY173543:0.001871)Node4386:1e-10)Node2046:0.000625,(CY053666:1e-10,CY053672:0.002501)Node4389:0.001249)Node2045:0.000622,((KC535350:0.003807,GQ385872:0.00255)Node4393:0.00058,((((GQ385887:0.001275,(CY068633:1e-10,(CY068241:1e-10,CY068846:0.000623)Node4403:0.001248)Node4401:1e-10)Node4399:0.000623,CY089733:0.000623)Node4398:1e-10,CY064879:0.000623)Node4397:1e-10,JQ988039:1e-10)Node4396:1e-10)Node4392:0.001247)Node2044:1e-10,CY053652:0.000623)Node2043:0.000625)Node2041:0.002503)Node2037:1e-10)Node1269:1e-10)Node1267:0.000623)Node1113:0.001468)Node1059:0.00189)Node773:0.002103,((KC892960:0.0025,((KC488823:1e-10,KC488831:0.001248)Node4414:0.0025,((KC892866:0.000622,(KC892860:0.000623,(KC892918:0.000623,(KC892901:1e-10,KC892218:0.001874)Node4424:1e-10)Node4422:1e-10)Node4420:1e-10)Node4418:0.001248,(CY120889:0.002501,(KC892336:1e-10,KC892722:0.001873)Node4429:0.001873)Node4427:0.000629)Node4417:0.000623)Node4413:1e-10)Node4411:0.000624,(JX913072:0.000624,(KC892193:1e-10,KC892279:0.000624)Node4434:0.001248)Node4432:1e-10)Node4410:0.000628)Node772:0.000618)Node766:0.002524)Node764:1e-10)Node762:0.000624)Node760:1e-10,(KC892991:0.000625,KF003439:0.000624)Node4437:0.001249)Node759:1e-10,(((CY183025:0.001257,(KF789587:0.000626,(CY141232:0.002504,(CY169311:1e-10,CY148332:0.000623)Node4448:0.000625)Node4446:0.000622)Node4444:0.00062)Node4442:0.002508,(KC892291:0.000624,KC892450:0.001874)Node4451:1e-10)Node4441:0.000624,(((KC488826:0.000623,KC488843:0.000625)Node4456:0.001252,((JX978761:0.001254,KC488817:0.001882)Node4460:0.00062,(JX978770:0.000623,KC892588:1e-10)Node4463:1e-10)Node4459:0.000622)Node4455:0.000625,(((CY141179:1e-10,CY134657:0.000624)Node4468:0.002505,(KF789697:0.00125,KC892570:1e-10)Node4471:0.002512)Node4467:0.000624,KF598743:0.001874)Node4466:1e-10)Node4454:1e-10)Node4440:1e-10)Node758:1e-10,(KC892227:0.001248,(KF551076:0.000624,(KC892523:0.00125,KC893001:0.000625)Node4479:0.000624)Node4477:0.000625)Node4475:1e-10)Node757:1e-10)Node749:1e-10,(KC135512:0.001874,(JX978737:0.001875,KC135502:1e-10)Node4484:0.000624)Node4482:1e-10)Node748:1e-10)Node668:1e-10,(KC892492:1e-10,(KF790229:0.000629,(CY169071:0.001874,(CY169007:0.001247,(CY170871:0.001874,(CY170431:1e-10,KF886322:0.001875)Node4497:1e-10)Node4495:0.000623)Node4493:1e-10)Node4491:0.001246)Node4489:0.002506)Node4487:0.000624)Node667:1e-10)Node665:0.000623)Node661:0.001248,(((KF928630:0.002503,KF886323:1e-10)Node4502:0.001249,(CY171127:1e-10,(CY182833:0.001253,(CY169847:0.002499,CY171655:0.000624)Node4509:1e-10)Node4507:1e-10)Node4505:1e-10)Node4501:0.000623,(CY130200:0.000623,(KC892601:1e-10,KF790088:0.001873)Node4514:0.002504)Node4512:0.000624)Node4500:1e-10)Node660:1e-10,((KF790524:0.003759,CY170583:0.001249)Node4518:1e-10,(((((((((((CY168575:0.000624,CY170359:0.000625)Node4531:1e-10,CY149092:0.000625)Node4530:1e-10,((KF790452:0.001878,CY134663:0.000625)Node4536:1e-10,CY169959:0.001251)Node4535:1e-10)Node4529:1e-10,((((CY170047:0.001251,(CY169855:1e-10,CY170807:0.000625)Node4545:1e-10)Node4543:0.000625,CY170639:0.000625)Node4542:1e-10,(KF790512:0.000625,(CY182745:1e-10,CY182817:0.000625)Node4551:0.000625)Node4549:0.000626)Node4541:1e-10,(KF789728:0.003146,CY148356:1e-10)Node4554:0.000625)Node4540:1e-10)Node4528:1e-10,(((KF790190:1e-10,KF790323:0.001249)Node4559:0.000624,CY170351:0.000625)Node4558:1e-10,(KF790125:0.001255,((CY168455:0.000625,CY169767:0.000625)Node4566:1e-10,((KF789722:0.000625,KF789605:0.000625)Node4570:1e-10,KF789709:1e-10)Node4569:1e-10)Node4565:1e-10)Node4563:0.000625)Node4557:1e-10)Node4527:1e-10,(((CY169551:0.000624,(CY169935:0.000625,CY148996:1e-10)Node4578:0.000625)Node4576:1e-10,CY167796:0.000625)Node4575:1e-10,(((((((KF790135:0.000625,CY148652:0.000624)Node4588:1e-10,(CY169103:0.000625,CY148724:0.00125)Node4591:1e-10)Node4587:1e-10,((CY141195:0.001251,CY168647:1e-10)Node4595:0.000625,CY169487:0.000625)Node4594:1e-10)Node4586:1e-10,(((CY171191:0.000624,KF789646:0.00125)Node4601:1e-10,CY169575:0.000624)Node4600:1e-10,(((CY149268:0.000625,CY170503:0.000625)Node4607:1e-10,KF886321:0.000625)Node4606:1e-10,((CY168911:0.000625,CY149012:0.000625)Node4612:1e-10,(((CY149044:0.000625,(CY169151:1e-10,KF790509:0.001879)Node4619:0.000625)Node4617:1e-10,CY148476:1e-10)Node4616:0.000625,CY169407:0.000625)Node4615:1e-10)Node4611:1e-10)Node4605:1e-10)Node4599:1e-10)Node4585:1e-10,CY149212:0.000625)Node4584:1e-10,(((CY134656:0.000625,(KF789688:1e-10,(KF790051:0.001254,KF789794:0.000622)Node4631:0.000628)Node4629:1e-10)Node4627:0.000625,(CY141281:0.001251,CY141270:0.000625)Node4634:1e-10)Node4626:1e-10,(CY134648:1e-10,KF789769:0.000625)Node4637:1e-10)Node4625:1e-10)Node4583:1e-10,KF789546:0.000625)Node4582:1e-10)Node4574:1e-10)Node4526:1e-10,(CY149292:1e-10,CY169831:0.00125)Node4641:0.000625)Node4525:1e-10,(CY167820:0.003141,CY135052:0.00062)Node4644:0.001258)Node4524:0.002503,(((KF789582:0.001251,(((CY170207:1e-10,CY182905:0.000624)Node4653:0.001249,(KF790205:0.001251,KF790104:1e-10)Node4656:0.001249)Node4652:1e-10,((((((KF886355:0.001875,CY171367:0.000624)Node4664:1e-10,KF789571:0.000624)Node4663:1e-10,(KF886353:0.000624,CY148860:0.000624)Node4668:1e-10)Node4662:1e-10,(KF886359:1e-10,(KF886356:0.000624,KF886360:0.001249)Node4673:1e-10)Node4671:1e-10)Node4661:1e-10,(KF789550:0.003129,(KF886349:0.000624,KC526208:0.000625)Node4678:0.001876)Node4676:1e-10)Node4660:0.000625,(CY141190:0.000624,(KF790244:0.001252,(KF789579:1e-10,KF886332:0.00313)Node4685:1e-10)Node4683:1e-10)Node4681:0.001251)Node4659:0.001249)Node4651:0.00125)Node4649:0.000624,CY148804:0.001249)Node4648:1e-10,(KF790500:0.001249,((((CY147294:0.001249,KF789739:0.002504)Node4694:1e-10,(CY147311:0.001252,(KF886350:0.001251,(((((((KF790368:0.00125,CY186203:0.000624)Node4707:1e-10,KF789977:0.001253)Node4706:1e-10,CY186227:0.000625)Node4705:1e-10,(CY170367:0.00125,((CY171359:1e-10,CY134642:0.000625)Node4715:0.00125,(((((((CY147291:0.001254,CY170943:0.001251)Node4724:1e-10,KF789759:0.003134)Node4723:1e-10,(CY171215:0.000625,(KF886297:0.00125,CY171287:0.000625)Node4730:1e-10)Node4728:0.000625)Node4722:1e-10,(CY170535:0.001251,((CY170519:0.000625,KF790066:0.000625)Node4736:1e-10,CY170895:1e-10)Node4735:1e-10)Node4733:1e-10)Node4721:1e-10,CY170055:0.001878)Node4720:1e-10,CY148676:0.000625)Node4719:1e-10,KF790333:0.001877)Node4718:0.00125)Node4714:1e-10)Node4712:1e-10)Node4704:1e-10,((((CY171375:0.00125,CY171703:0.000625)Node4746:1e-10,((((CY186115:0.000625,(CY182849:1e-10,(CY186243:0.000625,CY149276:0.000625)Node4756:0.000626)Node4754:1e-10)Node4752:0.000624,((CY167868:1e-10,CY171503:0.000624)Node4760:0.000625,((CY147293:0.000625,CY170703:0.000625)Node4764:1e-10,(((CY171095:0.000625,KF790413:0.000625)Node4769:1e-10,CY170983:0.001251)Node4768:1e-10,KF789673:1e-10)Node4767:1e-10)Node4763:0.000625)Node4759:1e-10)Node4751:1e-10,((((CY171487:0.000624,KF789952:0.00125)Node4777:1e-10,KF886312:0.000624)Node4776:1e-10,(CY171567:0.000625,CY171591:0.000624)Node4781:1e-10)Node4775:1e-10,(((((CY169895:0.000624,(KF886343:0.001877,(((CY170527:0.000624,(CY148812:1e-10,CY149308:0.00125)Node4796:0.000625)Node4794:1e-10,KF789628:0.00125)Node4793:1e-10,(CY148820:0.000625,(CY171143:1e-10,CY186171:0.000624)Node4802:0.000625)Node4800:1e-10)Node4792:1e-10)Node4790:1e-10)Node4788:1e-10,((KF789633:0.000625,(CY141219:0.000624,KF790473:0.001251)Node4808:1e-10)Node4806:1e-10,((CY171423:0.000625,KF789740:0.001288)Node4812:1e-10,CY171719:0.00125)Node4811:1e-10)Node4805:1e-10)Node4787:1e-10,CY134637:1e-10)Node4786:1e-10,(CY170511:0.00125,CY171247:0.000625)Node4817:1e-10)Node4785:1e-10,((((KF790357:0.000624,(CY141184:0.001249,KF789906:1e-10)Node4825:0.000624)Node4823:1e-10,((CY147308:0.000625,(CY171271:0.000625,KF790478:0.000625)Node4831:1e-10)Node4829:1e-10,(KF790028:0.00125,CY186091:0.000625)Node4834:1e-10)Node4828:1e-10)Node4822:1e-10,(CY141214:0.000625,(CY170887:0.000625,CY170783:1e-10)Node4839:0.000624)Node4837:1e-10)Node4821:1e-10,(CY134647:0.001251,(CY170575:0.000625,CY170863:1e-10)Node4844:1e-10)Node4842:0.000625)Node4820:1e-10)Node4784:1e-10)Node4774:1e-10)Node4750:1e-10,CY171103:0.000625)Node4749:1e-10)Node4745:1e-10,CY186179:0.001251)Node4744:1e-10,(((CY141250:0.000624,CY141251:1e-10)Node4851:0.000624,CY171495:0.000625)Node4850:1e-10,CY171455:0.000625)Node4849:1e-10)Node4743:1e-10)Node4703:1e-10,((((KF789812:1e-10,KF790230:0.000623)Node4859:0.000624,KF790334:0.000624)Node4858:1e-10,CY163425:0.002504)Node4857:1e-10,((CY134836:0.001276,((((((CY170919:0.000624,CY134643:0.000624)Node4872:1e-10,CY141240:0.001875)Node4871:1e-10,CY147290:0.000624)Node4870:1e-10,(CY169351:0.001876,CY168223:0.001876)Node4877:1e-10)Node4869:1e-10,((CY168247:0.000626,CY168335:0.000624)Node4881:1e-10,CY141231:1e-10)Node4880:1e-10)Node4868:1e-10,CY169559:0.001877)Node4867:0.001252)Node4865:0.000622,CY186211:0.000625)Node4864:1e-10)Node4856:1e-10)Node4702:1e-10,(CY170455:0.000626,CY170815:0.000626)Node4887:0.000625)Node4701:0.001251)Node4699:0.000628)Node4697:0.000622)Node4693:1e-10,CY163428:0.003757)Node4692:1e-10,((CY147302:1e-10,(CY183129:0.000624,KF886337:0.000622)Node4894:0.002504)Node4892:1e-10,(((CY163509:0.001877,(CY187678:0.000624,CY187674:1e-10)Node4901:0.001877)Node4899:0.000625,((CY187647:0.001873,(CY187712:0.000623,CY187709:1e-10)Node4907:1e-10)Node4905:0.003766,((KF805704:1e-10,KF805664:0.004377)Node4911:0.003121,KF790023:0.000623)Node4910:1e-10)Node4904:0.000623)Node4898:1e-10,KF790391:0.001249)Node4897:1e-10)Node4891:1e-10)Node4691:1e-10)Node4689:0.000624)Node4647:1e-10)Node4523:0.001248,((((((((CY171615:0.000623,(CY171135:1e-10,CY171647:0.000623)Node4925:1e-10)Node4923:0.000623,CY134884:0.001248)Node4922:1e-10,(AB796432:0.001252,(CY183305:1e-10,(CY170471:0.001873,(((CY134860:0.000623,CY135100:0.000623)Node4937:1e-10,CY182913:0.001872)Node4936:1e-10,CY134892:1e-10)Node4935:1e-10)Node4933:0.000623)Node4931:0.001875)Node4929:0.00062)Node4921:1e-10,(CY141259:0.000624,KC526207:0.000622)Node4942:0.001876)Node4920:1e-10,(KF790398:0.001872,KF805672:0.001248)Node4945:1e-10)Node4919:1e-10,(CY170975:0.005019,CY148780:0.00438)Node4948:1e-10)Node4918:1e-10,(CY147292:1e-10,(KF790138:0.001247,(KF789615:0.000622,KF790019:0.001249)Node4955:0.000624)Node4953:1e-10)Node4951:0.000623)Node4917:1e-10,CY169495:0.001872)Node4916:1e-10)Node4522:1e-10,(KC892971:1e-10,CY168359:0.003127)Node4959:0.000623)Node4521:0.000623)Node4517:1e-10)Node659:1e-10)Node417:0.001255)Node415:0.000619)Node337:1e-10)Node223:1e-10,((((CY169943:0.000622,((CY149036:0.000622,CY149108:1e-10)Node4968:0.000622,((((CY168735:0.000622,(CY169775:0.000622,CY169439:1e-10)Node4976:0.001246)Node4974:1e-10,(((CY170319:0.000622,(KF761503:0.000622,(CY169679:0.000622,CY148572:0.001246)Node4985:1e-10)Node4983:1e-10)Node4981:1e-10,(((CY148508:0.000622,CY148372:0.000622)Node4990:1e-10,CY148924:0.000622)Node4989:1e-10,(((KF789562:1e-10,CY149252:0.000622)Node4996:1e-10,CY168447:0.000622)Node4995:1e-10,(CY148756:0.000622,(CY148884:0.001248,(CY148708:0.000623,CY170415:0.001246)Node5004:1e-10)Node5002:0.000622)Node5000:1e-10)Node4994:1e-10)Node4988:1e-10)Node4980:1e-10,(CY168615:0.000622,CY168271:0.001245)Node5007:1e-10)Node4979:1e-10)Node4973:1e-10,((((CY147301:0.001245,(CY168071:0.001246,CY148644:0.000622)Node5015:1e-10)Node5013:1e-10,CY169719:0.000622)Node5012:1e-10,(CY149220:0.000622,CY141177:1e-10)Node5019:0.000622)Node5011:1e-10,((CY168567:0.000623,(CY168951:1e-10,CY168375:0.000623)Node5025:1e-10)Node5023:0.000622,CY169391:0.000623)Node5022:1e-10)Node5010:1e-10)Node4972:1e-10,(CY169671:0.000622,(CY148972:0.000622,CY148580:0.000622)Node5031:1e-10)Node5029:1e-10)Node4971:1e-10)Node4967:1e-10)Node4965:0.001246,KF789829:0.002497)Node4964:1e-10,((KF789891:1e-10,(CY183313:0.000622,(CY170487:0.000623,(CY149196:1e-10,CY149316:0.000623)Node5042:0.000623)Node5040:1e-10)Node5038:1e-10)Node5036:1e-10,(CY149228:0.000622,CY168191:1e-10)Node5045:0.00187)Node5035:1e-10)Node4963:0.000623,(CY141180:0.001252,(KF790514:0.00125,(CY170495:0.000623,CY141216:1e-10)Node5052:1e-10)Node5050:0.001246)Node5048:0.001247)Node4962:1e-10)Node222:1e-10,(CY141212:1e-10,(KJ880918:0.001873,(CY149100:1e-10,(KF789736:0.001246,CY149028:0.000622)Node5061:1e-10)Node5059:0.000623)Node5057:1e-10)Node5055:1e-10)Node221:1e-10)Node157:1e-10)Node139:1e-10,(KF790257:0.000623,(KF789623:0.000623,(KF789597:1e-10,KF789600:0.000623)Node5068:1e-10)Node5066:1e-10)Node5064:0.001871)Node138:0.000623,KF789888:0.000623)Node137:1e-10)Node29:1e-10,(((((CY168495:0.000623,(CY168319:1e-10,(CY148828:0.000624,CY169783:0.001248)Node5080:1e-10)Node5078:1e-10)Node5076:0.000623,CY182961:0.000623)Node5075:1e-10,CY169983:0.000624)Node5074:1e-10,KF886301:0.000623)Node5073:1e-10,(((CY141276:0.000623,KF805712:0.001872)Node5088:1e-10,CY170271:0.000623)Node5087:1e-10,KC526211:1e-10)Node5086:1e-10)Node5072:1e-10)Node28:1e-10,KF790039:0.001248)Node27:1e-10)Node19:1e-10,((CY141210:0.000623,CY147299:0.001258)Node5095:1e-10,((CY169967:0.000622,CY141227:0.00125)Node5099:0.000625,CY170007:0.000624)Node5098:1e-10)Node5094:1e-10)Node18:1e-10)Node10:1e-10)Node6:1e-10,(KF761505:0.001247,(CY167788:0.000623,CY170063:1e-10)Node5105:0.000623)Node5103:1e-10)Node5:1e-10)",
  "KJ561738": [12],
  "KF790010": [85],
  "Node14": [251],
  "CY187637": [66, 463, 480],
  "KF790403": [73],
  "KF761507": [347],
  "KC526205": [115],
  "CY168287": [421],
  "CY167967": [131],
  "Node58": [21],
  "CY168199": [217],
  "Node71": [135],
  "CY168503": [129],
  "Node77": [338],
  "CY141278": [359],
  "CY168927": [36],
  "KF789842": [216],
  "CY163511": [453],
  "Node92": [338],
  "KJ938671": [429],
  "Node99": [53, 113, 148],
  "CY187645": [74, 188, 252, 280],
  "KJ938677": [459],
  "CY187383": [115, 315],
  "Node112": [205],
  "CY170551": [216],
  "Node116": [44],
  "AB934036": [363],
  "CY187724": [148, 453],
  "KF790482": [193],
  "Node132": [119],
  "KF789671": [453],
  "KF886348": [119],
  "Node138": [338],
  "KJ667974": [295],
  "KF928618": [79, 412],
  "CY141194": [126],
  "CY134900": [179],
  "KF886341": [368, 445],
  "Node191": [216],
  "KF790119": [87],
  "CY170311": [269],
  "CY141261": [72],
  "CY141201": [347],
  "CY148748": [478],
  "KF790416": [97],
  "KF789949": [338],
  "KF790384": [216],
  "Node229": [129],
  "Node231": [150, 216, 317],
  "CY168727": [347],
  "CY148492": [183],
  "CY170439": [57],
  "CY168231": [188],
  "CY168999": [397],
  "CY169239": [291, 473],
  "CY168463": [409],
  "CY148876": [82],
  "Node286": [480],
  "CY141247": [349],
  "CY141243": [263],
  "CY141220": [481],
  "CY168639": [49],
  "CY183169": [317],
  "CY134641": [216],
  "Node327": [112, 184],
  "CY141235": [135],
  "CY170383": [16],
  "CY168367": [82],
  "KF789872": [212, 216],
  "Node338": [24],
  "CY134996": [39, 217],
  "KF789847": [117],
  "CY141215": [252],
  "KF789799": [259],
  "CY141277": [344],
  "CY141257": [208],
  "KF886344": [148],
  "CY169247": [316],
  "CY182977": [281],
  "KF790516": [295],
  "Node412": [119],
  "CY141269": [393],
  "Node415": [119],
  "Node417": [133],
  "KF790049": [129],
  "CY186123": [253],
  "Node437": [97],
  "KF789547": [252],
  "CY186019": [436],
  "Node453": [79],
  "KF790064": [135, 185],
  "CY183049": [281],
  "KF789535": [131],
  "CY134740": [259],
  "Node476": [470],
  "CY168663": [39],
  "KF789752": [443],
  "CY141264": [216],
  "CY168871": [193],
  "KF789614": [370],
  "CY168599": [281],
  "CY148364": [418],
  "CY186235": [87, 119],
  "CY170479": [295],
  "CY169199": [478],
  "KF789618": [480],
  "CY141213": [24],
  "Node547": [133],
  "KF790316": [212],
  "CY169527": [441],
  "CY168759": [381],
  "CY182777": [216],
  "Node565": [338],
  "KF790345": [492],
  "Node579": [136],
  "KF789871": [129, 216, 381],
  "KF790286": [216],
  "Node593": [303],
  "KF886340": [216],
  "CY147295": [49],
  "Node596": [24],
  "CY170543": [149],
  "CY170719": [258],
  "KF199854": [467],
  "KF790378": [205],
  "Node616": [300],
  "CY170823": [87],
  "CY171631": [115],
  "CY171055": [392],
  "CY141252": [303],
  "Node645": [85],
  "KF789714": [216],
  "CY171335": [24],
  "CY186027": [133],
  "CY168407": [480],
  "CY183065": [255],
  "Node665": [136],
  "Node672": [148, 338],
  "CY168471": [157],
  "CY169759": [445],
  "Node681": [79],
  "Node683": [263],
  "CY148428": [79],
  "CY148452": [103],
  "CY170071": [493],
  "CY148852": [179],
  "KF790236": [185],
  "CY170223": [16],
  "KF790228": [212],
  "Node709": [113],
  "KF789696": [89, 217],
  "Node712": [1],
  "KC513477": [212, 316],
  "KC513482": [216],
  "Node721": [119, 189],
  "KC892248": [177, 210],
  "KC892309": [115],
  "Node741": [24, 39, 131, 149, 164, 179, 184, 187, 203],
  "JX978749": [60, 237],
  "JX978752": [303],
  "Node752": [87, 183],
  "KC893110": [50, 192],
  "JX913035": [41, 115, 162],
  "Node762": [24],
  "JX913043": [170],
  "KF551075": [44, 252],
  "Node766": [269],
  "Node767": [44, 216],
  "Node769": [136, 338],
  "KC893018": [216, 481],
  "Node772": [136],
  "Node773": [36, 39],
  "Node774": [478],
  "KC892498": [347],
  "Node785": [164],
  "KC892364": [45],
  "CY110774": [303],
  "Node792": [105],
  "Node796": [216],
  "KC488834": [44],
  "CY114553": [271],
  "KC892702": [216],
  "KC892192": [135, 185],
  "Node818": [22],
  "KC892517": [193],
  "KC892198": [267],
  "KC893072": [60, 292],
  "Node836": [216],
  "KC892871": [474],
  "KC892629": [407],
  "Node844": [87],
  "KC892739": [216],
  "KC892892": [381],
  "KC892885": [419],
  "Node861": [481],
  "KF598729": [282],
  "Node870": [131],
  "KC892392": [177, 237],
  "KC892799": [480],
  "KF003438": [36, 317],
  "Node881": [45],
  "KC893099": [279],
  "KC893180": [273],
  "KC892399": [216],
  "Node901": [288],
  "KC892744": [230],
  "KC892456": [85],
  "CY116640": [214],
  "KC892719": [103],
  "Node915": [79, 133],
  "Node926": [131],
  "KC893023": [133, 185],
  "KF598712": [300, 318],
  "KC892774": [87],
  "KC892388": [82],
  "KF598702": [397],
  "KF598722": [54],
  "KF598719": [434],
  "KF598718": [212],
  "KF598723": [378],
  "Node963": [212],
  "KC892741": [48],
  "JX978776": [164, 212],
  "CY116638": [115, 271],
  "KC892959": [212],
  "Node985": [208, 443],
  "KC893096": [113, 443],
  "KC892667": [438],
  "Node1000": [469],
  "KC893166": [147, 177, 210],
  "KC892806": [314],
  "KC893059": [22],
  "KF551069": [49],
  "Node1018": [133, 303],
  "KC892975": [280],
  "KC892773": [37],
  "KC892159": [290],
  "KC892594": [83],
  "KC892326": [391],
  "KC892400": [47, 291],
  "CY168167": [44, 122, 229],
  "CY114533": [432],
  "KC892268": [280],
  "KC892696": [113, 300, 338],
  "Node1056": [216],
  "KC892962": [22],
  "KC892998": [113],
  "Node1059": [189],
  "Node1060": [135, 303, 478],
  "Node1064": [36],
  "JX978746": [69, 374],
  "KF790227": [133, 205, 214],
  "KC892212": [115],
  "KC488815": [129],
  "Node1076": [203],
  "Node1077": [252],
  "CY134820": [397],
  "CY135076": [205],
  "CY134988": [407],
  "CY182761": [263],
  "CY125791": [135],
  "KF790185": [36],
  "Node1104": [44],
  "Node1106": [23, 133, 338],
  "KF790216": [185],
  "KF790184": [177, 237],
  "Node1113": [136, 214],
  "KC535402": [29],
  "Node1117": [39, 83],
  "KC882488": [44, 148],
  "KC535387": [113, 291],
  "Node1123": [338],
  "Node1132": [44, 133],
  "Node1141": [216],
  "KC882870": [136],
  "KC883223": [153, 193],
  "Node1145": [48],
  "CY111246": [83, 94],
  "KC882888": [264],
  "KC882536": [216],
  "KC883302": [113, 411],
  "KC883165": [199, 258],
  "Node1182": [129],
  "KC882941": [488],
  "KC882621": [216],
  "CY139586": [40],
  "KC882953": [212, 237],
  "CY111422": [320],
  "KC883142": [73],
  "KC883156": [129],
  "Node1211": [36],
  "KC883233": [216],
  "KC883356": [304],
  "CY111310": [471],
  "Node1228": [488],
  "Node1232": [212],
  "KC882521": [115],
  "Node1234": [488],
  "Node1236": [133],
  "KC882595": [338, 488],
  "KC882856": [1, 203],
  "KC882806": [166, 253],
  "KC883110": [239],
  "Node1243": [422],
  "KC882502": [441],
  "CY111390": [141],
  "KC535478": [174, 179],
  "Node1252": [459, 480],
  "KC535433": [0, 71],
  "KC882681": [129],
  "KC882698": [295],
  "KC883137": [150],
  "JF327386": [36],
  "Node1264": [133],
  "KC883198": [255],
  "Node1267": [303],
  "KC535363": [282],
  "Node1273": [36],
  "Node1275": [1, 25],
  "Node1279": [50],
  "KC882908": [374],
  "Node1283": [255],
  "KC513484": [212],
  "Node1290": [44],
  "KC892582": [253],
  "CY111318": [1, 200, 376],
  "Node1294": [44, 221, 271],
  "Node1296": [85],
  "CY114501": [216],
  "Node1300": [269],
  "KC883209": [317],
  "KC882721": [469],
  "KC883297": [400],
  "KC882729": [36],
  "KC488827": [24, 36, 39, 44, 85, 119, 216],
  "Node1309": [216],
  "KC883348": [271],
  "Node1318": [131],
  "JQ658905": [41],
  "JQ658925": [190, 233, 314],
  "Node1344": [338],
  "CY111011": [479],
  "CY141187": [317],
  "CY163422": [260],
  "CY148668": [210],
  "Node1372": [24, 203],
  "CY183257": [159],
  "CY134772": [443],
  "CY134748": [200],
  "KF789983": [216, 484],
  "CY171735": [192],
  "CY171183": [184],
  "CY171551": [131],
  "CY141266": [113],
  "CY149172": [1, 467, 480],
  "CY183105": [112],
  "CY134639": [131, 252],
  "CY167975": [9, 188],
  "CY168783": [269],
  "KF790209": [127],
  "CY167852": [480],
  "KF790402": [251],
  "CY169663": [255, 271],
  "CY148740": [124, 374],
  "CY169327": [115],
  "Node1462": [48],
  "KF928626": [221],
  "CY171447": [109],
  "CY171007": [199],
  "KF789534": [183],
  "CY170199": [74],
  "KF790407": [338],
  "KF790081": [22],
  "KC893171": [221],
  "KC883307": [216],
  "KC883102": [212],
  "KC883012": [85],
  "KC882891": [212],
  "Node1511": [271],
  "KC882618": [129],
  "CY125717": [405],
  "KC882479": [185],
  "CY110997": [479],
  "KC883017": [113],
  "KC883288": [151],
  "KC883086": [74],
  "Node1547": [183],
  "JQ658924": [469],
  "CY111470": [463],
  "JQ658916": [1],
  "KC883338": [156],
  "KC882538": [480],
  "Node1571": [216],
  "CY110996": [265, 269, 481],
  "KC883160": [303],
  "CY111001": [265, 269],
  "Node1580": [479],
  "CY111002": [214, 269],
  "KC883158": [212],
  "KC883420": [239],
  "CY110998": [365],
  "KC883034": [252],
  "KC883044": [49],
  "KC883121": [480],
  "Node1605": [271],
  "KC882777": [1],
  "Node1608": [205],
  "KC882752": [214],
  "KC882935": [295],
  "KC883292": [183],
  "HQ880599": [70],
  "Node1620": [190],
  "KC883415": [183],
  "CY111006": [267],
  "Node1627": [216],
  "KC882612": [216, 238, 364, 369],
  "KC892978": [253],
  "KC883150": [87, 239],
  "KC882695": [221],
  "KC883022": [135],
  "KC882518": [149, 269],
  "KC892165": [22, 192],
  "KC893060": [216],
  "KF551070": [411],
  "JX978767": [203, 212],
  "Node1679": [189],
  "Node1682": [480],
  "KF789819": [174],
  "CY141222": [120],
  "KF790479": [212],
  "Node1704": [216],
  "KC892576": [150, 363],
  "KC892485": [252],
  "KC892896": [0],
  "JX913067": [243],
  "JX913011": [148],
  "Node1723": [300, 463],
  "KC892776": [69],
  "Node1726": [492],
  "Node1727": [135],
  "KC893132": [183],
  "KC892965": [216],
  "KC892549": [85],
  "Node1742": [205],
  "KC892552": [157],
  "Node1747": [480],
  "KC513479": [216],
  "KC892992": [212, 393],
  "Node1767": [183, 419],
  "KC892591": [72],
  "KC892769": [3],
  "KC892669": [185],
  "KC892578": [40, 58],
  "KC892778": [21],
  "KC892482": [202],
  "KC893022": [289],
  "KC892845": [84, 400],
  "KC892397": [216],
  "KC892931": [252],
  "KC892190": [366],
  "KC892751": [253],
  "KC882829": [119, 396],
  "KC883075": [50, 300],
  "KC883203": [69, 270],
  "KC882799": [174],
  "KC883333": [41],
  "Node1858": [21, 338],
  "KC883029": [317],
  "KC883201": [184],
  "KC883285": [184],
  "Node1878": [349],
  "KC883080": [49],
  "CY167644": [112],
  "KC882994": [148],
  "KC882900": [36, 216],
  "Node1892": [480],
  "KC883099": [397],
  "KC883077": [322],
  "Node1897": [133],
  "CY111150": [36],
  "KC882459": [303],
  "KC882705": [82],
  "Node1904": [36],
  "KC883030": [115],
  "KC883116": [216],
  "KC882644": [221],
  "CY111406": [258],
  "KC882630": [113, 174, 212],
  "KC882615": [397],
  "Node1926": [24, 105],
  "KC883390": [214, 377],
  "Node1933": [216],
  "KC882545": [256],
  "KC883059": [180],
  "KF790169": [48, 70, 129, 183, 184, 214, 303],
  "Node1942": [352],
  "KC883126": [216],
  "CY091581": [409],
  "Node1957": [22],
  "Node1963": [271],
  "KC883221": [251],
  "Node1968": [436],
  "Node1973": [288],
  "KC882453": [147, 177, 210],
  "JX913059": [301],
  "Node1988": [470],
  "KC883095": [216, 322],
  "KC882712": [12],
  "Node1993": [470],
  "KC882793": [100],
  "KC883367": [283],
  "KC883424": [1, 131, 212],
  "Node2003": [256],
  "KC883353": [212],
  "KC882999": [221],
  "Node2009": [133],
  "KC892260": [374],
  "KF598738": [22],
  "Node2013": [133, 233, 465],
  "KC892829": [53],
  "KC883246": [48],
  "KC882719": [338],
  "KC883008": [174],
  "KC535375": [70, 97],
  "Node2041": [149, 180, 203],
  "GQ385891": [258],
  "EU779522": [129, 370],
  "FJ179354": [129, 213],
  "Node2059": [216],
  "GQ385889": [179, 216, 258],
  "FJ179356": [36, 134],
  "Node2071": [135],
  "GQ385909": [149],
  "FJ686928": [103],
  "HQ616671": [149],
  "CY037743": [488],
  "FJ179350": [216],
  "CY173095": [269],
  "Node2103": [119],
  "Node2104": [133],
  "CY035166": [470],
  "CY173255": [183],
  "Node2126": [164, 352],
  "Node2134": [183],
  "CY026827": [250],
  "EU100698": [216],
  "Node2155": [87],
  "EU516202": [253],
  "EU516064": [115],
  "CY025851": [417],
  "EU779524": [216],
  "Node2171": [216],
  "CY037575": [85, 135, 162, 469],
  "EU199377": [129, 234],
  "Node2177": [25],
  "CY092241": [44],
  "CY026019": [179],
  "Node2212": [433],
  "CY025501": [136],
  "CY027579": [230],
  "Node2220": [96],
  "CY026243": [252],
  "Node2223": [493],
  "EU516054": [216],
  "Node2227": [252],
  "CY172775": [183],
  "CY172903": [258],
  "EU566973": [41, 44, 85, 190, 234],
  "Node2236": [41, 131],
  "EU199255": [252],
  "Node2241": [366, 441],
  "CY172223": [16],
  "Node2252": [74],
  "CY020077": [216],
  "CY091053": [179],
  "CY172231": [47],
  "EU516031": [160, 216],
  "CY172255": [115],
  "AB434112": [207],
  "Node2277": [133, 135],
  "EU100720": [92, 352],
  "EU199363": [115, 255],
  "Node2283": [266],
  "EU199380": [10, 216],
  "CY091013": [374],
  "AB434113": [69, 189, 301],
  "Node2299": [352],
  "CY091045": [149, 208],
  "EU516029": [55, 129],
  "CY172279": [365],
  "Node2304": [41],
  "CY091533": [10, 352],
  "CY026147": [366, 419],
  "AB434111": [400, 409],
  "Node2313": [18],
  "CY020133": [129],
  "Node2321": [250],
  "CY019325": [216],
  "CY020093": [185],
  "Node2331": [189],
  "CY091069": [56],
  "CY172391": [53],
  "CY172335": [465],
  "EU199252": [186, 397],
  "CY090981": [45],
  "CY012792": [83],
  "CY172343": [153],
  "CY019851": [216],
  "CY172455": [235],
  "CY172415": [260],
  "CY091085": [148],
  "CY091077": [292],
  "CY172295": [352],
  "CY172199": [115],
  "Node2377": [184, 216],
  "Node2380": [103, 164, 366],
  "CY092217": [136, 179],
  "Node2383": [36, 44, 190, 266],
  "CY025485": [22, 39],
  "EU516019": [133],
  "CY091429": [192],
  "CY114389": [16, 41, 85, 135, 271],
  "Node2390": [136],
  "CY002440": [156],
  "CY002016": [85, 164],
  "Node2399": [217, 352],
  "Node2400": [207, 214],
  "Node2407": [136],
  "Node2408": [218],
  "AB434109": [136, 217, 317, 475],
  "Node2410": [150],
  "Node2412": [133],
  "CY088198": [66, 217],
  "CY000257": [317],
  "CY088262": [217],
  "CY088038": [395],
  "CY088086": [251],
  "CY087982": [102, 491],
  "CY000957": [115],
  "Node2432": [83],
  "Node2435": [180],
  "CY112957": [103, 112, 217, 374],
  "Node2440": [16, 66, 74, 122, 146, 147, 177, 193, 213, 216, 264, 377],
  "Node2441": [41],
  "Node2446": [258],
  "CY090885": [470],
  "CY001381": [200, 220],
  "CY006659": [267],
  "CY003793": [158, 399],
  "Node2455": [264],
  "CY002368": [100, 262],
  "CY001816": [417],
  "CY001864": [300],
  "CY002168": [478],
  "Node2476": [66],
  "CY002552": [31],
  "CY001992": [220],
  "Node2482": [220],
  "CY003592": [45],
  "CY001485": [163, 314],
  "CY001768": [133, 166],
  "CY001592": [469],
  "Node2500": [211],
  "CY007635": [279],
  "CY003600": [44, 211],
  "CY001808": [198],
  "CY003616": [214],
  "CY002336": [458],
  "CY002304": [21, 155],
  "CY003632": [220],
  "Node2524": [443],
  "Node2525": [135],
  "CY001920": [53, 84, 443],
  "Node2528": [163, 183],
  "Node2531": [48],
  "Node2540": [198],
  "CY114309": [190, 220, 266],
  "CY006899": [287],
  "CY112901": [220],
  "Node2545": [128],
  "CY006579": [128],
  "CY006283": [40],
  "CY007979": [1, 164],
  "Node2559": [124],
  "CY039885": [141],
  "CY006531": [198, 402],
  "CY006227": [276],
  "CY006547": [316],
  "Node2584": [42],
  "CY006515": [0],
  "CY006467": [227],
  "CY006595": [439],
  "CY006491": [69],
  "CY006635": [183],
  "CY006787": [199],
  "CY006507": [36],
  "Node2610": [53, 135, 147, 149, 187, 267],
  "CY036847": [69, 177, 211],
  "CY010004": [220],
  "Node2616": [155],
  "Node2619": [36, 459],
  "CY010604": [112],
  "CY011264": [211],
  "Node2628": [266],
  "CY009732": [217, 369],
  "Node2633": [36],
  "CY010012": [133],
  "CY010612": [237, 320],
  "Node2648": [112, 133],
  "Node2649": [45, 48, 189, 205, 253],
  "CY010020": [193, 237],
  "CY011416": [217],
  "Node2656": [115, 124],
  "Node2658": [83],
  "Node2659": [71],
  "Node2661": [41, 217, 441],
  "CY039879": [223, 231, 367],
  "CY039880": [450],
  "CY039878": [4],
  "Node2666": [48],
  "CY009740": [71],
  "Node2668": [113],
  "Node2671": [280],
  "CY009676": [214],
  "CY009652": [227, 267],
  "CY009468": [74],
  "CY009460": [459],
  "Node2684": [36],
  "CY114485": [129],
  "CY114277": [183, 220],
  "CY112861": [467],
  "Node2690": [266],
  "Node2692": [420],
  "CY010628": [33],
  "CY011816": [44, 103],
  "Node2699": [87],
  "CY009644": [42, 124],
  "CY009908": [220],
  "CY009700": [185],
  "CY009900": [484],
  "Node2708": [126, 136, 217, 253, 366],
  "Node2709": [112, 115, 188, 217, 269],
  "CY013701": [129],
  "Node2713": [163],
  "CY013200": [39, 365],
  "Node2720": [192, 377],
  "CY011888": [129, 251],
  "CY012968": [135, 253, 264, 381],
  "CY012752": [300],
  "CY013717": [112],
  "CY013781": [363],
  "CY013605": [110, 253],
  "CY012744": [136],
  "CY013693": [436],
  "CY012184": [460, 470],
  "CY013669": [188],
  "CY014143": [129],
  "CY013208": [377],
  "CY012168": [82, 283],
  "Node2759": [441],
  "Node2769": [210, 417],
  "CY112556": [129],
  "CY114077": [136, 179],
  "CY112621": [196, 217, 220],
  "CY015540": [192],
  "Node2784": [314],
  "CY114157": [237],
  "CY012576": [270, 467],
  "CY011488": [147, 148, 149, 154, 187],
  "CY012280": [229],
  "CY011944": [369],
  "CY012592": [188],
  "Node2807": [129],
  "CY012264": [151],
  "CY012560": [316],
  "CY013359": [388],
  "CY011576": [237],
  "CY013367": [146],
  "CY012952": [251],
  "CY011384": [220],
  "CY011872": [47],
  "CY010988": [0],
  "CY012584": [115, 220],
  "CY011920": [366],
  "CY012568": [24],
  "CY012544": [165],
  "CY013024": [181],
  "CY012536": [220, 481],
  "CY113989": [129],
  "CY112605": [129],
  "Node2862": [38, 115, 207, 210, 376],
  "CY012224": [44, 50, 251, 300, 443],
  "Node2864": [112, 192],
  "CY012896": [255],
  "Node2879": [149],
  "CY011520": [183, 237],
  "Node2896": [37],
  "CY011568": [129],
  "Node2899": [129],
  "CY017291": [295],
  "Node2902": [36],
  "CY011360": [129, 148],
  "CY013327": [237],
  "Node2909": [126],
  "Node2911": [205, 441],
  "Node2913": [267],
  "Node2914": [66, 112],
  "CY112629": [136, 366],
  "CY114069": [377],
  "Node2919": [148],
  "CY012128": [158, 166, 270],
  "Node2922": [97],
  "CY112581": [129],
  "CY112589": [126, 267],
  "Node2925": [180, 205],
  "CY113749": [20, 41, 70, 165, 217],
  "Node2927": [124, 126, 136, 147, 181, 253],
  "Node2928": [149],
  "Node2929": [41, 187],
  "CY043728": [177],
  "Node2934": [112],
  "CY113621": [49, 253],
  "CY035230": [147],
  "CY113701": [92],
  "CY113589": [358],
  "CY112508": [38],
  "CY113805": [316],
  "CY113693": [83],
  "Node2966": [36, 69, 393],
  "Node2973": [163, 187],
  "Node2976": [126],
  "Node2977": [179, 211],
  "CY113725": [469],
  "CY113877": [210],
  "Node2981": [41, 69, 374],
  "CY113941": [264],
  "Node2984": [124],
  "CY114061": [258, 373],
  "CY113829": [269, 478],
  "CY113741": [69],
  "CY114045": [217, 237, 263, 419],
  "CY013168": [162],
  "CY012736": [281, 365, 378],
  "CY013192": [264, 390],
  "CY013733": [129],
  "CY114053": [129, 199],
  "CY113981": [218],
  "Node3005": [266],
  "CY112797": [136, 150],
  "CY011464": [119, 136],
  "CY011448": [129],
  "Node3017": [237],
  "CY011456": [237, 291, 483],
  "Node3022": [338],
  "CY012216": [119],
  "CY114213": [136],
  "Node3028": [39],
  "CY010732": [237],
  "CY011808": [478],
  "CY017299": [251, 266, 376, 478],
  "Node3042": [113],
  "CY012928": [115],
  "CY114189": [239, 417],
  "CY011320": [224, 237],
  "CY010700": [69],
  "CY011368": [266],
  "CY011512": [467],
  "Node3065": [133],
  "Node3067": [185, 217, 224],
  "Node3069": [441, 443],
  "KF805688": [269, 480],
  "CY006563": [183],
  "CY006539": [94],
  "CY114301": [36],
  "Node3088": [22, 128],
  "CY006068": [41],
  "Node3090": [391],
  "Node3091": [260, 467],
  "CY001976": [129],
  "Node3094": [177],
  "CY003608": [211],
  "CY003624": [158],
  "Node3100": [282],
  "CY001968": [175, 444],
  "CY002160": [66],
  "Node3105": [94],
  "CY002576": [206, 237],
  "CY002544": [259],
  "Node3109": [24, 83],
  "CY114317": [45, 190, 393],
  "Node3111": [262],
  "CY114325": [24, 122, 135],
  "CY000737": [128],
  "Node3124": [220],
  "CY003448": [267],
  "CY003248": [24],
  "Node3134": [220],
  "Node3135": [220],
  "CY003232": [339],
  "CY000809": [402],
  "CY090909": [103, 441],
  "CY001269": [156],
  "CY003456": [338],
  "Node3159": [23],
  "CY001520": [264],
  "CY003785": [460],
  "CY003272": [85],
  "CY000601": [46],
  "CY001365": [72, 303],
  "CY003256": [90],
  "CY001245": [211],
  "CY003216": [159],
  "CY000633": [224],
  "CY001136": [154],
  "CY000817": [258],
  "CY003825": [207, 279],
  "CY090901": [352],
  "CY003432": [330],
  "CY000681": [220],
  "CY001397": [214, 447],
  "CY003440": [370],
  "CY000713": [49],
  "Node3216": [220],
  "CY000857": [164],
  "Node3222": [97, 177, 338],
  "CY112925": [347],
  "Node3227": [211],
  "CY000297": [6, 177, 181],
  "Node3230": [135],
  "CY112949": [40, 149, 195, 224, 303],
  "Node3235": [282],
  "Node3238": [352],
  "AB434108": [220],
  "Node3241": [211],
  "Node3244": [40],
  "CY003208": [220],
  "Node3256": [214],
  "CY000481": [220],
  "CY001168": [409],
  "Node3272": [211],
  "CY001072": [194, 391],
  "CY000585": [44],
  "CY000497": [177],
  "CY000625": [36],
  "Node3286": [211],
  "Node3287": [39],
  "CY000337": [128],
  "CY001736": [211],
  "CY003152": [189, 271],
  "Node3296": [319],
  "CY001437": [76, 211],
  "CY000321": [193],
  "Node3307": [211],
  "CY000233": [40],
  "CY000433": [220],
  "CY001080": [295],
  "Node3320": [295],
  "CY000793": [211],
  "CY001728": [211],
  "Node3331": [1, 266, 295],
  "CY000225": [211],
  "Node3334": [36, 180],
  "CY000385": [211],
  "CY000401": [293],
  "CY001301": [370],
  "CY001197": [36, 45],
  "CY003088": [211],
  "CY003192": [484],
  "Node3359": [220],
  "CY001944": [234],
  "CY003160": [276],
  "CY091109": [418],
  "CY001560": [39, 129, 441],
  "CY000201": [467],
  "CY000409": [251],
  "CY003777": [40],
  "Node3384": [211],
  "CY001429": [377],
  "CY112941": [252],
  "Node3388": [150, 213, 216, 217],
  "Node3389": [40, 53, 135, 338],
  "CY001544": [41],
  "CY000865": [158, 349],
  "CY001461": [1],
  "CY000873": [158],
  "CY001880": [190, 347],
  "CY114333": [190, 238],
  "Node3400": [117],
  "CY088438": [12],
  "Node3406": [227],
  "CY088270": [179],
  "CY000513": [251],
  "CY088326": [190, 192],
  "CY001632": [150],
  "Node3413": [117, 131],
  "CY000785": [186, 211],
  "CY000361": [217],
  "CY001512": [319],
  "CY088214": [133, 444],
  "Node3449": [300],
  "CY001061": [184],
  "Node3457": [41],
  "CY001648": [217],
  "CY008916": [220, 401],
  "CY001285": [82],
  "CY000973": [148],
  "Node3489": [317],
  "CY002344": [402],
  "CY000089": [217],
  "CY001021": [50, 260],
  "CY000057": [192, 252, 303],
  "Node3502": [217],
  "CY000889": [420],
  "CY088134": [385],
  "CY088094": [174],
  "Node3512": [36],
  "CY107146": [217],
  "CY088278": [217],
  "CY088230": [220],
  "CY107074": [444],
  "CY107154": [95, 480],
  "Node3543": [217],
  "CY088182": [108],
  "Node3548": [180],
  "CY000081": [220],
  "Node3552": [492],
  "Node3554": [129],
  "CY088110": [426],
  "Node3557": [129],
  "CY088449": [220],
  "Node3568": [47],
  "CY088102": [40, 220],
  "CY088374": [41, 214],
  "CY088062": [1],
  "CY088046": [217],
  "Node3589": [470],
  "CY003680": [290, 467],
  "CY001253": [221],
  "Node3598": [44, 217],
  "CY114357": [400],
  "CY001469": [208],
  "CY091221": [301],
  "CY088366": [97, 349],
  "Node3615": [179],
  "CY002736": [209],
  "Node3626": [97],
  "CY090989": [36],
  "CY091005": [162],
  "CY006371": [303],
  "Node3635": [269],
  "CY003056": [409],
  "CY003408": [200],
  "CY002216": [132],
  "Node3646": [183],
  "CY006291": [36],
  "Node3655": [165],
  "CY002280": [428],
  "Node3665": [79],
  "CY002424": [38, 208],
  "CY002264": [179],
  "CY091133": [38, 234, 263],
  "CY002592": [421],
  "CY003416": [119],
  "CY002432": [6],
  "CY002008": [465],
  "Node3718": [119, 133, 164],
  "EU199359": [205],
  "Node3720": [148],
  "Node3721": [119],
  "Node3726": [36],
  "CY030197": [50, 480],
  "CY114397": [174],
  "EU516034": [441],
  "CY030205": [83],
  "Node3738": [352],
  "CY025747": [25, 484],
  "Node3746": [266],
  "CY172767": [41, 301],
  "EU199266": [44],
  "EU199282": [73],
  "EU199364": [467],
  "CY025755": [141],
  "EU199344": [76, 209],
  "CY025731": [282],
  "Node3795": [271],
  "EU516207": [173, 216],
  "EU779508": [212],
  "EU516215": [0],
  "Node3807": [467],
  "EU779510": [21, 391],
  "EU516032": [36, 87, 185],
  "EU199379": [112],
  "CY026603": [481],
  "Node3827": [216],
  "EU199262": [214],
  "CY025349": [391],
  "Node3832": [164],
  "EU516210": [480],
  "JQ988027": [409],
  "EU516076": [183],
  "Node3842": [40],
  "EU516206": [189, 252],
  "EU516105": [177, 210, 404],
  "Node3861": [49, 480],
  "Node3863": [148],
  "CY037567": [251],
  "CY038791": [391],
  "EU516214": [216],
  "EU885540": [150, 177, 237],
  "EU779520": [209],
  "Node3876": [148],
  "CY173111": [436, 467, 480],
  "Node3887": [44],
  "EU566995": [129],
  "EU516218": [38],
  "CY025277": [252],
  "Node3893": [44],
  "EU199257": [212, 459],
  "JQ655462": [44, 164, 282],
  "Node3901": [162],
  "CY173175": [112, 352],
  "CY114405": [79],
  "Node3905": [74, 148, 164],
  "Node3906": [216],
  "EU885507": [216],
  "EU716459": [129],
  "CY036999": [97],
  "Node3924": [162],
  "CY037735": [229],
  "EU885532": [453],
  "Node3948": [141],
  "EU716465": [214],
  "CY173087": [378],
  "CY038831": [16, 188],
  "EU851995": [53],
  "EU885501": [234],
  "FJ532091": [48, 397],
  "EU716471": [0, 212],
  "EU779516": [6],
  "CY038495": [393],
  "CY044540": [267],
  "CY037543": [214, 215],
  "CY044445": [16],
  "Node3972": [270, 443],
  "EU716446": [209],
  "CY044437": [393],
  "EU852009": [173, 492],
  "CY037719": [492],
  "CY037799": [119, 267, 295],
  "Node3988": [149, 365, 480],
  "FJ009476": [164],
  "FJ009467": [18, 164],
  "Node3991": [149],
  "CY069517": [216],
  "Node4003": [103],
  "Node4009": [18, 253],
  "FJ009475": [444],
  "GQ385860": [148, 216],
  "Node4016": [260],
  "GQ385854": [96, 131, 148, 358],
  "CY036975": [233],
  "GQ385926": [36],
  "Node4042": [183],
  "CY068273": [480],
  "Node4045": [133],
  "GQ385866": [129],
  "CY092353": [396, 478],
  "Node4049": [216],
  "GQ385858": [129],
  "GQ385884": [358],
  "CY068425": [198],
  "CY173559": [39],
  "GQ369928": [136],
  "KC535355": [22],
  "CY093343": [458],
  "GQ369883": [216],
  "Node4069": [173],
  "GQ385900": [85],
  "CY050532": [317],
  "Node4078": [255],
  "GQ385838": [119, 233],
  "GQ369860": [193, 214],
  "CY068593": [400],
  "Node4091": [103],
  "CY066519": [447],
  "CY173575": [480],
  "CY093327": [429],
  "CY113021": [131],
  "CY068369": [206, 480],
  "CY050540": [252],
  "CY068441": [21],
  "Node4111": [131],
  "CY173535": [1],
  "CY069461": [129],
  "CY053660": [422],
  "CY067221": [45],
  "GQ895010": [216],
  "Node4146": [422],
  "GQ385915": [129, 216],
  "CY035190": [316],
  "JQ988048": [1, 148],
  "Node4161": [36],
  "CY092329": [377],
  "CY173135": [56],
  "CY036935": [366],
  "CY044844": [338],
  "CY044381": [269, 453],
  "CY173567": [141, 421],
  "CY036951": [478],
  "CY037615": [170],
  "CY044796": [25],
  "CY038823": [260],
  "CY173239": [254],
  "EU716437": [288],
  "CY037831": [44],
  "GQ385862": [214],
  "HQ616672": [24, 129, 300],
  "FJ686944": [113, 216, 271],
  "FJ686917": [103],
  "FJ686939": [36],
  "GQ385825": [258],
  "CY173279": [422],
  "EU567010": [255],
  "CY039103": [252],
  "CY037559": [82],
  "Node4272": [53, 135, 149, 180],
  "Node4273": [251, 252],
  "JQ988042": [135, 180],
  "KC535458": [186],
  "Node4277": [153],
  "JQ658904": [66, 69, 271],
  "CY093391": [72],
  "Node4281": [41],
  "JN940431": [115],
  "KC882775": [270, 432, 481],
  "JN940427": [158, 391],
  "KC535324": [121],
  "CY093255": [216, 429],
  "Node4297": [204],
  "CY068073": [300],
  "KC535405": [210],
  "Node4309": [478],
  "KC535328": [185],
  "Node4312": [124],
  "Node4315": [133, 203, 489],
  "CY167732": [478],
  "KC882979": [133, 480],
  "Node4330": [39, 190],
  "KC883070": [48],
  "KC882709": [251],
  "Node4334": [205],
  "KC883364": [481],
  "KC883264": [129],
  "KC883147": [212],
  "KC535348": [70, 112, 174, 259],
  "KC535369": [83, 271],
  "CY111382": [115, 152, 478],
  "CY068217": [303],
  "GQ895022": [238],
  "KF765565": [96, 115],
  "KC535306": [141],
  "GQ895050": [259],
  "CY068321": [36, 163],
  "KC535419": [91, 162, 214, 443],
  "CY050492": [0],
  "GQ369843": [129, 179],
  "FJ686931": [147, 177, 210],
  "CY173543": [298],
  "KC535350": [1, 115],
  "GQ385872": [136, 291, 391],
  "Node4403": [187],
  "CY068846": [409],
  "CY053652": [53],
  "Node4411": [131],
  "KC892960": [21],
  "Node4414": [1],
  "KC488831": [94],
  "KC892866": [216],
  "KC892218": [82],
  "Node4427": [119],
  "Node4429": [1],
  "KC892722": [214, 402],
  "Node4437": [183],
  "KC892991": [480],
  "CY183025": [253],
  "KF789587": [177],
  "Node4446": [16],
  "CY141232": [397, 399],
  "CY148332": [381],
  "Node4455": [131],
  "Node4459": [16],
  "JX978761": [16],
  "KC488817": [212],
  "JX978770": [386],
  "Node4468": [79, 136],
  "Node4471": [38],
  "KF789697": [185],
  "KC892227": [135],
  "KC892523": [252],
  "KC135512": [48],
  "Node4484": [419],
  "JX978737": [37],
  "Node4489": [136],
  "Node4491": [205],
  "CY169071": [53, 338],
  "CY169007": [15],
  "CY170871": [478],
  "KF886322": [84],
  "Node4501": [133],
  "Node4502": [24],
  "KF928630": [198, 200],
  "CY182833": [36],
  "CY169847": [198, 376],
  "CY130200": [443],
  "KF790088": [177, 237, 255],
  "KF790524": [78],
  "CY170583": [252],
  "Node4523": [480],
  "CY168575": [317],
  "CY149092": [112],
  "CY170639": [252],
  "CY182817": [264],
  "KF789728": [58, 129, 150, 216, 266],
  "Node4559": [216],
  "KF790125": [129, 185],
  "CY168455": [85],
  "KF789722": [314],
  "CY148652": [189],
  "CY148724": [418],
  "CY169487": [198],
  "KF789646": [115],
  "CY170503": [303],
  "CY168911": [335],
  "Node4619": [229],
  "KF790509": [205, 391],
  "Node4627": [290],
  "Node4631": [177],
  "KF790051": [136, 210],
  "KF789794": [237],
  "CY141281": [148, 471],
  "Node4641": [260],
  "Node4644": [41, 58],
  "CY167820": [119, 338],
  "KF789582": [211, 391],
  "KF790205": [147, 177],
  "KF886355": [133],
  "KF886353": [136],
  "KF886356": [374],
  "KF886360": [0, 189],
  "KF789550": [0],
  "Node4678": [480],
  "Node4681": [467],
  "CY141190": [453],
  "KF790244": [135, 467],
  "KF886332": [339],
  "KF790500": [95],
  "KF789739": [347],
  "KF790368": [95],
  "CY186203": [16],
  "KF789977": [129, 185],
  "CY147291": [129],
  "KF789759": [409],
  "CY171215": [45],
  "CY170535": [400],
  "CY170519": [252],
  "KF790333": [16, 136],
  "CY171375": [38],
  "CY170703": [252],
  "KF790413": [295],
  "KF789952": [280],
  "KF886312": [491],
  "CY171719": [97],
  "CY141184": [87],
  "KF790028": [60, 133],
  "CY134647": [291],
  "Node4859": [216],
  "CY163425": [338, 399],
  "CY134836": [400],
  "CY141240": [157, 184],
  "CY169351": [44, 442],
  "CY168223": [1],
  "CY168247": [129],
  "CY169559": [338],
  "CY186211": [157],
  "Node4894": [164],
  "CY183129": [93],
  "Node4901": [85],
  "Node4904": [216],
  "Node4905": [135, 150, 151, 302],
  "CY187712": [404],
  "KF805664": [16],
  "KF790391": [122, 131],
  "CY134884": [281],
  "Node4931": [115, 283],
  "CY170471": [283],
  "CY182913": [72],
  "Node4942": [112, 469],
  "CY141259": [295],
  "CY170975": [350],
  "KF790138": [44],
  "KF789615": [69],
  "Node4959": [44],
  "Node4976": [295],
  "CY170319": [363],
  "CY169679": [349],
  "CY148372": [69],
  "CY148884": [113],
  "CY170415": [151],
  "CY168071": [40],
  "CY148644": [23],
  "CY168567": [79],
  "CY169391": [83],
  "CY148972": [475],
  "CY148580": [288],
  "KF789829": [119],
  "CY170487": [50],
  "Node5045": [18],
  "Node5050": [480],
  "KF790514": [39, 129],
  "CY170495": [233],
  "KJ880918": [303],
  "KF789623": [18],
  "KF789600": [194],
  "CY148828": [405],
  "KF805712": [198, 399],
  "KF790039": [480],
  "KF761505": [183]
}
