# Supplementary material for: phylotree.js - a JavaScript library for application development and interactive data visualization in phylogenetics
Source: BMC Bioinformatics. 2018 Jul 25;19:276. doi: 10.1186/s12859-018-2283-2 (PMC6060545; doi:10.1186/s12859-018-2283-2)
Supplement: Supplementary file 1 — Latest release of source code. A zip file of the source code from release 0.1.8. Accessed 4 May 2018. (ZIP 3513 kb) [file 12859_2018_2283_MOESM1_ESM.zip › phylotree.js-0.1.8/examples/large-tree/h3_full.new]

((KJ561738:6.25E-4,KJ880910:0.0):0.001247,KF761511:6.23E-4,(((KF790010:0.001247,CY147300:6.23E-4):0.0,(((CY168239:0.001872,(CY171039:0.001874,KF790389:6.23E-4):6.24E-4):0.0,KF761506:6.24E-4):0.0,(((CY141224:0.001247,(CY147305:0.0,(KF790037:6.23E-4,CY187637:0.003129):0.0):6.23E-4):0.0,(((((((KF790403:6.23E-4,KF761507:0.001876):0.0,(((KC526205:6.23E-4,(((((((CY168207:6.23E-4,CY169687:6.23E-4):0.0,CY167959:6.23E-4):0.0,KF790310:0.001248):0.0,CY168287:6.23E-4):0.0,((CY169279:6.23E-4,(CY168215:6.23E-4,CY167967:0.001247):0.0):0.0,(CY169479:6.23E-4,CY168135:0.0):6.23E-4):0.0):0.0,((((CY169631:6.23E-4,CY169015:6.23E-4):0.0,CY168079:6.23E-4):0.0,KF790411:0.0):0.0,(CY168199:6.23E-4,(CY168503:6.25E-4,CY168511:0.0):6.23E-4):0.0):0.0):0.0,CY168015:6.24E-4):6.23E-4):0.0,(KF886354:0.0,(CY141278:6.26E-4,(CY170447:6.23E-4,(CY168927:6.23E-4,CY171031:0.0):0.0):6.21E-4):0.001881):6.23E-4):0.0,KF789842:6.22E-4):0.0):0.0,(((((CY163511:6.24E-4,CY168487:0.0):6.23E-4,(KJ667973:6.23E-4,(((CY187723:0.001247,KJ938671:0.001872):0.0,(CY187645:0.003764,KJ938677:0.001878):0.002507):0.0,((KJ938669:6.23E-4,(CY187383:0.003768,KJ561706:0.001249):0.001249):0.0,CY187382:0.001873):0.0):0.0):6.23E-4):0.0,CY169503:0.001247):0.0,(KF790362:0.0,(CY170551:6.23E-4,CY170903:0.0):0.001248):6.23E-4):0.0,((AB934036:0.004456,CY187724:0.004458):5.58E-4,(KF790482:0.001246,(CY169879:0.0,(CY170655:6.23E-4,(KF789731:0.0,KJ439217:6.23E-4):0.0):6.23E-4):0.0):6.23E-4):0.0):0.0):0.0,((CY170951:0.001873,((CY148956:0.0,KF789671:6.23E-4):6.23E-4,KF886348:0.001249):0.0):0.0,KF789630:6.23E-4):0.0):0.0,((((CY169303:0.0,((((KF789585:6.23E-4,CY141202:6.23E-4):0.0,KF789889:0.0):0.0,((KF789895:6.23E-4,CY141282:6.23E-4):0.0,CY170119:6.23E-4):0.0):0.0,(CY171527:6.23E-4,CY148868:0.001872):0.0):6.23E-4):6.23E-4,((((((KJ667974:0.002501,KJ938675:0.001873):6.23E-4,((CY134876:0.0,(KF886335:0.0,KF928618:0.001887):0.001246):0.0,(((CY170599:6.23E-4,CY141194:6.23E-4):0.0,CY183073:0.001871):0.0,(CY134900:0.001871,KF886341:0.0025):0.0):0.0):0.0):6.23E-4,(((CY170775:6.23E-4,(KF789841:0.0,(CY148516:0.001247,CY170103:0.0):0.001247):6.23E-4):0.0,(((CY147304:0.0,KF790137:0.001244):6.22E-4,((((KF886315:6.23E-4,KF790201:0.001871):0.0,(((KF790119:0.003129,CY170311:0.001246):0.0,CY141261:6.22E-4):0.0,CY141201:0.001873):0.0):0.0,CY168847:0.0):0.0,(CY141249:6.23E-4,(CY141268:0.0,KF790129:0.001872):6.23E-4):0.0):0.0):0.001248,CY148748:0.001247):0.0):0.0,KF790416:0.001246):0.0):0.0,(KF789949:0.001876,(CY187381:6.23E-4,CY187685:0.0025):6.26E-4):6.22E-4):0.0,CY163426:6.23E-4):0.0,(((((KF790414:0.001248,(KF790384:0.001245,(KF790408:6.25E-4,(CY187696:6.22E-4,(((CY187691:6.22E-4,CY187694:6.22E-4):0.0,CY187690:0.001877):0.0,CY187693:0.0):0.0):0.003759):6.25E-4):0.0):0.0,(KF789810:0.0,(CY141199:0.001247,((((((((((CY134640:0.00125,CY134653:6.23E-4):6.23E-4,CY169511:6.23E-4):0.0,CY168727:6.24E-4):0.0,((CY170375:6.23E-4,CY148492:6.23E-4):0.0,CY141242:6.23E-4):0.0):0.0,(CY170439:0.001872,(((CY148788:0.0,(CY168231:0.001871,CY148340:6.23E-4):0.0):6.23E-4,(CY168999:6.23E-4,CY169239:0.001246):0.0):0.0,(CY168463:6.23E-4,CY148876:0.001247):0.0):0.0):0.0):0.0,(((CY148700:0.001246,(CY168127:0.0,CY141245:6.23E-4):6.23E-4):0.0,((CY134661:0.0,CY141247:6.23E-4):6.24E-4,CY141243:6.23E-4):0.0):0.0,(CY169623:0.0,CY169727:6.23E-4):6.23E-4):0.0):0.0,CY168303:6.23E-4):0.0,(CY141220:6.23E-4,CY148932:0.001246):0.0):0.0,((((CY169215:0.001247,CY168399:0.001871):0.0,CY149180:6.23E-4):0.0,((CY168639:6.23E-4,CY148836:6.23E-4):0.0,(CY141244:0.0,CY148612:6.23E-4):0.0):0.0):0.0,(((((CY148964:6.23E-4,CY149076:0.001246):0.0,CY141239:0.0):0.0,(CY141228:6.23E-4,CY168631:6.23E-4):0.0):0.0,((CY183169:6.23E-4,(CY134641:6.22E-4,(CY141235:0.001247,CY141229:0.0):0.001872):0.0):6.23E-4,KF789966:0.001872):0.0):6.23E-4,((CY170383:6.23E-4,CY168367:6.23E-4):0.0,KF789872:0.001245):0.0):0.0):0.0):0.0,CY141241:6.23E-4):0.001246):0.0):6.23E-4):0.0,((KF886352:0.001882,(((KF790438:6.23E-4,(CY134996:0.001873,KF790065:0.001247):0.0):0.0,(CY170559:0.0,((((((CY141271:0.001871,KF789847:0.001247):0.0,KF790329:6.23E-4):0.0,(CY183001:0.0,CY168343:0.001247):6.23E-4):0.0,(KF790331:0.0,CY141215:6.24E-4):6.23E-4):0.0,(CY170855:6.23E-4,CY170663:0.002498):0.0):0.0,((((((KF199856:0.001247,((((CY186219:6.24E-4,KF789799:6.23E-4):0.001247,CY182697:6.23E-4):0.0,CY148940:6.23E-4):0.0,((CY141277:6.23E-4,CY141257:6.23E-4):0.0,(((CY141191:6.23E-4,(CY148764:0.001873,CY141181:0.0):6.23E-4):0.0,CY141205:0.001247):0.0,(CY167943:6.23E-4,KF886344:0.001871):0.0):0.0):0.0):0.0):0.0,((CY169247:6.23E-4,CY148588:0.0):6.23E-4,KF790527:6.23E-4):0.0):0.0,CY182977:6.23E-4):0.0,KF790516:6.23E-4):0.0,CY168719:6.23E-4):0.0,(KF790077:6.23E-4,KF790418:0.001247):0.0):0.0):0.0):0.0):0.0,(CY171015:6.23E-4,(CY169231:0.001249,(CY141211:0.0,CY141269:6.23E-4):6.23E-4):6.23E-4):0.0):6.23E-4):0.001875,(KF789591:0.001879,((KF790049:0.001255,((((((((CY134956:6.24E-4,CY183153:6.24E-4):0.0,(CY186123:6.24E-4,CY186051:6.24E-4):0.0):0.0,(((CY182809:6.24E-4,(((CY148436:0.0,CY168583:6.24E-4):0.0,CY170911:6.24E-4):0.0,KF789547:0.00125):6.24E-4):0.0,(CY186019:6.25E-4,(CY182889:6.24E-4,CY135132:0.0):0.00125):6.24E-4):0.0,((CY170799:0.001249,CY149260:6.24E-4):0.0,((CY134686:0.0,(CY168887:6.25E-4,KF790064:0.001249):0.0):6.25E-4,CY169023:6.25E-4):6.24E-4):0.0):0.0):0.0,((((CY183049:6.24E-4,((KF789535:0.001876,CY134740:6.24E-4):0.0,KF790356:6.24E-4):0.0):0.0,(((((CY182737:6.24E-4,(CY168663:0.001879,KF789752:0.001253):6.23E-4):0.0,(CY186059:6.24E-4,CY183193:0.001249):6.25E-4):0.0,CY141264:6.24E-4):0.0,CY183113:6.24E-4):0.0,(((CY183241:6.24E-4,((((CY134828:0.0,KF199858:6.25E-4):0.0,(CY135124:6.24E-4,(CY134780:6.24E-4,CY168871:0.001249):0.0):0.0):0.0,CY135060:6.24E-4):0.0,KF789614:6.24E-4):0.0):6.24E-4,CY183033:6.26E-4):0.0,(CY168599:0.001249,(CY168063:0.0,(CY148364:6.24E-4,CY148596:6.24E-4):0.0):0.0):0.001248):0.0):0.0):0.0,CY134844:0.0):0.0,CY182865:6.24E-4):0.0):0.0,CY183185:6.24E-4):0.0,((((((CY186035:0.001249,CY183081:6.24E-4):0.0,CY135044:6.24E-4):0.0,KF789780:0.0):0.0,CY182793:6.24E-4):6.24E-4,((CY186235:0.002501,(CY134788:0.0,((((((CY170479:0.001265,KF790106:0.0):6.24E-4,CY141230:6.24E-4):0.0,(CY149084:0.0,CY169199:0.001249):0.001249):0.0,(KF789618:6.24E-4,CY141176:0.00125):0.0):0.0,(KF790361:6.24E-4,(CY141213:6.25E-4,(CY170647:6.24E-4,((((KF790316:6.25E-4,CY169535:6.24E-4):6.24E-4,CY170967:6.24E-4):0.0,(CY169527:6.24E-4,CY148348:0.0):6.24E-4):0.0,(CY168759:6.24E-4,CY170767:0.0):0.0):0.0):6.24E-4):0.0):0.0):0.0,CY141280:6.25E-4):6.24E-4):6.25E-4):0.0,CY182777:6.23E-4):0.0):0.0,((KF790448:6.24E-4,(CY183225:6.25E-4,CY134764:0.0):0.0):6.24E-4,(((KF790345:6.24E-4,(((CY182945:6.24E-4,CY186075:0.0):0.0,(KF790011:0.0,CY147297:6.24E-4):0.001249):0.0,(KF886358:0.001249,KF789871:0.003135):0.0):0.0):6.24E-4,((((KF790286:0.001248,(CY170991:0.0,CY171303:6.24E-4):0.0):0.00125,(KF886340:0.001879,CY147295:6.27E-4):0.001255):0.0,(CY168295:0.001256,(CY183177:0.001878,CY170543:6.25E-4):6.26E-4):6.23E-4):0.0,(((CY170719:0.001249,KF789613:0.001249):0.0,KF886303:6.24E-4):0.0,((KF886305:6.24E-4,(KF199854:0.001249,CY169807:0.001249):0.0):0.0,((KF790378:6.24E-4,(CY170823:0.001249,(CY170879:6.24E-4,CY170591:6.24E-4):0.0):0.001875):0.0,KF789701:6.24E-4):0.0):0.0):0.0):0.0):0.0,((CY171119:0.0,CY171199:0.00125):6.24E-4,(((((CY171631:0.001249,CY171407:6.24E-4):0.0,CY171639:0.00125):0.0,CY171055:6.24E-4):0.0,CY171351:6.25E-4):0.0,((CY141252:0.001876,(CY171583:6.25E-4,CY171231:6.24E-4):0.0):0.0,KF789998:0.0):0.0):0.0):0.001249):6.24E-4):0.0):0.0):0.0,(((KF790167:0.0,KF789569:6.24E-4):6.24E-4,(KF789714:6.23E-4,(CY134812:0.0,CY141279:6.25E-4):0.0):6.24E-4):0.0,(KF886357:6.25E-4,(CY171335:6.24E-4,CY171071:0.0):0.001877):0.001252):0.0):0.0,CY186027:6.24E-4):6.26E-4):0.001249,((((CY168407:0.004394,CY183065:0.003128):0.0,(KF598733:0.002501,((((KC892174:0.0,(((KF685747:6.24E-4,(((CY168471:6.25E-4,CY169759:6.25E-4):0.0,(CY148540:0.0,(CY148428:6.25E-4,CY148404:0.0):6.25E-4):6.25E-4):0.0,((CY148452:6.25E-4,CY186195:6.25E-4):0.0,KF790262:0.0):0.0):0.0):6.25E-4,(CY170071:0.002504,(((CY148852:6.25E-4,KF790236:6.24E-4):0.0,(CY170223:6.24E-4,KF790282:0.0):0.0):0.0,KF761498:6.25E-4):0.0):0.0):6.24E-4,(KF789927:0.0,(CY170607:0.001876,KF790228:6.24E-4):0.0):0.0):0.002501):6.24E-4,(((KC893164:0.0,KF789696:0.001251):0.001256,(KC513477:0.001251,((KC892691:6.25E-4,KC892954:0.001251):0.0,(KC892727:6.25E-4,KC513482:6.24E-4):0.0):0.0):6.21E-4):0.002513,((KC135498:0.003132,KC135506:0.001873):0.0,((CY114558:0.0,KC135504:6.24E-4):0.0,(KC135508:6.24E-4,((KC892248:0.00125,(KC892309:0.001249,KC892952:0.0):0.0):6.24E-4,(((KC892968:6.24E-4,(JX978749:0.001267,JX978752:0.004388):0.010142):0.0,JX978743:0.001248):0.0,(KC135510:6.24E-4,KC892471:6.23E-4):0.0):0.0):6.24E-4):0.0):0.0):0.001249):0.0):0.0,(((((KC892685:6.24E-4,KC892641:0.0):0.001874,KC893110:0.001249):0.0,JX913035:0.003129):0.0,((((KC892480:0.0,(JX913043:0.001249,(KF551075:0.00125,((CY114509:0.0,(KC892889:0.0,KC893018:0.002498):0.005006):0.001877,((((KC892519:0.0,KC892498:6.24E-4):0.002497,((((((((KC892266:0.0,KC892364:6.23E-4):6.23E-4,(CY110774:0.001248,(KC135496:0.001247,((CY114543:0.0,JX978734:0.001246):0.001267,(KC488834:6.26E-4,CY114553:0.001251):5.98E-4):0.001267):0.0):6.23E-4):0.0,(KC892702:0.001244,(((KC892809:6.22E-4,KC892699:6.23E-4):0.0,KC892288:6.22E-4):0.0,KC892323:0.0):0.0):6.23E-4):0.0,(KC892192:0.003138,(KF551074:0.001248,(((((KC893123:0.0,((KC892306:6.24E-4,(KC893093:0.0,KC893116:6.24E-4):6.24E-4):0.0,(KC892278:6.24E-4,KC892517:0.001249):0.0):6.24E-4):0.001249,KC892198:0.001875):0.0,(KC892361:0.0,KC893072:0.001248):6.23E-4):0.0,((KC893006:0.0,(((KC892871:6.22E-4,KC892812:0.0):6.23E-4,(KC892629:0.001256,KC892420:0.0):0.001248):0.0,(KC892879:6.23E-4,(KC892934:0.0,(KC892739:0.001249,KC892921:0.0):0.001249):0.001874):0.0):0.0):0.0,((KC892892:6.23E-4,(KC892504:6.23E-4,(((KC892885:6.23E-4,KC892444:6.23E-4):0.0,KC892376:6.23E-4):0.0,KC892379:0.0):0.0):6.23E-4):0.0,(KF598711:0.0,KF598724:6.23E-4):0.001247):0.0):0.0):0.0,((CY141186:0.001249,KC892459:6.23E-4):6.26E-4,(KF598729:6.24E-4,((KC892224:0.0,KC892392:0.001875):0.0,(KC892221:6.23E-4,KC892874:6.23E-4):0.0):6.23E-4):0.0):0.0):0.0):0.00125):6.22E-4):0.0,KC892799:0.001873):0.0,((KF003438:0.004377,(KC892317:0.001872,(KC892573:0.001873,KC893169:0.00187):0.0):0.001246):0.0,KC893099:6.23E-4):0.0):0.0,((((CY120883:0.001245,KC893180:0.002502):0.001255,((KC892399:6.22E-4,KC892416:0.0):0.001875,(KC892172:6.24E-4,(KC892732:0.0,(KC892744:6.25E-4,KC892456:0.001248):6.24E-4):6.25E-4):0.001251):6.22E-4):0.0,((((JX913019:0.002503,(CY116640:0.001873,CY116636:6.25E-4):0.001249):0.001249,(KC892719:0.00125,((KC892206:6.24E-4,KC892838:0.0):0.003126,CY120890:0.0):6.25E-4):6.22E-4):0.0,((((((KF598703:0.0,(KC892284:0.0,KC893023:0.001247):0.001873):6.23E-4,(((((KC892882:0.001247,KF598712:0.001248):0.0,KC892774:0.001875):0.0,(((KC892303:0.0,KF598728:6.23E-4):6.23E-4,KF598709:6.23E-4):0.0,(KC892635:0.001876,KF598706:6.23E-4):0.0):0.0):0.0,((KC892388:6.23E-4,(KF598702:0.001874,KF598722:0.001248):0.0):0.0,((KF598716:0.0,(KF598719:6.23E-4,KF598718:6.23E-4):0.0):6.23E-4,KF598708:0.001248):0.0):0.0):0.0,(KF598723:0.001247,KC893081:0.0):0.0):0.0):0.001248,((KC892741:6.27E-4,KF598730:0.001875):6.2E-4,(JX978776:0.001256,JX978764:6.2E-4):0.003139):0.0):0.0,(KF551068:0.001247,KC892655:0.001247):0.0):0.0,(((CY116638:0.002502,(KC893090:0.0,(KC892230:0.001247,(KC892474:6.23E-4,KC892959:0.001248):0.0):0.0):0.0):6.24E-4,(((KC892329:6.23E-4,(KC893096:0.003754,KF598732:0.0):6.23E-4):0.001247,KC892367:6.23E-4):0.0,KC892764:6.23E-4):0.0):0.0,((KC892429:0.001871,KF790394:0.003123):0.0,KC892253:0.0):0.0):0.0):0.0,KC892432:0.001247):0.0):0.0,(KC892667:0.002503,((KC893166:0.001874,KC893107:0.0):0.001246,(KC892349:6.22E-4,KC892806:6.22E-4):0.0):0.00125):6.21E-4):0.0):0.0,(((KC893059:0.001247,(KC892926:0.0,KC892675:6.23E-4):0.0):6.23E-4,(KC892334:0.0,KF551069:6.23E-4):0.001247):0.0,((KC892297:0.001246,(((((((KC892975:6.23E-4,KC892468:6.23E-4):0.0,KC892561:0.0):0.0,KC892773:6.23E-4):0.0,KC892710:6.23E-4):6.23E-4,KC892801:6.23E-4):0.0,KC892465:0.0):0.0,((KC892159:6.23E-4,KC892955:0.001246):0.0,(KC892594:0.001872,KC892326:6.25E-4):6.21E-4):0.0):0.0):0.001873,(KC892400:0.001246,(KC892373:0.001872,KC892257:6.22E-4):0.0):6.24E-4):6.23E-4):0.0):0.0):0.0,((CY168167:0.004385,(CY114533:0.001873,(KC892268:6.23E-4,KC892995:0.0):6.23E-4):0.0):6.23E-4,(KC892696:0.0025,(KC892962:0.001898,KC892998:0.001902):5.94E-4):0.0):0.0):0.0):0.001026,((KC892156:0.003756,(((JX978746:0.001256,KC892407:0.001883):0.001246,(((KF790227:0.005652,(KC892212:0.001248,(KC488809:0.001253,KC488815:0.001254):6.22E-4):0.0):6.23E-4,((CY134820:0.001251,((((CY135004:6.24E-4,CY135076:6.24E-4):0.0,((KF790425:0.0,CY134988:6.25E-4):6.24E-4,CY182897:6.24E-4):0.0):0.0,(CY182761:6.24E-4,CY183137:0.00125):0.0):0.0,(CY134908:0.0,CY182769:6.24E-4):0.0):0.0):0.001249,(KF790187:6.24E-4,CY125791:6.24E-4):0.0):0.0025):0.0,(KC892673:6.23E-4,KF790185:0.003762):0.0):6.23E-4):0.0,(KC882772:0.0,(KF789606:0.002519,(KF789796:6.24E-4,(CY134659:0.0,(KF790216:6.24E-4,KF790184:0.00125):0.0):0.0):0.002506):0.004422):0.0):6.29E-4):0.00355,((KC535402:6.23E-4,(((((KC882488:0.002498,KC535387:0.001247):0.0,(((KC882896:6.23E-4,(CY167620:0.0,CY167628:6.23E-4):0.001249):6.24E-4,(CY116707:0.002501,(KC882851:6.23E-4,(((KC882455:6.23E-4,KC882873:6.24E-4):0.0,KC882541:0.0):0.0,((KC882843:0.0,KC882870:6.22E-4):6.22E-4,KC883223:0.003127):0.0):0.0):0.002499):0.0):6.25E-4,(CY134505:6.24E-4,(CY111246:0.001874,((CY111134:6.24E-4,KC882497:0.0):0.001248,(((((((KC883427:6.24E-4,((KC882822:0.0,(KC882512:0.0,KC883104:6.24E-4):6.24E-4):0.0,(CY111182:6.23E-4,CY111454:0.001873):0.0):6.24E-4):0.0,KC882523:6.24E-4):0.0,((KC882888:0.001248,(KC882536:0.001871,KC883302:0.001248):0.0):6.24E-4,KC883165:0.001874):0.0):0.0,((CY117581:0.001248,KC882557:0.001248):0.0,(KC882941:6.25E-4,KC882879:0.0):6.25E-4):0.0):0.0,(KC882621:6.23E-4,CY111350:6.24E-4):0.0):0.0,((CY111326:0.0,CY139586:0.001874):0.0,((KC882953:0.001248,KC882563:6.23E-4):0.0,(KC882553:6.24E-4,CY111422:0.001249):0.0):0.0):0.0):0.0,((((KC882764:0.0,(KC883142:6.24E-4,((KC882739:0.0,CY134545:6.24E-4):0.001249,KC883156:0.001878):0.0):6.24E-4):6.23E-4,(((CY111238:6.24E-4,CY111358:6.24E-4):0.0,((CY111342:0.001249,CY111142:6.24E-4):0.0,CY134529:0.0):0.0):0.0,KC883233:0.001248):6.24E-4):0.0,(KC883356:6.24E-4,CY111310:6.24E-4):0.0):0.0,(KC883129:0.001248,((((((KC882521:6.25E-4,(((KC882499:0.0,KC882595:0.001247):6.24E-4,KC882856:0.001875):0.0,KC882806:0.001249):6.25E-4):6.24E-4,KC883110:6.23E-4):0.0,((CY111446:6.25E-4,KC882813:6.24E-4):0.001249,KC882502:0.002502):0.0):0.0,KC882591:0.0):0.0,CY111390:0.001248):6.24E-4,CY111214:0.001248):0.0):0.0):0.0):0.0):0.0):6.24E-4):6.28E-4):6.22E-4):0.0,KC535428:0.001247):0.0,KC535478:0.003132):0.001872,(KC535433:0.001873,((KC535413:0.00125,(KC882681:6.27E-4,KC882698:0.002505):0.00125):0.0,(KC883137:0.003139,(JF327386:6.23E-4,(KC883198:0.001248,CY116699:0.0):0.002511):6.24E-4):6.26E-4):0.0):0.001248):0.0):0.0,(KC535363:6.23E-4,(((KC535396:6.23E-4,(((KC882883:0.0,KC882867:6.23E-4):0.002501,((KC882908:6.25E-4,CY111009:6.24E-4):0.001251,((KC892597:0.0,KC892723:6.23E-4):0.003137,(KC513484:0.002516,(KC892531:0.0,(KC893104:0.0,KC892582:0.001876):0.00125):6.18E-4):0.001266):6.19E-4):0.0):0.0,CY111318:0.003128):6.23E-4):0.0,(KC535475:6.22E-4,(((CY114501:6.07E-4,(KC883209:0.003128,KC882721:6.17E-4):0.001898):6.37E-4,(KC883297:0.002496,KC882729:0.0025):0.0):0.001245,(KC488827:0.010729,((KC883435:0.001244,(KC882624:0.0,KC883348:6.22E-4):0.0):6.22E-4,(((((CY111270:6.23E-4,((((JQ658905:6.22E-4,(JQ658912:0.0,(JQ658907:0.0,(JQ658909:6.23E-4,JQ658910:0.0):6.23E-4):6.23E-4):0.001246):0.0,(JQ658898:0.0,(JQ658925:0.003127,CY111004:0.0):6.23E-4):0.0):0.0,CY111000:6.23E-4):0.0,(CY111005:6.23E-4,CY111013:6.23E-4):0.0):0.0):0.002496,((((CY110994:6.24E-4,CY111011:0.001275):0.001247,KC882801:6.23E-4):0.0,JX518887:0.001872):0.0,((((KF789596:6.23E-4,(((((CY141187:0.001871,(((CY141200:0.0,CY163422:0.001872):6.23E-4,(CY148668:6.23E-4,CY141192:0.001247):0.0):0.0,CY141185:0.0):0.0):0.001247,(KF790178:0.001247,((CY183257:0.001248,((CY134732:0.0,((CY182729:0.001248,CY134940:6.23E-4):0.0,CY134772:0.001249):0.0):0.0,(CY186155:6.23E-4,CY134748:6.23E-4):0.0):0.0):0.002501,(CY171711:6.23E-4,((((KF789983:0.003122,CY171735:0.001248):0.0,KF790278:0.0):0.0,(CY171183:6.23E-4,CY171551:6.23E-4):0.0):0.0,CY171727:6.23E-4):0.0):6.22E-4):6.26E-4):0.0):0.0,(CY141266:0.0025,(CY134638:6.23E-4,CY135012:6.23E-4):0.0):0.001248):6.23E-4,(((((CY149172:0.003754,(CY183233:0.0,(CY135036:6.23E-4,CY163423:6.23E-4):0.0):0.0):6.22E-4,(CY183105:0.001249,(CY134660:0.0,CY134639:0.001246):6.23E-4):6.23E-4):0.0,(KC892706:6.22E-4,CY167975:0.002496):0.0):0.0,((CY168783:0.001247,((KF886309:0.0,KF790209:0.001259):0.0,(CY167852:6.22E-4,KF790402:0.001245):0.0):6.23E-4):6.23E-4,(CY169663:0.002512,CY169519:6.22E-4):0.0025):0.0):0.0,((CY148740:0.004378,KC893047:6.22E-4):0.0,(CY167983:0.001869,(CY169223:6.23E-4,(((CY182969:0.001247,CY141197:0.0):0.0,(((((CY167903:6.23E-4,CY169591:6.23E-4):0.0,(CY141209:6.23E-4,CY148636:6.23E-4):0.0):0.0,((CY134658:6.23E-4,CY169327:0.001247):0.0,(KF928626:6.23E-4,KF199859:0.0):6.23E-4):0.0):0.0,(CY171447:0.001872,CY141262:0.001247):0.0):0.0,(((CY141196:0.001247,CY168103:6.23E-4):0.0,CY171007:6.23E-4):0.0,(KF789534:0.002498,CY170199:6.23E-4):0.0):0.0):0.0):0.0,(CY170999:0.001247,KF790407:6.23E-4):0.0):0.0):0.001246):0.0):0.0):0.0):0.0,KF790081:0.00187):6.24E-4):0.001247,(CY134561:0.0,(KC893171:6.22E-4,KC892370:0.0):6.23E-4):0.0):0.001245,(KC882530:0.0,KC883135:6.22E-4):0.0):0.001246,(KC883307:0.001869,(((CY167564:0.0,(CY117589:0.001247,(KC883407:0.001247,KC883327:0.0):0.0):6.23E-4):0.0,KC883102:6.23E-4):0.0,((KC882876:6.23E-4,KC883012:0.001872):0.0,(CY084299:0.001246,KC882891:0.001259):0.0):0.0):0.0):0.001246):0.0):0.0):6.23E-4,(KC882491:0.001247,((KC882462:0.0,KC882618:0.001877):6.23E-4,(((((CY110992:6.23E-4,CY125717:0.001246):0.0,(KC882584:0.0,KC882479:6.23E-4):6.23E-4):0.0,CY116715:0.0):0.0,((CY134513:0.001874,CY111430:0.001876):0.0,CY110997:6.23E-4):0.0):0.0,CY117597:0.001247):0.0):0.0):6.23E-4):0.0,KC883017:0.001246):0.0,(((((((((KC883288:6.23E-4,(KC882902:0.0,KC883086:0.001246):0.00187):0.0,(CY111003:0.001876,(((((KC883003:6.22E-4,(((JQ658924:6.22E-4,CY111470:0.001245):0.0,JQ658921:6.22E-4):0.0,((((JQ658916:6.22E-4,CY111366:0.001245):0.0,(CY134577:6.22E-4,CY111438:6.22E-4):0.0):0.0,JQ658920:0.001245):0.0,KC883338:0.001246):0.0):0.0):0.0,KC882538:0.001246):0.0,(CY110996:0.001866,(JQ658926:6.21E-4,KC883160:0.001242):0.0):6.21E-4):0.0,(((CY111001:0.001247,(CY111002:0.0025,CY110999:6.2E-4):6.25E-4):0.0,KC883158:6.22E-4):0.0,((((KC883018:0.0,KC883420:6.22E-4):0.0,(CY110998:0.001245,KC883034:6.22E-4):0.0):0.0,(KC883044:6.22E-4,CY111007:0.001869):0.0):0.0,(KC883152:0.002497,KC883121:0.002496):0.0):0.0):0.0):0.0,CY110993:0.001246):6.23E-4):6.24E-4):0.0,KC882744:0.001873):0.0,(KC882804:6.23E-4,KC883131:6.23E-4):6.22E-4):0.0,((KC882777:0.001872,((KC882752:6.23E-4,(CY134481:6.23E-4,CY111166:0.0):0.0):0.001247,((KC882935:0.00125,KC883292:0.001249):0.001249,HQ880599:0.003124):0.0):0.0):0.001246,CY093567:0.001871):0.0):0.0,((((KC883415:0.001871,(CY111006:0.001246,JQ658903:0.0):6.23E-4):0.00125,(KC882483:7.05E-4,(KC882471:6.97E-4,KC882612:0.00431):0.001257):5.39E-4):0.0,((((JQ658915:0.001247,KC892978:0.001871):0.0,(((KC883150:0.001872,(KC882506:6.23E-4,(KC882695:6.23E-4,(CY167572:6.23E-4,KC883022:6.24E-4):0.0):0.0):6.23E-4):0.0,(CY167612:0.0,KC882518:0.001247):0.0):6.23E-4,(KC892165:0.004401,(KC893060:0.001872,(KC892186:6.24E-4,KC892339:0.0):0.0):0.00124):0.001889):0.0):0.0,(((KC892856:0.002497,(((((KC892724:6.23E-4,KF551070:0.001247):0.0,KC892405:6.23E-4):0.0,(JX978767:0.003125,KC892177:0.001247):0.0):0.0,((((KC526210:0.0,(KF761510:6.23E-4,KF761509:0.0):6.23E-4):0.001247,(((((KF789706:6.23E-4,(KF789782:0.0,KF789819:6.24E-4):0.0):6.23E-4,(CY171623:0.001247,KF790495:0.001247):0.0):0.0,CY141221:0.0):0.0,(CY134649:6.23E-4,CY141222:6.23E-4):0.0):0.0,(KF790479:6.23E-4,CY148796:6.23E-4):0.0):6.25E-4):0.003125,((KC893122:0.0,(KC892576:0.001255,KC892485:6.26E-4):6.18E-4):6.23E-4,(KC892758:0.0,(KC892896:0.001246,((((JX913051:6.23E-4,JX913067:6.23E-4):0.0,JX913011:0.001246):0.0,JX913003:0.0):0.0,JX913079:0.001247):6.23E-4):0.0):0.0):0.0):6.23E-4,KC892953:0.0):0.0):0.0,(((KC892776:6.2E-4,KC892294:0.001252):0.001875,((KC892626:0.0,KC893132:0.001247):0.001248,(KF551072:6.23E-4,(KC892965:6.22E-4,KC892477:0.001874):0.0):6.24E-4):0.001875):0.0,(((((KC892677:0.001871,KC892549:0.001247):0.0,(KC893057:0.0,KC892552:0.001871):0.001246):0.0,KC892437:0.0):0.0,((KC892853:0.0,(KC892863:0.001248,KC892876:6.23E-4):0.0):6.23E-4,KC513479:0.001245):0.0):6.23E-4,(KC892850:0.001871,CY120885:0.0):6.23E-4):0.0):0.0):0.0):0.001247,(KC883062:0.00313,((KC892358:6.23E-4,KC893019:0.001248):0.001249,((KC892992:0.00314,(KC892394:0.001903,(CY182705:0.001877,(KF790491:6.25E-4,CY141188:0.0):0.0):0.003787):6.02E-4):6.23E-4,(((KC892822:0.001247,(KC892591:0.001246,KC892716:0.0):6.23E-4):0.0,(((((((KC892423:6.24E-4,KC892769:6.23E-4):0.0,((KC892453:0.0,KC892669:6.23E-4):6.23E-4,(CY120872:0.0,KC892393:6.23E-4):6.23E-4):0.0):0.0,KC892578:0.002501):0.0,((KC892778:0.001247,(KC892263:6.24E-4,KC892482:0.003126):0.0):0.0,(KC892162:6.23E-4,(KC892818:0.0,((KC892903:0.0,KC893022:0.001246):0.0,(KC892845:0.001871,KC893034:6.22E-4):0.0):0.001246):6.23E-4):0.0):0.0):0.0,KC892397:0.001245):0.0,KC892766:0.0):0.0,(KC893084:0.001247,(KC892931:0.002498,(KC892410:0.0,(KC892300:0.001247,KC892190:6.23E-4):0.0):0.0):6.23E-4):0.0):0.0):6.23E-4,(KC892391:0.003124,(KC892751:6.23E-4,KC893009:0.0):0.001249):0.0):0.0):0.0):0.001871):0.0):0.0,(KC882829:0.001872,KC882633:0.001871):0.0):0.0):0.0,(KC883075:0.001872,((JQ658908:0.0,JQ658911:6.23E-4):6.24E-4,(((((KC883203:0.001248,(KC882570:0.0,KC882799:6.24E-4):0.0):0.001872,(CY167282:0.0,(CY167540:0.0,CY167532:6.23E-4):0.001246):6.23E-4):0.0,(KC883311:0.0,KC883333:0.001247):6.23E-4):0.0,((KC882692:0.0,(KC883029:0.001878,KC882690:0.001254):0.001871):0.0,(((CY167516:0.00187,KC883201:0.001249):0.0,(((((((KC882716:0.0,KC883285:6.24E-4):6.23E-4,(JF327387:0.001247,KC882982:0.0):6.24E-4):0.0,(KC882958:6.23E-4,KC882918:0.0):6.23E-4):0.0,((KC883080:0.003125,CY167644:0.002499):0.0,KC882994:6.23E-4):0.0):0.0,((((KC882900:0.001871,CY092273:0.0):6.23E-4,(KC882736:0.0,KC883099:0.001249):0.001248):0.0,(KC883077:0.001247,(CY111150:6.21E-4,KC883139:0.001254):0.001251):0.0):0.0,(KC882459:6.23E-4,KC882705:0.001247):0.0):0.0):0.0,((KC883030:0.002501,((KC883116:0.001872,KC883234:0.0):0.001248,(((((KC882482:6.24E-4,KC882644:0.001874):0.0,CY111406:6.23E-4):0.0,KC882630:0.002504):0.0,(KC883413:0.0,KC882493:0.001248):0.0):0.0,KC882615:0.0025):0.0):0.0):6.23E-4,(KC883216:0.001247,((CY091557:0.0,KC883390:0.001871):0.001247,KC882758:0.0):0.0):6.23E-4):0.0):0.0,(((((KC882545:6.21E-4,(KC882977:6.22E-4,KC883059:6.21E-4):0.0):0.0,KF790169:0.010156):6.22E-4,(KC882984:0.001255,(KC882930:0.0,KC883126:0.001247):0.001257):6.17E-4):0.0,(((CY091581:0.001248,(CY092281:0.0,KC882533:6.23E-4):0.0):6.23E-4,KC882817:0.001247):0.0,(((CY167500:6.23E-4,(KC883299:6.23E-4,KC882639:0.0):6.23E-4):0.0,((KC882601:6.23E-4,((KC883221:0.001248,(KC883393:0.0,(KC883090:6.23E-4,KC883438:0.0):6.23E-4):0.0):6.23E-4,(KC883336:0.0,(KC882787:0.0,KC882453:0.001876):6.23E-4):0.0):0.001872):0.0,CY111462:6.23E-4):0.0):0.0,((KC883054:0.0,JX913059:0.002499):0.002505,(KC883371:0.001872,KC883212:6.23E-4):0.0):0.0):0.0):0.0):0.0,(((KC883024:0.001247,(KC883095:0.001872,KC883249:0.0):6.23E-4):0.0,CY167484:0.0):0.0,KC882712:6.23E-4):0.0):0.0):0.0):6.23E-4,(KC882793:6.23E-4,KC882678:0.0):6.23E-4):0.0):0.0):0.0,(KC883367:0.001871,KC883377:6.23E-4):0.0):0.0):0.0):0.0):0.0):0.001248,KC883424:0.002499):0.0):0.0,KC883374:6.23E-4):0.0,(((KC883353:6.23E-4,KC883038:0.0):6.23E-4,KC882999:0.001246):0.0,(((KC892260:0.00125,KF598738:0.001249):0.001873,((CY135084:0.001871,(KC892796:0.0,KC892829:6.22E-4):0.0):0.003133,(JX978779:0.001885,KC892312:0.001878):0.001247):0.001248):0.0,CY111222:0.001246):0.0):0.0):0.0,((KC882769:0.0,(KC883246:0.001873,KC883240:6.23E-4):0.0):0.0,((KC882719:6.42E-4,(CY111334:0.001246,KC882526:0.0):6.23E-4):0.0,(KC882467:0.0,KC883008:6.24E-4):6.23E-4):0.0):0.0):0.0):0.0):0.0):6.26E-4):0.002505):0.004399):0.0,((KC535378:0.001872,KC535375:0.002498):0.0,(GQ385891:0.001248,((((((EU779522:0.001251,(CY037727:0.0,(FJ179354:0.001877,CY173215:0.0):0.001247):0.0):6.23E-4,(((((GQ385889:0.005007,((((FJ686933:0.001243,FJ179356:0.003117):0.0,EU779500:0.001244):0.0,EU716505:0.0):0.0,GQ895034:0.001244):0.0):6.22E-4,((GQ385909:0.006281,FJ686928:0.001252):6.18E-4,(HQ616671:0.003128,(CY172175:0.0,CY037743:0.001246):0.0):6.23E-4):0.0):0.0,((CY173583:0.001871,(CY044812:0.0,(CY044692:6.23E-4,FJ179350:6.22E-4):0.0):6.23E-4):0.0,CY173263:6.23E-4):0.0):0.0,(((((((((CY173095:0.001245,(((CY173191:0.0,CY037703:0.001247):6.22E-4,((CY035062:6.23E-4,(CY035182:6.23E-4,(CY035046:0.0,CY035166:6.22E-4):0.0):0.0):0.001245,(CY039423:6.22E-4,CY035158:0.0):0.0):6.22E-4):0.0,((((((CY173255:0.001871,(CY044748:0.0,GQ385846:0.001247):6.23E-4):0.0,((((((((((((CY027075:6.23E-4,(EU199367:0.0,(((CY172823:6.23E-4,CY025421:0.001247):0.0,((CY028371:6.23E-4,CY027107:0.0):6.23E-4,CY026827:6.23E-4):0.0):0.0,(CY028475:0.001246,CY025707:0.001246):0.0):0.0):0.0):0.0,(CY027683:6.23E-4,EU100698:0.001245):0.0):6.23E-4,(EU516067:0.001247,(((CY027563:0.0,EU516070:0.002498):0.0,((EU199358:6.23E-4,EU516202:0.001871):0.0,EU516064:6.23E-4):0.0):0.0,(CY025851:0.001247,EU779524:6.22E-4):0.0):0.0):6.23E-4):0.0,((EU199378:0.0,JF340081:0.001244):6.22E-4,CY037575:0.006298):0.0):0.0,EU199377:0.00125):0.0,(((CY172847:6.23E-4,CY025643:0.0):6.23E-4,(CY172839:6.23E-4,CY035882:0.001247):0.0):0.001247,(((((((CY026251:0.002497,CY092241:0.00125):6.24E-4,CY026019:6.23E-4):0.0,CY026787:0.0):0.0,(CY172815:6.23E-4,EU199285:0.0):6.23E-4):0.0,(((CY027587:0.0,EU199346:0.001248):6.23E-4,CY114413:0.001246):0.0,(CY172879:6.23E-4,((CY026883:0.0,CY092249:0.001872):0.0,(((CY172855:0.0,CY172863:6.23E-4):6.23E-4,(CY025501:6.23E-4,CY034406:0.0):0.0):0.001247,CY027579:0.001247):0.0):6.23E-4):0.0):0.0):0.0,((CY026243:0.001871,CY172799:0.0):6.23E-4,(EU516054:0.001873,EU199258:6.2E-4):0.001255):0.0):0.0,(((CY025341:0.002502,(CY172775:0.001247,(CY172903:6.23E-4,CY172791:0.0):0.0):0.001248):0.0,EU566973:0.006922):6.22E-4,(EU199255:0.003134,(CY172431:6.21E-4,(((((((((CY172223:0.003127,(CY172191:0.001254,(CY020069:0.0,CY020077:6.23E-4):6.28E-4):6.21E-4):0.0,CY091053:0.002502):0.0,(((CY091541:6.24E-4,CY172247:0.0):0.0,(CY172231:0.001248,((CY172239:0.001248,CY172207:0.003131):0.0,CY172271:0.0025):0.0):0.0):0.0,CY091029:6.24E-4):0.0):0.0,((CY091021:0.002501,EU516031:0.002506):0.0,CY172255:6.24E-4):0.0):0.0,((AB434112:0.00125,(CY172751:6.24E-4,(EU100720:0.00187,(EU199363:0.003752,(EU100695:6.23E-4,(CY025739:6.23E-4,(CY172895:6.23E-4,EU199380:0.001871):0.0):0.0):0.002497):0.0):6.23E-4):0.003133):6.25E-4,(((CY091501:0.0,CY172287:0.001873):0.0,(CY091013:0.001873,CY025843:0.001247):0.0):0.001249,AB434113:0.006916):0.0):0.0):0.0,(CY091045:0.001247,(EU516029:0.001262,CY172279:0.001248):0.0):0.001873):0.0,(CY091533:0.002501,((CY026147:0.002503,AB434111:0.003764):0.0,((((CY014159:0.001248,(CY020133:6.25E-4,CY019859:0.0):0.0):0.00125,((CY172311:0.001871,(CY019325:6.23E-4,(CY020085:0.0,CY020093:6.24E-4):0.0):0.001256):0.002511,(((CY013232:0.0,((CY172263:0.0,CY091069:6.24E-4):6.24E-4,CY172319:6.24E-4):0.0):0.0,CY172391:6.24E-4):0.0,((CY172335:6.24E-4,CY172351:0.0):6.24E-4,(CY172423:0.0,CY172487:6.23E-4):0.0):6.23E-4):0.0):6.24E-4):6.25E-4,(EU199252:0.003756,(CY090981:0.003772,CY012792:0.001258):6.17E-4):0.0):0.0,(((CY172463:0.005037,(CY172343:0.002509,((CY172215:0.00125,(CY019851:6.24E-4,(CY172447:6.24E-4,CY020101:0.0):0.0):0.00125):0.0,((((CY172455:6.24E-4,(CY172303:0.0,CY172415:0.001875):6.24E-4):0.0,(CY172503:0.00125,CY172383:6.24E-4):0.0):6.3E-4,CY091085:0.002505):6.2E-4,CY091077:0.00125):0.0):6.26E-4):0.001248):0.001254,CY172295:0.0025):0.0,CY172199:0.002501):0.0):0.0):0.0):6.24E-4):0.0,(((((CY092217:0.003119,(CY025485:0.001283,EU516019:5.9E-4):0.008843):0.0,(CY091429:0.001867,CY114389:0.006258):0.0):0.001868,((CY002440:6.22E-4,CY002056:0.0):6.22E-4,CY002016:0.002499):0.0):0.0,((((CY002080:6.22E-4,((CY002064:0.001873,(CY002456:6.26E-4,(CY002048:6.2E-4,CY002032:0.001249):0.001871):0.001243):0.003763,((AB434109:0.006307,(((((((CY088198:0.001245,CY088475:6.21E-4):0.0,CY000257:6.21E-4):0.0,(((CY107130:0.0,CY088262:6.21E-4):6.21E-4,CY088038:6.21E-4):0.0,CY088014:0.0):0.0):0.0,CY088086:0.001867):0.0,(CY087982:0.001244,(CY000957:0.001866,(CY107082:0.0,CY088406:6.21E-4):6.21E-4):0.0):6.21E-4):0.002494,(((CY112957:0.003135,CY006859:0.001253):6.16E-4,(((CY000721:0.001243,(CY114493:0.0,(CY090885:6.2E-4,((CY000989:0.0,CY001381:0.001864):0.0,(CY006659:0.001241,CY003793:0.001863):0.0):0.0):0.001863):0.002488):0.0,(((((CY001792:6.21E-4,(CY001600:6.2E-4,CY002368:0.001865):0.0):0.0,(CY001816:6.2E-4,CY001872:0.0):6.2E-4):0.0,((((((CY001864:6.21E-4,CY002168:6.21E-4):0.0,((CY002552:6.21E-4,CY002376:0.0):6.2E-4,((CY001992:0.001243,(CY002120:0.0,(CY003592:6.21E-4,CY003584:6.21E-4):0.0):6.21E-4):0.0,CY001856:6.2E-4):0.0):0.0):0.0,(CY003576:0.0,(CY001664:0.001242,((CY001485:0.001242,CY001768:0.001242):0.0,CY001592:6.2E-4):0.0):0.0):0.0):0.0,((((CY007635:0.001241,CY002384:0.0):6.2E-4,CY002560:0.001242):0.0,((CY003600:0.001242,(CY001840:0.0,(CY001808:6.21E-4,CY003616:0.001242):0.0):0.0):6.21E-4,CY002336:0.001242):0.0):0.0,CY001608:0.001242):0.0):0.0,(CY001752:6.21E-4,CY001936:0.001242):0.0):0.0,CY002296:0.001242):0.0):0.0,((CY002304:0.002489,(CY006163:0.001242,CY003632:6.2E-4):0.0):6.2E-4,((CY001920:0.003739,((CY001912:0.002498,(((CY001504:0.0,CY006060:0.001241):6.2E-4,((CY001744:0.0,CY002136:0.00124):6.2E-4,((CY114309:0.003746,(CY006899:0.001874,CY112901:0.001863):0.002496):6.18E-4,(((((((CY006579:0.001245,CY006283:6.21E-4):0.001244,CY007979:0.001864):0.0,(CY006571:6.21E-4,(((CY039882:6.2E-4,(CY039884:0.0,(CY039883:0.001241,CY039885:6.26E-4):0.0):0.0):0.001242,CY006531:0.001864):0.0,((((CY006459:6.21E-4,((CY006227:6.2E-4,CY006547:6.21E-4):0.0,((CY008924:6.2E-4,(CY006451:6.23E-4,(CY008940:6.22E-4,CY008532:0.0):6.22E-4):6.21E-4):0.0,(CY006603:0.0,CY006483:6.2E-4):6.2E-4):0.0):0.0):0.0,CY006515:0.001242):0.0,(CY006627:6.21E-4,CY006467:6.21E-4):0.0):0.0,(CY008180:6.2E-4,(CY006275:0.0,CY006595:6.21E-4):0.0):0.0):0.0):6.21E-4):6.21E-4):0.0,((CY006499:0.001241,(CY006491:0.001863,((CY006635:6.2E-4,(CY006235:0.0,CY006787:0.001241):0.001242):0.0,(CY006619:0.001241,CY006507:0.001242):0.0):6.2E-4):0.0):6.2E-4,(((CY036847:0.002495,CY010004:0.001867):6.21E-4,((CY012200:0.0,CY009500:6.2E-4):6.21E-4,((CY010604:6.21E-4,(CY009660:0.0,(CY015516:6.2E-4,CY010052:6.2E-4):0.0):0.0):0.0,CY011264:6.2E-4):0.003735):0.0):0.0,(((CY010028:0.001242,CY009732:0.001242):0.0,((CY010012:6.2E-4,(CY011424:6.21E-4,(CY009708:0.0,(CY011256:0.0,CY010612:0.002487):6.21E-4):0.0):0.0):0.001244,(CY009748:6.21E-4,(CY012208:0.0,CY011136:6.21E-4):0.0):0.001244):6.2E-4):0.001875,(((CY010020:0.002497,CY011416:0.001237):0.001252,(CY009484:6.2E-4,CY010060:0.0):0.0):0.005658,((((CY010036:0.0,(CY039879:0.002489,(CY039880:6.21E-4,CY039878:0.001243):0.0):0.002487):0.001602,(CY009740:0.001606,(CY009516:0.001242,(((CY009476:6.2E-4,CY009676:6.2E-4):0.0,(((CY009652:0.001241,CY009468:0.001241):0.0,CY009460:6.2E-4):0.0,CY009684:0.0):0.0):6.2E-4,(CY006475:0.00124,(CY114485:0.002486,CY006587:0.0):0.001867):0.001246):0.0):0.002136):0.001862):0.001507,(CY114277:0.001242,CY112861:0.002497):0.002496):0.0,(((CY010628:6.19E-4,(CY010716:0.002485,CY010516:0.001239):0.0):6.19E-4,(CY011816:0.005021,(CY009644:0.004359,(CY009996:0.001865,(CY009908:6.2E-4,(CY009700:6.19E-4,CY009900:6.19E-4):0.0):6.19E-4):0.0):0.003772):5.89E-4):0.0,(((CY012728:0.0,CY013701:6.21E-4):0.001243,((((CY012760:0.001239,CY013200:0.001239):0.0,((CY011888:0.002491,CY012968:0.002493):0.003123,((((CY012752:6.19E-4,CY012120:0.001239):0.0,CY013717:6.19E-4):0.0,((CY013781:6.19E-4,CY013613:6.19E-4):0.0,CY013773:0.0):0.0):0.0,(CY013605:0.00186,(CY013677:0.0,CY012744:6.19E-4):6.19E-4):0.0):6.19E-4):0.0):0.0,((CY013693:6.19E-4,(CY012184:0.002484,((CY013669:0.00124,CY012784:6.19E-4):0.0,(((CY014143:6.2E-4,(CY013208:0.001862,CY012168:0.00124):0.0):0.0,((CY013765:6.19E-4,(CY016483:6.2E-4,(CY014151:6.2E-4,CY012136:0.0):0.0):6.19E-4):0.0,CY013685:6.19E-4):0.0):0.0,CY012768:0.0):0.0):0.0):0.00124):0.0,((CY112669:0.004353,(CY112556:0.001861,(((((CY011896:6.19E-4,(CY114085:0.0,(CY114077:0.001861,CY112621:0.001861):0.0):6.19E-4):0.0,(CY015540:0.001239,(CY114157:0.001239,CY012976:0.0):6.19E-4):0.0):0.0,(((CY012576:0.003105,CY011488:0.00498):0.0,(CY012280:0.001239,(CY011912:0.0,CY011944:6.19E-4):0.0):6.19E-4):0.0,CY011936:0.0):0.0):0.0,((CY012592:0.00124,CY013016:6.2E-4):0.001239,((((((CY016427:0.0,CY012448:0.003109):6.2E-4,CY012264:6.19E-4):0.0,CY013000:0.0):0.0,(CY011856:0.0,CY012560:6.19E-4):0.001238):0.0,(((CY013359:6.19E-4,CY013335:6.19E-4):0.0,(CY011576:6.19E-4,CY012992:0.001859):0.0):6.2E-4,(CY013367:0.001244,CY012944:6.17E-4):0.00124):0.0):0.0,(CY012952:6.19E-4,CY012552:6.19E-4):0.0):0.0):0.001238):0.0,(((CY113997:0.001238,CY011384:6.19E-4):0.0,CY012272:6.19E-4):0.0,(CY011872:0.001238,((CY010988:0.001863,CY012584:0.001862):6.19E-4,((((((CY011920:0.002481,CY012936:0.001238):0.0,CY013008:6.19E-4):0.0,(CY012960:0.0,CY012568:6.19E-4):0.0):0.0,CY012544:6.19E-4):0.0,(CY013024:0.001239,CY012984:0.001239):0.0):0.0,(CY012536:0.00248,CY113989:6.19E-4):0.0):0.0):0.001239):0.0):0.0):0.0):0.00186):0.0,(CY112605:0.001243,(CY012224:0.006953,(((((CY012512:6.19E-4,(CY012896:6.2E-4,CY012232:6.2E-4):6.21E-4):0.0,CY011544:0.00124):0.0,(CY011848:0.0,((((CY011328:0.0,CY114221:6.19E-4):0.001241,CY011560:0.00124):0.0,((CY012456:6.19E-4,CY011824:0.00124):0.0,CY017283:6.19E-4):0.0):0.0,((CY012912:6.19E-4,CY011336:0.00124):0.0,(CY011520:0.001239,CY011504:6.19E-4):0.0):0.0):0.0):0.0):0.0,((CY011344:0.0,CY011568:6.21E-4):6.19E-4,(CY017291:0.001872,CY012472:0.001243):6.21E-4):0.0):0.0,(CY011360:0.001868,(CY012256:0.001242,(CY011352:0.0,CY013327:6.2E-4):0.0):0.0):6.2E-4):0.002439):0.008263):6.18E-4):0.0):0.0):0.0,((((((CY012528:0.001859,(CY112629:0.002484,CY114069:0.001861):0.0):0.003111,((CY012128:0.003106,(CY112581:6.11E-4,CY112589:0.001249):0.001248):0.0,(CY113749:0.005006,(((CY112452:6.19E-4,CY112484:6.19E-4):0.003104,(CY043728:0.001859,(CY113605:6.18E-4,(((CY112532:0.001238,CY113621:0.001237):0.0,CY035230:0.001237):0.0,(CY112444:0.0,(CY113757:6.18E-4,(((CY113701:6.18E-4,(CY113589:6.18E-4,CY113573:0.0):6.18E-4):0.0,((CY113797:6.18E-4,(CY113813:0.0,CY113869:6.18E-4):0.0):6.18E-4,CY112508:0.00248):0.0):0.0,((CY113805:0.001236,CY113693:0.001237):0.0,CY113709:0.0):0.0):0.0):6.18E-4):0.0):0.0):6.18E-4):0.0):0.005042,((CY113773:6.2E-4,(CY113765:0.002485,(CY113925:0.0,CY113661:6.2E-4):0.0):6.2E-4):0.004996,(((((CY113725:6.18E-4,CY113877:0.001241):0.001869,((CY113933:0.0,CY113941:6.21E-4):0.004372,(CY113901:6.2E-4,CY114061:0.001862):6.21E-4):0.002485):0.001242,CY113829:0.003731):0.0,CY113861:0.00186):0.0,CY113741:0.003732):0.002501):0.001178):0.006975):0.005015):6.14E-4):6.25E-4,(CY113909:0.0,CY114045:0.00751):6.19E-4):0.0,(CY013168:0.001865,(CY012736:0.002482,CY012144:6.2E-4):6.17E-4):0.001243):0.001239,(CY013192:0.001244,CY013733:0.001245):0.002483):0.0,(CY114053:0.00436,CY113981:0.002482):0.0):0.00186):6.17E-4):0.005734,((CY112797:0.004403,((((CY010708:0.0,(CY011464:0.001242,(CY011448:0.001244,CY010668:6.2E-4):0.0):0.0):0.0,(CY010652:0.0,CY114285:0.001863):6.2E-4):6.2E-4,(CY011456:0.003732,(CY012216:6.21E-4,CY010724:0.0):0.001863):0.0):0.001866,(CY114213:0.002542,((CY010620:0.0,CY010684:6.19E-4):0.001865,((CY010692:0.0,((CY010732:0.001861,CY011808:6.2E-4):0.0,CY010748:0.0):6.2E-4):0.0,CY010636:6.2E-4):6.2E-4):6.17E-4):6.25E-4):5.97E-4):0.003135,(CY017299:0.006914,((CY013311:0.001242,CY011536:6.19E-4):0.001236,(CY012928:6.19E-4,(((CY114189:0.001861,CY011320:0.00124):0.0,((CY010700:0.002484,CY011368:6.19E-4):0.0,CY011840:0.0):0.0):0.0,(CY012520:6.2E-4,CY011512:6.19E-4):0.0):0.0):0.001244):6.28E-4):6.18E-4):0.0):0.006875):6.19E-4):0.001215):0.003782):6.13E-4):0.006878):0.0):0.0,(((((CY009988:0.001867,(KF805640:0.0,(KF805656:0.0,KF805688:0.005008):0.003118):0.001868):6.25E-4,(CY008964:0.001243,(CY006443:6.21E-4,CY008980:6.21E-4):0.0):6.21E-4):0.0,CY006771:0.001865):0.0,((CY006795:0.00249,((CY006563:6.21E-4,CY006539:0.002493):0.0,CY006803:0.0):0.0):6.21E-4,CY006611:6.21E-4):0.0):0.0,CY114301:0.001866):6.21E-4):0.0,(CY006068:0.00249,((CY001976:0.001243,CY001832:0.0):0.001244,((CY001904:0.0,(CY003608:6.19E-4,CY003624:0.00124):0.0):0.001241,(CY001968:0.001864,(CY001413:0.0,CY002160:0.001865):6.19E-4):6.22E-4):6.2E-4):0.002496):0.00188):6.2E-4,(CY003560:0.001245,CY002576:0.001242):6.23E-4):0.001242):0.0):0.0):6.15E-4,CY002544:0.004372):0.001248):0.001251,(CY114317:0.004374,((CY000801:0.002491,CY114325:0.005638):0.0,(((CY000665:0.001866,CY000737:0.001243):0.0,(((((CY001445:6.22E-4,(CY000729:0.0,(CY003448:6.21E-4,(CY003248:0.001244,(CY003817:0.0,((CY002312:0.0,CY003232:0.001243):6.21E-4,((CY003280:0.0,CY000809:0.001243):0.0,CY000689:0.001244):0.0):6.22E-4):6.21E-4):0.0):0.0):0.0):6.22E-4,CY000997:6.21E-4):0.0,CY000673:0.001244):0.0,CY090909:0.002492):0.0,(((((CY001269:6.21E-4,(CY001176:6.21E-4,CY000705:0.001243):0.0):0.0,CY003456:6.21E-4):0.0,((CY000609:6.21E-4,(CY001520:0.001245,CY003785:6.21E-4):6.22E-4):0.0,((CY003272:0.001243,CY000601:6.21E-4):0.0,(CY000593:6.21E-4,CY001365:0.00249):0.0):0.0):0.0):0.0,((CY003256:0.001865,CY001005:0.0):0.0,((CY001245:6.21E-4,CY003216:6.21E-4):0.0,(CY000633:6.21E-4,CY001136:0.002492):0.0):0.0):0.0):0.0,CY000817:6.21E-4):0.0):0.0):6.21E-4,((((((CY003825:0.001866,((CY003809:6.24E-4,CY090901:0.001246):6.2E-4,CY003432:6.21E-4):0.0):0.0,((((((CY000681:6.21E-4,CY000841:6.21E-4):0.0,CY001397:0.001867):0.0,CY000657:6.21E-4):0.0,CY000649:6.21E-4):6.21E-4,(CY003264:0.0,CY001277:6.21E-4):6.21E-4):0.0,CY000457:0.0):0.0):0.0,((CY000617:6.21E-4,CY003440:6.21E-4):0.0,CY003240:6.21E-4):0.0):0.0,(CY000713:6.21E-4,CY000697:6.21E-4):0.0):0.0,(CY001453:6.22E-4,CY000857:6.22E-4):6.23E-4):0.0,CY000849:0.001868):6.21E-4):0.0):6.19E-4):0.002507):6.11E-4):6.25E-4,CY001824:0.0):6.2E-4):0.0):0.0,(((((CY112925:6.22E-4,(CY002816:0.0,CY000297:0.005):6.21E-4):0.0,((((CY112949:0.0069,(CY003200:0.0,((AB434107:0.0,AB434108:0.001244):6.23E-4,(CY000753:0.004399,CY037351:0.001889):5.98E-4):6.23E-4):6.17E-4):0.00125,((((((CY003208:6.22E-4,CY001261:0.001244):0.0,(((CY001317:6.22E-4,(CY003096:0.001247,CY003184:6.21E-4):6.23E-4):0.0,CY000481:0.001868):0.0,CY001168:0.002493):0.0):0.0,((CY000209:6.22E-4,CY000933:0.001245):0.0,CY003424:6.21E-4):0.0):0.0,(CY000393:6.22E-4,(CY003168:6.22E-4,(((CY001072:0.002491,(CY000584:0.0,CY000585:0.001866):0.0):6.21E-4,(CY002328:0.0,(CY000941:6.22E-4,(CY000497:0.001245,CY000625:0.001245):0.0):0.0):0.0):0.001244,CY002128:0.0):0.0):0.0):0.0):0.0,CY000273:0.001244):0.0,((CY000337:6.21E-4,CY001736:0.002494):0.001246,(((CY003152:0.001867,CY003144:0.0):0.0,((CY001437:0.001244,CY000185:0.0):6.21E-4,(CY001309:6.21E-4,CY000321:0.001244):0.0):0.0):0.0,CY000305:0.001866):0.0):6.22E-4):0.001244):0.0,((((((CY001144:0.0,(CY001152:0.0,CY000489:6.21E-4):6.21E-4):0.0,CY001160:0.00374):6.21E-4,CY000233:0.001245):0.0,CY000433:6.22E-4):0.0,(CY001080:0.001889,CY114341:0.0):6.22E-4):0.0,CY000313:6.22E-4):6.22E-4):0.001244,(CY000569:0.002493,(((((CY000553:0.0,CY000793:6.21E-4):0.001244,(CY001728:0.001243,(CY001104:0.0,CY000225:6.22E-4):0.001868):0.0):6.22E-4,(CY000385:6.22E-4,(CY001128:0.0,CY000537:6.22E-4):0.0):0.003118):0.0,((((((CY000113:6.21E-4,(CY000401:6.21E-4,CY000925:0.0):0.0):6.21E-4,CY001301:0.001243):0.0,(CY001197:0.002494,CY000417:0.0):0.0):0.0,(CY003088:6.21E-4,CY003192:6.21E-4):0.0):0.0,(CY001333:6.21E-4,CY003104:0.001243):0.0):0.0,(CY001944:0.001244,(CY003160:6.21E-4,CY003136:6.22E-4):0.0):6.21E-4):6.21E-4):0.0,(((((CY091109:0.001868,CY001560:0.004383):0.0,(CY000201:0.001244,CY000409:0.00249):0.0):0.0,CY091101:0.0):0.0,(((CY003777:0.001868,CY000289:0.0):6.21E-4,CY003176:6.21E-4):0.0,(CY000281:0.0,CY091093:6.21E-4):6.22E-4):0.0):0.0,(CY001429:0.002489,CY003120:0.0):6.21E-4):0.0):0.0):6.31E-4):6.21E-4):0.0,CY112941:0.001867):0.001237,((CY001544:0.001243,CY000865:0.002507):0.00504,(CY112965:6.24E-4,(CY001461:6.21E-4,CY000873:6.25E-4):0.002503):6.09E-4):0.004476):0.006312,CY001880:0.001276):5.92E-4):0.001241):0.001162,CY114333:0.005708):0.019922):0.0,((((((CY088438:0.001866,(CY088270:0.003761,CY000513:0.001247):0.001243):0.0,((CY088326:0.001242,CY001632:0.001245):0.0,(CY000073:0.001242,(((CY000785:0.00187,CY000777:0.0):6.21E-4,(((((CY000265:0.0,(CY000909:0.001242,CY000377:6.21E-4):0.0):0.0,CY000769:6.21E-4):0.0,(CY000361:6.21E-4,CY001221:6.21E-4):0.0):0.0,CY000177:6.21E-4):6.21E-4,(CY000129:0.0,CY001512:6.21E-4):0.001242):0.0):0.0,CY000369:0.0):0.0):0.001242):6.21E-4):0.0,(((CY088214:0.00374,(CY009260:0.0,CY009252:0.001243):6.21E-4):0.0,(((CY000193:6.21E-4,(((CY001061:6.21E-4,CY001341:0.001866):0.0,(CY000009:6.21E-4,CY000965:0.001243):0.0):0.0,(CY000249:0.0,CY001648:0.001245):6.21E-4):0.001243):0.0,(CY000917:0.0,CY008916:0.001243):0.0):0.0,((((CY001285:0.002489,(CY001045:6.21E-4,(CY001624:0.0,((((CY000161:6.21E-4,((((CY000901:0.001242,CY000169:0.001243):0.0,(CY001213:0.0,CY000973:6.21E-4):0.0):0.0,(CY000145:0.0,((CY001293:6.21E-4,CY002344:6.21E-4):6.21E-4,CY000033:0.001868):0.0):6.21E-4):0.0,CY000089:6.21E-4):6.21E-4):0.0,CY001064:6.21E-4):0.0,CY000105:0.001243):0.001242,(CY001021:0.001243,CY000057:0.001867):0.0):0.0):0.0):0.0):6.21E-4,CY008892:6.21E-4):0.0,CY000001:6.21E-4):0.0,((CY000761:0.001873,CY000889:6.27E-4):6.16E-4,CY001229:6.21E-4):0.0):0.0):0.0):6.21E-4,((CY088350:0.001242,(CY088134:6.21E-4,CY088094:0.001244):0.0):0.002519,(CY088006:0.0,((((((CY107146:6.22E-4,CY107170:6.21E-4):0.0,CY087976:0.0):0.0,((CY088278:6.22E-4,CY088334:0.0):0.001244,(CY088230:6.22E-4,CY088430:6.21E-4):0.0):0.0):0.0,CY107074:0.001245):0.001244,((((CY107154:0.001245,CY000561:0.001245):0.0,(CY088310:0.001245,CY000949:0.001244):0.0):0.0,((((CY088182:0.003126,CY087998:0.0):6.22E-4,(((CY000081:0.001245,(CY087990:0.0,(CY088150:6.24E-4,(CY088118:0.0,CY088110:6.24E-4):6.2E-4):6.25E-4):0.0):6.22E-4,(CY088022:0.0,CY088054:0.001246):6.22E-4):0.0,((CY088246:6.22E-4,(CY088174:0.00125,CY088449:6.19E-4):0.001248):0.0,(CY088318:0.0,(CY088102:0.00187,CY008876:0.0):6.22E-4):6.22E-4):0.0):0.0):0.0,CY088414:6.22E-4):0.0,((CY001037:0.0,(CY000473:6.21E-4,CY088222:0.001244):0.0):6.22E-4,CY088070:6.22E-4):0.0):0.0):0.0,(((CY088254:6.22E-4,CY088206:6.22E-4):0.0,CY088374:0.001245):0.0,CY088062:6.22E-4):0.0):0.0):6.21E-4,CY088046:6.22E-4):0.0):6.23E-4):6.21E-4):0.0):0.0,CY009244:0.0):0.0,CY000121:0.001242):0.001867,(CY001373:0.001245,(((CY003680:0.001867,CY001253:6.21E-4):0.0,CY001536:0.0):0.0,((CY114357:0.00187,((HQ166052:0.0,CY112981:0.001246):6.22E-4,CY112973:6.22E-4):0.0):0.001245,CY001469:0.001867):0.0):0.0):0.001244):0.0):6.23E-4):2.4E-5,(CY001640:6.22E-4,CY000025:0.0):0.00184):6.26E-4):0.003091,(CY091213:0.0,(CY091221:0.001243,CY088366:0.003118):0.0):0.0):6.22E-4):0.002495):0.0,((CY002464:6.22E-4,((CY006131:0.0,CY002736:0.001245):0.0,((CY002256:0.0,CY002024:0.001247):6.22E-4,CY002584:0.001245):0.0):0.0):6.23E-4,(CY090989:0.001873,CY091005:0.001875):6.23E-4):6.22E-4):0.0,(CY003040:0.001245,CY006371:0.003745):0.0):0.0,((CY008516:0.0,(CY003056:0.003117,(CY003408:0.001243,CY002600:0.0):0.0):0.001868):0.0,(((CY002216:0.001871,(CY003664:0.001869,(CY002472:6.19E-4,((CY003648:0.001868,CY003640:0.00187):0.0,(CY009268:0.0,CY006291:6.22E-4):0.0):6.25E-4):0.001871):0.0):6.22E-4,(CY006076:6.22E-4,(CY002408:0.001245,CY091125:6.22E-4):0.0):0.00187):0.0,(CY002280:0.001869,((((((CY002424:0.002493,CY002488:6.23E-4):0.0,((((CY019165:0.001245,CY003336:6.22E-4):0.0,CY002760:0.0):0.0,CY002416:6.22E-4):0.0,((CY002264:6.22E-4,CY002240:0.001245):0.0,CY003032:6.22E-4):0.0):0.0):6.22E-4,((CY006435:0.0,CY002192:0.002497):0.0,((CY002040:0.0,CY002720:6.22E-4):6.22E-4,CY090997:0.001245):0.0):0.0):0.001869,CY003048:0.002493):0.0,(CY002072:6.22E-4,CY091133:0.003746):0.0):0.0,((CY002480:6.22E-4,(((CY002592:6.22E-4,CY019269:6.22E-4):0.0,(CY019301:0.0,CY003416:6.22E-4):0.0):0.0,(((CY002432:0.001254,CY002728:6.22E-4):0.0,CY002008:0.001246):0.0,(CY002208:6.22E-4,CY019253:6.23E-4):0.0):0.0):0.0):0.001245,CY002184:0.001245):0.0):0.0):6.22E-4):0.0):0.0):0.0):6.22E-4,CY002000:0.0):0.005015):0.002511,(EU199359:0.002519,(((EU199276:0.0,(CY025835:0.001246,(CY030197:0.00251,((CY114397:6.24E-4,(EU516034:0.002502,EU199343:0.001246):0.0):0.0,CY030205:0.002499):6.29E-4):6.17E-4):0.0):0.0,CY026195:0.001247):6.22E-4,((((EU199279:0.0,(EU199272:0.001867,CY025747:0.001868):0.0):0.0,(CY172831:0.001244,(CY172783:6.22E-4,CY025907:0.001245):0.001246):0.0):0.001244,CY172767:0.001871):0.0,CY025859:0.002495):0.0):0.001235):0.003786):6.19E-4):0.002515):0.001876):0.0):6.23E-4):0.0):0.0,(CY172759:0.0,(EU199281:0.0,EU199266:6.23E-4):0.001247):0.0):0.0,((((((((((EU199282:6.23E-4,CY026707:6.23E-4):0.0,(EU199364:0.001247,CY025723:6.23E-4):0.0):0.0,CY027499:0.001871):0.0,((CY028740:0.0,CY026275:6.23E-4):0.001247,CY025755:6.23E-4):0.0):0.0,((CY025603:0.001247,EU516044:0.001247):0.0,(((CY025715:6.23E-4,EU199344:0.002496):0.0,CY026555:0.0):0.0,((CY030053:0.001247,EU199283:6.23E-4):0.0,CY172743:6.23E-4):0.0):0.0):0.0):0.0,CY025731:0.001871):0.0,(((EU516207:0.001247,(EU885520:6.23E-4,(EU779508:0.001875,EU516215:0.001248):0.0):0.0):0.001873,(((EU885497:0.001247,EU716462:0.0):6.23E-4,(CY173271:0.0,EU567008:6.23E-4):6.23E-4):0.0,((CY044764:0.001248,((EU516213:0.0,EU779510:0.0025):6.23E-4,EU516203:6.23E-4):0.0):0.001247,EU516032:0.002498):0.0):0.0):6.23E-4,EU199379:0.001246):0.0):0.0,((CY027571:6.23E-4,CY026603:0.001874):0.0,((EU100722:0.0,(EU199262:6.21E-4,EU199261:0.0):0.001244):6.23E-4,CY025349:6.23E-4):0.0):0.0):0.0,(((EU516210:0.001246,(JQ988027:0.004381,(EU516076:0.001873,((((EU516071:6.23E-4,EU516046:0.0):6.23E-4,EU516062:0.001247):0.0,EU516048:6.23E-4):0.0,(EU516065:6.23E-4,EU516204:6.22E-4):0.0):0.0):6.24E-4):0.0):6.21E-4,(((EU516206:0.001871,EU516105:0.001872):0.0,CY028443:0.0):0.0,((EU199368:0.001249,(((CY037863:0.001876,(CY037567:0.001245,(CY038791:6.23E-4,CY038815:0.0):0.0):0.001244):0.001256,(EU516214:6.09E-4,EU885540:0.001892):6.38E-4):6.24E-4,(EU779498:0.00126,(EU779520:0.001249,CY036967:0.001252):0.001884):6.13E-4):6.25E-4):0.001875,(CY173111:0.002504,(((CY044500:6.23E-4,CY044461:6.23E-4):0.0,(EU885526:0.0,EU779532:6.23E-4):0.0):0.0,CY173183:6.23E-4):0.001252):6.19E-4):0.0):0.0):6.23E-4,(EU566995:0.00314,EU516218:0.002505):6.2E-4):0.0):6.23E-4,CY034414:0.001247):0.0):0.0,(CY025277:0.001247,(CY026771:6.25E-4,(EU199257:0.001873,CY027539:0.0):6.25E-4):6.23E-4):0.0):6.23E-4,(JQ655462:0.004395,((CY173175:0.003133,CY114405:0.001877):0.001254,((((EU779526:0.0,EU885507:0.002498):6.22E-4,(EU716476:6.22E-4,EU779506:0.0):0.0):6.23E-4,((((CY044620:6.24E-4,EU716459:6.25E-4):0.0,CY036999:0.001249):0.0,((CY044708:0.001248,((EU885518:0.0,FJ686925:6.23E-4):6.24E-4,(CY038847:0.001251,CY037495:6.25E-4):6.23E-4):6.24E-4):0.0,(((CY037319:0.001874,((((CY037735:6.24E-4,EU885532:6.24E-4):0.0,((CY039111:0.0,((((((CY044333:0.0,EU716465:6.24E-4):6.24E-4,CY173087:6.24E-4):0.0,(CY038831:0.003126,EU851995:6.24E-4):0.0):6.24E-4,EU885501:0.001249):0.0,(FJ532091:0.001248,EU716471:0.001249):0.0):0.0,(EU779516:0.00125,(EU716492:0.0,(CY038495:6.24E-4,CY044540:6.23E-4):0.0):6.22E-4):0.001254):0.0):0.0,CY044596:6.24E-4):0.0):0.0,(((CY037543:0.001249,CY044445:0.001248):0.0,(CY044676:0.0,CY044636:6.23E-4):0.001248):0.0,CY037647:6.24E-4):0.0):0.0,CY044588:6.23E-4):0.0):0.0,(EU716446:6.24E-4,CY044437:0.001248):0.0):0.0,(CY044644:6.24E-4,(EU852009:0.002502,(CY037719:6.24E-4,CY037511:0.0):0.0):6.24E-4):0.0):0.0):0.0):0.0,CY037799:0.003765):0.0):0.004227,(FJ009476:0.004251,FJ009467:0.003336):0.003779):8.06E-4):0.001248):0.0):0.003126,((CY069517:6.24E-4,CY069429:0.0):0.004988,((KC535417:0.001872,((GQ894995:0.001871,(CY173519:0.0,(KC535345:6.23E-4,(CY113037:0.0,CY068081:6.23E-4):0.0):0.001247):0.0):0.0,CY080450:0.001247):0.00125):0.001925,(FJ009471:0.001248,(FJ009475:6.24E-4,FJ009468:0.0):0.0):0.002463):6.19E-4):6.65E-4):0.0,(GQ385860:0.003759,(GQ895000:0.001885,GQ385854:0.00693):6.18E-4):6.19E-4):0.0):0.0,(((CY041458:6.23E-4,(CY036975:6.22E-4,((GQ385926:0.0025,(KC535336:0.001247,((((CY067229:6.23E-4,CY068249:6.23E-4):0.0,(((((((CY068273:0.001871,CY072206:0.0):6.23E-4,(GQ385866:6.24E-4,CY092353:0.001248):0.00125):0.0,CY053662:0.0):0.0,(GQ385858:0.0025,(GQ385884:6.21E-4,GQ385902:0.0):0.0):6.22E-4):0.0,CY089741:0.001246):0.0,((CY068425:6.23E-4,CY173559:0.001247):0.0,GQ369928:6.23E-4):0.0):0.0,((((KC535355:0.001247,GQ369892:6.23E-4):0.0,(CY093343:0.001247,GQ369883:0.001246):0.0):6.23E-4,(FJ686922:6.23E-4,GQ385900:6.25E-4):6.23E-4):0.0,(CY050532:0.001249,(((((KC535315:6.23E-4,GQ369814:6.25E-4):0.001248,(GQ385838:0.001876,GQ369860:0.00125):6.21E-4):0.0,(CY068361:0.0,(CY068593:0.001247,GQ385918:6.23E-4):0.0):6.23E-4):0.0,FJ549053:0.0):0.0,FJ686937:6.23E-4):6.24E-4):6.24E-4):0.0):0.0):0.0,(((CY068417:0.0,CY066519:6.23E-4):0.001873,CY173575:6.23E-4):0.0,CY093327:0.001253):6.23E-4):0.0,((((CY068726:0.001246,CY113021:0.001247):0.0,CY089749:6.23E-4):0.0,CY068369:0.002498):0.0,(((CY050540:0.003124,CY068441:0.003123):0.0,(CY173535:0.002497,((CY069461:0.00125,GQ385923:0.0):6.23E-4,GQ385935:0.0):0.0):6.23E-4):0.0,((CY093359:0.001247,CY053660:6.23E-4):0.0,(((GQ385894:0.0,CY173511:6.23E-4):6.23E-4,GQ385929:0.001248):0.0,((((GQ385904:0.001247,CY067221:0.003754):0.0,GQ369848:6.23E-4):0.0,(((CY068201:6.22E-4,CY068145:0.001248):6.24E-4,CY067937:6.23E-4):0.0,(GQ895027:6.24E-4,(GQ895010:0.001248,GQ385874:0.001258):6.25E-4):6.24E-4):0.0):0.0,(CY173527:0.0,GQ385915:0.00125):0.003127):0.0):6.23E-4):0.0):0.0):0.0):0.0):0.0):6.23E-4,(CY044508:6.23E-4,GQ385835:0.001873):6.23E-4):0.0):0.0):0.0,(CY035190:0.001247,(CY035174:0.001246,CY044820:6.23E-4):0.0):0.0):0.0,(JQ988048:0.003764,(CY173143:6.23E-4,(CY068345:0.0,CY092329:0.001249):0.002508):6.24E-4):0.0):0.0):0.0,(CY037871:6.23E-4,(CY037479:0.0,CY173135:6.23E-4):0.0):6.23E-4):0.0,(CY044756:6.22E-4,(GQ385920:0.002498,(CY037855:6.23E-4,CY037519:0.0):0.0):6.23E-4):0.0):0.0,((CY036927:0.0,CY036935:0.001246):0.0,(CY044844:6.23E-4,CY038487:6.22E-4):0.0):0.0):0.0):0.0):6.23E-4,CY044381:0.001246):0.0,CY173567:0.002497):0.0,(CY044772:6.23E-4,CY036951:6.23E-4):0.0):0.0,(CY037615:0.001246,EU716435:6.23E-4):0.0):0.0,(((EU885530:6.23E-4,(CY173199:6.23E-4,EU885505:6.23E-4):0.0):0.0,(((CY044796:0.001246,(EU716469:6.23E-4,CY037815:6.23E-4):0.0):0.0,((CY036983:0.001871,(CY038823:0.001246,CY038855:0.0):6.23E-4):0.0,CY173239:6.23E-4):0.0):0.0,EU716502:0.0):0.0):0.0,((CY037791:6.23E-4,EU716437:6.23E-4):0.0,CY037831:6.23E-4):0.0):0.0):0.0,((GQ385862:0.001872,HQ616672:0.00313):0.0,(GQ385818:0.001246,(FJ686944:0.003763,(FJ686917:6.23E-4,FJ686939:6.25E-4):0.001892):6.11E-4):0.0):0.001246):0.0,((CY037631:0.001246,EU914859:6.23E-4):0.0,(CY089393:6.29E-4,GQ385825:0.002508):6.18E-4):0.0):0.0,((((CY173207:6.23E-4,(((EU779514:0.001246,EU567012:6.23E-4):0.0,((CY173279:6.23E-4,CY037807:6.23E-4):0.0,EU567010:6.23E-4):0.0):0.0,(EU852007:6.23E-4,CY041466:6.24E-4):0.0):0.0):0.0,GQ385849:6.23E-4):0.0,(((CY039103:6.24E-4,FJ686926:0.00188):6.23E-4,CY038871:6.23E-4):0.0,((CY037559:0.001247,(CY037639:6.23E-4,(CY037879:0.0,(CY037527:6.23E-4,CY173119:6.23E-4):0.0):0.0):0.0):6.23E-4,(((JQ988042:0.00493,(KC535458:7.55E-4,(JQ658904:0.005663,(CY093391:0.002501,(((JN940431:0.001246,CY114421:0.003125):0.0,(KC882784:0.001247,KC882775:0.001872):0.0):0.0,(JN940427:0.001874,JN940429:6.23E-4):6.24E-4):0.00125):6.15E-4):0.001751):6.2E-4):0.002008,(((KC535324:0.001247,CY093255:0.003133):0.0,(((((GQ895003:6.23E-4,GQ385841:0.001247):0.0,CY068073:0.002497):0.0,CY058796:6.23E-4):0.0,((KC535405:0.001247,(KC535327:0.0,KC535328:6.23E-4):6.23E-4):0.0,((CY050628:6.23E-4,(KC882589:6.23E-4,((((CY167732:6.23E-4,KC882834:0.0):6.23E-4,KC882979:0.005017):0.0,((KC883278:0.0,(KC882781:0.002498,((KC882974:0.0,KC883070:6.23E-4):0.001247,KC882709:0.001248):0.0):0.0):0.0,(KC883364:0.001246,(KC882577:0.0,KC883320:6.22E-4):0.0):0.001247):0.0):0.0,((KC882548:0.0,(KC882551:6.22E-4,KC883362:6.23E-4):0.0):0.0,(KC883264:0.001878,(KC883147:6.26E-4,KC883039:6.24E-4):6.22E-4):0.0):0.001246):0.0):0.00438):0.0,CY055099:0.0):6.23E-4):0.0):0.0,((KC535372:0.0,(KC535399:6.18E-4,KC535348:0.004395):0.001252):0.0,(KC535369:0.003129,CY111382:0.005651):0.0):6.23E-4):6.23E-4):0.0,(((CY173551:0.0,CY068217:0.001246):0.0,(GQ895022:0.001246,(KF765565:0.001246,KC535306:0.005645):0.0):0.0):0.0,(GQ385882:6.23E-4,(GQ895050:6.23E-4,(CY068321:0.002505,KC535419:0.004393):6.2E-4):0.0):0.0):0.0):0.0):0.002506,CY044469:0.0):6.23E-4):0.0):0.0):0.0,EU716453:6.23E-4):0.0):0.0):0.0,((CY037823:6.25E-4,(CY050492:0.003773,GQ369843:0.001887):6.21E-4):6.22E-4,FJ686931:0.001874):0.0):6.23E-4):0.0,(CY037599:0.0,CY173543:0.001871):0.0):6.25E-4,(CY053666:0.0,CY053672:0.002501):0.001249):6.22E-4,((KC535350:0.003807,GQ385872:0.00255):5.8E-4,((((GQ385887:0.001275,(CY068633:0.0,(CY068241:0.0,CY068846:6.23E-4):0.001248):0.0):6.23E-4,CY089733:6.23E-4):0.0,CY064879:6.23E-4):0.0,JQ988039:0.0):0.0):0.001247):0.0,CY053652:6.23E-4):6.25E-4):0.002503):0.0):0.0):6.23E-4):0.001468):0.00189):0.002103,((KC892960:0.0025,((KC488823:0.0,KC488831:0.001248):0.0025,((KC892866:6.22E-4,(KC892860:6.23E-4,(KC892918:6.23E-4,(KC892901:0.0,KC892218:0.001874):0.0):0.0):0.0):0.001248,(CY120889:0.002501,(KC892336:0.0,KC892722:0.001873):0.001873):6.29E-4):6.23E-4):0.0):6.24E-4,(JX913072:6.24E-4,(KC892193:0.0,KC892279:6.24E-4):0.001248):0.0):6.28E-4):6.18E-4):0.002524):0.0):6.24E-4):0.0,(KC892991:6.25E-4,KF003439:6.24E-4):0.001249):0.0,(((CY183025:0.001257,(KF789587:6.26E-4,(CY141232:0.002504,(CY169311:0.0,CY148332:6.23E-4):6.25E-4):6.22E-4):6.2E-4):0.002508,(KC892291:6.24E-4,KC892450:0.001874):0.0):6.24E-4,(((KC488826:6.23E-4,KC488843:6.25E-4):0.001252,((JX978761:0.001254,KC488817:0.001882):6.2E-4,(JX978770:6.23E-4,KC892588:0.0):0.0):6.22E-4):6.25E-4,(((CY141179:0.0,CY134657:6.24E-4):0.002505,(KF789697:0.00125,KC892570:0.0):0.002512):6.24E-4,KF598743:0.001874):0.0):0.0):0.0):0.0,(KC892227:0.001248,(KF551076:6.24E-4,(KC892523:0.00125,KC893001:6.25E-4):6.24E-4):6.25E-4):0.0):0.0):0.0,(KC135512:0.001874,(JX978737:0.001875,KC135502:0.0):6.24E-4):0.0):0.0):0.0,(KC892492:0.0,(KF790229:6.29E-4,(CY169071:0.001874,(CY169007:0.001247,(CY170871:0.001874,(CY170431:0.0,KF886322:0.001875):0.0):6.23E-4):0.0):0.001246):0.002506):6.24E-4):0.0):6.23E-4):0.001248,(((KF928630:0.002503,KF886323:0.0):0.001249,(CY171127:0.0,(CY182833:0.001253,(CY169847:0.002499,CY171655:6.24E-4):0.0):0.0):0.0):6.23E-4,(CY130200:6.23E-4,(KC892601:0.0,KF790088:0.001873):0.002504):6.24E-4):0.0):0.0,((KF790524:0.003759,CY170583:0.001249):0.0,(((((((((((CY168575:6.24E-4,CY170359:6.25E-4):0.0,CY149092:6.25E-4):0.0,((KF790452:0.001878,CY134663:6.25E-4):0.0,CY169959:0.001251):0.0):0.0,((((CY170047:0.001251,(CY169855:0.0,CY170807:6.25E-4):0.0):6.25E-4,CY170639:6.25E-4):0.0,(KF790512:6.25E-4,(CY182745:0.0,CY182817:6.25E-4):6.25E-4):6.26E-4):0.0,(KF789728:0.003146,CY148356:0.0):6.25E-4):0.0):0.0,(((KF790190:0.0,KF790323:0.001249):6.24E-4,CY170351:6.25E-4):0.0,(KF790125:0.001255,((CY168455:6.25E-4,CY169767:6.25E-4):0.0,((KF789722:6.25E-4,KF789605:6.25E-4):0.0,KF789709:0.0):0.0):0.0):6.25E-4):0.0):0.0,(((CY169551:6.24E-4,(CY169935:6.25E-4,CY148996:0.0):6.25E-4):0.0,CY167796:6.25E-4):0.0,(((((((KF790135:6.25E-4,CY148652:6.24E-4):0.0,(CY169103:6.25E-4,CY148724:0.00125):0.0):0.0,((CY141195:0.001251,CY168647:0.0):6.25E-4,CY169487:6.25E-4):0.0):0.0,(((CY171191:6.24E-4,KF789646:0.00125):0.0,CY169575:6.24E-4):0.0,(((CY149268:6.25E-4,CY170503:6.25E-4):0.0,KF886321:6.25E-4):0.0,((CY168911:6.25E-4,CY149012:6.25E-4):0.0,(((CY149044:6.25E-4,(CY169151:0.0,KF790509:0.001879):6.25E-4):0.0,CY148476:0.0):6.25E-4,CY169407:6.25E-4):0.0):0.0):0.0):0.0):0.0,CY149212:6.25E-4):0.0,(((CY134656:6.25E-4,(KF789688:0.0,(KF790051:0.001254,KF789794:6.22E-4):6.28E-4):0.0):6.25E-4,(CY141281:0.001251,CY141270:6.25E-4):0.0):0.0,(CY134648:0.0,KF789769:6.25E-4):0.0):0.0):0.0,KF789546:6.25E-4):0.0):0.0):0.0,(CY149292:0.0,CY169831:0.00125):6.25E-4):0.0,(CY167820:0.003141,CY135052:6.2E-4):0.001258):0.002503,(((KF789582:0.001251,(((CY170207:0.0,CY182905:6.24E-4):0.001249,(KF790205:0.001251,KF790104:0.0):0.001249):0.0,((((((KF886355:0.001875,CY171367:6.24E-4):0.0,KF789571:6.24E-4):0.0,(KF886353:6.24E-4,CY148860:6.24E-4):0.0):0.0,(KF886359:0.0,(KF886356:6.24E-4,KF886360:0.001249):0.0):0.0):0.0,(KF789550:0.003129,(KF886349:6.24E-4,KC526208:6.25E-4):0.001876):0.0):6.25E-4,(CY141190:6.24E-4,(KF790244:0.001252,(KF789579:0.0,KF886332:0.00313):0.0):0.0):0.001251):0.001249):0.00125):6.24E-4,CY148804:0.001249):0.0,(KF790500:0.001249,((((CY147294:0.001249,KF789739:0.002504):0.0,(CY147311:0.001252,(KF886350:0.001251,(((((((KF790368:0.00125,CY186203:6.24E-4):0.0,KF789977:0.001253):0.0,CY186227:6.25E-4):0.0,(CY170367:0.00125,((CY171359:0.0,CY134642:6.25E-4):0.00125,(((((((CY147291:0.001254,CY170943:0.001251):0.0,KF789759:0.003134):0.0,(CY171215:6.25E-4,(KF886297:0.00125,CY171287:6.25E-4):0.0):6.25E-4):0.0,(CY170535:0.001251,((CY170519:6.25E-4,KF790066:6.25E-4):0.0,CY170895:0.0):0.0):0.0):0.0,CY170055:0.001878):0.0,CY148676:6.25E-4):0.0,KF790333:0.001877):0.00125):0.0):0.0):0.0,((((CY171375:0.00125,CY171703:6.25E-4):0.0,((((CY186115:6.25E-4,(CY182849:0.0,(CY186243:6.25E-4,CY149276:6.25E-4):6.26E-4):0.0):6.24E-4,((CY167868:0.0,CY171503:6.24E-4):6.25E-4,((CY147293:6.25E-4,CY170703:6.25E-4):0.0,(((CY171095:6.25E-4,KF790413:6.25E-4):0.0,CY170983:0.001251):0.0,KF789673:0.0):0.0):6.25E-4):0.0):0.0,((((CY171487:6.24E-4,KF789952:0.00125):0.0,KF886312:6.24E-4):0.0,(CY171567:6.25E-4,CY171591:6.24E-4):0.0):0.0,(((((CY169895:6.24E-4,(KF886343:0.001877,(((CY170527:6.24E-4,(CY148812:0.0,CY149308:0.00125):6.25E-4):0.0,KF789628:0.00125):0.0,(CY148820:6.25E-4,(CY171143:0.0,CY186171:6.24E-4):6.25E-4):0.0):0.0):0.0):0.0,((KF789633:6.25E-4,(CY141219:6.24E-4,KF790473:0.001251):0.0):0.0,((CY171423:6.25E-4,KF789740:0.001288):0.0,CY171719:0.00125):0.0):0.0):0.0,CY134637:0.0):0.0,(CY170511:0.00125,CY171247:6.25E-4):0.0):0.0,((((KF790357:6.24E-4,(CY141184:0.001249,KF789906:0.0):6.24E-4):0.0,((CY147308:6.25E-4,(CY171271:6.25E-4,KF790478:6.25E-4):0.0):0.0,(KF790028:0.00125,CY186091:6.25E-4):0.0):0.0):0.0,(CY141214:6.25E-4,(CY170887:6.25E-4,CY170783:0.0):6.24E-4):0.0):0.0,(CY134647:0.001251,(CY170575:6.25E-4,CY170863:0.0):0.0):6.25E-4):0.0):0.0):0.0):0.0,CY171103:6.25E-4):0.0):0.0,CY186179:0.001251):0.0,(((CY141250:6.24E-4,CY141251:0.0):6.24E-4,CY171495:6.25E-4):0.0,CY171455:6.25E-4):0.0):0.0):0.0,((((KF789812:0.0,KF790230:6.23E-4):6.24E-4,KF790334:6.24E-4):0.0,CY163425:0.002504):0.0,((CY134836:0.001276,((((((CY170919:6.24E-4,CY134643:6.24E-4):0.0,CY141240:0.001875):0.0,CY147290:6.24E-4):0.0,(CY169351:0.001876,CY168223:0.001876):0.0):0.0,((CY168247:6.26E-4,CY168335:6.24E-4):0.0,CY141231:0.0):0.0):0.0,CY169559:0.001877):0.001252):6.22E-4,CY186211:6.25E-4):0.0):0.0):0.0,(CY170455:6.26E-4,CY170815:6.26E-4):6.25E-4):0.001251):6.28E-4):6.22E-4):0.0,CY163428:0.003757):0.0,((CY147302:0.0,(CY183129:6.24E-4,KF886337:6.22E-4):0.002504):0.0,(((CY163509:0.001877,(CY187678:6.24E-4,CY187674:0.0):0.001877):6.25E-4,((CY187647:0.001873,(CY187712:6.23E-4,CY187709:0.0):0.0):0.003766,((KF805704:0.0,KF805664:0.004377):0.003121,KF790023:6.23E-4):0.0):6.23E-4):0.0,KF790391:0.001249):0.0):0.0):0.0):6.24E-4):0.0):0.001248,((((((((CY171615:6.23E-4,(CY171135:0.0,CY171647:6.23E-4):0.0):6.23E-4,CY134884:0.001248):0.0,(AB796432:0.001252,(CY183305:0.0,(CY170471:0.001873,(((CY134860:6.23E-4,CY135100:6.23E-4):0.0,CY182913:0.001872):0.0,CY134892:0.0):0.0):6.23E-4):0.001875):6.2E-4):0.0,(CY141259:6.24E-4,KC526207:6.22E-4):0.001876):0.0,(KF790398:0.001872,KF805672:0.001248):0.0):0.0,(CY170975:0.005019,CY148780:0.00438):0.0):0.0,(CY147292:0.0,(KF790138:0.001247,(KF789615:6.22E-4,KF790019:0.001249):6.24E-4):0.0):6.23E-4):0.0,CY169495:0.001872):0.0):0.0,(KC892971:0.0,CY168359:0.003127):6.23E-4):6.23E-4):0.0):0.0):0.001255):6.19E-4):0.0):0.0,((((CY169943:6.22E-4,((CY149036:6.22E-4,CY149108:0.0):6.22E-4,((((CY168735:6.22E-4,(CY169775:6.22E-4,CY169439:0.0):0.001246):0.0,(((CY170319:6.22E-4,(KF761503:6.22E-4,(CY169679:6.22E-4,CY148572:0.001246):0.0):0.0):0.0,(((CY148508:6.22E-4,CY148372:6.22E-4):0.0,CY148924:6.22E-4):0.0,(((KF789562:0.0,CY149252:6.22E-4):0.0,CY168447:6.22E-4):0.0,(CY148756:6.22E-4,(CY148884:0.001248,(CY148708:6.23E-4,CY170415:0.001246):0.0):6.22E-4):0.0):0.0):0.0):0.0,(CY168615:6.22E-4,CY168271:0.001245):0.0):0.0):0.0,((((CY147301:0.001245,(CY168071:0.001246,CY148644:6.22E-4):0.0):0.0,CY169719:6.22E-4):0.0,(CY149220:6.22E-4,CY141177:0.0):6.22E-4):0.0,((CY168567:6.23E-4,(CY168951:0.0,CY168375:6.23E-4):0.0):6.22E-4,CY169391:6.23E-4):0.0):0.0):0.0,(CY169671:6.22E-4,(CY148972:6.22E-4,CY148580:6.22E-4):0.0):0.0):0.0):0.0):0.001246,KF789829:0.002497):0.0,((KF789891:0.0,(CY183313:6.22E-4,(CY170487:6.23E-4,(CY149196:0.0,CY149316:6.23E-4):6.23E-4):0.0):0.0):0.0,(CY149228:6.22E-4,CY168191:0.0):0.00187):0.0):6.23E-4,(CY141180:0.001252,(KF790514:0.00125,(CY170495:6.23E-4,CY141216:0.0):0.0):0.001246):0.001247):0.0):0.0,(CY141212:0.0,(KJ880918:0.001873,(CY149100:0.0,(KF789736:0.001246,CY149028:6.22E-4):0.0):6.23E-4):0.0):0.0):0.0):0.0):0.0,(KF790257:6.23E-4,(KF789623:6.23E-4,(KF789597:0.0,KF789600:6.23E-4):0.0):0.0):0.001871):6.23E-4,KF789888:6.23E-4):0.0):0.0,(((((CY168495:6.23E-4,(CY168319:0.0,(CY148828:6.24E-4,CY169783:0.001248):0.0):0.0):6.23E-4,CY182961:6.23E-4):0.0,CY169983:6.24E-4):0.0,KF886301:6.23E-4):0.0,(((CY141276:6.23E-4,KF805712:0.001872):0.0,CY170271:6.23E-4):0.0,KC526211:0.0):0.0):0.0):0.0,KF790039:0.001248):0.0):0.0,((CY141210:6.23E-4,CY147299:0.001258):0.0,((CY169967:6.22E-4,CY141227:0.00125):6.25E-4,CY170007:6.24E-4):0.0):0.0):0.0):0.0):0.0,(KF761505:0.001247,(CY167788:6.23E-4,CY170063:0.0):6.23E-4):0.0):0.0);
