# Supplementary material for: phylotree.js - a JavaScript library for application development and interactive data visualization in phylogenetics
Source: BMC Bioinformatics. 2018 Jul 25;19:276. doi: 10.1186/s12859-018-2283-2 (PMC6060545; doi:10.1186/s12859-018-2283-2)
Supplement: Supplementary file 1 — Latest release of source code. A zip file of the source code from release 0.1.8. Accessed 4 May 2018. (ZIP 3513 kb) [file 12859_2018_2283_MOESM1_ESM.zip › phylotree.js-0.1.8/examples/nexml/edgelabels.xml]

<?xml version="1.0" encoding="ISO-8859-1"?>
<nex:nexml 
	version="0.9" 
	xml:base="http://example.org/"
	xmlns:xsi="http://www.w3.org/2001/XMLSchema-instance"
	xsi:schemaLocation="http://www.nexml.org/2009 http://www.nexml.org/2009/nexml.xsd"
	xmlns:nex="http://www.nexml.org/2009"
	xmlns:xsd="http://www.w3.org/2001/XMLSchema"
	xmlns="http://www.nexml.org/2009">	        
	<otus id="tax1" label="RootTaxaBlock">
		<otu id="t1"/>
		<otu id="t2"/>
		<otu id="t3"/>
		<otu id="t4"/>
		<otu id="t5"/>
	</otus>
	<trees otus="tax1" id="Trees" label="TreesBlockFromXML">
		<tree id="tree1" xsi:type="nex:FloatTree" label="tree1">
			<node id="n1" label="n1" root="true"/>
			<node id="n2" label="n2" otu="t1"/>
			<node id="n3" label="n3"/>
			<node id="n4" label="n4"/>
			<node id="n5" label="n5" otu="t3"/>
			<node id="n6" label="n6" otu="t2"/>
			<node id="n7" label="n7"/>
			<node id="n8" label="n8" otu="t5"/>
			<node id="n9" label="n9" otu="t4"/>
			<edge source="n1" target="n3" id="e1" label="e1"/>			
			<edge source="n1" target="n2" id="e2" label="e2"/>
			<edge source="n3" target="n4" id="e3" label="e3"/>
			<edge source="n3" target="n7" id="e4" label="e4"/>
			<edge source="n4" target="n5" id="e5" label="e5"/>
			<edge source="n4" target="n6" id="e6" label="e6"/>
			<edge source="n7" target="n8" id="e7" label="e7"/>
			<edge source="n7" target="n9" id="e8" label="e8"/>
		</tree>				
	</trees>
</nex:nexml>
