# Supplementary material for: phylotree.js - a JavaScript library for application development and interactive data visualization in phylogenetics
Source: BMC Bioinformatics. 2018 Jul 25;19:276. doi: 10.1186/s12859-018-2283-2 (PMC6060545; doi:10.1186/s12859-018-2283-2)
Supplement: Supplementary file 1 — Latest release of source code. A zip file of the source code from release 0.1.8. Accessed 4 May 2018. (ZIP 3513 kb) [file 12859_2018_2283_MOESM1_ESM.zip › phylotree.js-0.1.8/examples/nexml/trees.xml]

<?xml version="1.0" encoding="ISO-8859-1"?>
<!-- 
	For an explanation of the structure of the root element 
	and the taxa element refer to the file taxa.xml.
-->
<nex:nexml 
	version="0.9"
	xml:base="http://example.org/" 
	xmlns:xsi="http://www.w3.org/2001/XMLSchema-instance"
	xmlns:xml="http://www.w3.org/XML/1998/namespace"
	xsi:schemaLocation="http://www.nexml.org/2009 ../xsd/nexml.xsd"
	xmlns:nex="http://www.nexml.org/2009"
	xmlns:cdao="http://www.evolutionaryontology.org/cdao/1.0/cdao.owl#"
	xmlns:xsd="http://www.w3.org/2001/XMLSchema#"
	xmlns="http://www.nexml.org/2009">	        
	<otus id="tax1" label="RootTaxaBlock">
		<otu id="t1"/>
		<otu id="t2"/>
		<otu id="t3"/>
		<otu id="t4"/>
		<otu id="t5"/>
	</otus>
	<!--
		The trees block is structured as follows:
			* the root element takes the same attributes as 
			  characters elements do: an id, a reference
			  to a taxa element, and various optional
			  attributes.
			* the trees element contains one or more tree/network
			  elements, which are the same structure as
			  GraphML documents (http://graphml.graphdrawing.org/),
			  with the following extentions:
			  	- there are two subclasses (xsi:type="nex:Tree" and
			  	  xsi:type="nex:Network"), which only differ in the
			  	  constrained in-degree of node elements (one for 
			  	  trees, one or more for networks)
			  	- node elements can have an additional taxon attribute
			  	  to refer to a taxon element defined earlier 
			  	- edge elements can have a 'length' attribute
			  	  to specify edge length/weight, which is a 
			  	  IEEE 754-1985 compliant floating point number on 
			  	  trees of type FloatTree.
	-->
	<trees otus="tax1" id="Trees" label="TreesBlockFromXML">
		<!--
			A tree with float edges. 
		-->
		<tree id="tree1" xsi:type="nex:FloatTree" label="tree1">
			<node id="n1" label="n1" root="true"/>
			<node id="n2" label="n2" otu="t1"/>
			<node id="n3" label="n3"/>
			<node id="n4" label="n4" about="#n4">
			    <meta 
			        id="dict1" 
			        property="cdao:has_tag" 
			        content="true" 
			        xsi:type="nex:LiteralMeta"
			        datatype="xsd:boolean"/>
			</node>
			<node id="n5" label="n5" otu="t3"/>
			<node id="n6" label="n6" otu="t2"/>
			<node id="n7" label="n7"/>
			<node id="n8" label="n8" otu="t5"/>
			<node id="n9" label="n9" otu="t4"/>
			<edge source="n1" target="n3" id="e1" length="0.34534"/>			
			<edge source="n1" target="n2" id="e2" length="0.4353"/>
			<edge source="n3" target="n4" id="e3" length="0.324"/>
			<edge source="n3" target="n7" id="e4" length="0.3247"/>
			<edge source="n4" target="n5" id="e5" length="0.234"/>
			<edge source="n4" target="n6" id="e6" length="0.3243"/>
			<edge source="n7" target="n8" id="e7" length="0.32443"/>
			<edge source="n7" target="n9" id="e8" length="0.2342"/>
		</tree>
		<!--  
			A tree with int edges.
		-->
		<tree id="tree2" xsi:type="nex:IntTree" label="tree2">
			<node id="tree2n1" label="n1"/>
			<node id="tree2n2" label="n2" otu="t1"/>
			<node id="tree2n3" label="n3"/>
			<node id="tree2n4" about="#tree2n4" label="n4">
			    <meta 
			    	id="tree2dict1" 
			        property="cdao:has_tag" 
			        content="true" 
			        xsi:type="nex:LiteralMeta"
			        datatype="xsd:boolean"/>
			</node>
			<node id="tree2n5" label="n5" otu="t3"/>
			<node id="tree2n6" label="n6" otu="t2"/>
			<node id="tree2n7" label="n7"/>
			<node id="tree2n8" label="n8" otu="t5"/>
			<node id="tree2n9" label="n9" otu="t4"/>
			<edge source="tree2n1" target="tree2n3" id="tree2e1" length="1"/>			
			<edge source="tree2n1" target="tree2n2" id="tree2e2" length="2"/>
			<edge source="tree2n3" target="tree2n4" id="tree2e3" length="3"/>
			<edge source="tree2n3" target="tree2n7" id="tree2e4" length="1"/>
			<edge source="tree2n4" target="tree2n5" id="tree2e5" length="2"/>
			<edge source="tree2n4" target="tree2n6" id="tree2e6" length="1"/>
			<edge source="tree2n7" target="tree2n8" id="tree2e7" length="1"/>
			<edge source="tree2n7" target="tree2n9" id="tree2e8" length="1"/>
		</tree>	
		<!--  
			A network with int edges.
		-->
		<network id="tree3" xsi:type="nex:IntNetwork" label="tree2">
			<node id="tree3n1" label="tree3n1"/>
			<node id="tree3n2" label="tree3n2" otu="t1"/>
			<node id="tree3n3" label="tree3n3"/>
			<node id="tree3n4" label="tree3n4"/>
			<node id="tree3n5" label="tree3n5" otu="t3"/>
			<node id="tree3n6" label="tree3n6" otu="t2"/>
			<node id="tree3n7" label="tree3n7"/>
			<node id="tree3n8" label="tree3n8" otu="t5"/>
			<node id="tree3n9" label="tree3n9" otu="t4"/>
			<edge source="tree3n1" target="tree3n3" id="tree3e1" length="1"/>			
			<edge source="tree3n1" target="tree3n2" id="tree3e2" length="2"/>
			<edge source="tree3n3" target="tree3n4" id="tree3e3" length="3"/>
			<edge source="tree3n3" target="tree3n7" id="tree3e4" length="1"/>
			<edge source="tree3n4" target="tree3n5" id="tree3e5" length="2"/>
			<edge source="tree3n4" target="tree3n6" id="tree3e6" length="1"/>
			<edge source="tree3n7" target="tree3n6" id="tree3e7" length="1"/> <!-- extra edge -->
			<edge source="tree3n7" target="tree3n8" id="tree3e9" length="1"/>
			<edge source="tree3n7" target="tree3n9" id="tree3e8" length="1"/>
		</network>				
	</trees>
</nex:nexml>
