# Supplementary material for: phylotree.js - a JavaScript library for application development and interactive data visualization in phylogenetics
Source: BMC Bioinformatics. 2018 Jul 25;19:276. doi: 10.1186/s12859-018-2283-2 (PMC6060545; doi:10.1186/s12859-018-2283-2)
Supplement: Supplementary file 1 — Latest release of source code. A zip file of the source code from release 0.1.8. Accessed 4 May 2018. (ZIP 3513 kb) [file 12859_2018_2283_MOESM1_ESM.zip › phylotree.js-0.1.8/examples/phylo-bar/substitution-counts.json]

{"TREESPARROW_HENAN_1_2004": {"synonymous_counts": 5, "nonsynonymous_counts": 12}, "HUMAN_VIETNAM_CL105_2005": {"synonymous_counts": 3, "nonsynonymous_counts": 7}, "TREESPARROW_HENAN_4_2004": {"synonymous_counts": 2, "nonsynonymous_counts": 7}, "CHICKEN_HEBEI_326_2005": {"synonymous_counts": 13, "nonsynonymous_counts": 19}, "CHICKEN_HONGKONG_915_97": {"synonymous_counts": 0, "nonsynonymous_counts": 1}, "VIETNAM_3062_2004": {"synonymous_counts": 3, "nonsynonymous_counts": 0}, "GOOSE_HONGKONG_W355_97": {"synonymous_counts": 0, "nonsynonymous_counts": 0}, "DUCK_HONGKONG_Y283_97": {"synonymous_counts": 0, "nonsynonymous_counts": 0}, "DUCK_VIETNAM_376_2005": {"synonymous_counts": 9, "nonsynonymous_counts": 5}, "MALLARD_VIETNAM_16_2003": {"synonymous_counts": 4, "nonsynonymous_counts": 2}, "CHICKEN_THAILAND_KANCHANABURI_CK_160_2005": {"synonymous_counts": 8, "nonsynonymous_counts": 3}, "DUCK_GUANGZHOU_20_2005": {"synonymous_counts": 4, "nonsynonymous_counts": 7}, "CK_HK_WF157_2003": {"synonymous_counts": 7, "nonsynonymous_counts": 4}, "SWINE_ANHUI_2004": {"synonymous_counts": 7, "nonsynonymous_counts": 10}, "DUCK_VIETNAM_272_2005": {"synonymous_counts": 11, "nonsynonymous_counts": 4}, "HONGKONG_97_98": {"synonymous_counts": 4, "nonsynonymous_counts": 3}, "GOOSE_SHANTOU_2216_2005": {"synonymous_counts": 7, "nonsynonymous_counts": 3}, "TREESPARROW_HENAN_3_2004": {"synonymous_counts": 5, "nonsynonymous_counts": 7}, "PEREGRINEFALCON_HK_D0028_2004": {"synonymous_counts": 5, "nonsynonymous_counts": 1}, "TREESPARROW_HENAN_2_2004": {"synonymous_counts": 6, "nonsynonymous_counts": 5}, "HONGKONG_538_97": {"synonymous_counts": 0, "nonsynonymous_counts": 0}, "Node1": {"synonymous_counts": 2, "nonsynonymous_counts": 0}, "Node10": {"synonymous_counts": 7, "nonsynonymous_counts": 3}, "Node12": {"synonymous_counts": 6, "nonsynonymous_counts": 1}, "Node15": {"synonymous_counts": 24, "nonsynonymous_counts": 15}, "Node16": {"synonymous_counts": 0, "nonsynonymous_counts": 0}, "Node17": {"synonymous_counts": 1, "nonsynonymous_counts": 1}, "Node19": {"synonymous_counts": 2, "nonsynonymous_counts": 0}, "Node2": {"synonymous_counts": 12, "nonsynonymous_counts": 10}, "Node24": {"synonymous_counts": 7, "nonsynonymous_counts": 0}, "Node25": {"synonymous_counts": 5, "nonsynonymous_counts": 1}, "Node26": {"synonymous_counts": 4, "nonsynonymous_counts": 0}, "Node3": {"synonymous_counts": 4, "nonsynonymous_counts": 1}, "Node31": {"synonymous_counts": 0, "nonsynonymous_counts": 0}, "Node32": {"synonymous_counts": 0, "nonsynonymous_counts": 0}, "Node33": {"synonymous_counts": 3, "nonsynonymous_counts": 1}, "Node4": {"synonymous_counts": 2, "nonsynonymous_counts": 4}, "Node5": {"synonymous_counts": 4, "nonsynonymous_counts": 0}, "Node6": {"synonymous_counts": 1, "nonsynonymous_counts": 1}, "Node0": {"synonymous_counts": 0, "nonsynonymous_counts": 0}}
