# Supplementary material for: phylotree.js - a JavaScript library for application development and interactive data visualization in phylogenetics
Source: BMC Bioinformatics. 2018 Jul 25;19:276. doi: 10.1186/s12859-018-2283-2 (PMC6060545; doi:10.1186/s12859-018-2283-2)
Supplement: Supplementary file 1 — Latest release of source code. A zip file of the source code from release 0.1.8. Accessed 4 May 2018. (ZIP 3513 kb) [file 12859_2018_2283_MOESM1_ESM.zip › phylotree.js-0.1.8/examples/phyloxml/adh.xml]

<phyloxml xmlns:xsi="http://www.w3.org/2001/XMLSchema-instance" xmlns="http://www.phyloxml.org" xsi:schemaLocation="http://www.phyloxml.org http://www.phyloxml.org/1.10/phyloxml.xsd">
    <phylogeny rooted="true" rerootable="false">
        <name>Alcohol dehydrogenases</name>
        <description>contains examples of commonly used elements</description>
        <clade>
            <events>
                <speciations>1</speciations>
            </events>
            <clade>
                <taxonomy>
                    <id provider="ncbi">6645</id>
                    <scientific_name>Octopus vulgaris</scientific_name>
                </taxonomy>
                <sequence>
                    <accession source="UniProtKB">P81431</accession>
                    <name>Alcohol dehydrogenase class-3</name>
                </sequence>
            </clade>
            <clade>
                <confidence type="bootstrap">100</confidence>
                <events>
                    <speciations>1</speciations>
                </events>
                <clade>
                    <taxonomy>
                        <id provider="ncbi">1423</id>
                        <scientific_name>Bacillus subtilis</scientific_name>
                    </taxonomy>
                    <sequence>
                        <accession source="UniProtKB">P71017</accession>
                        <name>Alcohol dehydrogenase</name>
                    </sequence>
                </clade>
                <clade>
                    <taxonomy>
                        <id provider="ncbi">562</id>
                        <scientific_name>Escherichia coli</scientific_name>
                    </taxonomy>
                    <sequence>
                        <accession source="UniProtKB">Q46856</accession>
                        <name>Alcohol dehydrogenase</name>
                    </sequence>
                </clade>
            </clade>
        </clade>
    </phylogeny>
</phyloxml>
