# Supplementary material for: phylotree.js - a JavaScript library for application development and interactive data visualization in phylogenetics
Source: BMC Bioinformatics. 2018 Jul 25;19:276. doi: 10.1186/s12859-018-2283-2 (PMC6060545; doi:10.1186/s12859-018-2283-2)
Supplement: Supplementary file 1 — Latest release of source code. A zip file of the source code from release 0.1.8. Accessed 4 May 2018. (ZIP 3513 kb) [file 12859_2018_2283_MOESM1_ESM.zip › phylotree.js-0.1.8/examples/phyloxml/amphibian_tree_of_life_Frost_DR_2006.xml]

<?xml version="1.0" encoding="UTF-8"?>
<phyloxml xmlns:xsi="http://www.w3.org/2001/XMLSchema-instance" xsi:schemaLocation="http://www.phyloxml.org http://www.phyloxml.org/1.20/phyloxml.xsd" xmlns="http://www.phyloxml.org">
 <phylogeny rooted="true" rerootable="false">
  <name>Amphibian Phylogeny, Frost DR, 2006</name> 
  <clade>
   <taxonomy>
    <id provider="uniprot">117571</id>
    <scientific_name>Euteleostomi</scientific_name>
   </taxonomy>
   <clade>
    <clade>
     <taxonomy>
      <id provider="uniprot">8292</id>
      <scientific_name>Amphibia</scientific_name>
      <rank>class</rank>
     </taxonomy>
     <clade>
      <taxonomy>
       <id provider="uniprot">41666</id>
       <scientific_name>Batrachia</scientific_name>
       <rank>superorder</rank>
      </taxonomy>
      <clade>
       <taxonomy>
        <id provider="uniprot">8342</id>
        <scientific_name>Anura</scientific_name>
        <rank>order</rank>
       </taxonomy>
       <clade>
        <clade>
         <clade>
          <clade>
           <taxonomy>
            <id provider="uniprot">8416</id>
            <scientific_name>Neobatrachia</scientific_name>
            <rank>suborder</rank>
           </taxonomy>
           <clade>
            <clade>
             <clade>
              <clade>
               <taxonomy>
                <id provider="uniprot">8417</id>
                <scientific_name>Hyloidea</scientific_name>
                <rank>superfamily</rank>
               </taxonomy>
               <clade>
                <clade>
                 <clade>
                  <clade>
                   <clade>
                    <clade>
                     <clade>
                      <clade>
                       <clade>
                        <color>
                         <red>10</red>
                         <green>204</green>
                         <blue>51</blue>
                        </color>
                        <taxonomy>
                         <id provider="uniprot">8382</id>
                         <scientific_name>Bufonidae</scientific_name>
                         <common_name>true toads</common_name>
                         <rank>family</rank>
                        </taxonomy>
                        <clade>
                         <color>
                          <red>10</red>
                          <green>204</green>
                          <blue>51</blue>
                         </color>
                         <clade>
                          <color>
                           <red>10</red>
                           <green>204</green>
                           <blue>51</blue>
                          </color>
                          <clade>
                           <color>
                            <red>10</red>
                            <green>204</green>
                            <blue>51</blue>
                           </color>
                           <clade>
                            <color>
                             <red>10</red>
                             <green>204</green>
                             <blue>51</blue>
                            </color>
                            <clade>
                             <color>
                              <red>10</red>
                              <green>204</green>
                              <blue>51</blue>
                             </color>
                             <clade>
                              <color>
                               <red>10</red>
                               <green>204</green>
                               <blue>51</blue>
                              </color>
                              <clade>
                               <color>
                                <red>10</red>
                                <green>204</green>
                                <blue>51</blue>
                               </color>
                               <clade>
                                <color>
                                 <red>10</red>
                                 <green>204</green>
                                 <blue>51</blue>
                                </color>
                                <taxonomy>
                                 <id provider="uniprot">119766</id>
                                 <scientific_name>Capensibufo</scientific_name>
                                 <rank>genus</rank>
                                </taxonomy>
                                <clade>
                                 <color>
                                  <red>10</red>
                                  <green>204</green>
                                  <blue>51</blue>
                                 </color>
                                 <taxonomy>
                                  <id provider="uniprot">119767</id>
                                  <scientific_name>Capensibufo rosei</scientific_name>
                                  <rank>species</rank>
                                 </taxonomy>
                                </clade>
                                <clade>
                                 <color>
                                  <red>10</red>
                                  <green>204</green>
                                  <blue>51</blue>
                                 </color>
                                 <taxonomy>
                                  <id provider="uniprot">125255</id>
                                  <scientific_name>Capensibufo tradouwi</scientific_name>
                                  <rank>species</rank>
                                 </taxonomy>
                                </clade>
                               </clade>
                               <clade>
                                <color>
                                 <red>10</red>
                                 <green>204</green>
                                 <blue>51</blue>
                                </color>
                                <taxonomy>
                                 <id provider="uniprot">119769</id>
                                 <scientific_name>Stephopaedes anotis</scientific_name>
                                 <common_name>Chirinda forest toad</common_name>
                                 <rank>species</rank>
                                </taxonomy>
                               </clade>
                              </clade>
                              <clade>
                               <color>
                                <red>10</red>
                                <green>204</green>
                                <blue>51</blue>
                               </color>
                               <taxonomy>
                                <id provider="uniprot">8386</id>
                                <code>BUFMA</code>
                                <scientific_name>Bufo marinus</scientific_name>
                                <common_name>Giant toad</common_name>
                                <synonym>Cane toad</synonym>
                                <rank>species</rank>
                               </taxonomy>
                              </clade>
                             </clade>
                             <clade>
                              <color>
                               <red>10</red>
                               <green>204</green>
                               <blue>51</blue>
                              </color>
                              <clade>
                               <color>
                                <red>10</red>
                                <green>204</green>
                                <blue>51</blue>
                               </color>
                               <taxonomy>
                                <id provider="uniprot">8384</id>
                                <code>BUFBU</code>
                                <scientific_name>Bufo bufo</scientific_name>
                                <common_name>European toad</common_name>
                                <rank>species</rank>
                               </taxonomy>
                              </clade>
                              <clade>
                               <color>
                                <red>10</red>
                                <green>204</green>
                                <blue>51</blue>
                               </color>
                               <taxonomy>
                                <id provider="uniprot">103606</id>
                                <scientific_name>Torrentophryne aspinia</scientific_name>
                                <rank>species</rank>
                               </taxonomy>
                              </clade>
                             </clade>
                            </clade>
                            <clade>
                             <color>
                              <red>10</red>
                              <green>204</green>
                              <blue>51</blue>
                             </color>
                             <clade>
                              <color>
                               <red>10</red>
                               <green>204</green>
                               <blue>51</blue>
                              </color>
                              <taxonomy>
                               <id provider="uniprot">30338</id>
                               <code>BUFVI</code>
                               <scientific_name>Bufo viridis</scientific_name>
                               <common_name>Eurasian green toad</common_name>
                               <rank>species</rank>
                              </taxonomy>
                             </clade>
                             <clade>
                              <color>
                               <red>10</red>
                               <green>204</green>
                               <blue>51</blue>
                              </color>
                              <taxonomy>
                               <id provider="uniprot">47588</id>
                               <scientific_name>Schismaderma carens</scientific_name>
                               <rank>species</rank>
                              </taxonomy>
                             </clade>
                            </clade>
                           </clade>
                           <clade>
                            <color>
                             <red>10</red>
                             <green>204</green>
                             <blue>51</blue>
                            </color>
                            <clade>
                             <color>
                              <red>10</red>
                              <green>204</green>
                              <blue>51</blue>
                             </color>
                             <clade>
                              <color>
                               <red>10</red>
                               <green>204</green>
                               <blue>51</blue>
                              </color>
                              <clade>
                               <color>
                                <red>10</red>
                                <green>204</green>
                                <blue>51</blue>
                               </color>
                               <taxonomy>
                                <id provider="uniprot">120967</id>
                                <scientific_name>Didynamipus sjostedti</scientific_name>
                                <rank>species</rank>
                               </taxonomy>
                              </clade>
                              <clade>
                               <color>
                                <red>10</red>
                                <green>204</green>
                                <blue>51</blue>
                               </color>
                               <taxonomy>
                                <id provider="uniprot">164287</id>
                                <scientific_name>Nectophrynoides tornieri</scientific_name>
                                <rank>species</rank>
                               </taxonomy>
                              </clade>
                             </clade>
                             <clade>
                              <color>
                               <red>10</red>
                               <green>204</green>
                               <blue>51</blue>
                              </color>
                              <taxonomy>
                               <id provider="uniprot">47577</id>
                               <scientific_name>Ansonia muelleri</scientific_name>
                               <common_name>Mueller&apos;s stream toad</common_name>
                               <rank>species</rank>
                              </taxonomy>
                             </clade>
                            </clade>
                            <clade>
                             <color>
                              <red>10</red>
                              <green>204</green>
                              <blue>51</blue>
                             </color>
                             <clade>
                              <color>
                               <red>10</red>
                               <green>204</green>
                               <blue>51</blue>
                              </color>
                              <taxonomy>
                               <id provider="uniprot">164294</id>
                               <scientific_name>Pelophryne brevipes</scientific_name>
                               <common_name>Zamboanga flathead toad</common_name>
                               <rank>species</rank>
                              </taxonomy>
                             </clade>
                             <clade>
                              <color>
                               <red>10</red>
                               <green>204</green>
                               <blue>51</blue>
                              </color>
                              <taxonomy>
                               <id provider="uniprot">159456</id>
                               <scientific_name>Rhamphophryne festae</scientific_name>
                               <rank>species</rank>
                              </taxonomy>
                             </clade>
                            </clade>
                           </clade>
                          </clade>
                          <clade>
                           <color>
                            <red>10</red>
                            <green>204</green>
                            <blue>51</blue>
                           </color>
                           <clade>
                            <color>
                             <red>10</red>
                             <green>204</green>
                             <blue>51</blue>
                            </color>
                            <taxonomy>
                             <id provider="uniprot">164285</id>
                             <scientific_name>Nectophryne afra</scientific_name>
                             <rank>species</rank>
                            </taxonomy>
                           </clade>
                           <clade>
                            <color>
                             <red>10</red>
                             <green>204</green>
                             <blue>51</blue>
                            </color>
                            <taxonomy>
                             <id provider="uniprot">356337</id>
                             <scientific_name>Wolterstorffina parvipalmata</scientific_name>
                             <common_name>Cameroon Wolterstorff Toad</common_name>
                             <rank>species</rank>
                            </taxonomy>
                           </clade>
                          </clade>
                         </clade>
                         <clade>
                          <color>
                           <red>10</red>
                           <green>204</green>
                           <blue>51</blue>
                          </color>
                          <clade>
                           <color>
                            <red>10</red>
                            <green>204</green>
                            <blue>51</blue>
                           </color>
                           <taxonomy>
                            <id provider="uniprot">47578</id>
                            <scientific_name>Atelopus</scientific_name>
                            <rank>genus</rank>
                           </taxonomy>
                           <clade>
                            <color>
                             <red>10</red>
                             <green>204</green>
                             <blue>51</blue>
                            </color>
                            <clade>
                             <color>
                              <red>10</red>
                              <green>204</green>
                              <blue>51</blue>
                             </color>
                             <taxonomy>
                              <id provider="uniprot">330831</id>
                              <scientific_name>Atelopus flavescens</scientific_name>
                              <common_name>Cayenne stubfoot toad</common_name>
                              <rank>species</rank>
                             </taxonomy>
                            </clade>
                            <clade>
                             <color>
                              <red>10</red>
                              <green>204</green>
                              <blue>51</blue>
                             </color>
                             <taxonomy>
                              <id provider="uniprot">330828</id>
                              <scientific_name>Atelopus spumarius</scientific_name>
                              <common_name>Pebas stubfoot toad</common_name>
                              <rank>species</rank>
                             </taxonomy>
                            </clade>
                           </clade>
                           <clade>
                            <color>
                             <red>10</red>
                             <green>204</green>
                             <blue>51</blue>
                            </color>
                            <taxonomy>
                             <id provider="uniprot">377316</id>
                             <scientific_name>Atelopus zeteki</scientific_name>
                             <common_name>golden arrow poison frog</common_name>
                             <rank>species</rank>
                            </taxonomy>
                           </clade>
                          </clade>
                          <clade>
                           <color>
                            <red>10</red>
                            <green>204</green>
                            <blue>51</blue>
                           </color>
                           <taxonomy>
                            <id provider="uniprot">47584</id>
                            <code>OSOGU</code>
                            <scientific_name>Osornophryne guacamayo</scientific_name>
                            <common_name>Guacamayo plump toad</common_name>
                            <rank>species</rank>
                           </taxonomy>
                          </clade>
                         </clade>
                        </clade>
                        <clade>
                         <color>
                          <red>10</red>
                          <green>204</green>
                          <blue>51</blue>
                         </color>
                         <taxonomy>
                          <id provider="uniprot">318370</id>
                          <scientific_name>Melanophryniscus klappenbachi</scientific_name>
                          <rank>species</rank>
                         </taxonomy>
                        </clade>
                       </clade>
                       <clade>
                        <clade>
                         <color>
                          <red>30</red>
                          <green>40</green>
                          <blue>132</blue>
                         </color>
                         <taxonomy>
                          <id provider="uniprot">43469</id>
                          <scientific_name>Dendrobatidae</scientific_name>
                          <common_name>dart-poison frogs</common_name>
                          <rank>family</rank>
                         </taxonomy>
                         <clade>
                          <color>
                           <red>30</red>
                           <green>40</green>
                           <blue>132</blue>
                          </color>
                          <taxonomy>
                           <id provider="uniprot">490054</id>
                           <scientific_name>Dendrobatinae</scientific_name>
                           <rank>subfamily</rank>
                          </taxonomy>
                          <clade>
                           <color>
                            <red>30</red>
                            <green>40</green>
                            <blue>132</blue>
                           </color>
                           <taxonomy>
                            <id provider="uniprot">43471</id>
                            <code>DENAT</code>
                            <scientific_name>Dendrobates auratus</scientific_name>
                            <common_name>Green and black poison dart frog</common_name>
                            <rank>species</rank>
                           </taxonomy>
                          </clade>
                          <clade>
                           <color>
                            <red>30</red>
                            <green>40</green>
                            <blue>132</blue>
                           </color>
                           <taxonomy>
                            <id provider="uniprot">51962</id>
                            <scientific_name>Phyllobates lugubris</scientific_name>
                            <rank>species</rank>
                           </taxonomy>
                          </clade>
                         </clade>
                         <clade>
                          <color>
                           <red>30</red>
                           <green>40</green>
                           <blue>132</blue>
                          </color>
                          <taxonomy>
                           <id provider="uniprot">479885</id>
                           <scientific_name>Aromobatinae</scientific_name>
                           <rank>subfamily</rank>
                          </taxonomy>
                          <clade>
                           <color>
                            <red>30</red>
                            <green>40</green>
                            <blue>132</blue>
                           </color>
                           <taxonomy>
                            <id provider="uniprot">92733</id>
                            <code>ALLFE</code>
                            <scientific_name>Allobates femoralis</scientific_name>
                            <common_name>brilliant-thighed poison frog</common_name>
                            <synonym>Epipedobates femoralis</synonym>
                            <rank>species</rank>
                           </taxonomy>
                          </clade>
                          <clade>
                           <color>
                            <red>30</red>
                            <green>40</green>
                            <blue>132</blue>
                           </color>
                           <taxonomy>
                            <id provider="uniprot">221718</id>
                            <code>MANTR</code>
                            <scientific_name>Mannophryne trinitatis</scientific_name>
                            <common_name>Trinidad poison frog</common_name>
                            <synonym>Colostethus trinitatus</synonym>
                            <rank>species</rank>
                           </taxonomy>
                          </clade>
                         </clade>
                        </clade>
                        <clade>
                         <color>
                          <red>20</red>
                          <green>244</green>
                          <blue>20</blue>
                         </color>
                         <taxonomy>
                          <id provider="uniprot">377348</id>
                          <scientific_name>Thoropa miliaris</scientific_name>
                          <common_name>rock river frog</common_name>
                          <rank>species</rank>
                         </taxonomy>
                        </clade>
                       </clade>
                      </clade>
                      <clade>
                       <clade>
                        <clade>
                         <clade>
                          <clade>
                           <color>
                            <red>0</red>
                            <green>112</green>
                            <blue>183</blue>
                           </color>
                           <taxonomy>
                            <id provider="uniprot">613062</id>
                            <scientific_name>Alsodidae</scientific_name>
                            <rank>family</rank>
                           </taxonomy>
                           <clade>
                            <color>
                             <red>0</red>
                             <green>112</green>
                             <blue>183</blue>
                            </color>
                            <taxonomy>
                             <id provider="uniprot">158479</id>
                             <scientific_name>Odontophrynus</scientific_name>
                             <rank>genus</rank>
                            </taxonomy>
                            <clade>
                             <color>
                              <red>0</red>
                              <green>112</green>
                              <blue>183</blue>
                             </color>
                             <taxonomy>
                              <id provider="uniprot">356229</id>
                              <scientific_name>Odontophrynus achalensis</scientific_name>
                              <rank>species</rank>
                             </taxonomy>
                            </clade>
                            <clade>
                             <color>
                              <red>0</red>
                              <green>112</green>
                              <blue>183</blue>
                             </color>
                             <taxonomy>
                              <id provider="uniprot">158480</id>
                              <scientific_name>Odontophrynus americanus</scientific_name>
                              <rank>species</rank>
                             </taxonomy>
                            </clade>
                           </clade>
                           <clade>
                            <color>
                             <red>0</red>
                             <green>112</green>
                             <blue>183</blue>
                            </color>
                            <taxonomy>
                             <id provider="uniprot">377301</id>
                             <scientific_name>Proceratophrys avelinoi</scientific_name>
                             <common_name>Avelino&apos;s smooth horned frog</common_name>
                             <rank>species</rank>
                            </taxonomy>
                           </clade>
                          </clade>
                          <clade>
                           <color>
                            <red>20</red>
                            <green>244</green>
                            <blue>20</blue>
                           </color>
                           <taxonomy>
                            <id provider="uniprot">318365</id>
                            <scientific_name>Limnomedusa macroglossa</scientific_name>
                            <common_name>rapids frog</common_name>
                            <rank>species</rank>
                           </taxonomy>
                          </clade>
                         </clade>
                         <clade>
                          <color>
                           <red>0</red>
                           <green>112</green>
                           <blue>183</blue>
                          </color>
                          <taxonomy>
                           <id provider="uniprot">613062</id>
                           <scientific_name>Alsodidae</scientific_name>
                           <rank>family</rank>
                          </taxonomy>
                          <clade>
                           <color>
                            <red>0</red>
                            <green>112</green>
                            <blue>183</blue>
                           </color>
                           <clade>
                            <color>
                             <red>0</red>
                             <green>112</green>
                             <blue>183</blue>
                            </color>
                            <taxonomy>
                             <id provider="uniprot">318250</id>
                             <scientific_name>Alsodes gargola</scientific_name>
                             <common_name>Tonchek spiny-chest frog</common_name>
                             <rank>species</rank>
                            </taxonomy>
                           </clade>
                           <clade>
                            <color>
                             <red>0</red>
                             <green>112</green>
                             <blue>183</blue>
                            </color>
                            <taxonomy>
                             <id provider="uniprot">209681</id>
                             <scientific_name>Eupsophus calcaratus</scientific_name>
                             <common_name>Chiloe Island ground frog</common_name>
                             <rank>species</rank>
                            </taxonomy>
                           </clade>
                          </clade>
                          <clade>
                           <color>
                            <red>0</red>
                            <green>112</green>
                            <blue>183</blue>
                           </color>
                           <taxonomy>
                            <id provider="uniprot">247968</id>
                            <scientific_name>Hylorina sylvatica</scientific_name>
                            <common_name>emerald forest frog</common_name>
                            <rank>species</rank>
                           </taxonomy>
                          </clade>
                         </clade>
                        </clade>
                        <clade>
                         <clade>
                          <color>
                           <red>20</red>
                           <green>244</green>
                           <blue>20</blue>
                          </color>
                          <taxonomy>
                           <id provider="uniprot">209672</id>
                           <scientific_name>Cycloramphus boraceiensis</scientific_name>
                           <common_name>Boraceia button frog</common_name>
                           <rank>species</rank>
                          </taxonomy>
                         </clade>
                         <clade>
                          <color>
                           <red>173</red>
                           <green>71</green>
                           <blue>81</blue>
                          </color>
                          <taxonomy>
                           <id provider="uniprot">43563</id>
                           <scientific_name>Rhinoderma darwinii</scientific_name>
                           <rank>species</rank>
                          </taxonomy>
                         </clade>
                        </clade>
                       </clade>
                       <clade>
                        <color>
                         <red>71</red>
                         <green>244</green>
                         <blue>112</blue>
                        </color>
                        <taxonomy>
                         <id provider="uniprot">613072</id>
                         <scientific_name>Hylodidae</scientific_name>
                         <rank>family</rank>
                        </taxonomy>
                        <clade>
                         <color>
                          <red>71</red>
                          <green>244</green>
                          <blue>112</blue>
                         </color>
                         <clade>
                          <color>
                           <red>71</red>
                           <green>244</green>
                           <blue>112</blue>
                          </color>
                          <taxonomy>
                           <id provider="uniprot">377249</id>
                           <scientific_name>Hylodes phyllodes</scientific_name>
                           <common_name>Boraceia tree toad</common_name>
                           <rank>species</rank>
                          </taxonomy>
                         </clade>
                         <clade>
                          <color>
                           <red>71</red>
                           <green>244</green>
                           <blue>112</blue>
                          </color>
                          <taxonomy>
                           <id provider="uniprot">209670</id>
                           <scientific_name>Megaelosia goeldii</scientific_name>
                           <common_name>Rio big-tooth frog</common_name>
                           <rank>species</rank>
                          </taxonomy>
                         </clade>
                        </clade>
                        <clade>
                         <color>
                          <red>71</red>
                          <green>244</green>
                          <blue>112</blue>
                         </color>
                         <taxonomy>
                          <id provider="uniprot">318274</id>
                          <scientific_name>Crossodactylus schmidti</scientific_name>
                          <common_name>Schmidt&apos;s spinythumb frog</common_name>
                          <rank>species</rank>
                         </taxonomy>
                        </clade>
                       </clade>
                      </clade>
                     </clade>
                     <clade>
                      <clade>
                       <clade>
                        <color>
                         <red>20</red>
                         <green>40</green>
                         <blue>173</blue>
                        </color>
                        <taxonomy>
                         <id provider="uniprot">209661</id>
                         <scientific_name>Ceratophryinae</scientific_name>
                         <rank>subfamily</rank>
                        </taxonomy>
                        <clade>
                         <color>
                          <red>20</red>
                          <green>40</green>
                          <blue>173</blue>
                         </color>
                         <clade>
                          <color>
                           <red>20</red>
                           <green>40</green>
                           <blue>173</blue>
                          </color>
                          <taxonomy>
                           <id provider="uniprot">318268</id>
                           <scientific_name>Ceratophrys cranwelli</scientific_name>
                           <common_name>Cranwell&apos;s horned frog</common_name>
                           <rank>species</rank>
                          </taxonomy>
                         </clade>
                         <clade>
                          <color>
                           <red>20</red>
                           <green>40</green>
                           <blue>173</blue>
                          </color>
                          <taxonomy>
                           <id provider="uniprot">377353</id>
                           <scientific_name>Chacophrys pierottii</scientific_name>
                           <rank>species</rank>
                          </taxonomy>
                         </clade>
                        </clade>
                        <clade>
                         <color>
                          <red>20</red>
                          <green>40</green>
                          <blue>173</blue>
                         </color>
                         <taxonomy>
                          <id provider="uniprot">8376</id>
                          <code>LEPLA</code>
                          <scientific_name>Lepidobatrachus laevis</scientific_name>
                          <common_name>Budgett&apos;s frog</common_name>
                          <rank>species</rank>
                         </taxonomy>
                        </clade>
                       </clade>
                       <clade>
                        <color>
                         <red>10</red>
                         <green>0</green>
                         <blue>193</blue>
                        </color>
                        <taxonomy>
                         <id provider="uniprot">215153</id>
                         <scientific_name>Batrachyla leptopus</scientific_name>
                         <common_name>gray wood frog</common_name>
                         <rank>species</rank>
                        </taxonomy>
                       </clade>
                      </clade>
                      <clade>
                       <color>
                        <red>20</red>
                        <green>40</green>
                        <blue>173</blue>
                       </color>
                       <taxonomy>
                        <id provider="uniprot">238136</id>
                        <scientific_name>Telmatobius simonsi</scientific_name>
                        <common_name>Sucre water frog</common_name>
                        <rank>species</rank>
                       </taxonomy>
                      </clade>
                     </clade>
                    </clade>
                    <clade>
                     <clade>
                      <color>
                       <red>112</red>
                       <green>40</green>
                       <blue>153</blue>
                      </color>
                      <taxonomy>
                       <id provider="uniprot">8372</id>
                       <scientific_name>Leptodactylidae</scientific_name>
                       <common_name>southern frogs</common_name>
                       <rank>family</rank>
                      </taxonomy>
                      <clade>
                       <color>
                        <red>112</red>
                        <green>40</green>
                        <blue>153</blue>
                       </color>
                       <clade>
                        <color>
                         <red>112</red>
                         <green>40</green>
                         <blue>153</blue>
                        </color>
                        <taxonomy>
                         <id provider="uniprot">1302552</id>
                         <scientific_name>Leptodactylinae</scientific_name>
                         <rank>subfamily</rank>
                        </taxonomy>
                        <clade>
                         <color>
                          <red>112</red>
                          <green>40</green>
                          <blue>153</blue>
                         </color>
                         <taxonomy>
                          <id provider="uniprot">47563</id>
                          <scientific_name>Leptodactylus</scientific_name>
                          <rank>genus</rank>
                         </taxonomy>
                         <clade>
                          <color>
                           <red>112</red>
                           <green>40</green>
                           <blue>153</blue>
                          </color>
                          <taxonomy>
                           <id provider="uniprot">238119</id>
                           <scientific_name>Leptodactylus fuscus</scientific_name>
                           <common_name>rufous frog</common_name>
                           <rank>species</rank>
                          </taxonomy>
                         </clade>
                         <clade>
                          <color>
                           <red>112</red>
                           <green>40</green>
                           <blue>153</blue>
                          </color>
                          <taxonomy>
                           <id provider="uniprot">209673</id>
                           <code>LEPOE</code>
                           <scientific_name>Leptodactylus ocellatus</scientific_name>
                           <common_name>Argus frog</common_name>
                           <synonym>Leptodactylus macrosternum</synonym>
                           <rank>species</rank>
                          </taxonomy>
                         </clade>
                        </clade>
                        <clade>
                         <color>
                          <red>112</red>
                          <green>40</green>
                          <blue>153</blue>
                         </color>
                         <clade>
                          <color>
                           <red>112</red>
                           <green>40</green>
                           <blue>153</blue>
                          </color>
                          <taxonomy>
                           <id provider="uniprot">326184</id>
                           <scientific_name>Adenomera hylaedactyla</scientific_name>
                           <common_name>Napo tropical bullfrog</common_name>
                           <rank>species</rank>
                          </taxonomy>
                         </clade>
                         <clade>
                          <color>
                           <red>112</red>
                           <green>40</green>
                           <blue>153</blue>
                          </color>
                          <taxonomy>
                           <id provider="uniprot">44375</id>
                           <scientific_name>Lithodytes lineatus</scientific_name>
                           <common_name>gold-striped frog</common_name>
                           <rank>species</rank>
                          </taxonomy>
                         </clade>
                        </clade>
                       </clade>
                       <clade>
                        <color>
                         <red>112</red>
                         <green>40</green>
                         <blue>153</blue>
                        </color>
                        <taxonomy>
                         <id provider="uniprot">356328</id>
                         <scientific_name>Scythrophrys sawayae</scientific_name>
                         <common_name>Banhado frog</common_name>
                         <rank>species</rank>
                        </taxonomy>
                       </clade>
                      </clade>
                      <clade>
                       <color>
                        <red>112</red>
                        <green>40</green>
                        <blue>153</blue>
                       </color>
                       <taxonomy>
                        <id provider="uniprot">613091</id>
                        <scientific_name>Leiuperinae</scientific_name>
                        <rank>subfamily</rank>
                       </taxonomy>
                       <clade>
                        <color>
                         <red>112</red>
                         <green>40</green>
                         <blue>153</blue>
                        </color>
                        <clade>
                         <color>
                          <red>112</red>
                          <green>40</green>
                          <blue>153</blue>
                         </color>
                         <taxonomy>
                          <id provider="uniprot">318278</id>
                          <scientific_name>Edalorhina perezi</scientific_name>
                          <common_name>Perez&apos;s snouted frog</common_name>
                          <rank>species</rank>
                         </taxonomy>
                        </clade>
                        <clade>
                         <color>
                          <red>112</red>
                          <green>40</green>
                          <blue>153</blue>
                         </color>
                         <taxonomy>
                          <id provider="uniprot">218685</id>
                          <scientific_name>Physalaemus cuvieri</scientific_name>
                          <common_name>barker frog</common_name>
                          <rank>species</rank>
                         </taxonomy>
                        </clade>
                       </clade>
                       <clade>
                        <color>
                         <red>112</red>
                         <green>40</green>
                         <blue>153</blue>
                        </color>
                        <taxonomy>
                         <id provider="uniprot">318409</id>
                         <scientific_name>Pleurodema brachyops</scientific_name>
                         <common_name>Colombian four-eyed frog</common_name>
                         <rank>species</rank>
                        </taxonomy>
                       </clade>
                      </clade>
                     </clade>
                     <clade>
                      <clade>
                       <color>
                        <red>20</red>
                        <green>40</green>
                        <blue>132</blue>
                       </color>
                       <taxonomy>
                        <id provider="uniprot">507700</id>
                        <scientific_name>Centrolenidae</scientific_name>
                        <common_name>glass frogs</common_name>
                        <rank>family</rank>
                       </taxonomy>
                       <clade>
                        <color>
                         <red>20</red>
                         <green>40</green>
                         <blue>132</blue>
                        </color>
                        <taxonomy>
                         <id provider="uniprot">43459</id>
                         <scientific_name>Centrolene geckoideum</scientific_name>
                         <common_name>Pacific giant glass frog</common_name>
                         <rank>species</rank>
                        </taxonomy>
                       </clade>
                       <clade>
                        <color>
                         <red>20</red>
                         <green>40</green>
                         <blue>132</blue>
                        </color>
                        <taxonomy>
                         <id provider="uniprot">356210</id>
                         <scientific_name>Hyalinobatrachium fleischmanni</scientific_name>
                         <common_name>northern glassfrog</common_name>
                         <rank>species</rank>
                        </taxonomy>
                       </clade>
                      </clade>
                      <clade>
                       <color>
                        <red>0</red>
                        <green>112</green>
                        <blue>112</blue>
                       </color>
                       <taxonomy>
                        <id provider="uniprot">159190</id>
                        <scientific_name>Allophryne ruthveni</scientific_name>
                        <common_name>Tukeit Hill frog</common_name>
                        <rank>species</rank>
                       </taxonomy>
                      </clade>
                     </clade>
                    </clade>
                   </clade>
                   <clade>
                    <color>
                     <red>71</red>
                     <green>244</green>
                     <blue>112</blue>
                    </color>
                    <taxonomy>
                     <id provider="uniprot">8418</id>
                     <scientific_name>Hylidae</scientific_name>
                     <common_name>tree frogs</common_name>
                     <rank>family</rank>
                    </taxonomy>
                    <clade>
                     <color>
                      <red>71</red>
                      <green>244</green>
                      <blue>112</blue>
                     </color>
                     <taxonomy>
                      <id provider="uniprot">192734</id>
                      <scientific_name>Hylinae</scientific_name>
                      <rank>subfamily</rank>
                     </taxonomy>
                     <clade>
                      <color>
                       <red>71</red>
                       <green>244</green>
                       <blue>112</blue>
                      </color>
                      <clade>
                       <color>
                        <red>71</red>
                        <green>244</green>
                        <blue>112</blue>
                       </color>
                       <clade>
                        <color>
                         <red>71</red>
                         <green>244</green>
                         <blue>112</blue>
                        </color>
                        <taxonomy>
                         <id provider="uniprot">374063</id>
                         <scientific_name>Hylini</scientific_name>
                         <rank>tribe</rank>
                        </taxonomy>
                        <clade>
                         <color>
                          <red>71</red>
                          <green>244</green>
                          <blue>112</blue>
                         </color>
                         <clade>
                          <color>
                           <red>71</red>
                           <green>244</green>
                           <blue>112</blue>
                          </color>
                          <clade>
                           <color>
                            <red>71</red>
                            <green>244</green>
                            <blue>112</blue>
                           </color>
                           <clade>
                            <color>
                             <red>71</red>
                             <green>244</green>
                             <blue>112</blue>
                            </color>
                            <clade>
                             <color>
                              <red>71</red>
                              <green>244</green>
                              <blue>112</blue>
                             </color>
                             <clade>
                              <color>
                               <red>71</red>
                               <green>244</green>
                               <blue>112</blue>
                              </color>
                              <clade>
                               <color>
                                <red>71</red>
                                <green>244</green>
                                <blue>112</blue>
                               </color>
                               <taxonomy>
                                <id provider="uniprot">317306</id>
                                <scientific_name>Anotheca spinosa</scientific_name>
                                <common_name>spiny-headed treefrog</common_name>
                                <rank>species</rank>
                               </taxonomy>
                              </clade>
                              <clade>
                               <color>
                                <red>71</red>
                                <green>244</green>
                                <blue>112</blue>
                               </color>
                               <taxonomy>
                                <id provider="uniprot">317403</id>
                                <scientific_name>Triprion petasatus</scientific_name>
                                <common_name>Yucatecan shovel-headed treefrog</common_name>
                                <rank>species</rank>
                               </taxonomy>
                              </clade>
                             </clade>
                             <clade>
                              <color>
                               <red>71</red>
                               <green>244</green>
                               <blue>112</blue>
                              </color>
                              <taxonomy>
                               <id provider="uniprot">44372</id>
                               <scientific_name>Smilisca phaeota</scientific_name>
                               <rank>species</rank>
                              </taxonomy>
                             </clade>
                            </clade>
                            <clade>
                             <color>
                              <red>71</red>
                              <green>244</green>
                              <blue>112</blue>
                             </color>
                             <clade>
                              <color>
                               <red>71</red>
                               <green>244</green>
                               <blue>112</blue>
                              </color>
                              <taxonomy>
                               <id provider="uniprot">8422</id>
                               <scientific_name>Hyla cinerea</scientific_name>
                               <common_name>green tree frog</common_name>
                               <rank>species</rank>
                              </taxonomy>
                             </clade>
                             <clade>
                              <color>
                               <red>71</red>
                               <green>244</green>
                               <blue>112</blue>
                              </color>
                              <taxonomy>
                               <id provider="uniprot">318336</id>
                               <scientific_name>Tlalocohyla picta</scientific_name>
                               <common_name>painted treefrog</common_name>
                               <rank>species</rank>
                              </taxonomy>
                             </clade>
                            </clade>
                           </clade>
                           <clade>
                            <color>
                             <red>71</red>
                             <green>244</green>
                             <blue>112</blue>
                            </color>
                            <clade>
                             <color>
                              <red>71</red>
                              <green>244</green>
                              <blue>112</blue>
                             </color>
                             <taxonomy>
                              <id provider="uniprot">121869</id>
                              <code>HYLAR</code>
                              <scientific_name>Hyla arborea</scientific_name>
                              <common_name>European common tree frog</common_name>
                              <synonym>Rana arborea</synonym>
                              <rank>species</rank>
                             </taxonomy>
                            </clade>
                            <clade>
                             <color>
                              <red>71</red>
                              <green>244</green>
                              <blue>112</blue>
                             </color>
                             <taxonomy>
                              <id provider="uniprot">317344</id>
                              <scientific_name>Isthmohyla rivularis</scientific_name>
                              <common_name>Cinchona Plantation treefrog</common_name>
                              <rank>species</rank>
                             </taxonomy>
                            </clade>
                           </clade>
                          </clade>
                          <clade>
                           <color>
                            <red>71</red>
                            <green>244</green>
                            <blue>112</blue>
                           </color>
                           <clade>
                            <color>
                             <red>71</red>
                             <green>244</green>
                             <blue>112</blue>
                            </color>
                            <clade>
                             <color>
                              <red>71</red>
                              <green>244</green>
                              <blue>112</blue>
                             </color>
                             <taxonomy>
                              <id provider="uniprot">189919</id>
                              <scientific_name>Pseudacris</scientific_name>
                              <rank>genus</rank>
                             </taxonomy>
                             <clade>
                              <color>
                               <red>71</red>
                               <green>244</green>
                               <blue>112</blue>
                              </color>
                              <taxonomy>
                               <id provider="uniprot">189920</id>
                               <scientific_name>Pseudacris crucifer</scientific_name>
                               <common_name>spring peeper</common_name>
                               <rank>species</rank>
                              </taxonomy>
                             </clade>
                             <clade>
                              <color>
                               <red>71</red>
                               <green>244</green>
                               <blue>112</blue>
                              </color>
                              <taxonomy>
                               <id provider="uniprot">194198</id>
                               <scientific_name>Pseudacris triseriata</scientific_name>
                               <common_name>western chorus frog</common_name>
                               <rank>species</rank>
                              </taxonomy>
                             </clade>
                            </clade>
                            <clade>
                             <color>
                              <red>71</red>
                              <green>244</green>
                              <blue>112</blue>
                             </color>
                             <taxonomy>
                              <id provider="uniprot">317300</id>
                              <scientific_name>Acris crepitans</scientific_name>
                              <common_name>northern cricket frog</common_name>
                              <rank>species</rank>
                             </taxonomy>
                            </clade>
                           </clade>
                           <clade>
                            <color>
                             <red>71</red>
                             <green>244</green>
                             <blue>112</blue>
                            </color>
                            <clade>
                             <color>
                              <red>71</red>
                              <green>244</green>
                              <blue>112</blue>
                             </color>
                             <taxonomy>
                              <id provider="uniprot">318317</id>
                              <scientific_name>Exerodonta chimalapa</scientific_name>
                              <rank>species</rank>
                             </taxonomy>
                            </clade>
                            <clade>
                             <color>
                              <red>71</red>
                              <green>244</green>
                              <blue>112</blue>
                             </color>
                             <taxonomy>
                              <id provider="uniprot">317386</id>
                              <scientific_name>Plectrohyla guatemalensis</scientific_name>
                              <rank>species</rank>
                             </taxonomy>
                            </clade>
                           </clade>
                          </clade>
                         </clade>
                         <clade>
                          <color>
                           <red>71</red>
                           <green>244</green>
                           <blue>112</blue>
                          </color>
                          <taxonomy>
                           <id provider="uniprot">318333</id>
                           <scientific_name>Charadrahyla nephila</scientific_name>
                           <rank>species</rank>
                          </taxonomy>
                         </clade>
                        </clade>
                        <clade>
                         <color>
                          <red>71</red>
                          <green>244</green>
                          <blue>112</blue>
                         </color>
                         <clade>
                          <color>
                           <red>71</red>
                           <green>244</green>
                           <blue>112</blue>
                          </color>
                          <clade>
                           <color>
                            <red>71</red>
                            <green>244</green>
                            <blue>112</blue>
                           </color>
                           <taxonomy>
                            <id provider="uniprot">279979</id>
                            <scientific_name>Duellmanohyla rufioculis</scientific_name>
                            <rank>species</rank>
                           </taxonomy>
                          </clade>
                          <clade>
                           <color>
                            <red>71</red>
                            <green>244</green>
                            <blue>112</blue>
                           </color>
                           <taxonomy>
                            <id provider="uniprot">318386</id>
                            <scientific_name>Ptychohyla leonhardschultzei</scientific_name>
                            <common_name>Schultze&apos;s stream frog</common_name>
                            <rank>species</rank>
                           </taxonomy>
                          </clade>
                         </clade>
                         <clade>
                          <color>
                           <red>71</red>
                           <green>244</green>
                           <blue>112</blue>
                          </color>
                          <taxonomy>
                           <id provider="uniprot">318329</id>
                           <scientific_name>Ecnomiohyla miliaria</scientific_name>
                           <common_name>Cope&apos;s brown treefrog</common_name>
                           <rank>species</rank>
                          </taxonomy>
                         </clade>
                        </clade>
                       </clade>
                       <clade>
                        <color>
                         <red>71</red>
                         <green>244</green>
                         <blue>112</blue>
                        </color>
                        <taxonomy>
                         <id provider="uniprot">374064</id>
                         <scientific_name>Lophiohylini</scientific_name>
                         <rank>tribe</rank>
                        </taxonomy>
                        <clade>
                         <color>
                          <red>71</red>
                          <green>244</green>
                          <blue>112</blue>
                         </color>
                         <clade>
                          <color>
                           <red>71</red>
                           <green>244</green>
                           <blue>112</blue>
                          </color>
                          <clade>
                           <color>
                            <red>71</red>
                            <green>244</green>
                            <blue>112</blue>
                           </color>
                           <taxonomy>
                            <id provider="uniprot">248880</id>
                            <scientific_name>Trachycephalus</scientific_name>
                            <rank>genus</rank>
                           </taxonomy>
                           <clade>
                            <color>
                             <red>71</red>
                             <green>244</green>
                             <blue>112</blue>
                            </color>
                            <taxonomy>
                             <id provider="uniprot">248881</id>
                             <scientific_name>Trachycephalus jordani</scientific_name>
                             <common_name>Jordan&apos;s casque-headed treefrog</common_name>
                             <rank>species</rank>
                            </taxonomy>
                           </clade>
                           <clade>
                            <color>
                             <red>71</red>
                             <green>244</green>
                             <blue>112</blue>
                            </color>
                            <taxonomy>
                             <id provider="uniprot">213803</id>
                             <scientific_name>Trachycephalus venulosus</scientific_name>
                             <common_name>veined treefrog</common_name>
                             <rank>species</rank>
                            </taxonomy>
                           </clade>
                          </clade>
                          <clade>
                           <color>
                            <red>71</red>
                            <green>244</green>
                            <blue>112</blue>
                           </color>
                           <taxonomy>
                            <id provider="uniprot">377293</id>
                            <scientific_name>Argenteohyla siemersi pederseni</scientific_name>
                            <rank>subspecies</rank>
                           </taxonomy>
                          </clade>
                         </clade>
                         <clade>
                          <color>
                           <red>71</red>
                           <green>244</green>
                           <blue>112</blue>
                          </color>
                          <clade>
                           <color>
                            <red>71</red>
                            <green>244</green>
                            <blue>112</blue>
                           </color>
                           <taxonomy>
                            <id provider="uniprot">248862</id>
                            <scientific_name>Osteocephalus taurinus</scientific_name>
                            <common_name>Manaus slender-legged treefrog</common_name>
                            <rank>species</rank>
                           </taxonomy>
                          </clade>
                          <clade>
                           <color>
                            <red>71</red>
                            <green>244</green>
                            <blue>112</blue>
                           </color>
                           <taxonomy>
                            <id provider="uniprot">317373</id>
                            <scientific_name>Osteopilus septentrionalis</scientific_name>
                            <common_name>Cuban treefrog</common_name>
                            <rank>species</rank>
                           </taxonomy>
                          </clade>
                         </clade>
                        </clade>
                        <clade>
                         <color>
                          <red>71</red>
                          <green>244</green>
                          <blue>112</blue>
                         </color>
                         <taxonomy>
                          <id provider="uniprot">318378</id>
                          <scientific_name>Phyllodytes luteolus</scientific_name>
                          <common_name>yellow heart-tongued frog</common_name>
                          <rank>species</rank>
                         </taxonomy>
                        </clade>
                       </clade>
                      </clade>
                      <clade>
                       <color>
                        <red>71</red>
                        <green>244</green>
                        <blue>112</blue>
                       </color>
                       <taxonomy>
                        <id provider="uniprot">374051</id>
                        <scientific_name>Dendropsophini</scientific_name>
                        <rank>tribe</rank>
                       </taxonomy>
                       <clade>
                        <color>
                         <red>71</red>
                         <green>244</green>
                         <blue>112</blue>
                        </color>
                        <clade>
                         <color>
                          <red>71</red>
                          <green>244</green>
                          <blue>112</blue>
                         </color>
                         <taxonomy>
                          <id provider="uniprot">150711</id>
                          <scientific_name>Dendropsophus minutus</scientific_name>
                          <common_name>lesser treefrog</common_name>
                          <rank>species</rank>
                         </taxonomy>
                        </clade>
                        <clade>
                         <color>
                          <red>71</red>
                          <green>244</green>
                          <blue>112</blue>
                         </color>
                         <taxonomy>
                          <id provider="uniprot">150712</id>
                          <scientific_name>Dendropsophus parviceps</scientific_name>
                          <common_name>Sarayacu treefrog</common_name>
                          <rank>species</rank>
                         </taxonomy>
                        </clade>
                       </clade>
                       <clade>
                        <color>
                         <red>71</red>
                         <green>244</green>
                         <blue>112</blue>
                        </color>
                        <clade>
                         <color>
                          <red>71</red>
                          <green>244</green>
                          <blue>112</blue>
                         </color>
                         <taxonomy>
                          <id provider="uniprot">43558</id>
                          <code>PSEPD</code>
                          <scientific_name>Pseudis paradoxa</scientific_name>
                          <common_name>Paradoxical frog</common_name>
                          <rank>species</rank>
                         </taxonomy>
                        </clade>
                        <clade>
                         <color>
                          <red>71</red>
                          <green>244</green>
                          <blue>112</blue>
                         </color>
                         <taxonomy>
                          <id provider="uniprot">317393</id>
                          <scientific_name>Scarthyla goinorum</scientific_name>
                          <common_name>Tarauaca snouted treefrog</common_name>
                          <rank>species</rank>
                         </taxonomy>
                        </clade>
                       </clade>
                      </clade>
                     </clade>
                     <clade>
                      <color>
                       <red>71</red>
                       <green>244</green>
                       <blue>112</blue>
                      </color>
                      <clade>
                       <color>
                        <red>71</red>
                        <green>244</green>
                        <blue>112</blue>
                       </color>
                       <taxonomy>
                        <id provider="uniprot">374050</id>
                        <scientific_name>Cophomantini</scientific_name>
                        <rank>tribe</rank>
                       </taxonomy>
                       <clade>
                        <color>
                         <red>71</red>
                         <green>244</green>
                         <blue>112</blue>
                        </color>
                        <clade>
                         <color>
                          <red>71</red>
                          <green>244</green>
                          <blue>112</blue>
                         </color>
                         <clade>
                          <color>
                           <red>71</red>
                           <green>244</green>
                           <blue>112</blue>
                          </color>
                          <taxonomy>
                           <id provider="uniprot">318259</id>
                           <scientific_name>Aplastodiscus perviridis</scientific_name>
                           <common_name>canebreak treefrog</common_name>
                           <rank>species</rank>
                          </taxonomy>
                         </clade>
                         <clade>
                          <color>
                           <red>71</red>
                           <green>244</green>
                           <blue>112</blue>
                          </color>
                          <taxonomy>
                           <id provider="uniprot">317327</id>
                           <scientific_name>Hypsiboas boans</scientific_name>
                           <common_name>rusty treefrog</common_name>
                           <rank>species</rank>
                          </taxonomy>
                         </clade>
                        </clade>
                        <clade>
                         <color>
                          <red>71</red>
                          <green>244</green>
                          <blue>112</blue>
                         </color>
                         <taxonomy>
                          <id provider="uniprot">279997</id>
                          <scientific_name>Hypsiboas granosus</scientific_name>
                          <common_name>Demerara Falls treefrog</common_name>
                          <rank>species</rank>
                         </taxonomy>
                        </clade>
                       </clade>
                       <clade>
                        <color>
                         <red>71</red>
                         <green>244</green>
                         <blue>112</blue>
                        </color>
                        <taxonomy>
                         <id provider="uniprot">317338</id>
                         <scientific_name>Hyloscirtus palmeri</scientific_name>
                         <common_name>Palmer&apos;s treefrog</common_name>
                         <rank>species</rank>
                        </taxonomy>
                       </clade>
                      </clade>
                      <clade>
                       <color>
                        <red>71</red>
                        <green>244</green>
                        <blue>112</blue>
                       </color>
                       <taxonomy>
                        <id provider="uniprot">374051</id>
                        <scientific_name>Dendropsophini</scientific_name>
                        <rank>tribe</rank>
                       </taxonomy>
                       <clade>
                        <color>
                         <red>71</red>
                         <green>244</green>
                         <blue>112</blue>
                        </color>
                        <taxonomy>
                         <id provider="uniprot">192736</id>
                         <scientific_name>Scinax</scientific_name>
                         <common_name>snouted treefrogs</common_name>
                         <rank>genus</rank>
                        </taxonomy>
                        <clade>
                         <color>
                          <red>71</red>
                          <green>244</green>
                          <blue>112</blue>
                         </color>
                         <taxonomy>
                          <id provider="uniprot">248877</id>
                          <scientific_name>Scinax garbei</scientific_name>
                          <common_name>Eirunepe snouted treefrog</common_name>
                          <rank>species</rank>
                         </taxonomy>
                        </clade>
                        <clade>
                         <color>
                          <red>71</red>
                          <green>244</green>
                          <blue>112</blue>
                         </color>
                         <taxonomy>
                          <id provider="uniprot">192740</id>
                          <scientific_name>Scinax ruber</scientific_name>
                          <common_name>red snouted treefrog</common_name>
                          <rank>species</rank>
                         </taxonomy>
                        </clade>
                       </clade>
                       <clade>
                        <color>
                         <red>71</red>
                         <green>244</green>
                         <blue>112</blue>
                        </color>
                        <taxonomy>
                         <id provider="uniprot">279984</id>
                         <scientific_name>Sphaenorhynchus lacteus</scientific_name>
                         <common_name>Orinoco lime treefrog</common_name>
                         <rank>species</rank>
                        </taxonomy>
                       </clade>
                      </clade>
                     </clade>
                    </clade>
                    <clade>
                     <color>
                      <red>71</red>
                      <green>244</green>
                      <blue>112</blue>
                     </color>
                     <clade>
                      <color>
                       <red>71</red>
                       <green>244</green>
                       <blue>112</blue>
                      </color>
                      <taxonomy>
                       <id provider="uniprot">192733</id>
                       <scientific_name>Pelodryadinae</scientific_name>
                       <rank>subfamily</rank>
                      </taxonomy>
                      <clade>
                       <color>
                        <red>71</red>
                        <green>244</green>
                        <blue>112</blue>
                       </color>
                       <clade>
                        <color>
                         <red>71</red>
                         <green>244</green>
                         <blue>112</blue>
                        </color>
                        <clade>
                         <color>
                          <red>71</red>
                          <green>244</green>
                          <blue>112</blue>
                         </color>
                         <taxonomy>
                          <id provider="uniprot">8370</id>
                          <scientific_name>Litoria</scientific_name>
                          <rank>genus</rank>
                         </taxonomy>
                         <clade>
                          <color>
                           <red>71</red>
                           <green>244</green>
                           <blue>112</blue>
                          </color>
                          <taxonomy>
                           <id provider="uniprot">95132</id>
                           <code>LITGE</code>
                           <scientific_name>Litoria genimaculata</scientific_name>
                           <common_name>Green-eyed tree frog</common_name>
                           <rank>species</rank>
                          </taxonomy>
                         </clade>
                         <clade>
                          <color>
                           <red>71</red>
                           <green>244</green>
                           <blue>112</blue>
                          </color>
                          <taxonomy>
                           <id provider="uniprot">95134</id>
                           <scientific_name>Litoria lesueurii</scientific_name>
                           <common_name>Stony Creek frog</common_name>
                           <rank>species</rank>
                          </taxonomy>
                         </clade>
                        </clade>
                        <clade>
                         <color>
                          <red>71</red>
                          <green>244</green>
                          <blue>112</blue>
                         </color>
                         <clade>
                          <color>
                           <red>71</red>
                           <green>244</green>
                           <blue>112</blue>
                          </color>
                          <taxonomy>
                           <id provider="uniprot">318276</id>
                           <scientific_name>Cyclorana australis</scientific_name>
                           <common_name>Australian water-holding frog</common_name>
                           <rank>species</rank>
                          </taxonomy>
                         </clade>
                         <clade>
                          <color>
                           <red>71</red>
                           <green>244</green>
                           <blue>112</blue>
                          </color>
                          <taxonomy>
                           <id provider="uniprot">8371</id>
                           <code>LITAU</code>
                           <scientific_name>Litoria aurea</scientific_name>
                           <common_name>Green and golden bell frog</common_name>
                           <rank>species</rank>
                          </taxonomy>
                         </clade>
                        </clade>
                       </clade>
                       <clade>
                        <color>
                         <red>71</red>
                         <green>244</green>
                         <blue>112</blue>
                        </color>
                        <clade>
                         <color>
                          <red>71</red>
                          <green>244</green>
                          <blue>112</blue>
                         </color>
                         <taxonomy>
                          <id provider="uniprot">95136</id>
                          <scientific_name>Litoria nannotis</scientific_name>
                          <common_name>torrent treefrog</common_name>
                          <rank>species</rank>
                         </taxonomy>
                        </clade>
                        <clade>
                         <color>
                          <red>71</red>
                          <green>244</green>
                          <blue>112</blue>
                         </color>
                         <taxonomy>
                          <id provider="uniprot">95143</id>
                          <scientific_name>Nyctimystes dayi</scientific_name>
                          <common_name>lace-eyed tree frog</common_name>
                          <rank>species</rank>
                         </taxonomy>
                        </clade>
                       </clade>
                      </clade>
                      <clade>
                       <color>
                        <red>71</red>
                        <green>244</green>
                        <blue>112</blue>
                       </color>
                       <taxonomy>
                        <id provider="uniprot">8370</id>
                        <scientific_name>Litoria</scientific_name>
                        <rank>genus</rank>
                       </taxonomy>
                       <clade>
                        <color>
                         <red>71</red>
                         <green>244</green>
                         <blue>112</blue>
                        </color>
                        <clade>
                         <color>
                          <red>71</red>
                          <green>244</green>
                          <blue>112</blue>
                         </color>
                         <taxonomy>
                          <id provider="uniprot">318366</id>
                          <scientific_name>Litoria freycineti</scientific_name>
                          <common_name>Freycinet&apos;s treefrog</common_name>
                          <rank>species</rank>
                         </taxonomy>
                        </clade>
                        <clade>
                         <color>
                          <red>71</red>
                          <green>244</green>
                          <blue>112</blue>
                         </color>
                         <taxonomy>
                          <id provider="uniprot">336078</id>
                          <scientific_name>Litoria inermis</scientific_name>
                          <common_name>bumpy rocketfrog</common_name>
                          <rank>species</rank>
                         </taxonomy>
                        </clade>
                       </clade>
                       <clade>
                        <color>
                         <red>71</red>
                         <green>244</green>
                         <blue>112</blue>
                        </color>
                        <taxonomy>
                         <id provider="uniprot">318367</id>
                         <scientific_name>Litoria meiriana</scientific_name>
                         <common_name>Australian cross-banded treefrog</common_name>
                         <rank>species</rank>
                        </taxonomy>
                       </clade>
                      </clade>
                     </clade>
                     <clade>
                      <color>
                       <red>71</red>
                       <green>244</green>
                       <blue>112</blue>
                      </color>
                      <taxonomy>
                       <id provider="uniprot">192732</id>
                       <scientific_name>Phyllomedusinae</scientific_name>
                       <rank>subfamily</rank>
                      </taxonomy>
                      <clade>
                       <color>
                        <red>71</red>
                        <green>244</green>
                        <blue>112</blue>
                       </color>
                       <taxonomy>
                        <id provider="uniprot">197464</id>
                        <code>AGACL</code>
                        <scientific_name>Agalychnis callidryas</scientific_name>
                        <common_name>Red-eyed tree frog</common_name>
                        <synonym>Phyllomedusa callidryas</synonym>
                        <rank>species</rank>
                       </taxonomy>
                      </clade>
                      <clade>
                       <color>
                        <red>71</red>
                        <green>244</green>
                        <blue>112</blue>
                       </color>
                       <taxonomy>
                        <id provider="uniprot">318407</id>
                        <scientific_name>Phasmahyla guttata</scientific_name>
                        <common_name>spotted leaf frog</common_name>
                        <rank>species</rank>
                       </taxonomy>
                      </clade>
                     </clade>
                    </clade>
                   </clade>
                  </clade>
                  <clade>
                   <color>
                    <red>71</red>
                    <green>40</green>
                    <blue>122</blue>
                   </color>
                   <taxonomy>
                    <id provider="uniprot">8419</id>
                    <scientific_name>Gastrotheca</scientific_name>
                    <common_name>marsupial frogs</common_name>
                    <rank>genus</rank>
                   </taxonomy>
                   <clade>
                    <color>
                     <red>71</red>
                     <green>40</green>
                     <blue>122</blue>
                    </color>
                    <taxonomy>
                     <id provider="uniprot">318298</id>
                     <scientific_name>Gastrotheca fissipes</scientific_name>
                     <common_name>Igaracu marsupial frog</common_name>
                     <rank>species</rank>
                    </taxonomy>
                   </clade>
                   <clade>
                    <color>
                     <red>71</red>
                     <green>40</green>
                     <blue>122</blue>
                    </color>
                    <taxonomy>
                     <id provider="uniprot">317319</id>
                     <scientific_name>Gastrotheca marsupiata</scientific_name>
                     <common_name>common marsupial frog</common_name>
                     <rank>species</rank>
                    </taxonomy>
                   </clade>
                  </clade>
                 </clade>
                 <clade>
                  <color>
                   <red>71</red>
                   <green>40</green>
                   <blue>122</blue>
                  </color>
                  <taxonomy>
                   <id provider="uniprot">317400</id>
                   <scientific_name>Stefania evansi</scientific_name>
                   <common_name>Groete Creek treefrog</common_name>
                   <rank>species</rank>
                  </taxonomy>
                 </clade>
                </clade>
                <clade>
                 <clade>
                  <color>
                   <red>20</red>
                   <green>173</green>
                   <blue>0</blue>
                  </color>
                  <taxonomy>
                   <id provider="uniprot">228649</id>
                   <scientific_name>Craugastor</scientific_name>
                   <rank>genus</rank>
                  </taxonomy>
                  <clade>
                   <color>
                    <red>20</red>
                    <green>173</green>
                    <blue>0</blue>
                   </color>
                   <clade>
                    <color>
                     <red>20</red>
                     <green>173</green>
                     <blue>0</blue>
                    </color>
                    <clade>
                     <color>
                      <red>20</red>
                      <green>173</green>
                      <blue>0</blue>
                     </color>
                     <taxonomy>
                      <id provider="uniprot">356181</id>
                      <scientific_name>Craugastor punctariolus</scientific_name>
                      <common_name>Bob&apos;s robber frog</common_name>
                      <rank>species</rank>
                     </taxonomy>
                    </clade>
                    <clade>
                     <color>
                      <red>20</red>
                      <green>173</green>
                      <blue>0</blue>
                     </color>
                     <taxonomy>
                      <id provider="uniprot">228432</id>
                      <scientific_name>Craugastor ranoides</scientific_name>
                      <rank>species</rank>
                     </taxonomy>
                    </clade>
                   </clade>
                   <clade>
                    <color>
                     <red>20</red>
                     <green>173</green>
                     <blue>0</blue>
                    </color>
                    <taxonomy>
                     <id provider="uniprot">228446</id>
                     <scientific_name>Craugastor rhodopis</scientific_name>
                     <common_name>polymorphic robber frog</common_name>
                     <rank>species</rank>
                    </taxonomy>
                   </clade>
                  </clade>
                  <clade>
                   <color>
                    <red>20</red>
                    <green>173</green>
                    <blue>0</blue>
                   </color>
                   <clade>
                    <color>
                     <red>20</red>
                     <green>173</green>
                     <blue>0</blue>
                    </color>
                    <taxonomy>
                     <id provider="uniprot">356175</id>
                     <scientific_name>Craugastor alfredi</scientific_name>
                     <common_name>Alfred&apos;s rain frog</common_name>
                     <rank>species</rank>
                    </taxonomy>
                   </clade>
                   <clade>
                    <color>
                     <red>20</red>
                     <green>173</green>
                     <blue>0</blue>
                    </color>
                    <taxonomy>
                     <id provider="uniprot">228429</id>
                     <scientific_name>Craugastor augusti</scientific_name>
                     <common_name>barking frog</common_name>
                     <rank>species</rank>
                    </taxonomy>
                   </clade>
                  </clade>
                 </clade>
                 <clade>
                  <clade>
                   <color>
                    <red>183</red>
                    <green>193</green>
                    <blue>173</blue>
                   </color>
                   <taxonomy>
                    <id provider="uniprot">356263</id>
                    <scientific_name>Barycholos ternetzi</scientific_name>
                    <common_name>Savage&apos;s Goias frog</common_name>
                    <rank>species</rank>
                   </taxonomy>
                  </clade>
                  <clade>
                   <color>
                    <red>10</red>
                    <green>173</green>
                    <blue>0</blue>
                   </color>
                   <taxonomy>
                    <id provider="uniprot">164302</id>
                    <scientific_name>Brachycephalus ephippium</scientific_name>
                    <common_name>pumpkin toadlet</common_name>
                    <rank>species</rank>
                   </taxonomy>
                  </clade>
                 </clade>
                </clade>
               </clade>
               <clade>
                <color>
                 <red>71</red>
                 <green>40</green>
                 <blue>122</blue>
                </color>
                <taxonomy>
                 <id provider="uniprot">318299</id>
                 <scientific_name>Hemiphractus helioi</scientific_name>
                 <rank>species</rank>
                </taxonomy>
               </clade>
              </clade>
              <clade>
               <clade>
                <clade>
                 <clade>
                  <color>
                   <red>122</red>
                   <green>244</green>
                   <blue>142</blue>
                  </color>
                  <taxonomy>
                   <id provider="uniprot">218471</id>
                   <scientific_name>Myobatrachinae</scientific_name>
                   <rank>subfamily</rank>
                  </taxonomy>
                  <clade>
                   <color>
                    <red>122</red>
                    <green>244</green>
                    <blue>142</blue>
                   </color>
                   <clade>
                    <color>
                     <red>122</red>
                     <green>244</green>
                     <blue>142</blue>
                    </color>
                    <clade>
                     <color>
                      <red>122</red>
                      <green>244</green>
                      <blue>142</blue>
                     </color>
                     <clade>
                      <color>
                       <red>122</red>
                       <green>244</green>
                       <blue>142</blue>
                      </color>
                      <taxonomy>
                       <id provider="uniprot">30348</id>
                       <scientific_name>Pseudophryne</scientific_name>
                       <rank>genus</rank>
                      </taxonomy>
                      <clade>
                       <color>
                        <red>122</red>
                        <green>244</green>
                        <blue>142</blue>
                       </color>
                       <taxonomy>
                        <id provider="uniprot">318384</id>
                        <scientific_name>Pseudophryne bibroni</scientific_name>
                        <common_name>brown toadlet</common_name>
                        <rank>species</rank>
                       </taxonomy>
                      </clade>
                      <clade>
                       <color>
                        <red>122</red>
                        <green>244</green>
                        <blue>142</blue>
                       </color>
                       <taxonomy>
                        <id provider="uniprot">356242</id>
                        <scientific_name>Pseudophryne coriacea</scientific_name>
                        <common_name>red-backed toadlet</common_name>
                        <rank>species</rank>
                       </taxonomy>
                      </clade>
                     </clade>
                     <clade>
                      <color>
                       <red>122</red>
                       <green>244</green>
                       <blue>142</blue>
                      </color>
                      <taxonomy>
                       <id provider="uniprot">356307</id>
                       <code>METNI</code>
                       <scientific_name>Metacrinia nichollsi</scientific_name>
                       <common_name>Nicholl&apos;s toadlet</common_name>
                       <rank>species</rank>
                      </taxonomy>
                     </clade>
                    </clade>
                    <clade>
                     <color>
                      <red>122</red>
                      <green>244</green>
                      <blue>142</blue>
                     </color>
                     <clade>
                      <color>
                       <red>122</red>
                       <green>244</green>
                       <blue>142</blue>
                      </color>
                      <taxonomy>
                       <id provider="uniprot">356332</id>
                       <code>SPIFL</code>
                       <scientific_name>Spicospina flammocaerulea</scientific_name>
                       <common_name>Sunset frog</common_name>
                       <rank>species</rank>
                      </taxonomy>
                     </clade>
                     <clade>
                      <color>
                       <red>122</red>
                       <green>244</green>
                       <blue>142</blue>
                      </color>
                      <taxonomy>
                       <id provider="uniprot">377252</id>
                       <scientific_name>Uperoleia laevigata</scientific_name>
                       <common_name>smooth toadlet</common_name>
                       <rank>species</rank>
                      </taxonomy>
                     </clade>
                    </clade>
                   </clade>
                   <clade>
                    <color>
                     <red>122</red>
                     <green>244</green>
                     <blue>142</blue>
                    </color>
                    <clade>
                     <color>
                      <red>122</red>
                      <green>244</green>
                      <blue>142</blue>
                     </color>
                     <clade>
                      <color>
                       <red>122</red>
                       <green>244</green>
                       <blue>142</blue>
                      </color>
                      <clade>
                       <color>
                        <red>122</red>
                        <green>244</green>
                        <blue>142</blue>
                       </color>
                       <taxonomy>
                        <id provider="uniprot">377307</id>
                        <scientific_name>Assa darlingtoni</scientific_name>
                        <common_name>pouched frog</common_name>
                        <rank>species</rank>
                       </taxonomy>
                      </clade>
                      <clade>
                       <color>
                        <red>122</red>
                        <green>244</green>
                        <blue>142</blue>
                       </color>
                       <taxonomy>
                        <id provider="uniprot">356299</id>
                        <scientific_name>Geocrinia victoriana</scientific_name>
                        <common_name>Victoria ground froglet</common_name>
                        <rank>species</rank>
                       </taxonomy>
                      </clade>
                     </clade>
                     <clade>
                      <color>
                       <red>122</red>
                       <green>244</green>
                       <blue>142</blue>
                      </color>
                      <taxonomy>
                       <id provider="uniprot">356316</id>
                       <scientific_name>Paracrinia haswelli</scientific_name>
                       <common_name>Haswell&apos;s frog</common_name>
                       <rank>species</rank>
                      </taxonomy>
                     </clade>
                    </clade>
                    <clade>
                     <color>
                      <red>122</red>
                      <green>244</green>
                      <blue>142</blue>
                     </color>
                     <taxonomy>
                      <id provider="uniprot">326986</id>
                      <code>CRISI</code>
                      <scientific_name>Crinia signifera</scientific_name>
                      <common_name>Common eastern froglet</common_name>
                      <rank>species</rank>
                     </taxonomy>
                    </clade>
                   </clade>
                  </clade>
                  <clade>
                   <color>
                    <red>122</red>
                    <green>244</green>
                    <blue>142</blue>
                   </color>
                   <taxonomy>
                    <id provider="uniprot">377266</id>
                    <scientific_name>Taudactylus acutirostris</scientific_name>
                    <common_name>sharp-snouted torrent frog</common_name>
                    <rank>species</rank>
                   </taxonomy>
                  </clade>
                 </clade>
                 <clade>
                  <clade>
                   <color>
                    <red>122</red>
                    <green>244</green>
                    <blue>142</blue>
                   </color>
                   <taxonomy>
                    <id provider="uniprot">330948</id>
                    <scientific_name>Mixophyes carbinensis</scientific_name>
                    <rank>species</rank>
                   </taxonomy>
                  </clade>
                  <clade>
                   <color>
                    <red>173</red>
                    <green>71</green>
                    <blue>40</blue>
                   </color>
                   <taxonomy>
                    <id provider="uniprot">326985</id>
                    <scientific_name>Rheobatrachus silus</scientific_name>
                    <rank>species</rank>
                   </taxonomy>
                  </clade>
                 </clade>
                </clade>
                <clade>
                 <color>
                  <red>122</red>
                  <green>244</green>
                  <blue>142</blue>
                 </color>
                 <taxonomy>
                  <id provider="uniprot">218469</id>
                  <scientific_name>Limnodynastinae</scientific_name>
                  <rank>subfamily</rank>
                 </taxonomy>
                 <clade>
                  <color>
                   <red>122</red>
                   <green>244</green>
                   <blue>142</blue>
                  </color>
                  <clade>
                   <color>
                    <red>122</red>
                    <green>244</green>
                    <blue>142</blue>
                   </color>
                   <clade>
                    <color>
                     <red>122</red>
                     <green>244</green>
                     <blue>142</blue>
                    </color>
                    <clade>
                     <color>
                      <red>122</red>
                      <green>244</green>
                      <blue>142</blue>
                     </color>
                     <clade>
                      <color>
                       <red>122</red>
                       <green>244</green>
                       <blue>142</blue>
                      </color>
                      <taxonomy>
                       <id provider="uniprot">39404</id>
                       <code>LIMSA</code>
                       <scientific_name>Limnodynastes salmini</scientific_name>
                       <common_name>Salmon-striped frog</common_name>
                       <rank>species</rank>
                      </taxonomy>
                     </clade>
                     <clade>
                      <color>
                       <red>122</red>
                       <green>244</green>
                       <blue>142</blue>
                      </color>
                      <taxonomy>
                       <id provider="uniprot">104077</id>
                       <scientific_name>Megistolotis lignarius</scientific_name>
                       <rank>species</rank>
                      </taxonomy>
                     </clade>
                    </clade>
                    <clade>
                     <color>
                      <red>122</red>
                      <green>244</green>
                      <blue>142</blue>
                     </color>
                     <taxonomy>
                      <id provider="uniprot">30361</id>
                      <scientific_name>Limnodynastes</scientific_name>
                      <rank>genus</rank>
                     </taxonomy>
                     <clade>
                      <color>
                       <red>122</red>
                       <green>244</green>
                       <blue>142</blue>
                      </color>
                      <taxonomy>
                       <id provider="uniprot">104063</id>
                       <scientific_name>Limnodynastes depressus</scientific_name>
                       <rank>species</rank>
                      </taxonomy>
                     </clade>
                     <clade>
                      <color>
                       <red>122</red>
                       <green>244</green>
                       <blue>142</blue>
                      </color>
                      <taxonomy>
                       <id provider="uniprot">104072</id>
                       <scientific_name>Limnodynastes peronii</scientific_name>
                       <rank>species</rank>
                      </taxonomy>
                     </clade>
                    </clade>
                   </clade>
                   <clade>
                    <color>
                     <red>122</red>
                     <green>244</green>
                     <blue>142</blue>
                    </color>
                    <taxonomy>
                     <id provider="uniprot">356301</id>
                     <scientific_name>Heleioporus australiacus</scientific_name>
                     <common_name>giant burrowing frog</common_name>
                     <rank>species</rank>
                    </taxonomy>
                   </clade>
                  </clade>
                  <clade>
                   <color>
                    <red>122</red>
                    <green>244</green>
                    <blue>142</blue>
                   </color>
                   <clade>
                    <color>
                     <red>122</red>
                     <green>244</green>
                     <blue>142</blue>
                    </color>
                    <clade>
                     <color>
                      <red>122</red>
                      <green>244</green>
                      <blue>142</blue>
                     </color>
                     <clade>
                      <color>
                       <red>122</red>
                       <green>244</green>
                       <blue>142</blue>
                      </color>
                      <taxonomy>
                       <id provider="uniprot">356215</id>
                       <scientific_name>Lechriodus fletcheri</scientific_name>
                       <common_name>Fletchers frog</common_name>
                       <rank>species</rank>
                      </taxonomy>
                     </clade>
                     <clade>
                      <color>
                       <red>122</red>
                       <green>244</green>
                       <blue>142</blue>
                      </color>
                      <taxonomy>
                       <id provider="uniprot">104071</id>
                       <scientific_name>Limnodynastes ornatus</scientific_name>
                       <rank>species</rank>
                      </taxonomy>
                     </clade>
                    </clade>
                    <clade>
                     <color>
                      <red>122</red>
                      <green>244</green>
                      <blue>142</blue>
                     </color>
                     <taxonomy>
                      <id provider="uniprot">51254</id>
                      <scientific_name>Notaden melanoscaphus</scientific_name>
                      <rank>species</rank>
                     </taxonomy>
                    </clade>
                   </clade>
                   <clade>
                    <color>
                     <red>122</red>
                     <green>244</green>
                     <blue>142</blue>
                    </color>
                    <taxonomy>
                     <id provider="uniprot">43530</id>
                     <scientific_name>Neobatrachus</scientific_name>
                     <rank>genus</rank>
                    </taxonomy>
                    <clade>
                     <color>
                      <red>122</red>
                      <green>244</green>
                      <blue>142</blue>
                     </color>
                     <taxonomy>
                      <id provider="uniprot">51249</id>
                      <scientific_name>Neobatrachus pictus</scientific_name>
                      <rank>species</rank>
                     </taxonomy>
                    </clade>
                    <clade>
                     <color>
                      <red>122</red>
                      <green>244</green>
                      <blue>142</blue>
                     </color>
                     <taxonomy>
                      <id provider="uniprot">51250</id>
                      <scientific_name>Neobatrachus sudelli</scientific_name>
                      <rank>species</rank>
                     </taxonomy>
                    </clade>
                   </clade>
                  </clade>
                 </clade>
                 <clade>
                  <color>
                   <red>122</red>
                   <green>244</green>
                   <blue>142</blue>
                  </color>
                  <taxonomy>
                   <id provider="uniprot">104075</id>
                   <scientific_name>Adelotus brevis</scientific_name>
                   <rank>species</rank>
                  </taxonomy>
                 </clade>
                </clade>
               </clade>
               <clade>
                <clade>
                 <color>
                  <red>20</red>
                  <green>40</green>
                  <blue>173</blue>
                 </color>
                 <taxonomy>
                  <id provider="uniprot">107250</id>
                  <scientific_name>Caudiverbera caudiverbera</scientific_name>
                  <rank>species</rank>
                 </taxonomy>
                </clade>
                <clade>
                 <color>
                  <red>20</red>
                  <green>0</green>
                  <blue>112</blue>
                 </color>
                 <taxonomy>
                  <id provider="uniprot">107247</id>
                  <scientific_name>Telmatobufo venustus</scientific_name>
                  <rank>species</rank>
                 </taxonomy>
                </clade>
               </clade>
              </clade>
             </clade>
             <clade>
              <taxonomy>
               <id provider="uniprot">650419</id>
               <scientific_name>Sooglossoidea</scientific_name>
               <rank>superfamily</rank>
              </taxonomy>
              <clade>
               <color>
                <red>132</red>
                <green>0</green>
                <blue>183</blue>
               </color>
               <taxonomy>
                <id provider="uniprot">251754</id>
                <scientific_name>Nasikabatrachus sahyadrensis</scientific_name>
                <common_name>pig-nosed frog</common_name>
                <rank>species</rank>
               </taxonomy>
              </clade>
              <clade>
               <color>
                <red>183</red>
                <green>142</green>
                <blue>142</blue>
               </color>
               <taxonomy>
                <id provider="uniprot">356330</id>
                <scientific_name>Sooglossus sechellensis</scientific_name>
                <common_name>Seychelles frog</common_name>
                <rank>species</rank>
               </taxonomy>
              </clade>
             </clade>
            </clade>
            <clade>
             <clade>
              <taxonomy>
               <id provider="uniprot">30352</id>
               <scientific_name>Ranoidea</scientific_name>
               <rank>superfamily</rank>
              </taxonomy>
              <clade>
               <clade>
                <clade>
                 <clade>
                  <clade>
                   <clade>
                    <clade>
                     <color>
                      <red>173</red>
                      <green>71</green>
                      <blue>0</blue>
                     </color>
                     <taxonomy>
                      <id provider="uniprot">27577</id>
                      <scientific_name>Rhacophoridae</scientific_name>
                      <common_name>Old World tree frogs</common_name>
                      <rank>family</rank>
                     </taxonomy>
                     <clade>
                      <color>
                       <red>173</red>
                       <green>71</green>
                       <blue>0</blue>
                      </color>
                      <taxonomy>
                       <id provider="uniprot">160964</id>
                       <scientific_name>Rhacophorinae</scientific_name>
                       <rank>subfamily</rank>
                      </taxonomy>
                      <clade>
                       <color>
                        <red>173</red>
                        <green>71</green>
                        <blue>0</blue>
                       </color>
                       <clade>
                        <color>
                         <red>173</red>
                         <green>71</green>
                         <blue>0</blue>
                        </color>
                        <taxonomy>
                         <id provider="uniprot">27578</id>
                         <scientific_name>Rhacophorus</scientific_name>
                         <common_name>flying frogs</common_name>
                         <rank>genus</rank>
                        </taxonomy>
                        <clade>
                         <color>
                          <red>173</red>
                          <green>71</green>
                          <blue>0</blue>
                         </color>
                         <clade>
                          <color>
                           <red>173</red>
                           <green>71</green>
                           <blue>0</blue>
                          </color>
                          <clade>
                           <color>
                            <red>173</red>
                            <green>71</green>
                            <blue>0</blue>
                           </color>
                           <taxonomy>
                            <id provider="uniprot">356244</id>
                            <scientific_name>Rhacophorus calcaneus</scientific_name>
                            <common_name>Vietnam flying frog</common_name>
                            <rank>species</rank>
                           </taxonomy>
                          </clade>
                          <clade>
                           <color>
                            <red>173</red>
                            <green>71</green>
                            <blue>0</blue>
                           </color>
                           <taxonomy>
                            <id provider="uniprot">377302</id>
                            <scientific_name>Rhacophorus orlovi</scientific_name>
                            <rank>species</rank>
                           </taxonomy>
                          </clade>
                         </clade>
                         <clade>
                          <color>
                           <red>173</red>
                           <green>71</green>
                           <blue>0</blue>
                          </color>
                          <taxonomy>
                           <id provider="uniprot">191205</id>
                           <scientific_name>Rhacophorus bipunctatus</scientific_name>
                           <common_name>Himalaya flying frog</common_name>
                           <rank>species</rank>
                          </taxonomy>
                         </clade>
                        </clade>
                        <clade>
                         <color>
                          <red>173</red>
                          <green>71</green>
                          <blue>0</blue>
                         </color>
                         <taxonomy>
                          <id provider="uniprot">191204</id>
                          <scientific_name>Rhacophorus annamensis</scientific_name>
                          <common_name>Annam flying frog</common_name>
                          <rank>species</rank>
                         </taxonomy>
                        </clade>
                       </clade>
                       <clade>
                        <color>
                         <red>173</red>
                         <green>71</green>
                         <blue>0</blue>
                        </color>
                        <clade>
                         <color>
                          <red>173</red>
                          <green>71</green>
                          <blue>0</blue>
                         </color>
                         <taxonomy>
                          <id provider="uniprot">68448</id>
                          <scientific_name>Polypedates</scientific_name>
                          <common_name>whipping frogs</common_name>
                          <rank>genus</rank>
                         </taxonomy>
                         <clade>
                          <color>
                           <red>173</red>
                           <green>71</green>
                           <blue>0</blue>
                          </color>
                          <taxonomy>
                           <id provider="uniprot">129027</id>
                           <scientific_name>Polypedates cruciger</scientific_name>
                           <common_name>Sri Lanka whipping frog</common_name>
                           <rank>species</rank>
                          </taxonomy>
                         </clade>
                         <clade>
                          <color>
                           <red>173</red>
                           <green>71</green>
                           <blue>0</blue>
                          </color>
                          <taxonomy>
                           <id provider="uniprot">68444</id>
                           <code>POLLE</code>
                           <scientific_name>Polypedates leucomystax</scientific_name>
                           <common_name>Common tree frog</common_name>
                           <synonym>Hyla leucomystax</synonym>
                           <rank>species</rank>
                          </taxonomy>
                         </clade>
                        </clade>
                        <clade>
                         <color>
                          <red>173</red>
                          <green>71</green>
                          <blue>0</blue>
                         </color>
                         <taxonomy>
                          <id provider="uniprot">39610</id>
                          <scientific_name>Chiromantis xerampelina</scientific_name>
                          <common_name>African gray treefrog</common_name>
                          <rank>species</rank>
                         </taxonomy>
                        </clade>
                       </clade>
                      </clade>
                      <clade>
                       <color>
                        <red>173</red>
                        <green>71</green>
                        <blue>0</blue>
                       </color>
                       <clade>
                        <color>
                         <red>173</red>
                         <green>71</green>
                         <blue>0</blue>
                        </color>
                        <taxonomy>
                         <id provider="uniprot">126587</id>
                         <scientific_name>Nyctixalus</scientific_name>
                         <rank>genus</rank>
                        </taxonomy>
                        <clade>
                         <color>
                          <red>173</red>
                          <green>71</green>
                          <blue>0</blue>
                         </color>
                         <taxonomy>
                          <id provider="uniprot">126587</id>
                          <scientific_name>Nyctixalus</scientific_name>
                          <rank>genus</rank>
                         </taxonomy>
                        </clade>
                        <clade>
                         <color>
                          <red>173</red>
                          <green>71</green>
                          <blue>0</blue>
                         </color>
                         <taxonomy>
                          <id provider="uniprot">126588</id>
                          <scientific_name>Nyctixalus pictus</scientific_name>
                          <common_name>painted Indonesian treefrog</common_name>
                          <rank>species</rank>
                         </taxonomy>
                        </clade>
                       </clade>
                       <clade>
                        <color>
                         <red>173</red>
                         <green>71</green>
                         <blue>0</blue>
                        </color>
                        <taxonomy>
                         <id provider="uniprot">126966</id>
                         <scientific_name>Theloderma corticale</scientific_name>
                         <common_name>Tonkin bug-eyed frog</common_name>
                         <rank>species</rank>
                        </taxonomy>
                       </clade>
                      </clade>
                     </clade>
                     <clade>
                      <color>
                       <red>173</red>
                       <green>71</green>
                       <blue>0</blue>
                      </color>
                      <taxonomy>
                       <id provider="uniprot">58513</id>
                       <scientific_name>Buergeria japonica</scientific_name>
                       <common_name>Japanese Buerger&apos;s frog</common_name>
                       <rank>species</rank>
                      </taxonomy>
                     </clade>
                    </clade>
                    <clade>
                     <clade>
                      <clade>
                       <taxonomy>
                        <id provider="uniprot">410314</id>
                        <scientific_name>Mantellinae</scientific_name>
                        <rank>subfamily</rank>
                       </taxonomy>
                       <clade>
                        <taxonomy>
                         <id provider="uniprot">43513</id>
                         <scientific_name>Mantella</scientific_name>
                         <rank>genus</rank>
                        </taxonomy>
                        <clade>
                         <taxonomy>
                          <id provider="uniprot">43514</id>
                          <scientific_name>Mantella aurantiaca</scientific_name>
                          <rank>species</rank>
                         </taxonomy>
                        </clade>
                        <clade>
                         <taxonomy>
                          <id provider="uniprot">143521</id>
                          <scientific_name>Mantella nigricans</scientific_name>
                          <rank>species</rank>
                         </taxonomy>
                        </clade>
                       </clade>
                       <clade>
                        <taxonomy>
                         <id provider="uniprot">127649</id>
                         <scientific_name>Mantidactylus femoralis</scientific_name>
                         <rank>species</rank>
                        </taxonomy>
                       </clade>
                      </clade>
                      <clade>
                       <taxonomy>
                        <id provider="uniprot">410313</id>
                        <scientific_name>Laliostominae</scientific_name>
                        <rank>subfamily</rank>
                       </taxonomy>
                       <clade>
                        <taxonomy>
                         <id provider="uniprot">68424</id>
                         <scientific_name>Aglyptodactylus madagascariensis</scientific_name>
                         <common_name>Madagascar jumping frog</common_name>
                         <rank>species</rank>
                        </taxonomy>
                       </clade>
                       <clade>
                        <taxonomy>
                         <id provider="uniprot">129011</id>
                         <scientific_name>Laliostoma labrosum</scientific_name>
                         <rank>species</rank>
                        </taxonomy>
                       </clade>
                      </clade>
                     </clade>
                     <clade>
                      <taxonomy>
                       <id provider="uniprot">68425</id>
                       <scientific_name>Boophis</scientific_name>
                       <rank>genus</rank>
                      </taxonomy>
                      <clade>
                       <taxonomy>
                        <id provider="uniprot">127642</id>
                        <scientific_name>Boophis albilabris</scientific_name>
                        <rank>species</rank>
                       </taxonomy>
                      </clade>
                      <clade>
                       <taxonomy>
                        <id provider="uniprot">68440</id>
                        <scientific_name>Boophis tephraeomystax</scientific_name>
                        <rank>species</rank>
                       </taxonomy>
                      </clade>
                     </clade>
                    </clade>
                   </clade>
                   <clade>
                    <clade>
                     <color>
                      <red>173</red>
                      <green>0</green>
                      <blue>132</blue>
                     </color>
                     <taxonomy>
                      <id provider="uniprot">8397</id>
                      <scientific_name>Ranidae</scientific_name>
                      <common_name>riparian frogs</common_name>
                      <rank>family</rank>
                     </taxonomy>
                     <clade>
                      <color>
                       <red>173</red>
                       <green>0</green>
                       <blue>132</blue>
                      </color>
                      <clade>
                       <color>
                        <red>173</red>
                        <green>0</green>
                        <blue>132</blue>
                       </color>
                       <clade>
                        <color>
                         <red>173</red>
                         <green>0</green>
                         <blue>132</blue>
                        </color>
                        <clade>
                         <color>
                          <red>173</red>
                          <green>0</green>
                          <blue>132</blue>
                         </color>
                         <clade>
                          <color>
                           <red>173</red>
                           <green>0</green>
                           <blue>132</blue>
                          </color>
                          <taxonomy>
                           <id provider="uniprot">8399</id>
                           <scientific_name>Rana</scientific_name>
                           <rank>genus</rank>
                          </taxonomy>
                          <clade>
                           <color>
                            <red>173</red>
                            <green>0</green>
                            <blue>132</blue>
                           </color>
                           <taxonomy>
                            <id provider="uniprot">121175</id>
                            <scientific_name>Rana</scientific_name>
                            <rank>subgenus</rank>
                           </taxonomy>
                           <clade>
                            <color>
                             <red>173</red>
                             <green>0</green>
                             <blue>132</blue>
                            </color>
                            <taxonomy>
                             <id provider="uniprot">8402</id>
                             <code>RANJA</code>
                             <scientific_name>Rana japonica</scientific_name>
                             <common_name>Japanese reddish frog</common_name>
                             <rank>species</rank>
                            </taxonomy>
                           </clade>
                           <clade>
                            <color>
                             <red>173</red>
                             <green>0</green>
                             <blue>132</blue>
                            </color>
                            <taxonomy>
                             <id provider="uniprot">8407</id>
                             <code>RANTE</code>
                             <scientific_name>Rana temporaria</scientific_name>
                             <common_name>European common frog</common_name>
                             <rank>species</rank>
                            </taxonomy>
                           </clade>
                          </clade>
                          <clade>
                           <color>
                            <red>173</red>
                            <green>0</green>
                            <blue>132</blue>
                           </color>
                           <taxonomy>
                            <id provider="uniprot">45438</id>
                            <code>RANSY</code>
                            <scientific_name>Rana sylvatica</scientific_name>
                            <common_name>Wood frog</common_name>
                            <rank>species</rank>
                           </taxonomy>
                          </clade>
                         </clade>
                         <clade>
                          <color>
                           <red>173</red>
                           <green>0</green>
                           <blue>132</blue>
                          </color>
                          <taxonomy>
                           <id provider="uniprot">121160</id>
                           <scientific_name>Odorrana livida</scientific_name>
                           <common_name>green cascade frog</common_name>
                           <rank>species</rank>
                          </taxonomy>
                         </clade>
                        </clade>
                        <clade>
                         <color>
                          <red>173</red>
                          <green>0</green>
                          <blue>132</blue>
                         </color>
                         <taxonomy>
                          <id provider="uniprot">109946</id>
                          <scientific_name>Amolops hongkongensis</scientific_name>
                          <common_name>Hong Kong sucker frog</common_name>
                          <rank>species</rank>
                         </taxonomy>
                        </clade>
                       </clade>
                       <clade>
                        <color>
                         <red>173</red>
                         <green>0</green>
                         <blue>132</blue>
                        </color>
                        <taxonomy>
                         <id provider="uniprot">167932</id>
                         <scientific_name>Glandirana minima</scientific_name>
                         <rank>species</rank>
                        </taxonomy>
                       </clade>
                      </clade>
                      <clade>
                       <color>
                        <red>173</red>
                        <green>0</green>
                        <blue>132</blue>
                       </color>
                       <clade>
                        <color>
                         <red>173</red>
                         <green>0</green>
                         <blue>132</blue>
                        </color>
                        <taxonomy>
                         <id provider="uniprot">129029</id>
                         <scientific_name>Clinotarsus curtipes</scientific_name>
                         <common_name>bicolored frog</common_name>
                         <rank>species</rank>
                        </taxonomy>
                       </clade>
                       <clade>
                        <color>
                         <red>173</red>
                         <green>0</green>
                         <blue>132</blue>
                        </color>
                        <taxonomy>
                         <id provider="uniprot">325564</id>
                         <scientific_name>Meristogenys orphnocnemis</scientific_name>
                         <common_name>Sabah Borneo frog</common_name>
                         <rank>species</rank>
                        </taxonomy>
                       </clade>
                      </clade>
                     </clade>
                     <clade>
                      <color>
                       <red>173</red>
                       <green>0</green>
                       <blue>132</blue>
                      </color>
                      <taxonomy>
                       <id provider="uniprot">1008893</id>
                       <scientific_name>Hylarana</scientific_name>
                       <rank>genus</rank>
                      </taxonomy>
                      <clade>
                       <color>
                        <red>173</red>
                        <green>0</green>
                        <blue>132</blue>
                       </color>
                       <taxonomy>
                        <id provider="uniprot">110077</id>
                        <scientific_name>Hylarana erythraea</scientific_name>
                        <common_name>green paddy frog</common_name>
                        <rank>species</rank>
                       </taxonomy>
                      </clade>
                      <clade>
                       <color>
                        <red>173</red>
                        <green>0</green>
                        <blue>132</blue>
                       </color>
                       <taxonomy>
                        <id provider="uniprot">110118</id>
                        <scientific_name>Hylarana taipehensis</scientific_name>
                        <common_name>Taipei frog</common_name>
                        <rank>species</rank>
                       </taxonomy>
                      </clade>
                     </clade>
                    </clade>
                    <clade>
                     <color>
                      <red>132</red>
                      <green>244</green>
                      <blue>20</blue>
                     </color>
                     <taxonomy>
                      <id provider="uniprot">685125</id>
                      <scientific_name>Nyctibatrachidae</scientific_name>
                      <rank>family</rank>
                     </taxonomy>
                     <clade>
                      <color>
                       <red>132</red>
                       <green>244</green>
                       <blue>20</blue>
                      </color>
                      <taxonomy>
                       <id provider="uniprot">129020</id>
                       <scientific_name>Nyctibatrachus</scientific_name>
                       <common_name>night frogs</common_name>
                       <rank>genus</rank>
                      </taxonomy>
                      <clade>
                       <color>
                        <red>132</red>
                        <green>244</green>
                        <blue>20</blue>
                       </color>
                       <taxonomy>
                        <id provider="uniprot">129021</id>
                        <scientific_name>Nyctibatrachus aliciae</scientific_name>
                        <common_name>cream spotted frog</common_name>
                        <rank>species</rank>
                       </taxonomy>
                      </clade>
                      <clade>
                       <color>
                        <red>132</red>
                        <green>244</green>
                        <blue>20</blue>
                       </color>
                       <taxonomy>
                        <id provider="uniprot">129023</id>
                        <scientific_name>Nyctibatrachus major</scientific_name>
                        <common_name>Malabar night frog</common_name>
                        <rank>species</rank>
                       </taxonomy>
                      </clade>
                     </clade>
                     <clade>
                      <color>
                       <red>132</red>
                       <green>244</green>
                       <blue>20</blue>
                      </color>
                      <taxonomy>
                       <id provider="uniprot">272190</id>
                       <scientific_name>Lankanectes corrugatus</scientific_name>
                       <common_name>corrugated water frog</common_name>
                       <rank>species</rank>
                      </taxonomy>
                     </clade>
                    </clade>
                   </clade>
                  </clade>
                  <clade>
                   <clade>
                    <color>
                     <red>30</red>
                     <green>81</green>
                     <blue>20</blue>
                    </color>
                    <taxonomy>
                     <id provider="uniprot">1191378</id>
                     <scientific_name>Dicroglossinae</scientific_name>
                     <rank>subfamily</rank>
                    </taxonomy>
                    <clade>
                     <color>
                      <red>30</red>
                      <green>81</green>
                      <blue>20</blue>
                     </color>
                     <clade>
                      <color>
                       <red>30</red>
                       <green>81</green>
                       <blue>20</blue>
                      </color>
                      <clade>
                       <color>
                        <red>30</red>
                        <green>81</green>
                        <blue>20</blue>
                       </color>
                       <clade>
                        <color>
                         <red>30</red>
                         <green>81</green>
                         <blue>20</blue>
                        </color>
                        <clade>
                         <color>
                          <red>30</red>
                          <green>81</green>
                          <blue>20</blue>
                         </color>
                         <clade>
                          <color>
                           <red>30</red>
                           <green>81</green>
                           <blue>20</blue>
                          </color>
                          <clade>
                           <color>
                            <red>30</red>
                            <green>81</green>
                            <blue>20</blue>
                           </color>
                           <clade>
                            <color>
                             <red>30</red>
                             <green>81</green>
                             <blue>20</blue>
                            </color>
                            <taxonomy>
                             <id provider="uniprot">110071</id>
                             <scientific_name>Hoplobatrachus</scientific_name>
                             <rank>genus</rank>
                            </taxonomy>
                            <clade>
                             <color>
                              <red>30</red>
                              <green>81</green>
                              <blue>20</blue>
                             </color>
                             <taxonomy>
                              <id provider="uniprot">127645</id>
                              <scientific_name>Hoplobatrachus occipitalis</scientific_name>
                              <common_name>groove-crowned bullfrog</common_name>
                              <rank>species</rank>
                             </taxonomy>
                            </clade>
                            <clade>
                             <color>
                              <red>30</red>
                              <green>81</green>
                              <blue>20</blue>
                             </color>
                             <taxonomy>
                              <id provider="uniprot">110072</id>
                              <code>HOPRU</code>
                              <scientific_name>Hoplobatrachus rugulosus</scientific_name>
                              <common_name>rugose frog</common_name>
                              <synonym>Rana rugulosa</synonym>
                              <rank>species</rank>
                             </taxonomy>
                            </clade>
                           </clade>
                           <clade>
                            <color>
                             <red>30</red>
                             <green>81</green>
                             <blue>20</blue>
                            </color>
                            <taxonomy>
                             <id provider="uniprot">58519</id>
                             <code>EUPCP</code>
                             <scientific_name>Euphlyctis cyanophlyctis</scientific_name>
                             <common_name>skittering frog</common_name>
                             <rank>species</rank>
                            </taxonomy>
                           </clade>
                          </clade>
                          <clade>
                           <color>
                            <red>30</red>
                            <green>81</green>
                            <blue>20</blue>
                           </color>
                           <taxonomy>
                            <id provider="uniprot">129019</id>
                            <scientific_name>Nannophrys ceylonensis</scientific_name>
                            <common_name>Ceylon streamlined frog</common_name>
                            <rank>species</rank>
                           </taxonomy>
                          </clade>
                         </clade>
                         <clade>
                          <color>
                           <red>30</red>
                           <green>81</green>
                           <blue>20</blue>
                          </color>
                          <taxonomy>
                           <id provider="uniprot">127010</id>
                           <scientific_name>Fejervarya</scientific_name>
                           <rank>genus</rank>
                          </taxonomy>
                          <clade>
                           <color>
                            <red>30</red>
                            <green>81</green>
                            <blue>20</blue>
                           </color>
                           <taxonomy>
                            <id provider="uniprot">146735</id>
                            <scientific_name>Fejervarya kirtisinghei</scientific_name>
                            <rank>species</rank>
                           </taxonomy>
                          </clade>
                          <clade>
                           <color>
                            <red>30</red>
                            <green>81</green>
                            <blue>20</blue>
                           </color>
                           <taxonomy>
                            <id provider="uniprot">128998</id>
                            <scientific_name>Fejervarya syhadrensis</scientific_name>
                            <rank>species</rank>
                           </taxonomy>
                          </clade>
                         </clade>
                        </clade>
                        <clade>
                         <color>
                          <red>30</red>
                          <green>81</green>
                          <blue>20</blue>
                         </color>
                         <taxonomy>
                          <id provider="uniprot">127079</id>
                          <scientific_name>Sphaerotheca breviceps</scientific_name>
                          <common_name>Indian burrowing frog</common_name>
                          <rank>species</rank>
                         </taxonomy>
                        </clade>
                       </clade>
                       <clade>
                        <color>
                         <red>30</red>
                         <green>81</green>
                         <blue>20</blue>
                        </color>
                        <taxonomy>
                         <id provider="uniprot">110108</id>
                         <code>FEJLI</code>
                         <scientific_name>Fejervarya limnocharis</scientific_name>
                         <common_name>Boie&apos;s wart frog</common_name>
                         <synonym>Rana limnocharis</synonym>
                         <rank>species</rank>
                        </taxonomy>
                       </clade>
                      </clade>
                      <clade>
                       <color>
                        <red>30</red>
                        <green>81</green>
                        <blue>20</blue>
                       </color>
                       <taxonomy>
                        <id provider="uniprot">120498</id>
                        <code>NANPL</code>
                        <scientific_name>Nanorana pleskei</scientific_name>
                        <common_name>Tibetan frog</common_name>
                        <rank>species</rank>
                       </taxonomy>
                      </clade>
                     </clade>
                     <clade>
                      <color>
                       <red>30</red>
                       <green>81</green>
                       <blue>20</blue>
                      </color>
                      <taxonomy>
                       <id provider="uniprot">342815</id>
                       <scientific_name>Quasipaa exilispinosa</scientific_name>
                       <common_name>Hong Kong spiny frog</common_name>
                       <rank>species</rank>
                      </taxonomy>
                     </clade>
                    </clade>
                    <clade>
                     <color>
                      <red>30</red>
                      <green>81</green>
                      <blue>20</blue>
                     </color>
                     <taxonomy>
                      <id provider="uniprot">109961</id>
                      <scientific_name>Limnonectes</scientific_name>
                      <rank>genus</rank>
                     </taxonomy>
                     <clade>
                      <color>
                       <red>30</red>
                       <green>81</green>
                       <blue>20</blue>
                      </color>
                      <clade>
                       <color>
                        <red>30</red>
                        <green>81</green>
                        <blue>20</blue>
                       </color>
                       <clade>
                        <color>
                         <red>30</red>
                         <green>81</green>
                         <blue>20</blue>
                        </color>
                        <clade>
                         <color>
                          <red>30</red>
                          <green>81</green>
                          <blue>20</blue>
                         </color>
                         <taxonomy>
                          <id provider="uniprot">246427</id>
                          <scientific_name>Limnonectes heinrichi</scientific_name>
                          <rank>species</rank>
                         </taxonomy>
                        </clade>
                        <clade>
                         <color>
                          <red>30</red>
                          <green>81</green>
                          <blue>20</blue>
                         </color>
                         <taxonomy>
                          <id provider="uniprot">246419</id>
                          <scientific_name>Limnonectes visayanus</scientific_name>
                          <common_name>Philippine wart frog</common_name>
                          <rank>species</rank>
                         </taxonomy>
                        </clade>
                       </clade>
                       <clade>
                        <color>
                         <red>30</red>
                         <green>81</green>
                         <blue>20</blue>
                        </color>
                        <taxonomy>
                         <id provider="uniprot">121169</id>
                         <scientific_name>Limnonectes acanthi</scientific_name>
                         <common_name>Busuanga wart frog</common_name>
                         <rank>species</rank>
                        </taxonomy>
                       </clade>
                      </clade>
                      <clade>
                       <color>
                        <red>30</red>
                        <green>81</green>
                        <blue>20</blue>
                       </color>
                       <taxonomy>
                        <id provider="uniprot">50910</id>
                        <scientific_name>Limnonectes grunniens</scientific_name>
                        <rank>species</rank>
                       </taxonomy>
                      </clade>
                     </clade>
                     <clade>
                      <color>
                       <red>30</red>
                       <green>81</green>
                       <blue>20</blue>
                      </color>
                      <taxonomy>
                       <id provider="uniprot">110107</id>
                       <scientific_name>Limnonectes kuhlii</scientific_name>
                       <common_name>Kuhl&apos;s wart frog</common_name>
                       <rank>species</rank>
                      </taxonomy>
                     </clade>
                    </clade>
                   </clade>
                   <clade>
                    <clade>
                     <color>
                      <red>30</red>
                      <green>81</green>
                      <blue>20</blue>
                     </color>
                     <taxonomy>
                      <id provider="uniprot">50908</id>
                      <scientific_name>Occidozyga</scientific_name>
                      <rank>genus</rank>
                     </taxonomy>
                     <clade>
                      <color>
                       <red>30</red>
                       <green>81</green>
                       <blue>20</blue>
                      </color>
                      <clade>
                       <color>
                        <red>30</red>
                        <green>81</green>
                        <blue>20</blue>
                       </color>
                       <taxonomy>
                        <id provider="uniprot">50909</id>
                        <scientific_name>Occidozyga laevis</scientific_name>
                        <rank>species</rank>
                       </taxonomy>
                      </clade>
                      <clade>
                       <color>
                        <red>30</red>
                        <green>81</green>
                        <blue>20</blue>
                       </color>
                       <taxonomy>
                        <id provider="uniprot">109958</id>
                        <scientific_name>Occidozyga lima</scientific_name>
                        <rank>species</rank>
                       </taxonomy>
                      </clade>
                     </clade>
                     <clade>
                      <color>
                       <red>30</red>
                       <green>81</green>
                       <blue>20</blue>
                      </color>
                      <taxonomy>
                       <id provider="uniprot">356228</id>
                       <scientific_name>Occidozyga baluensis</scientific_name>
                       <common_name>Balu oriental frog</common_name>
                       <rank>species</rank>
                      </taxonomy>
                     </clade>
                    </clade>
                    <clade>
                     <color>
                      <red>122</red>
                      <green>81</green>
                      <blue>20</blue>
                     </color>
                     <taxonomy>
                      <id provider="uniprot">356221</id>
                      <scientific_name>Micrixalus borealis</scientific_name>
                      <common_name>Rotung oriental frog</common_name>
                      <rank>species</rank>
                     </taxonomy>
                    </clade>
                   </clade>
                  </clade>
                 </clade>
                 <clade>
                  <clade>
                   <clade>
                    <color>
                     <red>153</red>
                     <green>244</green>
                     <blue>234</blue>
                    </color>
                    <taxonomy>
                     <id provider="uniprot">685130</id>
                     <scientific_name>Pyxicephalidae</scientific_name>
                     <rank>family</rank>
                    </taxonomy>
                    <clade>
                     <color>
                      <red>153</red>
                      <green>244</green>
                      <blue>234</blue>
                     </color>
                     <taxonomy>
                      <id provider="uniprot">1191376</id>
                      <scientific_name>Cacosterninae</scientific_name>
                      <rank>subfamily</rank>
                     </taxonomy>
                     <clade>
                      <color>
                       <red>153</red>
                       <green>244</green>
                       <blue>234</blue>
                      </color>
                      <clade>
                       <color>
                        <red>153</red>
                        <green>244</green>
                        <blue>234</blue>
                       </color>
                       <clade>
                        <color>
                         <red>153</red>
                         <green>244</green>
                         <blue>234</blue>
                        </color>
                        <clade>
                         <color>
                          <red>153</red>
                          <green>244</green>
                          <blue>234</blue>
                         </color>
                         <clade>
                          <color>
                           <red>153</red>
                           <green>244</green>
                           <blue>234</blue>
                          </color>
                          <taxonomy>
                           <id provider="uniprot">143409</id>
                           <scientific_name>Anhydrophryne rattrayi</scientific_name>
                           <common_name>hogsback frog</common_name>
                           <rank>species</rank>
                          </taxonomy>
                         </clade>
                         <clade>
                          <color>
                           <red>153</red>
                           <green>244</green>
                           <blue>234</blue>
                          </color>
                          <taxonomy>
                           <id provider="uniprot">357505</id>
                           <scientific_name>Cacosternum platys</scientific_name>
                           <common_name>smooth dainty frog</common_name>
                           <rank>species</rank>
                          </taxonomy>
                         </clade>
                        </clade>
                        <clade>
                         <color>
                          <red>153</red>
                          <green>244</green>
                          <blue>234</blue>
                         </color>
                         <taxonomy>
                          <id provider="uniprot">333694</id>
                          <code>STRGK</code>
                          <scientific_name>Strongylopus grayii</scientific_name>
                          <common_name>Gray&apos;s stream frog</common_name>
                          <rank>species</rank>
                         </taxonomy>
                        </clade>
                       </clade>
                       <clade>
                        <color>
                         <red>153</red>
                         <green>244</green>
                         <blue>234</blue>
                        </color>
                        <taxonomy>
                         <id provider="uniprot">164738</id>
                         <scientific_name>Amietia vertebralis</scientific_name>
                         <common_name>large-mouthed frog</common_name>
                         <rank>species</rank>
                        </taxonomy>
                       </clade>
                      </clade>
                      <clade>
                       <color>
                        <red>153</red>
                        <green>244</green>
                        <blue>234</blue>
                       </color>
                       <clade>
                        <color>
                         <red>153</red>
                         <green>244</green>
                         <blue>234</blue>
                        </color>
                        <taxonomy>
                         <id provider="uniprot">150242</id>
                         <scientific_name>Arthroleptella bicolor</scientific_name>
                         <common_name>Bainskloof moss frog</common_name>
                         <rank>species</rank>
                        </taxonomy>
                       </clade>
                       <clade>
                        <color>
                         <red>153</red>
                         <green>244</green>
                         <blue>234</blue>
                        </color>
                        <taxonomy>
                         <id provider="uniprot">143460</id>
                         <scientific_name>Natalobatrachus bonebergi</scientific_name>
                         <common_name>Natal diving frog</common_name>
                         <rank>species</rank>
                        </taxonomy>
                       </clade>
                      </clade>
                     </clade>
                     <clade>
                      <color>
                       <red>153</red>
                       <green>244</green>
                       <blue>234</blue>
                      </color>
                      <taxonomy>
                       <id provider="uniprot">164741</id>
                       <code>TOMDE</code>
                       <scientific_name>Tomopterna delalandii</scientific_name>
                       <common_name>Delalande&apos;s sand frog</common_name>
                       <rank>species</rank>
                      </taxonomy>
                     </clade>
                    </clade>
                    <clade>
                     <color>
                      <red>153</red>
                      <green>244</green>
                      <blue>234</blue>
                     </color>
                     <taxonomy>
                      <id provider="uniprot">1191377</id>
                      <scientific_name>Pyxicephalinae</scientific_name>
                      <rank>subfamily</rank>
                     </taxonomy>
                     <clade>
                      <color>
                       <red>153</red>
                       <green>244</green>
                       <blue>234</blue>
                      </color>
                      <taxonomy>
                       <id provider="uniprot">58187</id>
                       <scientific_name>Aubria subsigillata</scientific_name>
                       <rank>species</rank>
                      </taxonomy>
                      <clade>
                       <color>
                        <red>153</red>
                        <green>244</green>
                        <blue>234</blue>
                       </color>
                       <taxonomy>
                        <id provider="uniprot">58187</id>
                        <scientific_name>Aubria subsigillata</scientific_name>
                        <rank>species</rank>
                       </taxonomy>
                      </clade>
                      <clade>
                       <color>
                        <red>153</red>
                        <green>244</green>
                        <blue>234</blue>
                       </color>
                       <taxonomy>
                        <id provider="uniprot">58187</id>
                        <scientific_name>Aubria subsigillata</scientific_name>
                        <rank>species</rank>
                       </taxonomy>
                      </clade>
                     </clade>
                     <clade>
                      <color>
                       <red>153</red>
                       <green>244</green>
                       <blue>234</blue>
                      </color>
                      <taxonomy>
                       <id provider="uniprot">333692</id>
                       <scientific_name>Pyxicephalus edulis</scientific_name>
                       <common_name>edible bullfrog</common_name>
                       <rank>species</rank>
                      </taxonomy>
                     </clade>
                    </clade>
                   </clade>
                   <clade>
                    <color>
                     <red>153</red>
                     <green>40</green>
                     <blue>193</blue>
                    </color>
                    <taxonomy>
                     <id provider="uniprot">110124</id>
                     <scientific_name>Petropedetidae</scientific_name>
                     <rank>family</rank>
                    </taxonomy>
                    <clade>
                     <color>
                      <red>153</red>
                      <green>40</green>
                      <blue>193</blue>
                     </color>
                     <taxonomy>
                      <id provider="uniprot">111092</id>
                      <scientific_name>Petropedetes</scientific_name>
                      <common_name>African water frogs</common_name>
                      <rank>genus</rank>
                     </taxonomy>
                     <clade>
                      <color>
                       <red>153</red>
                       <green>40</green>
                       <blue>193</blue>
                      </color>
                      <clade>
                       <color>
                        <red>153</red>
                        <green>40</green>
                        <blue>193</blue>
                       </color>
                       <clade>
                        <color>
                         <red>153</red>
                         <green>40</green>
                         <blue>193</blue>
                        </color>
                        <taxonomy>
                         <id provider="uniprot">333683</id>
                         <scientific_name>Petropedetes cameronensis</scientific_name>
                         <common_name>Cameroon water frog</common_name>
                         <rank>species</rank>
                        </taxonomy>
                       </clade>
                       <clade>
                        <color>
                         <red>153</red>
                         <green>40</green>
                         <blue>193</blue>
                        </color>
                        <taxonomy>
                         <id provider="uniprot">111093</id>
                         <scientific_name>Petropedetes parkeri</scientific_name>
                         <common_name>Parker&apos;s water frog</common_name>
                         <rank>species</rank>
                        </taxonomy>
                       </clade>
                      </clade>
                      <clade>
                       <color>
                        <red>153</red>
                        <green>40</green>
                        <blue>193</blue>
                       </color>
                       <taxonomy>
                        <id provider="uniprot">333685</id>
                        <scientific_name>Petropedetes newtoni</scientific_name>
                        <common_name>Newton&apos;s water frog</common_name>
                        <rank>species</rank>
                       </taxonomy>
                      </clade>
                     </clade>
                     <clade>
                      <color>
                       <red>153</red>
                       <green>40</green>
                       <blue>193</blue>
                      </color>
                      <taxonomy>
                       <id provider="uniprot">356233</id>
                       <scientific_name>Petropedetes palmipes</scientific_name>
                       <common_name>Efulen water frog</common_name>
                       <rank>species</rank>
                      </taxonomy>
                     </clade>
                    </clade>
                    <clade>
                     <color>
                      <red>153</red>
                      <green>40</green>
                      <blue>193</blue>
                     </color>
                     <taxonomy>
                      <id provider="uniprot">143457</id>
                      <scientific_name>Conraua</scientific_name>
                      <rank>genus</rank>
                     </taxonomy>
                     <clade>
                      <color>
                       <red>153</red>
                       <green>40</green>
                       <blue>193</blue>
                      </color>
                      <taxonomy>
                       <id provider="uniprot">143458</id>
                       <scientific_name>Conraua goliath</scientific_name>
                       <rank>species</rank>
                      </taxonomy>
                     </clade>
                     <clade>
                      <color>
                       <red>153</red>
                       <green>40</green>
                       <blue>193</blue>
                      </color>
                      <taxonomy>
                       <id provider="uniprot">356203</id>
                       <scientific_name>Conraua robusta</scientific_name>
                       <common_name>Cameroon slippery frog</common_name>
                       <rank>species</rank>
                      </taxonomy>
                     </clade>
                    </clade>
                   </clade>
                  </clade>
                  <clade>
                   <color>
                    <red>153</red>
                    <green>71</green>
                    <blue>173</blue>
                   </color>
                   <taxonomy>
                    <id provider="uniprot">143461</id>
                    <scientific_name>Phrynobatrachus</scientific_name>
                    <common_name>puddle frogs</common_name>
                    <rank>genus</rank>
                   </taxonomy>
                   <clade>
                    <color>
                     <red>153</red>
                     <green>71</green>
                     <blue>173</blue>
                    </color>
                    <clade>
                     <color>
                      <red>153</red>
                      <green>71</green>
                      <blue>173</blue>
                     </color>
                     <clade>
                      <color>
                       <red>153</red>
                       <green>71</green>
                       <blue>173</blue>
                      </color>
                      <clade>
                       <color>
                        <red>153</red>
                        <green>71</green>
                        <blue>173</blue>
                       </color>
                       <taxonomy>
                        <id provider="uniprot">356238</id>
                        <scientific_name>Phrynobatrachus dispar</scientific_name>
                        <common_name>Peters&apos; river frog</common_name>
                        <rank>species</rank>
                       </taxonomy>
                      </clade>
                      <clade>
                       <color>
                        <red>153</red>
                        <green>71</green>
                        <blue>173</blue>
                       </color>
                       <taxonomy>
                        <id provider="uniprot">143462</id>
                        <scientific_name>Phrynobatrachus mababiensis</scientific_name>
                        <common_name>Mababe puddle frog</common_name>
                        <rank>species</rank>
                       </taxonomy>
                      </clade>
                     </clade>
                     <clade>
                      <color>
                       <red>153</red>
                       <green>71</green>
                       <blue>173</blue>
                      </color>
                      <taxonomy>
                       <id provider="uniprot">356236</id>
                       <scientific_name>Phrynobatrachus calcaratus</scientific_name>
                       <common_name>Boutry River frog</common_name>
                       <rank>species</rank>
                      </taxonomy>
                     </clade>
                    </clade>
                    <clade>
                     <color>
                      <red>153</red>
                      <green>71</green>
                      <blue>173</blue>
                     </color>
                     <clade>
                      <color>
                       <red>153</red>
                       <green>71</green>
                       <blue>173</blue>
                      </color>
                      <taxonomy>
                       <id provider="uniprot">333688</id>
                       <scientific_name>Phrynobatrachus auritus</scientific_name>
                       <common_name>eared river frog</common_name>
                       <rank>species</rank>
                      </taxonomy>
                     </clade>
                     <clade>
                      <color>
                       <red>153</red>
                       <green>71</green>
                       <blue>173</blue>
                      </color>
                      <taxonomy>
                       <id provider="uniprot">327965</id>
                       <scientific_name>Phrynobatrachus natalensis</scientific_name>
                       <common_name>Natal puddle frog</common_name>
                       <rank>species</rank>
                      </taxonomy>
                     </clade>
                    </clade>
                   </clade>
                   <clade>
                    <color>
                     <red>153</red>
                     <green>71</green>
                     <blue>173</blue>
                    </color>
                    <taxonomy>
                     <id provider="uniprot">356237</id>
                     <scientific_name>Phrynobatrachus dendrobates</scientific_name>
                     <common_name>Medje River frog</common_name>
                     <rank>species</rank>
                    </taxonomy>
                   </clade>
                  </clade>
                 </clade>
                </clade>
                <clade>
                 <color>
                  <red>122</red>
                  <green>81</green>
                  <blue>20</blue>
                 </color>
                 <taxonomy>
                  <id provider="uniprot">129015</id>
                  <scientific_name>Micrixalus</scientific_name>
                  <rank>genus</rank>
                 </taxonomy>
                 <clade>
                  <color>
                   <red>122</red>
                   <green>81</green>
                   <blue>20</blue>
                  </color>
                  <taxonomy>
                   <id provider="uniprot">129016</id>
                   <scientific_name>Micrixalus fuscus</scientific_name>
                   <common_name>dusky torrent frog</common_name>
                   <rank>species</rank>
                  </taxonomy>
                 </clade>
                 <clade>
                  <color>
                   <red>122</red>
                   <green>81</green>
                   <blue>20</blue>
                  </color>
                  <taxonomy>
                   <id provider="uniprot">130786</id>
                   <scientific_name>Micrixalus kottigeharensis</scientific_name>
                   <common_name>Kottigehar torrent frog</common_name>
                   <rank>species</rank>
                  </taxonomy>
                 </clade>
                </clade>
               </clade>
               <clade>
                <clade>
                 <color>
                  <red>20</red>
                  <green>40</green>
                  <blue>173</blue>
                 </color>
                 <taxonomy>
                  <id provider="uniprot">685120</id>
                  <scientific_name>Ceratobatrachidae</scientific_name>
                  <rank>family</rank>
                 </taxonomy>
                 <clade>
                  <color>
                   <red>20</red>
                   <green>40</green>
                   <blue>173</blue>
                  </color>
                  <clade>
                   <color>
                    <red>20</red>
                    <green>40</green>
                    <blue>173</blue>
                   </color>
                   <clade>
                    <color>
                     <red>20</red>
                     <green>40</green>
                     <blue>173</blue>
                    </color>
                    <taxonomy>
                     <id provider="uniprot">58511</id>
                     <scientific_name>Platymantis</scientific_name>
                     <rank>genus</rank>
                    </taxonomy>
                    <clade>
                     <color>
                      <red>20</red>
                      <green>40</green>
                      <blue>173</blue>
                     </color>
                     <taxonomy>
                      <id provider="uniprot">356240</id>
                      <scientific_name>Platymantis pelewensis</scientific_name>
                      <common_name>Palau wrinkled ground frog</common_name>
                      <rank>species</rank>
                     </taxonomy>
                    </clade>
                    <clade>
                     <color>
                      <red>20</red>
                      <green>40</green>
                      <blue>173</blue>
                     </color>
                     <taxonomy>
                      <id provider="uniprot">377250</id>
                      <scientific_name>Platymantis weberi</scientific_name>
                      <common_name>Weber&apos;s wrinkled ground frog</common_name>
                      <rank>species</rank>
                     </taxonomy>
                    </clade>
                   </clade>
                   <clade>
                    <color>
                     <red>20</red>
                     <green>40</green>
                     <blue>173</blue>
                    </color>
                    <taxonomy>
                     <id provider="uniprot">356344</id>
                     <scientific_name>Batrachylodes vertebralis</scientific_name>
                     <rank>species</rank>
                    </taxonomy>
                   </clade>
                  </clade>
                  <clade>
                   <color>
                    <red>20</red>
                    <green>40</green>
                    <blue>173</blue>
                   </color>
                   <taxonomy>
                    <id provider="uniprot">58517</id>
                    <scientific_name>Ceratobatrachus guentheri</scientific_name>
                    <common_name>Gunther&apos;s triangle frog</common_name>
                    <rank>species</rank>
                   </taxonomy>
                  </clade>
                 </clade>
                 <clade>
                  <color>
                   <red>20</red>
                   <green>40</green>
                   <blue>173</blue>
                  </color>
                  <taxonomy>
                   <id provider="uniprot">367674</id>
                   <scientific_name>Discodeles guppyi</scientific_name>
                   <common_name>Shortland Island webbed frog</common_name>
                   <rank>species</rank>
                  </taxonomy>
                 </clade>
                </clade>
                <clade>
                 <color>
                  <red>30</red>
                  <green>81</green>
                  <blue>20</blue>
                 </color>
                 <taxonomy>
                  <id provider="uniprot">311578</id>
                  <scientific_name>Ingerana baluensis</scientific_name>
                  <rank>species</rank>
                 </taxonomy>
                </clade>
               </clade>
              </clade>
              <clade>
               <color>
                <red>153</red>
                <green>193</green>
                <blue>244</blue>
               </color>
               <taxonomy>
                <id provider="uniprot">88030</id>
                <scientific_name>Ptychadena</scientific_name>
                <rank>genus</rank>
               </taxonomy>
               <clade>
                <color>
                 <red>153</red>
                 <green>193</green>
                 <blue>244</blue>
                </color>
                <clade>
                 <color>
                  <red>153</red>
                  <green>193</green>
                  <blue>244</blue>
                 </color>
                 <taxonomy>
                  <id provider="uniprot">127654</id>
                  <scientific_name>Ptychadena anchietae</scientific_name>
                  <common_name>savanna ridged frog</common_name>
                  <rank>species</rank>
                 </taxonomy>
                </clade>
                <clade>
                 <color>
                  <red>153</red>
                  <green>193</green>
                  <blue>244</blue>
                 </color>
                 <taxonomy>
                  <id provider="uniprot">356243</id>
                  <scientific_name>Ptychadena cooperi</scientific_name>
                  <common_name>Cooper&apos;s grassland frog</common_name>
                  <rank>species</rank>
                 </taxonomy>
                </clade>
               </clade>
               <clade>
                <color>
                 <red>153</red>
                 <green>193</green>
                 <blue>244</blue>
                </color>
                <taxonomy>
                 <id provider="uniprot">88031</id>
                 <scientific_name>Ptychadena mascareniensis</scientific_name>
                 <common_name>Masarene ridged frog</common_name>
                 <rank>species</rank>
                </taxonomy>
               </clade>
              </clade>
             </clade>
             <clade>
              <taxonomy>
               <id provider="uniprot">8426</id>
               <scientific_name>Microhyloidea</scientific_name>
               <rank>superfamily</rank>
              </taxonomy>
              <clade>
               <clade>
                <clade>
                 <color>
                  <red>71</red>
                  <green>244</green>
                  <blue>153</blue>
                 </color>
                 <taxonomy>
                  <id provider="uniprot">8412</id>
                  <scientific_name>Hyperoliidae</scientific_name>
                  <common_name>African reed frogs</common_name>
                  <rank>family</rank>
                 </taxonomy>
                 <clade>
                  <color>
                   <red>71</red>
                   <green>244</green>
                   <blue>153</blue>
                  </color>
                  <clade>
                   <color>
                    <red>71</red>
                    <green>244</green>
                    <blue>153</blue>
                   </color>
                   <clade>
                    <color>
                     <red>71</red>
                     <green>244</green>
                     <blue>153</blue>
                    </color>
                    <clade>
                     <color>
                      <red>71</red>
                      <green>244</green>
                      <blue>153</blue>
                     </color>
                     <taxonomy>
                      <id provider="uniprot">39588</id>
                      <scientific_name>Hyperolius</scientific_name>
                      <rank>genus</rank>
                     </taxonomy>
                     <clade>
                      <color>
                       <red>71</red>
                       <green>244</green>
                       <blue>153</blue>
                      </color>
                      <taxonomy>
                       <id provider="uniprot">191615</id>
                       <scientific_name>Hyperolius alticola</scientific_name>
                       <common_name>Ruwenzori reed frog</common_name>
                       <rank>species</rank>
                      </taxonomy>
                     </clade>
                     <clade>
                      <color>
                       <red>71</red>
                       <green>244</green>
                       <blue>153</blue>
                      </color>
                      <taxonomy>
                       <id provider="uniprot">143420</id>
                       <scientific_name>Hyperolius tuberilinguis</scientific_name>
                       <common_name>tinker reed frog</common_name>
                       <rank>species</rank>
                      </taxonomy>
                     </clade>
                    </clade>
                    <clade>
                     <color>
                      <red>71</red>
                      <green>244</green>
                      <blue>153</blue>
                     </color>
                     <taxonomy>
                      <id provider="uniprot">356257</id>
                      <scientific_name>Alexteroon obstetricans</scientific_name>
                      <rank>species</rank>
                     </taxonomy>
                     <clade>
                      <color>
                       <red>71</red>
                       <green>244</green>
                       <blue>153</blue>
                      </color>
                      <taxonomy>
                       <id provider="uniprot">356257</id>
                       <scientific_name>Alexteroon obstetricans</scientific_name>
                       <rank>species</rank>
                      </taxonomy>
                     </clade>
                     <clade>
                      <color>
                       <red>71</red>
                       <green>244</green>
                       <blue>153</blue>
                      </color>
                      <taxonomy>
                       <id provider="uniprot">356257</id>
                       <scientific_name>Alexteroon obstetricans</scientific_name>
                       <rank>species</rank>
                      </taxonomy>
                     </clade>
                    </clade>
                   </clade>
                   <clade>
                    <color>
                     <red>71</red>
                     <green>244</green>
                     <blue>153</blue>
                    </color>
                    <clade>
                     <color>
                      <red>71</red>
                      <green>244</green>
                      <blue>153</blue>
                     </color>
                     <clade>
                      <color>
                       <red>71</red>
                       <green>244</green>
                       <blue>153</blue>
                      </color>
                      <taxonomy>
                       <id provider="uniprot">39598</id>
                       <scientific_name>Heterixalus tricolor</scientific_name>
                       <common_name>three-color reed frog</common_name>
                       <rank>species</rank>
                      </taxonomy>
                     </clade>
                     <clade>
                      <color>
                       <red>71</red>
                       <green>244</green>
                       <blue>153</blue>
                      </color>
                      <taxonomy>
                       <id provider="uniprot">39606</id>
                       <scientific_name>Tachycnemis seychellensis</scientific_name>
                       <rank>species</rank>
                      </taxonomy>
                     </clade>
                    </clade>
                    <clade>
                     <color>
                      <red>71</red>
                      <green>244</green>
                      <blue>153</blue>
                     </color>
                     <taxonomy>
                      <id provider="uniprot">356183</id>
                      <scientific_name>Afrixalus pygmaeus</scientific_name>
                      <rank>species</rank>
                     </taxonomy>
                    </clade>
                   </clade>
                  </clade>
                  <clade>
                   <color>
                    <red>71</red>
                    <green>244</green>
                    <blue>153</blue>
                   </color>
                   <taxonomy>
                    <id provider="uniprot">187485</id>
                    <scientific_name>Opisthothylax immaculatus</scientific_name>
                    <common_name>gray-eyed frog</common_name>
                    <rank>species</rank>
                   </taxonomy>
                  </clade>
                 </clade>
                 <clade>
                  <color>
                   <red>71</red>
                   <green>244</green>
                   <blue>153</blue>
                  </color>
                  <clade>
                   <color>
                    <red>71</red>
                    <green>244</green>
                    <blue>153</blue>
                   </color>
                   <clade>
                    <color>
                     <red>71</red>
                     <green>244</green>
                     <blue>153</blue>
                    </color>
                    <taxonomy>
                     <id provider="uniprot">8415</id>
                     <code>KASSE</code>
                     <scientific_name>Kassina senegalensis</scientific_name>
                     <common_name>Senegal running frog</common_name>
                     <rank>species</rank>
                    </taxonomy>
                   </clade>
                   <clade>
                    <color>
                     <red>71</red>
                     <green>244</green>
                     <blue>153</blue>
                    </color>
                    <taxonomy>
                     <id provider="uniprot">356321</id>
                     <scientific_name>Phlyctimantis leonardi</scientific_name>
                     <common_name>olive striped frog</common_name>
                     <rank>species</rank>
                    </taxonomy>
                   </clade>
                  </clade>
                  <clade>
                   <color>
                    <red>71</red>
                    <green>244</green>
                    <blue>153</blue>
                   </color>
                   <taxonomy>
                    <id provider="uniprot">143455</id>
                    <scientific_name>Acanthixalus spinosus</scientific_name>
                    <common_name>African wart frog</common_name>
                    <rank>species</rank>
                   </taxonomy>
                  </clade>
                 </clade>
                </clade>
                <clade>
                 <color>
                  <red>0</red>
                  <green>173</green>
                  <blue>193</blue>
                 </color>
                 <taxonomy>
                  <id provider="uniprot">83972</id>
                  <scientific_name>Arthroleptidae</scientific_name>
                  <rank>family</rank>
                 </taxonomy>
                 <clade>
                  <color>
                   <red>0</red>
                   <green>173</green>
                   <blue>193</blue>
                  </color>
                  <clade>
                   <color>
                    <red>0</red>
                    <green>173</green>
                    <blue>193</blue>
                   </color>
                   <clade>
                    <color>
                     <red>0</red>
                     <green>173</green>
                     <blue>193</blue>
                    </color>
                    <clade>
                     <color>
                      <red>0</red>
                      <green>173</green>
                      <blue>193</blue>
                     </color>
                     <taxonomy>
                      <id provider="uniprot">83975</id>
                      <scientific_name>Arthroleptis</scientific_name>
                      <common_name>squeaking frogs</common_name>
                      <rank>genus</rank>
                     </taxonomy>
                     <clade>
                      <color>
                       <red>0</red>
                       <green>173</green>
                       <blue>193</blue>
                      </color>
                      <taxonomy>
                       <id provider="uniprot">333678</id>
                       <scientific_name>Arthroleptis tanneri</scientific_name>
                       <common_name>Tanzania screeching frog</common_name>
                       <rank>species</rank>
                      </taxonomy>
                     </clade>
                     <clade>
                      <color>
                       <red>0</red>
                       <green>173</green>
                       <blue>193</blue>
                      </color>
                      <taxonomy>
                       <id provider="uniprot">83977</id>
                       <scientific_name>Arthroleptis variabilis</scientific_name>
                       <common_name>Buea screeching frog</common_name>
                       <rank>species</rank>
                      </taxonomy>
                     </clade>
                    </clade>
                    <clade>
                     <color>
                      <red>0</red>
                      <green>173</green>
                      <blue>193</blue>
                     </color>
                     <taxonomy>
                      <id provider="uniprot">111121</id>
                      <scientific_name>Cardioglossa</scientific_name>
                      <common_name>long-fingered frogs</common_name>
                      <rank>genus</rank>
                     </taxonomy>
                     <clade>
                      <color>
                       <red>0</red>
                       <green>173</green>
                       <blue>193</blue>
                      </color>
                      <taxonomy>
                       <id provider="uniprot">356200</id>
                       <scientific_name>Cardioglossa gratiosa</scientific_name>
                       <common_name>Ongot long-fingered frog</common_name>
                       <rank>species</rank>
                      </taxonomy>
                     </clade>
                     <clade>
                      <color>
                       <red>0</red>
                       <green>173</green>
                       <blue>193</blue>
                      </color>
                      <taxonomy>
                       <id provider="uniprot">111122</id>
                       <scientific_name>Cardioglossa leucomystax</scientific_name>
                       <common_name>silver long-fingered frog</common_name>
                       <rank>species</rank>
                      </taxonomy>
                     </clade>
                    </clade>
                   </clade>
                   <clade>
                    <color>
                     <red>0</red>
                     <green>173</green>
                     <blue>193</blue>
                    </color>
                    <taxonomy>
                     <id provider="uniprot">143464</id>
                     <scientific_name>Scotobleps gabonicus</scientific_name>
                     <rank>species</rank>
                    </taxonomy>
                   </clade>
                  </clade>
                  <clade>
                   <color>
                    <red>0</red>
                    <green>173</green>
                    <blue>193</blue>
                   </color>
                   <clade>
                    <color>
                     <red>0</red>
                     <green>173</green>
                     <blue>193</blue>
                    </color>
                    <clade>
                     <color>
                      <red>0</red>
                      <green>173</green>
                      <blue>193</blue>
                     </color>
                     <taxonomy>
                      <id provider="uniprot">333697</id>
                      <scientific_name>Nyctibates corrugatus</scientific_name>
                      <common_name>southern night frog</common_name>
                      <rank>species</rank>
                     </taxonomy>
                    </clade>
                    <clade>
                     <color>
                      <red>0</red>
                      <green>173</green>
                      <blue>193</blue>
                     </color>
                     <taxonomy>
                      <id provider="uniprot">111096</id>
                      <scientific_name>Trichobatrachus robustus</scientific_name>
                      <rank>species</rank>
                     </taxonomy>
                    </clade>
                   </clade>
                   <clade>
                    <color>
                     <red>0</red>
                     <green>173</green>
                     <blue>193</blue>
                    </color>
                    <taxonomy>
                     <id provider="uniprot">377296</id>
                     <scientific_name>Leptodactylodon bicolor</scientific_name>
                     <common_name>mountain egg frog</common_name>
                     <rank>species</rank>
                    </taxonomy>
                   </clade>
                  </clade>
                 </clade>
                 <clade>
                  <color>
                   <red>0</red>
                   <green>173</green>
                   <blue>193</blue>
                  </color>
                  <taxonomy>
                   <id provider="uniprot">39601</id>
                   <scientific_name>Leptopelis</scientific_name>
                   <rank>genus</rank>
                  </taxonomy>
                  <clade>
                   <color>
                    <red>0</red>
                    <green>173</green>
                    <blue>193</blue>
                   </color>
                   <taxonomy>
                    <id provider="uniprot">39603</id>
                    <scientific_name>Leptopelis argenteus</scientific_name>
                    <common_name>Bagamoyo forest treefrog</common_name>
                    <rank>species</rank>
                   </taxonomy>
                  </clade>
                  <clade>
                   <color>
                    <red>0</red>
                    <green>173</green>
                    <blue>193</blue>
                   </color>
                   <taxonomy>
                    <id provider="uniprot">39602</id>
                    <scientific_name>Leptopelis vermiculatus</scientific_name>
                    <common_name>vermiculated tree frog</common_name>
                    <rank>species</rank>
                   </taxonomy>
                  </clade>
                 </clade>
                </clade>
               </clade>
               <clade>
                <clade>
                 <color>
                  <red>10</red>
                  <green>173</green>
                  <blue>40</blue>
                 </color>
                 <taxonomy>
                  <id provider="uniprot">165821</id>
                  <scientific_name>Brevicipitidae</scientific_name>
                  <rank>family</rank>
                 </taxonomy>
                 <clade>
                  <color>
                   <red>10</red>
                   <green>173</green>
                   <blue>40</blue>
                  </color>
                  <clade>
                   <color>
                    <red>10</red>
                    <green>173</green>
                    <blue>40</blue>
                   </color>
                   <taxonomy>
                    <id provider="uniprot">248776</id>
                    <scientific_name>Callulina</scientific_name>
                    <rank>genus</rank>
                   </taxonomy>
                   <clade>
                    <color>
                     <red>10</red>
                     <green>173</green>
                     <blue>40</blue>
                    </color>
                    <taxonomy>
                     <id provider="uniprot">356199</id>
                     <scientific_name>Callulina kisiwamsitu</scientific_name>
                     <rank>species</rank>
                    </taxonomy>
                   </clade>
                   <clade>
                    <color>
                     <red>10</red>
                     <green>173</green>
                     <blue>40</blue>
                    </color>
                    <taxonomy>
                     <id provider="uniprot">248777</id>
                     <scientific_name>Callulina kreffti</scientific_name>
                     <common_name>Krefft&apos;s secret frog</common_name>
                     <rank>species</rank>
                    </taxonomy>
                   </clade>
                  </clade>
                  <clade>
                   <color>
                    <red>10</red>
                    <green>173</green>
                    <blue>40</blue>
                   </color>
                   <taxonomy>
                    <id provider="uniprot">274527</id>
                    <scientific_name>Probreviceps macrodactylus</scientific_name>
                    <common_name>Usambara big-fingered frog</common_name>
                    <rank>species</rank>
                   </taxonomy>
                  </clade>
                 </clade>
                 <clade>
                  <color>
                   <red>10</red>
                   <green>173</green>
                   <blue>40</blue>
                  </color>
                  <taxonomy>
                   <id provider="uniprot">143669</id>
                   <scientific_name>Breviceps mossambicus</scientific_name>
                   <common_name>Mozambique rain frog</common_name>
                   <rank>species</rank>
                  </taxonomy>
                 </clade>
                </clade>
                <clade>
                 <color>
                  <red>71</red>
                  <green>40</green>
                  <blue>122</blue>
                 </color>
                 <taxonomy>
                  <id provider="uniprot">83971</id>
                  <scientific_name>Hemisus marmoratus</scientific_name>
                  <common_name>mottled shovel-nosed frog</common_name>
                  <rank>species</rank>
                 </taxonomy>
                </clade>
               </clade>
              </clade>
              <clade>
               <color>
                <red>122</red>
                <green>81</green>
                <blue>20</blue>
               </color>
               <taxonomy>
                <id provider="uniprot">8427</id>
                <scientific_name>Microhylidae</scientific_name>
                <common_name>microhylid toads</common_name>
                <rank>family</rank>
               </taxonomy>
               <clade>
                <color>
                 <red>122</red>
                 <green>81</green>
                 <blue>20</blue>
                </color>
                <clade>
                 <color>
                  <red>122</red>
                  <green>81</green>
                  <blue>20</blue>
                 </color>
                 <clade>
                  <color>
                   <red>122</red>
                   <green>81</green>
                   <blue>20</blue>
                  </color>
                  <clade>
                   <color>
                    <red>122</red>
                    <green>81</green>
                    <blue>20</blue>
                   </color>
                   <clade>
                    <color>
                     <red>122</red>
                     <green>81</green>
                     <blue>20</blue>
                    </color>
                    <clade>
                     <color>
                      <red>122</red>
                      <green>81</green>
                      <blue>20</blue>
                     </color>
                     <taxonomy>
                      <id provider="uniprot">165824</id>
                      <scientific_name>Genyophryninae</scientific_name>
                      <rank>subfamily</rank>
                     </taxonomy>
                     <clade>
                      <color>
                       <red>122</red>
                       <green>81</green>
                       <blue>20</blue>
                      </color>
                      <clade>
                       <color>
                        <red>122</red>
                        <green>81</green>
                        <blue>20</blue>
                       </color>
                       <clade>
                        <color>
                         <red>122</red>
                         <green>81</green>
                         <blue>20</blue>
                        </color>
                        <clade>
                         <color>
                          <red>122</red>
                          <green>81</green>
                          <blue>20</blue>
                         </color>
                         <taxonomy>
                          <id provider="uniprot">356259</id>
                          <scientific_name>Aphantophryne pansa</scientific_name>
                          <common_name>Scratchley Guinea frog</common_name>
                          <rank>species</rank>
                         </taxonomy>
                        </clade>
                        <clade>
                         <color>
                          <red>122</red>
                          <green>81</green>
                          <blue>20</blue>
                         </color>
                         <taxonomy>
                          <id provider="uniprot">356231</id>
                          <scientific_name>Oreophryne brachypus</scientific_name>
                          <common_name>gazelle cross frog</common_name>
                          <rank>species</rank>
                         </taxonomy>
                        </clade>
                       </clade>
                       <clade>
                        <color>
                         <red>122</red>
                         <green>81</green>
                         <blue>20</blue>
                        </color>
                        <taxonomy>
                         <id provider="uniprot">356340</id>
                         <scientific_name>Liophryne rhododactyla</scientific_name>
                         <common_name>Owen Stanley land frog</common_name>
                         <rank>species</rank>
                        </taxonomy>
                       </clade>
                      </clade>
                      <clade>
                       <color>
                        <red>122</red>
                        <green>81</green>
                        <blue>20</blue>
                       </color>
                       <taxonomy>
                        <id provider="uniprot">356297</id>
                        <scientific_name>Genyophryne thomsoni</scientific_name>
                        <common_name>Thompson&apos;s toothless frog</common_name>
                        <rank>species</rank>
                       </taxonomy>
                      </clade>
                     </clade>
                     <clade>
                      <color>
                       <red>122</red>
                       <green>81</green>
                       <blue>20</blue>
                      </color>
                      <taxonomy>
                       <id provider="uniprot">356204</id>
                       <scientific_name>Cophixalus sphagnicola</scientific_name>
                       <common_name>Morobe rainforest frog</common_name>
                       <rank>species</rank>
                      </taxonomy>
                     </clade>
                    </clade>
                    <clade>
                     <color>
                      <red>122</red>
                      <green>81</green>
                      <blue>20</blue>
                     </color>
                     <taxonomy>
                      <id provider="uniprot">111069</id>
                      <scientific_name>Dyscophus guineti</scientific_name>
                      <common_name>Sambava tomato frog</common_name>
                      <rank>species</rank>
                     </taxonomy>
                    </clade>
                   </clade>
                   <clade>
                    <color>
                     <red>122</red>
                     <green>81</green>
                     <blue>20</blue>
                    </color>
                    <clade>
                     <color>
                      <red>122</red>
                      <green>81</green>
                      <blue>20</blue>
                     </color>
                     <clade>
                      <color>
                       <red>122</red>
                       <green>81</green>
                       <blue>20</blue>
                      </color>
                      <clade>
                       <color>
                        <red>122</red>
                        <green>81</green>
                        <blue>20</blue>
                       </color>
                       <clade>
                        <color>
                         <red>122</red>
                         <green>81</green>
                         <blue>20</blue>
                        </color>
                        <taxonomy>
                         <id provider="uniprot">356265</id>
                         <scientific_name>Calluella guttulata</scientific_name>
                         <common_name>orange burrowing frog</common_name>
                         <rank>species</rank>
                        </taxonomy>
                       </clade>
                       <clade>
                        <color>
                         <red>122</red>
                         <green>81</green>
                         <blue>20</blue>
                        </color>
                        <taxonomy>
                         <id provider="uniprot">143525</id>
                         <scientific_name>Microhyla heymonsi</scientific_name>
                         <common_name>Taiwan rice frog</common_name>
                         <rank>species</rank>
                        </taxonomy>
                       </clade>
                      </clade>
                      <clade>
                       <color>
                        <red>122</red>
                        <green>81</green>
                        <blue>20</blue>
                       </color>
                       <taxonomy>
                        <id provider="uniprot">377263</id>
                        <scientific_name>Chaperina fusca</scientific_name>
                        <common_name>brown thorny frog</common_name>
                        <rank>species</rank>
                       </taxonomy>
                      </clade>
                     </clade>
                     <clade>
                      <color>
                       <red>122</red>
                       <green>81</green>
                       <blue>20</blue>
                      </color>
                      <taxonomy>
                       <id provider="uniprot">167934</id>
                       <code>KALPU</code>
                       <scientific_name>Kaloula pulchra</scientific_name>
                       <common_name>Malaysian narrowmouth toad</common_name>
                       <rank>species</rank>
                      </taxonomy>
                     </clade>
                    </clade>
                    <clade>
                     <color>
                      <red>122</red>
                      <green>81</green>
                      <blue>20</blue>
                     </color>
                     <taxonomy>
                      <id provider="uniprot">143547</id>
                      <scientific_name>Scaphiophryne marmorata</scientific_name>
                      <common_name>marbled rain frog</common_name>
                      <rank>species</rank>
                     </taxonomy>
                    </clade>
                   </clade>
                  </clade>
                  <clade>
                   <color>
                    <red>122</red>
                    <green>81</green>
                    <blue>20</blue>
                   </color>
                   <clade>
                    <color>
                     <red>122</red>
                     <green>81</green>
                     <blue>20</blue>
                    </color>
                    <taxonomy>
                     <id provider="uniprot">1072004</id>
                     <scientific_name>Gastrophryninae</scientific_name>
                     <rank>subfamily</rank>
                    </taxonomy>
                    <clade>
                     <color>
                      <red>122</red>
                      <green>81</green>
                      <blue>20</blue>
                     </color>
                     <clade>
                      <color>
                       <red>122</red>
                       <green>81</green>
                       <blue>20</blue>
                      </color>
                      <clade>
                       <color>
                        <red>122</red>
                        <green>81</green>
                        <blue>20</blue>
                       </color>
                       <clade>
                        <color>
                         <red>122</red>
                         <green>81</green>
                         <blue>20</blue>
                        </color>
                        <clade>
                         <color>
                          <red>122</red>
                          <green>81</green>
                          <blue>20</blue>
                         </color>
                         <taxonomy>
                          <id provider="uniprot">8428</id>
                          <scientific_name>Gastrophryne</scientific_name>
                          <rank>genus</rank>
                         </taxonomy>
                         <clade>
                          <color>
                           <red>122</red>
                           <green>81</green>
                           <blue>20</blue>
                          </color>
                          <taxonomy>
                           <id provider="uniprot">356208</id>
                           <scientific_name>Gastrophryne elegans</scientific_name>
                           <common_name>elegant narrowmouth toad</common_name>
                           <rank>species</rank>
                          </taxonomy>
                         </clade>
                         <clade>
                          <color>
                           <red>122</red>
                           <green>81</green>
                           <blue>20</blue>
                          </color>
                          <taxonomy>
                           <id provider="uniprot">248792</id>
                           <scientific_name>Gastrophryne olivacea</scientific_name>
                           <common_name>western narrow-mouthed toad</common_name>
                           <rank>species</rank>
                          </taxonomy>
                         </clade>
                        </clade>
                        <clade>
                         <color>
                          <red>122</red>
                          <green>81</green>
                          <blue>20</blue>
                         </color>
                         <taxonomy>
                          <id provider="uniprot">143563</id>
                          <scientific_name>Dermatonotus muelleri</scientific_name>
                          <common_name>Mueller&apos;s termite frog</common_name>
                          <rank>species</rank>
                         </taxonomy>
                        </clade>
                       </clade>
                       <clade>
                        <color>
                         <red>122</red>
                         <green>81</green>
                         <blue>20</blue>
                        </color>
                        <taxonomy>
                         <id provider="uniprot">367647</id>
                         <scientific_name>Elachistocleis ovalis</scientific_name>
                         <common_name>common oval frog</common_name>
                         <rank>species</rank>
                        </taxonomy>
                       </clade>
                      </clade>
                      <clade>
                       <color>
                        <red>122</red>
                        <green>81</green>
                        <blue>20</blue>
                       </color>
                       <taxonomy>
                        <id provider="uniprot">143622</id>
                        <scientific_name>Hamptophryne boliviana</scientific_name>
                        <rank>species</rank>
                       </taxonomy>
                      </clade>
                     </clade>
                     <clade>
                      <color>
                       <red>122</red>
                       <green>81</green>
                       <blue>20</blue>
                      </color>
                      <taxonomy>
                       <id provider="uniprot">356342</id>
                       <scientific_name>Dasypops schirchi</scientific_name>
                       <common_name>Rio Mutum frog</common_name>
                       <rank>species</rank>
                      </taxonomy>
                     </clade>
                    </clade>
                    <clade>
                     <color>
                      <red>122</red>
                      <green>81</green>
                      <blue>20</blue>
                     </color>
                     <taxonomy>
                      <id provider="uniprot">248819</id>
                      <scientific_name>Nelsonophryne aequatorialis</scientific_name>
                      <common_name>Cuenca Nelson frog</common_name>
                      <rank>species</rank>
                     </taxonomy>
                    </clade>
                   </clade>
                   <clade>
                    <color>
                     <red>122</red>
                     <green>81</green>
                     <blue>20</blue>
                    </color>
                    <clade>
                     <color>
                      <red>122</red>
                      <green>81</green>
                      <blue>20</blue>
                     </color>
                     <clade>
                      <color>
                       <red>122</red>
                       <green>81</green>
                       <blue>20</blue>
                      </color>
                      <taxonomy>
                       <id provider="uniprot">274521</id>
                       <scientific_name>Hoplophryne rogersi</scientific_name>
                       <common_name>Tanzania banana frog</common_name>
                       <rank>species</rank>
                      </taxonomy>
                     </clade>
                     <clade>
                      <color>
                       <red>122</red>
                       <green>81</green>
                       <blue>20</blue>
                      </color>
                      <taxonomy>
                       <id provider="uniprot">143668</id>
                       <scientific_name>Ramanella obscura</scientific_name>
                       <common_name>brown pug-snout frog</common_name>
                       <rank>species</rank>
                      </taxonomy>
                     </clade>
                    </clade>
                    <clade>
                     <color>
                      <red>122</red>
                      <green>81</green>
                      <blue>20</blue>
                     </color>
                     <taxonomy>
                      <id provider="uniprot">161857</id>
                      <scientific_name>Anodonthyla montana</scientific_name>
                      <common_name>mountain climbing frog</common_name>
                      <rank>species</rank>
                     </taxonomy>
                    </clade>
                   </clade>
                  </clade>
                 </clade>
                 <clade>
                  <color>
                   <red>122</red>
                   <green>81</green>
                   <blue>20</blue>
                  </color>
                  <clade>
                   <color>
                    <red>122</red>
                    <green>81</green>
                    <blue>20</blue>
                   </color>
                   <taxonomy>
                    <id provider="uniprot">161704</id>
                    <scientific_name>Micryletta inornata</scientific_name>
                    <common_name>false ornate narrow-mouthed frog</common_name>
                    <rank>species</rank>
                   </taxonomy>
                  </clade>
                  <clade>
                   <color>
                    <red>122</red>
                    <green>81</green>
                    <blue>20</blue>
                   </color>
                   <taxonomy>
                    <id provider="uniprot">143656</id>
                    <scientific_name>Phrynomantis bifasciatus</scientific_name>
                    <rank>species</rank>
                   </taxonomy>
                  </clade>
                 </clade>
                </clade>
                <clade>
                 <color>
                  <red>122</red>
                  <green>81</green>
                  <blue>20</blue>
                 </color>
                 <taxonomy>
                  <id provider="uniprot">356334</id>
                  <scientific_name>Synapturanus mirandaribeiroi</scientific_name>
                  <common_name>Miranda&apos;s disc frog</common_name>
                  <rank>species</rank>
                 </taxonomy>
                </clade>
               </clade>
               <clade>
                <color>
                 <red>122</red>
                 <green>81</green>
                 <blue>20</blue>
                </color>
                <taxonomy>
                 <id provider="uniprot">326976</id>
                 <scientific_name>Kalophrynus pleurostigma</scientific_name>
                 <rank>species</rank>
                </taxonomy>
               </clade>
              </clade>
             </clade>
            </clade>
           </clade>
           <clade>
            <color>
             <red>71</red>
             <green>40</green>
             <blue>112</blue>
            </color>
            <taxonomy>
             <id provider="uniprot">32643</id>
             <scientific_name>Heleophryne</scientific_name>
             <rank>genus</rank>
            </taxonomy>
            <clade>
             <color>
              <red>71</red>
              <green>40</green>
              <blue>112</blue>
             </color>
             <taxonomy>
              <id provider="uniprot">31911</id>
              <scientific_name>Heleophryne purcelli</scientific_name>
              <common_name>Cape ghost frog</common_name>
              <rank>species</rank>
             </taxonomy>
            </clade>
            <clade>
             <color>
              <red>71</red>
              <green>40</green>
              <blue>112</blue>
             </color>
             <taxonomy>
              <id provider="uniprot">143568</id>
              <scientific_name>Heleophryne regis</scientific_name>
              <common_name>royal ghost frog</common_name>
              <rank>species</rank>
             </taxonomy>
            </clade>
           </clade>
          </clade>
          <clade>
           <taxonomy>
            <id provider="uniprot">8431</id>
            <scientific_name>Pelobatoidea</scientific_name>
            <rank>superfamily</rank>
           </taxonomy>
           <clade>
            <clade>
             <color>
              <red>122</red>
              <green>40</green>
              <blue>61</blue>
             </color>
             <taxonomy>
              <id provider="uniprot">161696</id>
              <scientific_name>Megophryidae</scientific_name>
              <rank>family</rank>
             </taxonomy>
             <clade>
              <color>
               <red>122</red>
               <green>40</green>
               <blue>61</blue>
              </color>
              <clade>
               <color>
                <red>122</red>
                <green>40</green>
                <blue>61</blue>
               </color>
               <clade>
                <color>
                 <red>122</red>
                 <green>40</green>
                 <blue>61</blue>
                </color>
                <taxonomy>
                 <id provider="uniprot">356255</id>
                 <scientific_name>Xenophrys major</scientific_name>
                 <rank>species</rank>
                </taxonomy>
                <clade>
                 <color>
                  <red>122</red>
                  <green>40</green>
                  <blue>61</blue>
                 </color>
                 <taxonomy>
                  <id provider="uniprot">356255</id>
                  <scientific_name>Xenophrys major</scientific_name>
                  <rank>species</rank>
                 </taxonomy>
                </clade>
                <clade>
                 <color>
                  <red>122</red>
                  <green>40</green>
                  <blue>61</blue>
                 </color>
                 <taxonomy>
                  <id provider="uniprot">356255</id>
                  <scientific_name>Xenophrys major</scientific_name>
                  <rank>species</rank>
                 </taxonomy>
                </clade>
               </clade>
               <clade>
                <color>
                 <red>122</red>
                 <green>40</green>
                 <blue>61</blue>
                </color>
                <taxonomy>
                 <id provider="uniprot">233775</id>
                 <scientific_name>Brachytarsophrys feae</scientific_name>
                 <common_name>Kakhien Hills spadefoot toad</common_name>
                 <rank>species</rank>
                </taxonomy>
               </clade>
              </clade>
              <clade>
               <color>
                <red>122</red>
                <green>40</green>
                <blue>61</blue>
               </color>
               <clade>
                <color>
                 <red>122</red>
                 <green>40</green>
                 <blue>61</blue>
                </color>
                <taxonomy>
                 <id provider="uniprot">377254</id>
                 <scientific_name>Megophrys nasuta</scientific_name>
                 <common_name>Malayan horned frog</common_name>
                 <rank>species</rank>
                </taxonomy>
               </clade>
               <clade>
                <color>
                 <red>122</red>
                 <green>40</green>
                 <blue>61</blue>
                </color>
                <taxonomy>
                 <id provider="uniprot">283217</id>
                 <scientific_name>Ophryophryne microstoma</scientific_name>
                 <common_name>narrow-mouthed horned toad</common_name>
                 <rank>species</rank>
                </taxonomy>
               </clade>
              </clade>
             </clade>
             <clade>
              <color>
               <red>122</red>
               <green>40</green>
               <blue>61</blue>
              </color>
              <clade>
               <color>
                <red>122</red>
                <green>40</green>
                <blue>61</blue>
               </color>
               <taxonomy>
                <id provider="uniprot">161698</id>
                <scientific_name>Leptobrachium chapaense</scientific_name>
                <common_name>Chapa spadefoot toad</common_name>
                <rank>species</rank>
               </taxonomy>
              </clade>
              <clade>
               <color>
                <red>122</red>
                <green>40</green>
                <blue>61</blue>
               </color>
               <taxonomy>
                <id provider="uniprot">164310</id>
                <scientific_name>Leptolalax pelodytoides</scientific_name>
                <common_name>Thao Asian toad</common_name>
                <rank>species</rank>
               </taxonomy>
              </clade>
             </clade>
            </clade>
            <clade>
             <color>
              <red>153</red>
              <green>40</green>
              <blue>112</blue>
             </color>
             <taxonomy>
              <id provider="uniprot">61615</id>
              <scientific_name>Pelobates</scientific_name>
              <rank>genus</rank>
             </taxonomy>
             <clade>
              <color>
               <red>153</red>
               <green>40</green>
               <blue>112</blue>
              </color>
              <taxonomy>
               <id provider="uniprot">61616</id>
               <scientific_name>Pelobates cultripes</scientific_name>
               <common_name>western spadefoot toad</common_name>
               <rank>species</rank>
              </taxonomy>
             </clade>
             <clade>
              <color>
               <red>153</red>
               <green>40</green>
               <blue>112</blue>
              </color>
              <taxonomy>
               <id provider="uniprot">191477</id>
               <scientific_name>Pelobates fuscus</scientific_name>
               <common_name>common spadefoot toad</common_name>
               <rank>species</rank>
              </taxonomy>
             </clade>
            </clade>
           </clade>
           <clade>
            <color>
             <red>153</red>
             <green>40</green>
             <blue>112</blue>
            </color>
            <taxonomy>
             <id provider="uniprot">8432</id>
             <scientific_name>Pelobatidae</scientific_name>
             <common_name>spadefoot toads</common_name>
             <rank>family</rank>
            </taxonomy>
            <clade>
             <color>
              <red>153</red>
              <green>40</green>
              <blue>112</blue>
             </color>
             <taxonomy>
              <id provider="uniprot">85089</id>
              <scientific_name>Scaphiopus couchii</scientific_name>
              <common_name>Couch&apos;s spadefoot toad</common_name>
              <rank>species</rank>
             </taxonomy>
            </clade>
            <clade>
             <color>
              <red>153</red>
              <green>40</green>
              <blue>112</blue>
             </color>
             <taxonomy>
              <id provider="uniprot">228670</id>
              <scientific_name>Spea hammondii</scientific_name>
              <common_name>western spadefoot toad</common_name>
              <rank>species</rank>
             </taxonomy>
            </clade>
           </clade>
          </clade>
         </clade>
         <clade>
          <clade>
           <color>
            <red>10</red>
            <green>142</green>
            <blue>122</blue>
           </color>
           <taxonomy>
            <id provider="uniprot">8344</id>
            <scientific_name>Bombina</scientific_name>
            <common_name>firebellied toads</common_name>
            <rank>genus</rank>
           </taxonomy>
           <clade>
            <color>
             <red>10</red>
             <green>142</green>
             <blue>122</blue>
            </color>
            <clade>
             <color>
              <red>10</red>
              <green>142</green>
              <blue>122</blue>
             </color>
             <clade>
              <color>
               <red>10</red>
               <green>142</green>
               <blue>122</blue>
              </color>
              <taxonomy>
               <id provider="uniprot">8345</id>
               <code>BOMBO</code>
               <scientific_name>Bombina bombina</scientific_name>
               <common_name>Fire-bellied toad</common_name>
               <rank>species</rank>
              </taxonomy>
             </clade>
             <clade>
              <color>
               <red>10</red>
               <green>142</green>
               <blue>122</blue>
              </color>
              <taxonomy>
               <id provider="uniprot">8348</id>
               <code>BOMVA</code>
               <scientific_name>Bombina variegata</scientific_name>
               <common_name>Yellow-bellied toad</common_name>
               <rank>species</rank>
              </taxonomy>
             </clade>
            </clade>
            <clade>
             <color>
              <red>10</red>
              <green>142</green>
              <blue>122</blue>
             </color>
             <taxonomy>
              <id provider="uniprot">8346</id>
              <code>BOMOR</code>
              <scientific_name>Bombina orientalis</scientific_name>
              <common_name>Oriental fire-bellied toad</common_name>
              <rank>species</rank>
             </taxonomy>
            </clade>
           </clade>
           <clade>
            <color>
             <red>10</red>
             <green>142</green>
             <blue>122</blue>
            </color>
            <taxonomy>
             <id provider="uniprot">356193</id>
             <scientific_name>Bombina microdeladigitora</scientific_name>
             <common_name>Hubei firebelly toad</common_name>
             <rank>species</rank>
            </taxonomy>
           </clade>
          </clade>
          <clade>
           <color>
            <red>0</red>
            <green>112</green>
            <blue>244</blue>
           </color>
           <taxonomy>
            <id provider="uniprot">8343</id>
            <scientific_name>Alytidae</scientific_name>
            <common_name>discoglossid toads</common_name>
            <rank>family</rank>
           </taxonomy>
           <clade>
            <color>
             <red>0</red>
             <green>112</green>
             <blue>244</blue>
            </color>
            <taxonomy>
             <id provider="uniprot">8350</id>
             <scientific_name>Discoglossus</scientific_name>
             <rank>genus</rank>
            </taxonomy>
            <clade>
             <color>
              <red>0</red>
              <green>112</green>
              <blue>244</blue>
             </color>
             <taxonomy>
              <id provider="uniprot">97956</id>
              <scientific_name>Discoglossus galganoi</scientific_name>
              <rank>species</rank>
             </taxonomy>
            </clade>
            <clade>
             <color>
              <red>0</red>
              <green>112</green>
              <blue>244</blue>
             </color>
             <taxonomy>
              <id provider="uniprot">8351</id>
              <scientific_name>Discoglossus pictus</scientific_name>
              <common_name>painted frog</common_name>
              <rank>species</rank>
             </taxonomy>
            </clade>
           </clade>
           <clade>
            <color>
             <red>0</red>
             <green>112</green>
             <blue>244</blue>
            </color>
            <taxonomy>
             <id provider="uniprot">8443</id>
             <code>ALYOB</code>
             <scientific_name>Alytes obstetricans</scientific_name>
             <common_name>Common midwife toad</common_name>
             <synonym>Bufo obstetricans</synonym>
             <rank>species</rank>
            </taxonomy>
           </clade>
          </clade>
         </clade>
        </clade>
        <clade>
         <taxonomy>
          <id provider="uniprot">30319</id>
          <scientific_name>Pipoidea</scientific_name>
          <rank>superfamily</rank>
         </taxonomy>
         <clade>
          <color>
           <red>153</red>
           <green>81</green>
           <blue>153</blue>
          </color>
          <taxonomy>
           <id provider="uniprot">8352</id>
           <scientific_name>Pipidae</scientific_name>
           <rank>family</rank>
          </taxonomy>
          <clade>
           <color>
            <red>153</red>
            <green>81</green>
            <blue>153</blue>
           </color>
           <clade>
            <color>
             <red>153</red>
             <green>81</green>
             <blue>153</blue>
            </color>
            <taxonomy>
             <id provider="uniprot">262014</id>
             <scientific_name>Xenopus</scientific_name>
             <rank>subgenus</rank>
            </taxonomy>
            <clade>
             <color>
              <red>153</red>
              <green>81</green>
              <blue>153</blue>
             </color>
             <taxonomy>
              <id provider="uniprot">228608</id>
              <scientific_name>Xenopus gilli</scientific_name>
              <common_name>Cape clawed frog</common_name>
              <rank>species</rank>
             </taxonomy>
            </clade>
            <clade>
             <color>
              <red>153</red>
              <green>81</green>
              <blue>153</blue>
             </color>
             <taxonomy>
              <id provider="uniprot">8355</id>
              <code>XENLA</code>
              <scientific_name>Xenopus laevis</scientific_name>
              <common_name>African clawed frog</common_name>
              <rank>species</rank>
             </taxonomy>
            </clade>
           </clade>
           <clade>
            <color>
             <red>153</red>
             <green>81</green>
             <blue>153</blue>
            </color>
            <taxonomy>
             <id provider="uniprot">191479</id>
             <scientific_name>Pipa</scientific_name>
             <rank>genus</rank>
            </taxonomy>
            <clade>
             <color>
              <red>153</red>
              <green>81</green>
              <blue>153</blue>
             </color>
             <taxonomy>
              <id provider="uniprot">191480</id>
              <scientific_name>Pipa carvalhoi</scientific_name>
              <common_name>Carvalho&apos;s Surinam toad</common_name>
              <rank>species</rank>
             </taxonomy>
            </clade>
            <clade>
             <color>
              <red>153</red>
              <green>81</green>
              <blue>153</blue>
             </color>
             <taxonomy>
              <id provider="uniprot">251750</id>
              <scientific_name>Pipa pipa</scientific_name>
              <rank>species</rank>
             </taxonomy>
            </clade>
           </clade>
          </clade>
          <clade>
           <color>
            <red>153</red>
            <green>81</green>
            <blue>153</blue>
           </color>
           <taxonomy>
            <id provider="uniprot">247094</id>
            <scientific_name>Hymenochirus boettgeri</scientific_name>
            <common_name>Congo dwarf clawed frog</common_name>
            <rank>species</rank>
           </taxonomy>
          </clade>
         </clade>
         <clade>
          <color>
           <red>173</red>
           <green>71</green>
           <blue>81</blue>
          </color>
          <taxonomy>
           <id provider="uniprot">43566</id>
           <scientific_name>Rhinophrynus dorsalis</scientific_name>
           <common_name>Mexican burrowing toad</common_name>
           <rank>species</rank>
          </taxonomy>
         </clade>
        </clade>
       </clade>
       <clade>
        <clade>
         <color>
          <red>112</red>
          <green>40</green>
          <blue>81</blue>
         </color>
         <taxonomy>
          <id provider="uniprot">43507</id>
          <scientific_name>Leiopelma</scientific_name>
          <rank>genus</rank>
         </taxonomy>
         <clade>
          <color>
           <red>112</red>
           <green>40</green>
           <blue>81</blue>
          </color>
          <taxonomy>
           <id provider="uniprot">118230</id>
           <code>LEIAR</code>
           <scientific_name>Leiopelma archeyi</scientific_name>
           <common_name>Archey&apos;s frog</common_name>
           <rank>species</rank>
          </taxonomy>
         </clade>
         <clade>
          <color>
           <red>112</red>
           <green>40</green>
           <blue>81</blue>
          </color>
          <taxonomy>
           <id provider="uniprot">51644</id>
           <code>LEIHO</code>
           <scientific_name>Leiopelma hochstetteri</scientific_name>
           <common_name>Hochstetter&apos;s frog</common_name>
           <rank>species</rank>
          </taxonomy>
         </clade>
        </clade>
        <clade>
         <color>
          <red>0</red>
          <green>183</green>
          <blue>20</blue>
         </color>
         <taxonomy>
          <id provider="uniprot">8439</id>
          <code>ASCTR</code>
          <scientific_name>Ascaphus truei</scientific_name>
          <common_name>Coastal tailed frog</common_name>
          <rank>species</rank>
         </taxonomy>
        </clade>
       </clade>
      </clade>
      <clade>
       <taxonomy>
        <id provider="uniprot">8293</id>
        <scientific_name>Caudata</scientific_name>
        <rank>order</rank>
       </taxonomy>
       <clade>
        <clade>
         <taxonomy>
          <id provider="uniprot">30367</id>
          <scientific_name>Salamandroidea</scientific_name>
          <rank>superfamily</rank>
         </taxonomy>
         <clade>
          <clade>
           <color>
            <red>153</red>
            <green>112</green>
            <blue>40</blue>
           </color>
           <taxonomy>
            <id provider="uniprot">8332</id>
            <scientific_name>Plethodontidae</scientific_name>
            <common_name>lungless salamanders</common_name>
            <rank>family</rank>
           </taxonomy>
           <clade>
            <color>
             <red>153</red>
             <green>112</green>
             <blue>40</blue>
            </color>
            <taxonomy>
             <id provider="uniprot">698026</id>
             <scientific_name>Hemidactyliinae</scientific_name>
             <rank>subfamily</rank>
            </taxonomy>
            <clade>
             <color>
              <red>153</red>
              <green>112</green>
              <blue>40</blue>
             </color>
             <clade>
              <color>
               <red>153</red>
               <green>112</green>
               <blue>40</blue>
              </color>
              <clade>
               <color>
                <red>153</red>
                <green>112</green>
                <blue>40</blue>
               </color>
               <clade>
                <color>
                 <red>153</red>
                 <green>112</green>
                 <blue>40</blue>
                </color>
                <clade>
                 <color>
                  <red>153</red>
                  <green>112</green>
                  <blue>40</blue>
                 </color>
                 <clade>
                  <color>
                   <red>153</red>
                   <green>112</green>
                   <blue>40</blue>
                  </color>
                  <taxonomy>
                   <id provider="uniprot">164020</id>
                   <scientific_name>Lineatriton lineolus</scientific_name>
                   <rank>species</rank>
                  </taxonomy>
                 </clade>
                 <clade>
                  <color>
                   <red>153</red>
                   <green>112</green>
                   <blue>40</blue>
                  </color>
                  <taxonomy>
                   <id provider="uniprot">187959</id>
                   <scientific_name>Pseudoeurycea conanti</scientific_name>
                   <common_name>Conant&apos;s false brook salamander</common_name>
                   <rank>species</rank>
                  </taxonomy>
                 </clade>
                </clade>
                <clade>
                 <color>
                  <red>153</red>
                  <green>112</green>
                  <blue>40</blue>
                 </color>
                 <taxonomy>
                  <id provider="uniprot">187952</id>
                  <scientific_name>Ixalotriton niger</scientific_name>
                  <common_name>black jumping salamander</common_name>
                  <rank>species</rank>
                 </taxonomy>
                </clade>
               </clade>
               <clade>
                <color>
                 <red>153</red>
                 <green>112</green>
                 <blue>40</blue>
                </color>
                <clade>
                 <color>
                  <red>153</red>
                  <green>112</green>
                  <blue>40</blue>
                 </color>
                 <taxonomy>
                  <id provider="uniprot">266518</id>
                  <scientific_name>Bolitoglossa rufescens</scientific_name>
                  <rank>species</rank>
                 </taxonomy>
                </clade>
                <clade>
                 <color>
                  <red>153</red>
                  <green>112</green>
                  <blue>40</blue>
                 </color>
                 <taxonomy>
                  <id provider="uniprot">187954</id>
                  <scientific_name>Parvimolge townsendi</scientific_name>
                  <common_name>Townsend&apos;s dwarf salamander</common_name>
                  <rank>species</rank>
                 </taxonomy>
                </clade>
               </clade>
              </clade>
              <clade>
               <color>
                <red>153</red>
                <green>112</green>
                <blue>40</blue>
               </color>
               <clade>
                <color>
                 <red>153</red>
                 <green>112</green>
                 <blue>40</blue>
                </color>
                <clade>
                 <color>
                  <red>153</red>
                  <green>112</green>
                  <blue>40</blue>
                 </color>
                 <clade>
                  <color>
                   <red>153</red>
                   <green>112</green>
                   <blue>40</blue>
                  </color>
                  <taxonomy>
                   <id provider="uniprot">107973</id>
                   <scientific_name>Cryptotriton alvarezdeltoroi</scientific_name>
                   <common_name>Alvarez del Toro&apos;s salamander</common_name>
                   <rank>species</rank>
                  </taxonomy>
                 </clade>
                 <clade>
                  <color>
                   <red>153</red>
                   <green>112</green>
                   <blue>40</blue>
                  </color>
                  <taxonomy>
                   <id provider="uniprot">107966</id>
                   <scientific_name>Dendrotriton rabbi</scientific_name>
                   <common_name>Guatemalan bromeliad salamander</common_name>
                   <rank>species</rank>
                  </taxonomy>
                 </clade>
                </clade>
                <clade>
                 <color>
                  <red>153</red>
                  <green>112</green>
                  <blue>40</blue>
                 </color>
                 <taxonomy>
                  <id provider="uniprot">107996</id>
                  <scientific_name>Oedipina uniformis</scientific_name>
                  <rank>species</rank>
                 </taxonomy>
                </clade>
               </clade>
               <clade>
                <color>
                 <red>153</red>
                 <green>112</green>
                 <blue>40</blue>
                </color>
                <taxonomy>
                 <id provider="uniprot">107968</id>
                 <scientific_name>Nototriton abscondens</scientific_name>
                 <rank>species</rank>
                </taxonomy>
               </clade>
              </clade>
             </clade>
             <clade>
              <color>
               <red>153</red>
               <green>112</green>
               <blue>40</blue>
              </color>
              <clade>
               <color>
                <red>153</red>
                <green>112</green>
                <blue>40</blue>
               </color>
               <taxonomy>
                <id provider="uniprot">52111</id>
                <scientific_name>Eurycea wilderae</scientific_name>
                <rank>species</rank>
               </taxonomy>
              </clade>
              <clade>
               <color>
                <red>153</red>
                <green>112</green>
                <blue>40</blue>
               </color>
               <taxonomy>
                <id provider="uniprot">134760</id>
                <scientific_name>Gyrinophilus porphyriticus</scientific_name>
                <common_name>spring salamander</common_name>
                <rank>species</rank>
               </taxonomy>
              </clade>
             </clade>
            </clade>
            <clade>
             <color>
              <red>153</red>
              <green>112</green>
              <blue>40</blue>
             </color>
             <taxonomy>
              <id provider="uniprot">159185</id>
              <code>BATAT</code>
              <scientific_name>Batrachoseps attenuatus</scientific_name>
              <common_name>California slender salamander</common_name>
              <rank>species</rank>
             </taxonomy>
            </clade>
           </clade>
           <clade>
            <color>
             <red>153</red>
             <green>112</green>
             <blue>40</blue>
            </color>
            <taxonomy>
             <id provider="uniprot">269181</id>
             <scientific_name>Plethodontinae</scientific_name>
             <rank>subfamily</rank>
            </taxonomy>
            <clade>
             <color>
              <red>153</red>
              <green>112</green>
              <blue>40</blue>
             </color>
             <clade>
              <color>
               <red>153</red>
               <green>112</green>
               <blue>40</blue>
              </color>
              <clade>
               <color>
                <red>153</red>
                <green>112</green>
                <blue>40</blue>
               </color>
               <clade>
                <color>
                 <red>153</red>
                 <green>112</green>
                 <blue>40</blue>
                </color>
                <clade>
                 <color>
                  <red>153</red>
                  <green>112</green>
                  <blue>40</blue>
                 </color>
                 <taxonomy>
                  <id provider="uniprot">57556</id>
                  <scientific_name>Hydromantes platycephalus</scientific_name>
                  <common_name>Mount Lyell salamander</common_name>
                  <rank>species</rank>
                 </taxonomy>
                </clade>
                <clade>
                 <color>
                  <red>153</red>
                  <green>112</green>
                  <blue>40</blue>
                 </color>
                 <taxonomy>
                  <id provider="uniprot">52110</id>
                  <scientific_name>Phaeognathus hubrichti</scientific_name>
                  <common_name>Red Hills salamander</common_name>
                  <rank>species</rank>
                 </taxonomy>
                </clade>
               </clade>
               <clade>
                <color>
                 <red>153</red>
                 <green>112</green>
                 <blue>40</blue>
                </color>
                <taxonomy>
                 <id provider="uniprot">43045</id>
                 <scientific_name>Desmognathus</scientific_name>
                 <common_name>dusky salamanders</common_name>
                 <rank>genus</rank>
                </taxonomy>
                <clade>
                 <color>
                  <red>153</red>
                  <green>112</green>
                  <blue>40</blue>
                 </color>
                 <taxonomy>
                  <id provider="uniprot">52105</id>
                  <scientific_name>Desmognathus quadramaculatus</scientific_name>
                  <common_name>black-bellied salamander</common_name>
                  <rank>species</rank>
                 </taxonomy>
                </clade>
                <clade>
                 <color>
                  <red>153</red>
                  <green>112</green>
                  <blue>40</blue>
                 </color>
                 <taxonomy>
                  <id provider="uniprot">52108</id>
                  <scientific_name>Desmognathus wrighti</scientific_name>
                  <common_name>pygmy salamander</common_name>
                  <rank>species</rank>
                 </taxonomy>
                </clade>
               </clade>
              </clade>
              <clade>
               <color>
                <red>153</red>
                <green>112</green>
                <blue>40</blue>
               </color>
               <taxonomy>
                <id provider="uniprot">154580</id>
                <scientific_name>Aneides hardii</scientific_name>
                <common_name>Sacramento mountain salamander</common_name>
                <rank>species</rank>
               </taxonomy>
              </clade>
             </clade>
             <clade>
              <color>
               <red>153</red>
               <green>112</green>
               <blue>40</blue>
              </color>
              <clade>
               <color>
                <red>153</red>
                <green>112</green>
                <blue>40</blue>
               </color>
               <taxonomy>
                <id provider="uniprot">57550</id>
                <scientific_name>Ensatina eschscholtzii</scientific_name>
                <common_name>common Ensatina</common_name>
                <rank>species</rank>
               </taxonomy>
              </clade>
              <clade>
               <color>
                <red>153</red>
                <green>112</green>
                <blue>40</blue>
               </color>
               <taxonomy>
                <id provider="uniprot">8336</id>
                <code>PLEJO</code>
                <scientific_name>Plethodon jordani</scientific_name>
                <common_name>Jordan&apos;s salamander</common_name>
                <rank>species</rank>
               </taxonomy>
              </clade>
             </clade>
            </clade>
            <clade>
             <color>
              <red>153</red>
              <green>112</green>
              <blue>40</blue>
             </color>
             <taxonomy>
              <id provider="uniprot">154581</id>
              <scientific_name>Plethodon dunni</scientific_name>
              <common_name>western tan-backed salamander</common_name>
              <rank>species</rank>
             </taxonomy>
            </clade>
           </clade>
          </clade>
          <clade>
           <color>
            <red>0</red>
            <green>122</green>
            <blue>153</blue>
           </color>
           <taxonomy>
            <id provider="uniprot">8313</id>
            <scientific_name>Amphiuma tridactylum</scientific_name>
            <common_name>three-toed salamander</common_name>
            <rank>species</rank>
           </taxonomy>
          </clade>
         </clade>
         <clade>
          <color>
           <red>173</red>
           <green>71</green>
           <blue>244</blue>
          </color>
          <taxonomy>
           <id provider="uniprot">307116</id>
           <scientific_name>Rhyacotriton cascadae</scientific_name>
           <common_name>Cascade torrent salamander</common_name>
           <rank>species</rank>
          </taxonomy>
         </clade>
        </clade>
        <clade>
         <clade>
          <taxonomy>
           <id provider="uniprot">30367</id>
           <scientific_name>Salamandroidea</scientific_name>
           <rank>superfamily</rank>
          </taxonomy>
          <clade>
           <color>
            <red>183</red>
            <green>0</green>
            <blue>112</blue>
           </color>
           <taxonomy>
            <id provider="uniprot">8314</id>
            <scientific_name>Salamandridae</scientific_name>
            <common_name>newts</common_name>
            <rank>family</rank>
           </taxonomy>
           <clade>
            <color>
             <red>183</red>
             <green>0</green>
             <blue>112</blue>
            </color>
            <taxonomy>
             <id provider="uniprot">1331674</id>
             <scientific_name>Pleurodelinae</scientific_name>
             <rank>subfamily</rank>
            </taxonomy>
            <clade>
             <color>
              <red>183</red>
              <green>0</green>
              <blue>112</blue>
             </color>
             <clade>
              <color>
               <red>183</red>
               <green>0</green>
               <blue>112</blue>
              </color>
              <taxonomy>
               <id provider="uniprot">213851</id>
               <scientific_name>Neurergus crocatus</scientific_name>
               <common_name>Lake Urmia newt</common_name>
               <rank>species</rank>
              </taxonomy>
             </clade>
             <clade>
              <color>
               <red>183</red>
               <green>0</green>
               <blue>112</blue>
              </color>
              <taxonomy>
               <id provider="uniprot">377299</id>
               <scientific_name>Pachytriton brevipes</scientific_name>
               <common_name>black-spotted stout newt</common_name>
               <rank>species</rank>
              </taxonomy>
             </clade>
            </clade>
            <clade>
             <color>
              <red>183</red>
              <green>0</green>
              <blue>112</blue>
             </color>
             <clade>
              <color>
               <red>183</red>
               <green>0</green>
               <blue>112</blue>
              </color>
              <taxonomy>
               <id provider="uniprot">8319</id>
               <code>PLEWA</code>
               <scientific_name>Pleurodeles waltl</scientific_name>
               <common_name>Iberian ribbed newt</common_name>
               <rank>species</rank>
              </taxonomy>
             </clade>
             <clade>
              <color>
               <red>183</red>
               <green>0</green>
               <blue>112</blue>
              </color>
              <taxonomy>
               <id provider="uniprot">356254</id>
               <scientific_name>Tylototriton shanjing</scientific_name>
               <rank>species</rank>
              </taxonomy>
             </clade>
            </clade>
           </clade>
           <clade>
            <color>
             <red>183</red>
             <green>0</green>
             <blue>112</blue>
            </color>
            <taxonomy>
             <id provider="uniprot">57571</id>
             <code>SALSL</code>
             <scientific_name>Salamandra salamandra</scientific_name>
             <common_name>European fire salamander</common_name>
             <rank>species</rank>
            </taxonomy>
           </clade>
          </clade>
          <clade>
           <clade>
            <color>
             <red>0</red>
             <green>122</green>
             <blue>10</blue>
            </color>
            <taxonomy>
             <id provider="uniprot">8295</id>
             <scientific_name>Ambystoma</scientific_name>
             <common_name>mole salamanders</common_name>
             <rank>genus</rank>
            </taxonomy>
            <clade>
             <color>
              <red>0</red>
              <green>122</green>
              <blue>10</blue>
             </color>
             <clade>
              <color>
               <red>0</red>
               <green>122</green>
               <blue>10</blue>
              </color>
              <taxonomy>
               <id provider="uniprot">8296</id>
               <code>AMBME</code>
               <scientific_name>Ambystoma mexicanum</scientific_name>
               <common_name>Axolotl</common_name>
               <rank>species</rank>
              </taxonomy>
             </clade>
             <clade>
              <color>
               <red>0</red>
               <green>122</green>
               <blue>10</blue>
              </color>
              <taxonomy>
               <id provider="uniprot">8305</id>
               <code>AMBTI</code>
               <scientific_name>Ambystoma tigrinum</scientific_name>
               <common_name>Eastern tiger salamander</common_name>
               <rank>species</rank>
              </taxonomy>
             </clade>
            </clade>
            <clade>
             <color>
              <red>0</red>
              <green>122</green>
              <blue>10</blue>
             </color>
             <taxonomy>
              <id provider="uniprot">43108</id>
              <scientific_name>Ambystoma cingulatum</scientific_name>
              <common_name>flatwoods salamander</common_name>
              <rank>species</rank>
             </taxonomy>
            </clade>
           </clade>
           <clade>
            <color>
             <red>30</red>
             <green>81</green>
             <blue>20</blue>
            </color>
            <taxonomy>
             <id provider="uniprot">43476</id>
             <scientific_name>Dicamptodon</scientific_name>
             <rank>genus</rank>
            </taxonomy>
            <clade>
             <color>
              <red>30</red>
              <green>81</green>
              <blue>20</blue>
             </color>
             <taxonomy>
              <id provider="uniprot">294758</id>
              <code>DICAT</code>
              <scientific_name>Dicamptodon aterrimus</scientific_name>
              <common_name>Idaho giant salamander</common_name>
              <rank>species</rank>
             </taxonomy>
            </clade>
            <clade>
             <color>
              <red>30</red>
              <green>81</green>
              <blue>20</blue>
             </color>
             <taxonomy>
              <id provider="uniprot">94176</id>
              <scientific_name>Dicamptodon tenebrosus</scientific_name>
              <rank>species</rank>
             </taxonomy>
            </clade>
           </clade>
          </clade>
         </clade>
         <clade>
          <clade>
           <color>
            <red>183</red>
            <green>81</green>
            <blue>173</blue>
           </color>
           <taxonomy>
            <id provider="uniprot">8339</id>
            <scientific_name>Sirenidae</scientific_name>
            <common_name>sirens</common_name>
            <rank>family</rank>
           </taxonomy>
           <clade>
            <color>
             <red>183</red>
             <green>81</green>
             <blue>173</blue>
            </color>
            <taxonomy>
             <id provider="uniprot">8340</id>
             <scientific_name>Siren</scientific_name>
             <rank>genus</rank>
            </taxonomy>
            <clade>
             <color>
              <red>183</red>
              <green>81</green>
              <blue>173</blue>
             </color>
             <taxonomy>
              <id provider="uniprot">8341</id>
              <code>SIRIN</code>
              <scientific_name>Siren intermedia</scientific_name>
              <common_name>Lesser siren</common_name>
              <rank>species</rank>
             </taxonomy>
            </clade>
            <clade>
             <color>
              <red>183</red>
              <green>81</green>
              <blue>173</blue>
             </color>
             <taxonomy>
              <id provider="uniprot">307977</id>
              <scientific_name>Siren lacertina</scientific_name>
              <common_name>greater siren</common_name>
              <rank>species</rank>
             </taxonomy>
            </clade>
           </clade>
           <clade>
            <color>
             <red>183</red>
             <green>81</green>
             <blue>173</blue>
            </color>
            <taxonomy>
             <id provider="uniprot">307978</id>
             <code>PSESA</code>
             <scientific_name>Pseudobranchus striatus</scientific_name>
             <common_name>dwarf siren</common_name>
             <synonym>Siren striata</synonym>
             <rank>species</rank>
            </taxonomy>
           </clade>
          </clade>
          <clade>
           <color>
            <red>153</red>
            <green>173</green>
            <blue>142</blue>
           </color>
           <taxonomy>
            <id provider="uniprot">42756</id>
            <scientific_name>Necturus</scientific_name>
            <rank>genus</rank>
           </taxonomy>
           <clade>
            <color>
             <red>153</red>
             <green>173</green>
             <blue>142</blue>
            </color>
            <taxonomy>
             <id provider="uniprot">43532</id>
             <scientific_name>Necturus alabamensis</scientific_name>
             <common_name>Alabama waterdog</common_name>
             <rank>species</rank>
            </taxonomy>
           </clade>
           <clade>
            <color>
             <red>153</red>
             <green>173</green>
             <blue>142</blue>
            </color>
            <taxonomy>
             <id provider="uniprot">42757</id>
             <code>NECMA</code>
             <scientific_name>Necturus maculosus</scientific_name>
             <common_name>Mudpuppy</common_name>
             <synonym>Waterdog</synonym>
             <rank>species</rank>
            </taxonomy>
           </clade>
          </clade>
         </clade>
        </clade>
       </clade>
       <clade>
        <taxonomy>
         <id provider="uniprot">30364</id>
         <scientific_name>Cryptobranchoidea</scientific_name>
         <rank>superfamily</rank>
        </taxonomy>
        <clade>
         <color>
          <red>20</red>
          <green>173</green>
          <blue>244</blue>
         </color>
         <taxonomy>
          <id provider="uniprot">30365</id>
          <scientific_name>Cryptobranchidae</scientific_name>
          <common_name>hellbenders</common_name>
          <rank>family</rank>
         </taxonomy>
         <clade>
          <color>
           <red>20</red>
           <green>173</green>
           <blue>244</blue>
          </color>
          <taxonomy>
           <id provider="uniprot">141261</id>
           <scientific_name>Andrias</scientific_name>
           <rank>genus</rank>
          </taxonomy>
          <clade>
           <color>
            <red>20</red>
            <green>173</green>
            <blue>244</blue>
           </color>
           <taxonomy>
            <id provider="uniprot">141262</id>
            <code>ANDDA</code>
            <scientific_name>Andrias davidianus</scientific_name>
            <common_name>Chinese giant salamander</common_name>
            <rank>species</rank>
           </taxonomy>
          </clade>
          <clade>
           <color>
            <red>20</red>
            <green>173</green>
            <blue>244</blue>
           </color>
           <taxonomy>
            <id provider="uniprot">166789</id>
            <code>ANDJA</code>
            <scientific_name>Andrias japonicus</scientific_name>
            <common_name>Japanese giant salamander</common_name>
            <synonym>Triton japonicus</synonym>
            <rank>species</rank>
           </taxonomy>
          </clade>
         </clade>
         <clade>
          <color>
           <red>20</red>
           <green>173</green>
           <blue>244</blue>
          </color>
          <taxonomy>
           <id provider="uniprot">43048</id>
           <code>CRYAE</code>
           <scientific_name>Cryptobranchus alleganiensis</scientific_name>
           <common_name>Hellbender</common_name>
           <synonym>Salamandra alleganiensis</synonym>
           <rank>species</rank>
          </taxonomy>
         </clade>
        </clade>
        <clade>
         <color>
          <red>71</red>
          <green>244</green>
          <blue>132</blue>
         </color>
         <taxonomy>
          <id provider="uniprot">113097</id>
          <code>RANSI</code>
          <scientific_name>Ranodon sibiricus</scientific_name>
          <common_name>Siberian salamander</common_name>
          <rank>species</rank>
         </taxonomy>
        </clade>
       </clade>
      </clade>
     </clade>
     <clade>
      <taxonomy>
       <id provider="uniprot">8445</id>
       <scientific_name>Gymnophiona</scientific_name>
       <rank>order</rank>
      </taxonomy>
      <clade>
       <clade>
        <clade>
         <clade>
          <clade>
           <clade>
            <clade>
             <clade>
              <color>
               <red>81</red>
               <green>132</green>
               <blue>30</blue>
              </color>
              <taxonomy>
               <id provider="uniprot">8450</id>
               <code>HYPRS</code>
               <scientific_name>Hypogeophis rostratus</scientific_name>
               <common_name>Frigate Island caecilian</common_name>
               <rank>species</rank>
              </taxonomy>
             </clade>
             <clade>
              <color>
               <red>183</red>
               <green>81</green>
               <blue>153</blue>
              </color>
              <taxonomy>
               <id provider="uniprot">320581</id>
               <scientific_name>Siphonops hardyi</scientific_name>
               <rank>species</rank>
              </taxonomy>
             </clade>
            </clade>
            <clade>
             <color>
              <red>81</red>
              <green>132</green>
              <blue>30</blue>
             </color>
             <taxonomy>
              <id provider="uniprot">194526</id>
              <code>GEGRA</code>
              <scientific_name>Gegeneophis ramaswamii</scientific_name>
              <common_name>Tenmalai caecilian</common_name>
              <rank>species</rank>
             </taxonomy>
            </clade>
           </clade>
           <clade>
            <clade>
             <clade>
              <taxonomy>
               <id provider="uniprot">377260</id>
               <scientific_name>Dermophis oaxacae</scientific_name>
               <rank>species</rank>
              </taxonomy>
             </clade>
             <clade>
              <taxonomy>
               <id provider="uniprot">260982</id>
               <scientific_name>Schistometopum gregorii</scientific_name>
               <rank>species</rank>
              </taxonomy>
             </clade>
            </clade>
            <clade>
             <taxonomy>
              <id provider="uniprot">260995</id>
              <code>GEOSA</code>
              <scientific_name>Geotrypetes seraphini</scientific_name>
              <common_name>Gaboon caecilian</common_name>
              <rank>species</rank>
             </taxonomy>
            </clade>
           </clade>
          </clade>
          <clade>
           <color>
            <red>183</red>
            <green>20</green>
            <blue>142</blue>
           </color>
           <taxonomy>
            <id provider="uniprot">261001</id>
            <code>SCOVT</code>
            <scientific_name>Scolecomorphus vittatus</scientific_name>
            <common_name>Banded caecilian</common_name>
            <rank>species</rank>
           </taxonomy>
          </clade>
         </clade>
         <clade>
          <clade>
           <color>
            <red>20</red>
            <green>255</green>
            <blue>40</blue>
           </color>
           <taxonomy>
            <id provider="uniprot">356198</id>
            <scientific_name>Caecilia tentaculata</scientific_name>
            <rank>species</rank>
           </taxonomy>
          </clade>
          <clade>
           <color>
            <red>193</red>
            <green>244</green>
            <blue>153</blue>
           </color>
           <taxonomy>
            <id provider="uniprot">8456</id>
            <code>TYPNA</code>
            <scientific_name>Typhlonectes natans</scientific_name>
            <common_name>Rubber eel</common_name>
            <rank>species</rank>
           </taxonomy>
          </clade>
         </clade>
        </clade>
        <clade>
         <color>
          <red>71</red>
          <green>40</green>
          <blue>173</blue>
         </color>
         <taxonomy>
          <id provider="uniprot">1277736</id>
          <scientific_name>Herpelidae</scientific_name>
          <rank>family</rank>
         </taxonomy>
         <clade>
          <color>
           <red>71</red>
           <green>40</green>
           <blue>173</blue>
          </color>
          <taxonomy>
           <id provider="uniprot">356194</id>
           <scientific_name>Boulengerula uluguruensis</scientific_name>
           <common_name>Uluguru pink caecilian</common_name>
           <rank>species</rank>
          </taxonomy>
         </clade>
         <clade>
          <color>
           <red>71</red>
           <green>40</green>
           <blue>173</blue>
          </color>
          <taxonomy>
           <id provider="uniprot">118254</id>
           <code>HERSQ</code>
           <scientific_name>Herpele squalostoma</scientific_name>
           <common_name>Congo caecilian</common_name>
           <synonym>Caecilia squalostoma</synonym>
           <rank>species</rank>
          </taxonomy>
         </clade>
        </clade>
       </clade>
       <clade>
        <color>
         <red>81</red>
         <green>20</green>
         <blue>71</blue>
        </color>
        <taxonomy>
         <id provider="uniprot">194402</id>
         <scientific_name>Uraeotyphlus narayani</scientific_name>
         <common_name>Kannan caecilian</common_name>
         <rank>species</rank>
        </taxonomy>
       </clade>
      </clade>
      <clade>
       <color>
        <red>173</red>
        <green>71</green>
        <blue>81</blue>
       </color>
       <taxonomy>
        <id provider="uniprot">194408</id>
        <code>RHIBI</code>
        <scientific_name>Rhinatrema bivittatum</scientific_name>
        <common_name>two-lined caecilian</common_name>
        <synonym>Coecilia bivittatum</synonym>
        <rank>species</rank>
       </taxonomy>
      </clade>
     </clade>
    </clade>
    <clade>
     <clade>
      <clade>
       <taxonomy>
        <id provider="uniprot">8459</id>
        <scientific_name>Testudines</scientific_name>
        <common_name>turtles</common_name>
        <rank>order</rank>
       </taxonomy>
       <clade>
        <color>
         <red>20</red>
         <green>71</green>
         <blue>40</blue>
        </color>
        <taxonomy>
         <id provider="uniprot">8475</id>
         <code>CHESE</code>
         <scientific_name>Chelydra serpentina</scientific_name>
         <common_name>Snapping turtle</common_name>
         <synonym>Testudo serpentina</synonym>
         <rank>species</rank>
        </taxonomy>
       </clade>
       <clade>
        <color>
         <red>153</red>
         <green>40</green>
         <blue>112</blue>
        </color>
        <taxonomy>
         <id provider="uniprot">44522</id>
         <code>PELSU</code>
         <scientific_name>Pelomedusa subrufa</scientific_name>
         <common_name>African side-necked turtle</common_name>
         <rank>species</rank>
        </taxonomy>
       </clade>
      </clade>
      <clade>
       <clade>
        <color>
         <red>0</red>
         <green>112</green>
         <blue>112</blue>
        </color>
        <taxonomy>
         <id provider="uniprot">38654</id>
         <code>ALLSI</code>
         <scientific_name>Alligator sinensis</scientific_name>
         <common_name>Chinese alligator</common_name>
         <rank>species</rank>
        </taxonomy>
       </clade>
       <clade>
        <color>
         <red>81</red>
         <green>61</green>
         <blue>204</blue>
        </color>
        <taxonomy>
         <id provider="uniprot">8517</id>
         <code>IGUIG</code>
         <scientific_name>Iguana iguana</scientific_name>
         <common_name>Common iguana</common_name>
         <rank>species</rank>
        </taxonomy>
       </clade>
      </clade>
     </clade>
     <clade>
      <color>
       <red>30</red>
       <green>81</green>
       <blue>30</blue>
      </color>
      <taxonomy>
       <id provider="uniprot">9268</id>
       <code>DIDMR</code>
       <scientific_name>Didelphis marsupialis</scientific_name>
       <common_name>Southern opossum</common_name>
       <rank>species</rank>
      </taxonomy>
     </clade>
    </clade>
   </clade>
   <clade>
    <color>
     <red>20</red>
     <green>142</green>
     <blue>40</blue>
    </color>
    <taxonomy>
     <id provider="uniprot">7897</id>
     <code>LATCH</code>
     <scientific_name>Latimeria chalumnae</scientific_name>
     <common_name>West Indian ocean coelacanth</common_name>
     <rank>species</rank>
    </taxonomy>
   </clade>
  </clade>
 </phylogeny>
</phyloxml>
