# Supplementary material for: phylotree.js - a JavaScript library for application development and interactive data visualization in phylogenetics
Source: BMC Bioinformatics. 2018 Jul 25;19:276. doi: 10.1186/s12859-018-2283-2 (PMC6060545; doi:10.1186/s12859-018-2283-2)
Supplement: Supplementary file 1 — Latest release of source code. A zip file of the source code from release 0.1.8. Accessed 4 May 2018. (ZIP 3513 kb) [file 12859_2018_2283_MOESM1_ESM.zip › phylotree.js-0.1.8/examples/phyloxml/convert.py]

from sys import argv
from Bio import Phylo

xml_filename = argv[1] + '.xml'
newick_filename = argv[1] + '.new'

tree = Phylo.read(xml_filename, 'phyloxml')
Phylo.write(tree, newick_filename, 'newick')
