# Supplementary material for: phylotree.js - a JavaScript library for application development and interactive data visualization in phylogenetics
Source: BMC Bioinformatics. 2018 Jul 25;19:276. doi: 10.1186/s12859-018-2283-2 (PMC6060545; doi:10.1186/s12859-018-2283-2)
Supplement: Supplementary file 1 — Latest release of source code. A zip file of the source code from release 0.1.8. Accessed 4 May 2018. (ZIP 3513 kb) [file 12859_2018_2283_MOESM1_ESM.zip › phylotree.js-0.1.8/examples/phyloxml/hg1001.xml]

<?xml version="1.0" encoding="UTF-8"?>
<phyloxml xmlns:xsi="http://www.w3.org/2001/XMLSchema-instance" xsi:schemaLocation="http://www.phyloxml.org http://www.phyloxml.org/1.20/phyloxml.xsd" xmlns="http://www.phyloxml.org">
 <phylogeny rooted="false" rerootable="true">
  <clade>
   <clade>
    <branch_length>0.172714</branch_length>
    <clade>
     <branch_length>0.069471</branch_length>
     <clade>
      <branch_length>0.131991</branch_length>
      <clade>
       <branch_length>0.075058</branch_length>
       <clade>
        <branch_length>0.013858</branch_length>
        <clade>
         <branch_length>0.040828</branch_length>
         <clade>
          <branch_length>0.052685</branch_length>
          <clade>
           <branch_length>0.047153</branch_length>
           <clade>
            <branch_length>0.014721</branch_length>
            <clade>
             <branch_length>0.030081</branch_length>
             <clade>
              <name>UNKNOWN-AY129396|AAM89279</name>
              <branch_length>0.134535</branch_length>
              <sequence>
               <accession source="unknown">AAM89279</accession>
              </sequence>
              <property ref="vipr:Year" datatype="xsd:string" applies_to="node">1111</property>
              <property ref="vipr:Country" datatype="xsd:string" applies_to="node">-N/A-</property>
              <property ref="vipr:Host" datatype="xsd:string" applies_to="node">Orangutan</property>
             </clade>
             <clade>
              <branch_length>0.075625</branch_length>
              <clade>
               <branch_length>0.016351</branch_length>
               <clade>
                <branch_length>0.030424</branch_length>
                <clade>
                 <name>H1865.1|CEQ43527</name>
                 <branch_length>-0.023638</branch_length>
                 <sequence>
                  <accession source="unknown">CEQ43527</accession>
                 </sequence>
                 <property ref="vipr:Year" datatype="xsd:string" applies_to="node">2014</property>
                 <property ref="vipr:Country" datatype="xsd:string" applies_to="node">Cote dIvoire</property>
                 <property ref="vipr:Host" datatype="xsd:string" applies_to="node">Monkey</property>
                 <property ref="vipr:Region" datatype="xsd:string" applies_to="node">Africa</property>
                </clade>
                <clade>
                 <branch_length>0.00706</branch_length>
                 <clade>
                  <branch_length>0.015545</branch_length>
                  <clade>
                   <name>UNKNOWN-AY608713|AAU13928</name>
                   <branch_length>0.006699</branch_length>
                   <sequence>
                    <accession source="unknown">AAU13928</accession>
                   </sequence>
                   <property ref="vipr:Year" datatype="xsd:string" applies_to="node">1111</property>
                   <property ref="vipr:Country" datatype="xsd:string" applies_to="node">Cameroon</property>
                   <property ref="vipr:Host" datatype="xsd:string" applies_to="node">Monkey</property>
                   <property ref="vipr:Region" datatype="xsd:string" applies_to="node">Africa</property>
                  </clade>
                  <clade>
                   <branch_length>0.0032</branch_length>
                   <clade>
                    <branch_length>0.004725</branch_length>
                    <clade>
                     <name>UNKNOWN-AY728178|AAW55919</name>
                     <branch_length>0.008385</branch_length>
                     <sequence>
                      <accession source="unknown">AAW55919</accession>
                     </sequence>
                     <property ref="vipr:Year" datatype="xsd:string" applies_to="node">1111</property>
                     <property ref="vipr:Country" datatype="xsd:string" applies_to="node">Cameroon</property>
                     <property ref="vipr:Host" datatype="xsd:string" applies_to="node">Monkey</property>
                     <property ref="vipr:Region" datatype="xsd:string" applies_to="node">Africa</property>
                    </clade>
                    <clade>
                     <branch_length>0.011186</branch_length>
                     <clade>
                      <branch_length>0.003869</branch_length>
                      <clade>
                       <branch_length>0.012077</branch_length>
                       <clade>
                        <name>OCOM4-52|AKG51610</name>
                        <branch_length>0.000005</branch_length>
                        <sequence>
                         <accession source="unknown">AKG51610</accession>
                        </sequence>
                        <property ref="vipr:Year" datatype="xsd:string" applies_to="node">1996</property>
                        <property ref="vipr:Country" datatype="xsd:string" applies_to="node">South Africa</property>
                        <property ref="vipr:Host" datatype="xsd:string" applies_to="node">Baboon</property>
                        <property ref="vipr:Region" datatype="xsd:string" applies_to="node">Africa</property>
                       </clade>
                       <clade>
                        <name>OCOM4-52|YP_009137478</name>
                        <branch_length>0.000005</branch_length>
                        <sequence>
                         <accession source="unknown">YP_009137478</accession>
                        </sequence>
                        <property ref="vipr:Year" datatype="xsd:string" applies_to="node">1996</property>
                        <property ref="vipr:Country" datatype="xsd:string" applies_to="node">South Africa</property>
                        <property ref="vipr:Host" datatype="xsd:string" applies_to="node">Baboon</property>
                        <property ref="vipr:Region" datatype="xsd:string" applies_to="node">Africa</property>
                       </clade>
                      </clade>
                      <clade>
                       <name>OCOM4-37|AAK71288</name>
                       <branch_length>0.006914</branch_length>
                       <sequence>
                        <accession source="unknown">AAK71288</accession>
                       </sequence>
                       <property ref="vipr:Year" datatype="xsd:string" applies_to="node">1111</property>
                       <property ref="vipr:Country" datatype="xsd:string" applies_to="node">-N/A-</property>
                       <property ref="vipr:Host" datatype="xsd:string" applies_to="node">Unknown</property>
                      </clade>
                     </clade>
                     <clade>
                      <name>animal Mnd205|AAG39064</name>
                      <branch_length>0.009396</branch_length>
                      <sequence>
                       <accession source="unknown">AAG39064</accession>
                      </sequence>
                      <property ref="vipr:Year" datatype="xsd:string" applies_to="node">1111</property>
                      <property ref="vipr:Country" datatype="xsd:string" applies_to="node">Cameroon</property>
                      <property ref="vipr:Host" datatype="xsd:string" applies_to="node">Monkey</property>
                      <property ref="vipr:Region" datatype="xsd:string" applies_to="node">Africa</property>
                     </clade>
                    </clade>
                   </clade>
                   <clade>
                    <name>OCOM6-2|AAK71289</name>
                    <branch_length>0.010434</branch_length>
                    <sequence>
                     <accession source="unknown">AAK71289</accession>
                    </sequence>
                    <property ref="vipr:Year" datatype="xsd:string" applies_to="node">1111</property>
                    <property ref="vipr:Country" datatype="xsd:string" applies_to="node">-N/A-</property>
                    <property ref="vipr:Host" datatype="xsd:string" applies_to="node">Unknown</property>
                   </clade>
                  </clade>
                 </clade>
                 <clade>
                  <branch_length>0.038996</branch_length>
                  <clade>
                   <name>UNKNOWN-AY129399|AAM89282</name>
                   <branch_length>0.008336</branch_length>
                   <sequence>
                    <accession source="unknown">AAM89282</accession>
                   </sequence>
                   <property ref="vipr:Year" datatype="xsd:string" applies_to="node">1111</property>
                   <property ref="vipr:Country" datatype="xsd:string" applies_to="node">-N/A-</property>
                   <property ref="vipr:Host" datatype="xsd:string" applies_to="node">Monkey</property>
                  </clade>
                  <clade>
                   <branch_length>0.035193</branch_length>
                   <clade>
                    <branch_length>0.006179</branch_length>
                    <clade>
                     <branch_length>0.000174</branch_length>
                     <clade>
                      <branch_length>0.001527</branch_length>
                      <clade>
                       <name>UNKNOWN-AF292066|AAK19170</name>
                       <branch_length>-0.001577</branch_length>
                       <sequence>
                        <accession source="unknown">AAK19170</accession>
                       </sequence>
                       <property ref="vipr:Year" datatype="xsd:string" applies_to="node">1111</property>
                       <property ref="vipr:Country" datatype="xsd:string" applies_to="node">-N/A-</property>
                       <property ref="vipr:Host" datatype="xsd:string" applies_to="node">Monkey</property>
                      </clade>
                      <clade>
                       <branch_length>0.004009</branch_length>
                       <clade>
                        <branch_length>0.007576</branch_length>
                        <clade>
                         <name>2715|YP_004936030</name>
                         <branch_length>-0.003667</branch_length>
                         <sequence>
                          <accession source="unknown">YP_004936030</accession>
                         </sequence>
                         <property ref="vipr:Year" datatype="xsd:string" applies_to="node">1111</property>
                         <property ref="vipr:Country" datatype="xsd:string" applies_to="node">USA</property>
                         <property ref="vipr:Host" datatype="xsd:string" applies_to="node">Monkey</property>
                         <property ref="vipr:Region" datatype="xsd:string" applies_to="node">North America</property>
                        </clade>
                        <clade>
                         <branch_length>0.003672</branch_length>
                         <clade>
                          <name>2715|AEV80365</name>
                          <branch_length>-0.003667</branch_length>
                          <sequence>
                           <accession source="unknown">AEV80365</accession>
                          </sequence>
                          <property ref="vipr:Year" datatype="xsd:string" applies_to="node">1111</property>
                          <property ref="vipr:Country" datatype="xsd:string" applies_to="node">USA</property>
                          <property ref="vipr:Host" datatype="xsd:string" applies_to="node">Monkey</property>
                          <property ref="vipr:Region" datatype="xsd:string" applies_to="node">North America</property>
                         </clade>
                         <clade>
                          <name>Colburn|AEV80601</name>
                          <branch_length>0.018537</branch_length>
                          <sequence>
                           <accession source="unknown">AEV80601</accession>
                          </sequence>
                          <property ref="vipr:Year" datatype="xsd:string" applies_to="node">1111</property>
                          <property ref="vipr:Country" datatype="xsd:string" applies_to="node">USA</property>
                          <property ref="vipr:Host" datatype="xsd:string" applies_to="node">Human</property>
                          <property ref="vipr:Region" datatype="xsd:string" applies_to="node">North America</property>
                         </clade>
                        </clade>
                       </clade>
                       <clade>
                        <name>4915|AEW46232</name>
                        <branch_length>0.008882</branch_length>
                        <sequence>
                         <accession source="unknown">AEW46232</accession>
                        </sequence>
                        <property ref="vipr:Year" datatype="xsd:string" applies_to="node">1957</property>
                        <property ref="vipr:Country" datatype="xsd:string" applies_to="node">USA</property>
                        <property ref="vipr:Host" datatype="xsd:string" applies_to="node">Monkey</property>
                        <property ref="vipr:Region" datatype="xsd:string" applies_to="node">North America</property>
                       </clade>
                      </clade>
                     </clade>
                     <clade>
                      <name>CSG|AAL09159</name>
                      <branch_length>-0.000169</branch_length>
                      <sequence>
                       <accession source="unknown">AAL09159</accession>
                      </sequence>
                      <property ref="vipr:Year" datatype="xsd:string" applies_to="node">1111</property>
                      <property ref="vipr:Country" datatype="xsd:string" applies_to="node">-N/A-</property>
                      <property ref="vipr:Host" datatype="xsd:string" applies_to="node">Monkey</property>
                     </clade>
                    </clade>
                    <clade>
                     <name>UNKNOWN-AY049065|AAL09158</name>
                     <branch_length>-0.000169</branch_length>
                     <sequence>
                      <accession source="unknown">AAL09158</accession>
                     </sequence>
                     <property ref="vipr:Year" datatype="xsd:string" applies_to="node">1111</property>
                     <property ref="vipr:Country" datatype="xsd:string" applies_to="node">-N/A-</property>
                     <property ref="vipr:Host" datatype="xsd:string" applies_to="node">Monkey</property>
                    </clade>
                   </clade>
                   <clade>
                    <name>UNKNOWN-AY117754|AAM75149</name>
                    <branch_length>0.004649</branch_length>
                    <sequence>
                     <accession source="unknown">AAM75149</accession>
                    </sequence>
                    <property ref="vipr:Year" datatype="xsd:string" applies_to="node">1111</property>
                    <property ref="vipr:Country" datatype="xsd:string" applies_to="node">-N/A-</property>
                    <property ref="vipr:Host" datatype="xsd:string" applies_to="node">Unknown</property>
                   </clade>
                  </clade>
                 </clade>
                </clade>
               </clade>
               <clade>
                <branch_length>0.094386</branch_length>
                <clade>
                 <branch_length>0.003922</branch_length>
                 <clade>
                  <branch_length>0.000343</branch_length>
                  <clade>
                   <name>Ottawa|AEQ32165</name>
                   <branch_length>0.000363</branch_length>
                   <sequence>
                    <accession source="unknown">AEQ32165</accession>
                   </sequence>
                   <property ref="vipr:Year" datatype="xsd:string" applies_to="node">2008</property>
                   <property ref="vipr:Country" datatype="xsd:string" applies_to="node">Canada</property>
                   <property ref="vipr:Host" datatype="xsd:string" applies_to="node">Macaque</property>
                   <property ref="vipr:Region" datatype="xsd:string" applies_to="node">North America</property>
                  </clade>
                  <clade>
                   <name>Mauritius|AKT72642</name>
                   <branch_length>0.000609</branch_length>
                   <sequence>
                    <accession source="unknown">AKT72642</accession>
                   </sequence>
                   <property ref="vipr:Year" datatype="xsd:string" applies_to="node">2009</property>
                   <property ref="vipr:Country" datatype="xsd:string" applies_to="node">Canada</property>
                   <property ref="vipr:Host" datatype="xsd:string" applies_to="node">Unknown</property>
                   <property ref="vipr:Region" datatype="xsd:string" applies_to="node">North America</property>
                  </clade>
                 </clade>
                 <clade>
                  <name>UNKNOWN-AY728171|AAW55912</name>
                  <branch_length>0.000509</branch_length>
                  <sequence>
                   <accession source="unknown">AAW55912</accession>
                  </sequence>
                  <property ref="vipr:Year" datatype="xsd:string" applies_to="node">1111</property>
                  <property ref="vipr:Country" datatype="xsd:string" applies_to="node">Germany</property>
                  <property ref="vipr:Host" datatype="xsd:string" applies_to="node">Macaque</property>
                  <property ref="vipr:Region" datatype="xsd:string" applies_to="node">Europe</property>
                 </clade>
                </clade>
                <clade>
                 <branch_length>0.004004</branch_length>
                 <clade>
                  <branch_length>0.000843</branch_length>
                  <clade>
                   <name>68-1 BAC|AFL03576</name>
                   <branch_length>0.000005</branch_length>
                   <sequence>
                    <accession source="unknown">AFL03576</accession>
                   </sequence>
                   <property ref="vipr:Year" datatype="xsd:string" applies_to="node">1111</property>
                   <property ref="vipr:Country" datatype="xsd:string" applies_to="node">USA</property>
                   <property ref="vipr:Host" datatype="xsd:string" applies_to="node">Monkey</property>
                   <property ref="vipr:Region" datatype="xsd:string" applies_to="node">North America</property>
                  </clade>
                  <clade>
                   <clade>
                    <clade>
                     <name>68-1|AAP50613</name>
                     <branch_length>0.000005</branch_length>
                     <sequence>
                      <accession source="unknown">AAP50613</accession>
                     </sequence>
                     <property ref="vipr:Year" datatype="xsd:string" applies_to="node">1111</property>
                     <property ref="vipr:Country" datatype="xsd:string" applies_to="node">USA</property>
                     <property ref="vipr:Host" datatype="xsd:string" applies_to="node">Unknown</property>
                     <property ref="vipr:Region" datatype="xsd:string" applies_to="node">North America</property>
                    </clade>
                    <clade>
                     <name>68-1|AAC05256</name>
                     <branch_length>0.000005</branch_length>
                     <sequence>
                      <accession source="unknown">AAC05256</accession>
                     </sequence>
                     <property ref="vipr:Year" datatype="xsd:string" applies_to="node">1111</property>
                     <property ref="vipr:Country" datatype="xsd:string" applies_to="node">USA</property>
                     <property ref="vipr:Host" datatype="xsd:string" applies_to="node">Unknown</property>
                     <property ref="vipr:Region" datatype="xsd:string" applies_to="node">North America</property>
                    </clade>
                   </clade>
                   <clade>
                    <name>68-1|YP_068180</name>
                    <branch_length>0.000005</branch_length>
                    <sequence>
                     <accession source="unknown">YP_068180</accession>
                    </sequence>
                    <property ref="vipr:Year" datatype="xsd:string" applies_to="node">1111</property>
                    <property ref="vipr:Country" datatype="xsd:string" applies_to="node">USA</property>
                    <property ref="vipr:Host" datatype="xsd:string" applies_to="node">Monkey</property>
                    <property ref="vipr:Region" datatype="xsd:string" applies_to="node">North America</property>
                   </clade>
                  </clade>
                 </clade>
                 <clade>
                  <name>CMV 180.92|AAZ80589</name>
                  <branch_length>0.002064</branch_length>
                  <sequence>
                   <accession source="unknown">AAZ80589</accession>
                  </sequence>
                  <property ref="vipr:Year" datatype="xsd:string" applies_to="node">1111</property>
                  <property ref="vipr:Country" datatype="xsd:string" applies_to="node">-N/A-</property>
                  <property ref="vipr:Host" datatype="xsd:string" applies_to="node">Monkey</property>
                 </clade>
                </clade>
               </clade>
              </clade>
              <clade>
               <branch_length>0.079504</branch_length>
               <clade>
                <name>UNKNOWN-EU118147|ABV03816</name>
                <branch_length>0.002285</branch_length>
                <sequence>
                 <accession source="unknown">ABV03816</accession>
                </sequence>
                <property ref="vipr:Year" datatype="xsd:string" applies_to="node">1111</property>
                <property ref="vipr:Country" datatype="xsd:string" applies_to="node">Germany</property>
                <property ref="vipr:Host" datatype="xsd:string" applies_to="node">Unknown</property>
                <property ref="vipr:Region" datatype="xsd:string" applies_to="node">Europe</property>
               </clade>
               <clade>
                <name>UNKNOWN-AY129397|AAM89280</name>
                <branch_length>0.003063</branch_length>
                <sequence>
                 <accession source="unknown">AAM89280</accession>
                </sequence>
                <property ref="vipr:Year" datatype="xsd:string" applies_to="node">1111</property>
                <property ref="vipr:Country" datatype="xsd:string" applies_to="node">-N/A-</property>
                <property ref="vipr:Host" datatype="xsd:string" applies_to="node">Monkey</property>
               </clade>
              </clade>
             </clade>
            </clade>
            <clade>
             <branch_length>0.021642</branch_length>
             <clade>
              <name>275/94|AAD04558</name>
              <branch_length>-0.007967</branch_length>
              <sequence>
               <accession source="unknown">AAD04558</accession>
              </sequence>
              <property ref="vipr:Year" datatype="xsd:string" applies_to="node">1111</property>
              <property ref="vipr:Country" datatype="xsd:string" applies_to="node">-N/A-</property>
              <property ref="vipr:Host" datatype="xsd:string" applies_to="node">Unknown</property>
             </clade>
             <clade>
              <branch_length>0.00795</branch_length>
              <clade>
               <branch_length>0.004942</branch_length>
               <clade>
                <branch_length>0.000974</branch_length>
                <clade>
                 <branch_length>0.001882</branch_length>
                 <clade>
                  <branch_length>0.001579</branch_length>
                  <clade>
                   <branch_length>0.001131</branch_length>
                   <clade>
                    <name>1725/93|AAD04531</name>
                    <branch_length>-0.002698</branch_length>
                    <sequence>
                     <accession source="unknown">AAD04531</accession>
                    </sequence>
                    <property ref="vipr:Year" datatype="xsd:string" applies_to="node">1111</property>
                    <property ref="vipr:Country" datatype="xsd:string" applies_to="node">-N/A-</property>
                    <property ref="vipr:Host" datatype="xsd:string" applies_to="node">Unknown</property>
                   </clade>
                   <clade>
                    <branch_length>0.001019</branch_length>
                    <clade>
                     <branch_length>0.001089</branch_length>
                     <clade>
                      <branch_length>0.000074</branch_length>
                      <clade>
                       <branch_length>0.000611</branch_length>
                       <clade>
                        <name>Lyon 2495|AAR00278</name>
                        <branch_length>-0.000088</branch_length>
                        <sequence>
                         <accession source="unknown">AAR00278</accession>
                        </sequence>
                        <property ref="vipr:Year" datatype="xsd:string" applies_to="node">1111</property>
                        <property ref="vipr:Country" datatype="xsd:string" applies_to="node">-N/A-</property>
                        <property ref="vipr:Host" datatype="xsd:string" applies_to="node">Unknown</property>
                       </clade>
                       <clade>
                        <branch_length>0.000093</branch_length>
                        <clade>
                         <branch_length>0.000362</branch_length>
                         <clade>
                          <branch_length>0.002371</branch_length>
                          <clade>
                           <branch_length>0.002641</branch_length>
                           <clade>
                            <branch_length>0.005984</branch_length>
                            <clade>
                             <branch_length>0.000164</branch_length>
                             <clade>
                              <branch_length>0.000164</branch_length>
                              <clade>
                               <branch_length>0.000164</branch_length>
                               <clade>
                                <branch_length>0.000164</branch_length>
                                <clade>
                                 <branch_length>0.000164</branch_length>
                                 <clade>
                                  <name>6881|AKF02852</name>
                                  <branch_length>0.010182</branch_length>
                                  <sequence>
                                   <accession source="unknown">AKF02852</accession>
                                  </sequence>
                                  <property ref="vipr:Year" datatype="xsd:string" applies_to="node">2012</property>
                                  <property ref="vipr:Country" datatype="xsd:string" applies_to="node">Ireland</property>
                                  <property ref="vipr:Host" datatype="xsd:string" applies_to="node">Human</property>
                                  <property ref="vipr:Region" datatype="xsd:string" applies_to="node">Europe</property>
                                 </clade>
                                 <clade>
                                  <name>Pitie 849|AAR00286</name>
                                  <branch_length>-0.000159</branch_length>
                                  <sequence>
                                   <accession source="unknown">AAR00286</accession>
                                  </sequence>
                                  <property ref="vipr:Year" datatype="xsd:string" applies_to="node">1111</property>
                                  <property ref="vipr:Country" datatype="xsd:string" applies_to="node">-N/A-</property>
                                  <property ref="vipr:Host" datatype="xsd:string" applies_to="node">Unknown</property>
                                 </clade>
                                </clade>
                                <clade>
                                 <name>Nantes 18220|AAR00282</name>
                                 <branch_length>-0.000159</branch_length>
                                 <sequence>
                                  <accession source="unknown">AAR00282</accession>
                                 </sequence>
                                 <property ref="vipr:Year" datatype="xsd:string" applies_to="node">1111</property>
                                 <property ref="vipr:Country" datatype="xsd:string" applies_to="node">-N/A-</property>
                                 <property ref="vipr:Host" datatype="xsd:string" applies_to="node">Unknown</property>
                                </clade>
                               </clade>
                               <clade>
                                <name>Reims 3440|AAR00287</name>
                                <branch_length>-0.000159</branch_length>
                                <sequence>
                                 <accession source="unknown">AAR00287</accession>
                                </sequence>
                                <property ref="vipr:Year" datatype="xsd:string" applies_to="node">1111</property>
                                <property ref="vipr:Country" datatype="xsd:string" applies_to="node">-N/A-</property>
                                <property ref="vipr:Host" datatype="xsd:string" applies_to="node">Unknown</property>
                               </clade>
                              </clade>
                              <clade>
                               <name>Caen 2090|AAR00276</name>
                               <branch_length>-0.000159</branch_length>
                               <sequence>
                                <accession source="unknown">AAR00276</accession>
                               </sequence>
                               <property ref="vipr:Year" datatype="xsd:string" applies_to="node">1111</property>
                               <property ref="vipr:Country" datatype="xsd:string" applies_to="node">-N/A-</property>
                               <property ref="vipr:Host" datatype="xsd:string" applies_to="node">Unknown</property>
                              </clade>
                             </clade>
                             <clade>
                              <name>Caen 1140|AAR00275</name>
                              <branch_length>-0.000159</branch_length>
                              <sequence>
                               <accession source="unknown">AAR00275</accession>
                              </sequence>
                              <property ref="vipr:Year" datatype="xsd:string" applies_to="node">1111</property>
                              <property ref="vipr:Country" datatype="xsd:string" applies_to="node">-N/A-</property>
                              <property ref="vipr:Host" datatype="xsd:string" applies_to="node">Unknown</property>
                             </clade>
                            </clade>
                            <clade>
                             <name>Lyon 4971|AAR00279</name>
                             <branch_length>-0.000159</branch_length>
                             <sequence>
                              <accession source="unknown">AAR00279</accession>
                             </sequence>
                             <property ref="vipr:Year" datatype="xsd:string" applies_to="node">1111</property>
                             <property ref="vipr:Country" datatype="xsd:string" applies_to="node">-N/A-</property>
                             <property ref="vipr:Host" datatype="xsd:string" applies_to="node">Unknown</property>
                            </clade>
                           </clade>
                           <clade>
                            <branch_length>0.00274</branch_length>
                            <clade>
                             <branch_length>0.020002</branch_length>
                             <clade>
                              <name>01|AAP57920</name>
                              <branch_length>0.003098</branch_length>
                              <sequence>
                               <accession source="unknown">AAP57920</accession>
                              </sequence>
                              <property ref="vipr:Year" datatype="xsd:string" applies_to="node">1111</property>
                              <property ref="vipr:Country" datatype="xsd:string" applies_to="node">-N/A-</property>
                              <property ref="vipr:Host" datatype="xsd:string" applies_to="node">Unknown</property>
                             </clade>
                             <clade>
                              <branch_length>0.002004</branch_length>
                              <clade>
                               <branch_length>0.004872</branch_length>
                               <clade>
                                <branch_length>0.004156</branch_length>
                                <clade>
                                 <branch_length>0.005996</branch_length>
                                 <clade>
                                  <name>L2|AAP37467</name>
                                  <branch_length>0.002785</branch_length>
                                  <sequence>
                                   <accession source="unknown">AAP37467</accession>
                                  </sequence>
                                  <property ref="vipr:Year" datatype="xsd:string" applies_to="node">1111</property>
                                  <property ref="vipr:Country" datatype="xsd:string" applies_to="node">France</property>
                                  <property ref="vipr:Host" datatype="xsd:string" applies_to="node">Unknown</property>
                                  <property ref="vipr:Region" datatype="xsd:string" applies_to="node">Europe</property>
                                 </clade>
                                 <clade>
                                  <branch_length>0.006203</branch_length>
                                  <clade>
                                   <name>IND-U1149P|ADI87427</name>
                                   <branch_length>0.097689</branch_length>
                                   <sequence>
                                    <accession source="unknown">ADI87427</accession>
                                   </sequence>
                                   <property ref="vipr:Year" datatype="xsd:string" applies_to="node">2009</property>
                                   <property ref="vipr:Country" datatype="xsd:string" applies_to="node">India</property>
                                   <property ref="vipr:Host" datatype="xsd:string" applies_to="node">Human</property>
                                   <property ref="vipr:Region" datatype="xsd:string" applies_to="node">Asia</property>
                                  </clade>
                                  <clade>
                                   <branch_length>0.017396</branch_length>
                                   <clade>
                                    <name>IND-U952P|ADI87424</name>
                                    <branch_length>0.000138</branch_length>
                                    <sequence>
                                     <accession source="unknown">ADI87424</accession>
                                    </sequence>
                                    <property ref="vipr:Year" datatype="xsd:string" applies_to="node">2008</property>
                                    <property ref="vipr:Country" datatype="xsd:string" applies_to="node">India</property>
                                    <property ref="vipr:Host" datatype="xsd:string" applies_to="node">Human</property>
                                    <property ref="vipr:Region" datatype="xsd:string" applies_to="node">Asia</property>
                                   </clade>
                                   <clade>
                                    <branch_length>0.029612</branch_length>
                                    <clade>
                                     <name>IND-U1254P|ADI87428</name>
                                     <branch_length>0.018569</branch_length>
                                     <sequence>
                                      <accession source="unknown">ADI87428</accession>
                                     </sequence>
                                     <property ref="vipr:Year" datatype="xsd:string" applies_to="node">2009</property>
                                     <property ref="vipr:Country" datatype="xsd:string" applies_to="node">India</property>
                                     <property ref="vipr:Host" datatype="xsd:string" applies_to="node">Human</property>
                                     <property ref="vipr:Region" datatype="xsd:string" applies_to="node">Asia</property>
                                    </clade>
                                    <clade>
                                     <name>UK/Lon8/Urine/2012|AMJ54425</name>
                                     <branch_length>0.019622</branch_length>
                                     <sequence>
                                      <accession source="unknown">AMJ54425</accession>
                                     </sequence>
                                     <property ref="vipr:Year" datatype="xsd:string" applies_to="node">2012</property>
                                     <property ref="vipr:Country" datatype="xsd:string" applies_to="node">United Kingdom</property>
                                     <property ref="vipr:Host" datatype="xsd:string" applies_to="node">Human</property>
                                     <property ref="vipr:Region" datatype="xsd:string" applies_to="node">Europe</property>
                                    </clade>
                                   </clade>
                                  </clade>
                                 </clade>
                                </clade>
                                <clade>
                                 <name>Nantes 13445|AAR00281</name>
                                 <branch_length>-0.001309</branch_length>
                                 <sequence>
                                  <accession source="unknown">AAR00281</accession>
                                 </sequence>
                                 <property ref="vipr:Year" datatype="xsd:string" applies_to="node">1111</property>
                                 <property ref="vipr:Country" datatype="xsd:string" applies_to="node">-N/A-</property>
                                 <property ref="vipr:Host" datatype="xsd:string" applies_to="node">Unknown</property>
                                </clade>
                               </clade>
                               <clade>
                                <name>Limoges 2182|AAR00277</name>
                                <branch_length>0.001885</branch_length>
                                <sequence>
                                 <accession source="unknown">AAR00277</accession>
                                </sequence>
                                <property ref="vipr:Year" datatype="xsd:string" applies_to="node">1111</property>
                                <property ref="vipr:Country" datatype="xsd:string" applies_to="node">-N/A-</property>
                                <property ref="vipr:Host" datatype="xsd:string" applies_to="node">Unknown</property>
                               </clade>
                              </clade>
                              <clade>
                               <branch_length>0.00296</branch_length>
                               <clade>
                                <branch_length>0.001138</branch_length>
                                <clade>
                                 <name>Bordeaux SG|AAR00273</name>
                                 <branch_length>0.001672</branch_length>
                                 <sequence>
                                  <accession source="unknown">AAR00273</accession>
                                 </sequence>
                                 <property ref="vipr:Year" datatype="xsd:string" applies_to="node">1111</property>
                                 <property ref="vipr:Country" datatype="xsd:string" applies_to="node">-N/A-</property>
                                 <property ref="vipr:Host" datatype="xsd:string" applies_to="node">Unknown</property>
                                </clade>
                                <clade>
                                 <name>Paris 152|AAR00289</name>
                                 <branch_length>0.003126</branch_length>
                                 <sequence>
                                  <accession source="unknown">AAR00289</accession>
                                 </sequence>
                                 <property ref="vipr:Year" datatype="xsd:string" applies_to="node">1111</property>
                                 <property ref="vipr:Country" datatype="xsd:string" applies_to="node">-N/A-</property>
                                 <property ref="vipr:Host" datatype="xsd:string" applies_to="node">Unknown</property>
                                </clade>
                               </clade>
                               <clade>
                                <branch_length>0.002095</branch_length>
                                <clade>
                                 <branch_length>0.001177</branch_length>
                                 <clade>
                                  <branch_length>0.001134</branch_length>
                                  <clade>
                                   <branch_length>0.007578</branch_length>
                                   <clade>
                                    <name>Pitie 334|AAR00290</name>
                                    <branch_length>0.004146</branch_length>
                                    <sequence>
                                     <accession source="unknown">AAR00290</accession>
                                    </sequence>
                                    <property ref="vipr:Year" datatype="xsd:string" applies_to="node">1111</property>
                                    <property ref="vipr:Country" datatype="xsd:string" applies_to="node">-N/A-</property>
                                    <property ref="vipr:Host" datatype="xsd:string" applies_to="node">Unknown</property>
                                   </clade>
                                   <clade>
                                    <name>12|AAP57909</name>
                                    <branch_length>0.005554</branch_length>
                                    <sequence>
                                     <accession source="unknown">AAP57909</accession>
                                    </sequence>
                                    <property ref="vipr:Year" datatype="xsd:string" applies_to="node">1111</property>
                                    <property ref="vipr:Country" datatype="xsd:string" applies_to="node">-N/A-</property>
                                    <property ref="vipr:Host" datatype="xsd:string" applies_to="node">Unknown</property>
                                   </clade>
                                  </clade>
                                  <clade>
                                   <name>Paris 334|AAR00271</name>
                                   <branch_length>0.00064</branch_length>
                                   <sequence>
                                    <accession source="unknown">AAR00271</accession>
                                   </sequence>
                                   <property ref="vipr:Year" datatype="xsd:string" applies_to="node">1111</property>
                                   <property ref="vipr:Country" datatype="xsd:string" applies_to="node">-N/A-</property>
                                   <property ref="vipr:Host" datatype="xsd:string" applies_to="node">Unknown</property>
                                  </clade>
                                 </clade>
                                 <clade>
                                  <name>Lyon 9125|AAR00280</name>
                                  <branch_length>0.001287</branch_length>
                                  <sequence>
                                   <accession source="unknown">AAR00280</accession>
                                  </sequence>
                                  <property ref="vipr:Year" datatype="xsd:string" applies_to="node">1111</property>
                                  <property ref="vipr:Country" datatype="xsd:string" applies_to="node">-N/A-</property>
                                  <property ref="vipr:Host" datatype="xsd:string" applies_to="node">Unknown</property>
                                 </clade>
                                </clade>
                                <clade>
                                 <name>Bichat 7175|AAR00291</name>
                                 <branch_length>0.000423</branch_length>
                                 <sequence>
                                  <accession source="unknown">AAR00291</accession>
                                 </sequence>
                                 <property ref="vipr:Year" datatype="xsd:string" applies_to="node">1111</property>
                                 <property ref="vipr:Country" datatype="xsd:string" applies_to="node">-N/A-</property>
                                 <property ref="vipr:Host" datatype="xsd:string" applies_to="node">Unknown</property>
                                </clade>
                               </clade>
                              </clade>
                             </clade>
                            </clade>
                            <clade>
                             <branch_length>0.001303</branch_length>
                             <clade>
                              <branch_length>0.000644</branch_length>
                              <clade>
                               <branch_length>0.000413</branch_length>
                               <clade>
                                <branch_length>0.000645</branch_length>
                                <clade>
                                 <branch_length>0.000485</branch_length>
                                 <clade>
                                  <branch_length>0.00036</branch_length>
                                  <clade>
                                   <clade>
                                    <name>BE/21/2010|AHB19867</name>
                                    <branch_length>0.000005</branch_length>
                                    <sequence>
                                     <accession source="unknown">AHB19867</accession>
                                    </sequence>
                                    <property ref="vipr:Year" datatype="xsd:string" applies_to="node">2010</property>
                                    <property ref="vipr:Country" datatype="xsd:string" applies_to="node">Belgium</property>
                                    <property ref="vipr:Host" datatype="xsd:string" applies_to="node">Human</property>
                                    <property ref="vipr:Region" datatype="xsd:string" applies_to="node">Europe</property>
                                   </clade>
                                   <clade>
                                    <name>BE/34/2011|AKI17138</name>
                                    <branch_length>0.000005</branch_length>
                                    <sequence>
                                     <accession source="unknown">AKI17138</accession>
                                    </sequence>
                                    <property ref="vipr:Year" datatype="xsd:string" applies_to="node">2011</property>
                                    <property ref="vipr:Country" datatype="xsd:string" applies_to="node">Belgium</property>
                                    <property ref="vipr:Host" datatype="xsd:string" applies_to="node">Human</property>
                                    <property ref="vipr:Region" datatype="xsd:string" applies_to="node">Europe</property>
                                   </clade>
                                  </clade>
                                  <clade>
                                   <clade>
                                    <clade>
                                     <clade>
                                      <name>UXCA_Merck_UNC|APA46228</name>
                                      <branch_length>0.000005</branch_length>
                                      <sequence>
                                       <accession source="unknown">APA46228</accession>
                                      </sequence>
                                      <property ref="vipr:Year" datatype="xsd:string" applies_to="node">2016</property>
                                      <property ref="vipr:Country" datatype="xsd:string" applies_to="node">USA</property>
                                      <property ref="vipr:Host" datatype="xsd:string" applies_to="node">Human</property>
                                      <property ref="vipr:Region" datatype="xsd:string" applies_to="node">North America</property>
                                     </clade>
                                     <clade>
                                      <clade>
                                       <clade>
                                        <clade>
                                         <name>NL/Rot7/Urine/2012|AMJ53592</name>
                                         <branch_length>0.000005</branch_length>
                                         <sequence>
                                          <accession source="unknown">AMJ53592</accession>
                                         </sequence>
                                         <property ref="vipr:Year" datatype="xsd:string" applies_to="node">2012</property>
                                         <property ref="vipr:Country" datatype="xsd:string" applies_to="node">Netherlands</property>
                                         <property ref="vipr:Host" datatype="xsd:string" applies_to="node">Human</property>
                                         <property ref="vipr:Region" datatype="xsd:string" applies_to="node">Europe</property>
                                        </clade>
                                        <clade>
                                         <name>CZ/2/2012|AKI09287</name>
                                         <branch_length>0.000005</branch_length>
                                         <sequence>
                                          <accession source="unknown">AKI09287</accession>
                                         </sequence>
                                         <property ref="vipr:Year" datatype="xsd:string" applies_to="node">2012</property>
                                         <property ref="vipr:Country" datatype="xsd:string" applies_to="node">Czech Republic</property>
                                         <property ref="vipr:Host" datatype="xsd:string" applies_to="node">Human</property>
                                         <property ref="vipr:Region" datatype="xsd:string" applies_to="node">Europe</property>
                                        </clade>
                                       </clade>
                                       <clade>
                                        <name>JER5550|AKI26391</name>
                                        <branch_length>0.000005</branch_length>
                                        <sequence>
                                         <accession source="unknown">AKI26391</accession>
                                        </sequence>
                                        <property ref="vipr:Year" datatype="xsd:string" applies_to="node">2012</property>
                                        <property ref="vipr:Country" datatype="xsd:string" applies_to="node">Israel</property>
                                        <property ref="vipr:Host" datatype="xsd:string" applies_to="node">Human</property>
                                        <property ref="vipr:Region" datatype="xsd:string" applies_to="node">Asia</property>
                                       </clade>
                                      </clade>
                                      <clade>
                                       <clade>
                                        <name>E428|AAD30070</name>
                                        <branch_length>0.000005</branch_length>
                                        <sequence>
                                         <accession source="unknown">AAD30070</accession>
                                        </sequence>
                                        <property ref="vipr:Year" datatype="xsd:string" applies_to="node">1111</property>
                                        <property ref="vipr:Country" datatype="xsd:string" applies_to="node">USA</property>
                                        <property ref="vipr:Host" datatype="xsd:string" applies_to="node">Unknown</property>
                                        <property ref="vipr:Region" datatype="xsd:string" applies_to="node">North America</property>
                                       </clade>
                                       <clade>
                                        <name>JER847|AKI23691</name>
                                        <branch_length>0.000005</branch_length>
                                        <sequence>
                                         <accession source="unknown">AKI23691</accession>
                                        </sequence>
                                        <property ref="vipr:Year" datatype="xsd:string" applies_to="node">2009</property>
                                        <property ref="vipr:Country" datatype="xsd:string" applies_to="node">Israel</property>
                                        <property ref="vipr:Host" datatype="xsd:string" applies_to="node">Human</property>
                                        <property ref="vipr:Region" datatype="xsd:string" applies_to="node">Asia</property>
                                       </clade>
                                      </clade>
                                     </clade>
                                    </clade>
                                    <clade>
                                     <name>JER5268|AKI26054</name>
                                     <branch_length>0.000005</branch_length>
                                     <sequence>
                                      <accession source="unknown">AKI26054</accession>
                                     </sequence>
                                     <property ref="vipr:Year" datatype="xsd:string" applies_to="node">2012</property>
                                     <property ref="vipr:Country" datatype="xsd:string" applies_to="node">Israel</property>
                                     <property ref="vipr:Host" datatype="xsd:string" applies_to="node">Human</property>
                                     <property ref="vipr:Region" datatype="xsd:string" applies_to="node">Asia</property>
                                    </clade>
                                   </clade>
                                   <clade>
                                    <name>PAV25|AHJ85817</name>
                                    <branch_length>0.000005</branch_length>
                                    <sequence>
                                     <accession source="unknown">AHJ85817</accession>
                                    </sequence>
                                    <property ref="vipr:Year" datatype="xsd:string" applies_to="node">2013</property>
                                    <property ref="vipr:Country" datatype="xsd:string" applies_to="node">Italy</property>
                                    <property ref="vipr:Host" datatype="xsd:string" applies_to="node">Human</property>
                                    <property ref="vipr:Region" datatype="xsd:string" applies_to="node">Europe</property>
                                   </clade>
                                  </clade>
                                 </clade>
                                 <clade>
                                  <branch_length>0.000401</branch_length>
                                  <clade>
                                   <branch_length>0.00016</branch_length>
                                   <clade>
                                    <name>BE/15/2011|AKI22155</name>
                                    <branch_length>-0.000006</branch_length>
                                    <sequence>
                                     <accession source="unknown">AKI22155</accession>
                                    </sequence>
                                    <property ref="vipr:Year" datatype="xsd:string" applies_to="node">2011</property>
                                    <property ref="vipr:Country" datatype="xsd:string" applies_to="node">Belgium</property>
                                    <property ref="vipr:Host" datatype="xsd:string" applies_to="node">Human</property>
                                    <property ref="vipr:Region" datatype="xsd:string" applies_to="node">Europe</property>
                                   </clade>
                                   <clade>
                                    <branch_length>0.000011</branch_length>
                                    <clade>
                                     <branch_length>0.001619</branch_length>
                                     <clade>
                                      <name>BE/1/2012|AKI18643</name>
                                      <branch_length>0.000798</branch_length>
                                      <sequence>
                                       <accession source="unknown">AKI18643</accession>
                                      </sequence>
                                      <property ref="vipr:Year" datatype="xsd:string" applies_to="node">2012</property>
                                      <property ref="vipr:Country" datatype="xsd:string" applies_to="node">Belgium</property>
                                      <property ref="vipr:Host" datatype="xsd:string" applies_to="node">Human</property>
                                      <property ref="vipr:Region" datatype="xsd:string" applies_to="node">Europe</property>
                                     </clade>
                                     <clade>
                                      <name>CC-9|AAD30095</name>
                                      <branch_length>0.001619</branch_length>
                                      <sequence>
                                       <accession source="unknown">AAD30095</accession>
                                      </sequence>
                                      <property ref="vipr:Year" datatype="xsd:string" applies_to="node">1111</property>
                                      <property ref="vipr:Country" datatype="xsd:string" applies_to="node">-N/A-</property>
                                      <property ref="vipr:Host" datatype="xsd:string" applies_to="node">Unknown</property>
                                     </clade>
                                    </clade>
                                    <clade>
                                     <name>PAV8|AHJ84974</name>
                                     <branch_length>-0.000006</branch_length>
                                     <sequence>
                                      <accession source="unknown">AHJ84974</accession>
                                     </sequence>
                                     <property ref="vipr:Year" datatype="xsd:string" applies_to="node">2007</property>
                                     <property ref="vipr:Country" datatype="xsd:string" applies_to="node">Italy</property>
                                     <property ref="vipr:Host" datatype="xsd:string" applies_to="node">Human</property>
                                     <property ref="vipr:Region" datatype="xsd:string" applies_to="node">Europe</property>
                                    </clade>
                                   </clade>
                                  </clade>
                                  <clade>
                                   <branch_length>0.000225</branch_length>
                                   <clade>
                                    <branch_length>0.00049</branch_length>
                                    <clade>
                                     <name>UK/Lon5/Blood/2010|AMJ55091</name>
                                     <branch_length>0.001172</branch_length>
                                     <sequence>
                                      <accession source="unknown">AMJ55091</accession>
                                     </sequence>
                                     <property ref="vipr:Year" datatype="xsd:string" applies_to="node">2010</property>
                                     <property ref="vipr:Country" datatype="xsd:string" applies_to="node">United Kingdom</property>
                                     <property ref="vipr:Host" datatype="xsd:string" applies_to="node">Human</property>
                                     <property ref="vipr:Region" datatype="xsd:string" applies_to="node">Europe</property>
                                    </clade>
                                    <clade>
                                     <name>BE/2/2011|AKI10797</name>
                                     <branch_length>0.002055</branch_length>
                                     <sequence>
                                      <accession source="unknown">AKI10797</accession>
                                     </sequence>
                                     <property ref="vipr:Year" datatype="xsd:string" applies_to="node">2011</property>
                                     <property ref="vipr:Country" datatype="xsd:string" applies_to="node">Belgium</property>
                                     <property ref="vipr:Host" datatype="xsd:string" applies_to="node">Human</property>
                                     <property ref="vipr:Region" datatype="xsd:string" applies_to="node">Europe</property>
                                    </clade>
                                   </clade>
                                   <clade>
                                    <branch_length>0.000335</branch_length>
                                    <clade>
                                     <branch_length>0.000019</branch_length>
                                     <clade>
                                      <branch_length>0.000011</branch_length>
                                      <clade>
                                       <branch_length>0.000032</branch_length>
                                       <clade>
                                        <branch_length>0.000032</branch_length>
                                        <clade>
                                         <name>HAN39|AHJ83794</name>
                                         <branch_length>0.000798</branch_length>
                                         <sequence>
                                          <accession source="unknown">AHJ83794</accession>
                                         </sequence>
                                         <property ref="vipr:Year" datatype="xsd:string" applies_to="node">2007</property>
                                         <property ref="vipr:Country" datatype="xsd:string" applies_to="node">Germany</property>
                                         <property ref="vipr:Host" datatype="xsd:string" applies_to="node">Human</property>
                                         <property ref="vipr:Region" datatype="xsd:string" applies_to="node">Europe</property>
                                        </clade>
                                        <clade>
                                         <branch_length>0.000003</branch_length>
                                         <clade>
                                          <name>PAV21|AIC80651</name>
                                          <branch_length>0.000005</branch_length>
                                          <sequence>
                                           <accession source="unknown">AIC80651</accession>
                                          </sequence>
                                          <property ref="vipr:Year" datatype="xsd:string" applies_to="node">2013</property>
                                          <property ref="vipr:Country" datatype="xsd:string" applies_to="node">Italy</property>
                                          <property ref="vipr:Host" datatype="xsd:string" applies_to="node">Human</property>
                                          <property ref="vipr:Region" datatype="xsd:string" applies_to="node">Europe</property>
                                         </clade>
                                         <clade>
                                          <clade>
                                           <clade>
                                            <clade>
                                             <clade>
                                              <clade>
                                               <clade>
                                                <clade>
                                                 <clade>
                                                  <clade>
                                                   <clade>
                                                    <name>BE/41/2011|AKI19815</name>
                                                    <branch_length>0.000801</branch_length>
                                                    <sequence>
                                                     <accession source="unknown">AKI19815</accession>
                                                    </sequence>
                                                    <property ref="vipr:Year" datatype="xsd:string" applies_to="node">2011</property>
                                                    <property ref="vipr:Country" datatype="xsd:string" applies_to="node">Belgium</property>
                                                    <property ref="vipr:Host" datatype="xsd:string" applies_to="node">Human</property>
                                                    <property ref="vipr:Region" datatype="xsd:string" applies_to="node">Europe</property>
                                                   </clade>
                                                   <clade>
                                                    <name>BE/39/2011|AKI16474</name>
                                                    <branch_length>0.000005</branch_length>
                                                    <sequence>
                                                     <accession source="unknown">AKI16474</accession>
                                                    </sequence>
                                                    <property ref="vipr:Year" datatype="xsd:string" applies_to="node">2011</property>
                                                    <property ref="vipr:Country" datatype="xsd:string" applies_to="node">Belgium</property>
                                                    <property ref="vipr:Host" datatype="xsd:string" applies_to="node">Human</property>
                                                    <property ref="vipr:Region" datatype="xsd:string" applies_to="node">Europe</property>
                                                   </clade>
                                                  </clade>
                                                  <clade>
                                                   <name>BE/10/2010|AHB19534</name>
                                                   <branch_length>0.000005</branch_length>
                                                   <sequence>
                                                    <accession source="unknown">AHB19534</accession>
                                                   </sequence>
                                                   <property ref="vipr:Year" datatype="xsd:string" applies_to="node">2010</property>
                                                   <property ref="vipr:Country" datatype="xsd:string" applies_to="node">Belgium</property>
                                                   <property ref="vipr:Host" datatype="xsd:string" applies_to="node">Human</property>
                                                   <property ref="vipr:Region" datatype="xsd:string" applies_to="node">Europe</property>
                                                  </clade>
                                                 </clade>
                                                 <clade>
                                                  <name>HANRTR4|APG57593</name>
                                                  <branch_length>0.000005</branch_length>
                                                  <sequence>
                                                   <accession source="unknown">APG57593</accession>
                                                  </sequence>
                                                  <property ref="vipr:Year" datatype="xsd:string" applies_to="node">2015</property>
                                                  <property ref="vipr:Country" datatype="xsd:string" applies_to="node">Germany</property>
                                                  <property ref="vipr:Host" datatype="xsd:string" applies_to="node">Human</property>
                                                  <property ref="vipr:Region" datatype="xsd:string" applies_to="node">Europe</property>
                                                 </clade>
                                                </clade>
                                                <clade>
                                                 <name>PAV4|AHJ84300</name>
                                                 <branch_length>0.000005</branch_length>
                                                 <sequence>
                                                  <accession source="unknown">AHJ84300</accession>
                                                 </sequence>
                                                 <property ref="vipr:Year" datatype="xsd:string" applies_to="node">2006</property>
                                                 <property ref="vipr:Country" datatype="xsd:string" applies_to="node">Italy</property>
                                                 <property ref="vipr:Host" datatype="xsd:string" applies_to="node">Human</property>
                                                 <property ref="vipr:Region" datatype="xsd:string" applies_to="node">Europe</property>
                                                </clade>
                                               </clade>
                                               <clade>
                                                <clade>
                                                 <clade>
                                                  <clade>
                                                   <clade>
                                                    <clade>
                                                     <clade>
                                                      <clade>
                                                       <clade>
                                                        <branch_length>0.00001</branch_length>
                                                        <clade>
                                                         <branch_length>0.000085</branch_length>
                                                         <clade>
                                                          <branch_length>0.000724</branch_length>
                                                          <clade>
                                                           <branch_length>0.000095</branch_length>
                                                           <clade>
                                                            <name>BE/1/2011|AKI10462</name>
                                                            <branch_length>0.000005</branch_length>
                                                            <sequence>
                                                             <accession source="unknown">AKI10462</accession>
                                                            </sequence>
                                                            <property ref="vipr:Year" datatype="xsd:string" applies_to="node">2011</property>
                                                            <property ref="vipr:Country" datatype="xsd:string" applies_to="node">Belgium</property>
                                                            <property ref="vipr:Host" datatype="xsd:string" applies_to="node">Human</property>
                                                            <property ref="vipr:Region" datatype="xsd:string" applies_to="node">Europe</property>
                                                           </clade>
                                                           <clade>
                                                            <name>BE/9/2012|AKI10629</name>
                                                            <branch_length>0.000005</branch_length>
                                                            <sequence>
                                                             <accession source="unknown">AKI10629</accession>
                                                            </sequence>
                                                            <property ref="vipr:Year" datatype="xsd:string" applies_to="node">2012</property>
                                                            <property ref="vipr:Country" datatype="xsd:string" applies_to="node">Belgium</property>
                                                            <property ref="vipr:Host" datatype="xsd:string" applies_to="node">Human</property>
                                                            <property ref="vipr:Region" datatype="xsd:string" applies_to="node">Europe</property>
                                                           </clade>
                                                          </clade>
                                                          <clade>
                                                           <name>BE/8/2010|AKI20150</name>
                                                           <branch_length>0.000706</branch_length>
                                                           <sequence>
                                                            <accession source="unknown">AKI20150</accession>
                                                           </sequence>
                                                           <property ref="vipr:Year" datatype="xsd:string" applies_to="node">2010</property>
                                                           <property ref="vipr:Country" datatype="xsd:string" applies_to="node">Belgium</property>
                                                           <property ref="vipr:Host" datatype="xsd:string" applies_to="node">Human</property>
                                                           <property ref="vipr:Region" datatype="xsd:string" applies_to="node">Europe</property>
                                                          </clade>
                                                         </clade>
                                                         <clade>
                                                          <branch_length>0.000486</branch_length>
                                                          <clade>
                                                           <branch_length>0.000316</branch_length>
                                                           <clade>
                                                            <clade>
                                                             <clade>
                                                              <clade>
                                                               <clade>
                                                                <clade>
                                                                 <name>AF1|ACZ80306</name>
                                                                 <branch_length>0.000801</branch_length>
                                                                 <sequence>
                                                                  <accession source="unknown">ACZ80306</accession>
                                                                 </sequence>
                                                                 <property ref="vipr:Year" datatype="xsd:string" applies_to="node">2003</property>
                                                                 <property ref="vipr:Country" datatype="xsd:string" applies_to="node">Italy</property>
                                                                 <property ref="vipr:Host" datatype="xsd:string" applies_to="node">Human</property>
                                                                 <property ref="vipr:Region" datatype="xsd:string" applies_to="node">Europe</property>
                                                                </clade>
                                                                <clade>
                                                                 <name>BE/13/2011|AKI11629</name>
                                                                 <branch_length>0.000005</branch_length>
                                                                 <sequence>
                                                                  <accession source="unknown">AKI11629</accession>
                                                                 </sequence>
                                                                 <property ref="vipr:Year" datatype="xsd:string" applies_to="node">2011</property>
                                                                 <property ref="vipr:Country" datatype="xsd:string" applies_to="node">Belgium</property>
                                                                 <property ref="vipr:Host" datatype="xsd:string" applies_to="node">Human</property>
                                                                 <property ref="vipr:Region" datatype="xsd:string" applies_to="node">Europe</property>
                                                                </clade>
                                                               </clade>
                                                               <clade>
                                                                <name>PAV11|AHJ85144</name>
                                                                <branch_length>0.000005</branch_length>
                                                                <sequence>
                                                                 <accession source="unknown">AHJ85144</accession>
                                                                </sequence>
                                                                <property ref="vipr:Year" datatype="xsd:string" applies_to="node">1111</property>
                                                                <property ref="vipr:Country" datatype="xsd:string" applies_to="node">Italy</property>
                                                                <property ref="vipr:Host" datatype="xsd:string" applies_to="node">Human</property>
                                                                <property ref="vipr:Region" datatype="xsd:string" applies_to="node">Europe</property>
                                                               </clade>
                                                              </clade>
                                                              <clade>
                                                               <clade>
                                                                <clade>
                                                                 <name>AW-E|AAD30100</name>
                                                                 <branch_length>0.000005</branch_length>
                                                                 <sequence>
                                                                  <accession source="unknown">AAD30100</accession>
                                                                 </sequence>
                                                                 <property ref="vipr:Year" datatype="xsd:string" applies_to="node">1111</property>
                                                                 <property ref="vipr:Country" datatype="xsd:string" applies_to="node">-N/A-</property>
                                                                 <property ref="vipr:Host" datatype="xsd:string" applies_to="node">Unknown</property>
                                                                </clade>
                                                                <clade>
                                                                 <clade>
                                                                  <name>UK/Lon6/Urine/2011|AMJ54091</name>
                                                                  <branch_length>0.000005</branch_length>
                                                                  <sequence>
                                                                   <accession source="unknown">AMJ54091</accession>
                                                                  </sequence>
                                                                  <property ref="vipr:Year" datatype="xsd:string" applies_to="node">2011</property>
                                                                  <property ref="vipr:Country" datatype="xsd:string" applies_to="node">United Kingdom</property>
                                                                  <property ref="vipr:Host" datatype="xsd:string" applies_to="node">Human</property>
                                                                  <property ref="vipr:Region" datatype="xsd:string" applies_to="node">Europe</property>
                                                                 </clade>
                                                                 <clade>
                                                                  <clade>
                                                                   <name>NL8|AAD30085</name>
                                                                   <branch_length>0.000801</branch_length>
                                                                   <sequence>
                                                                    <accession source="unknown">AAD30085</accession>
                                                                   </sequence>
                                                                   <property ref="vipr:Year" datatype="xsd:string" applies_to="node">1111</property>
                                                                   <property ref="vipr:Country" datatype="xsd:string" applies_to="node">-N/A-</property>
                                                                   <property ref="vipr:Host" datatype="xsd:string" applies_to="node">Unknown</property>
                                                                  </clade>
                                                                  <clade>
                                                                   <name>BE/27/2010|AHB20032</name>
                                                                   <branch_length>0.000005</branch_length>
                                                                   <sequence>
                                                                    <accession source="unknown">AHB20032</accession>
                                                                   </sequence>
                                                                   <property ref="vipr:Year" datatype="xsd:string" applies_to="node">2010</property>
                                                                   <property ref="vipr:Country" datatype="xsd:string" applies_to="node">Belgium</property>
                                                                   <property ref="vipr:Host" datatype="xsd:string" applies_to="node">Human</property>
                                                                   <property ref="vipr:Region" datatype="xsd:string" applies_to="node">Europe</property>
                                                                  </clade>
                                                                 </clade>
                                                                </clade>
                                                               </clade>
                                                               <clade>
                                                                <clade>
                                                                 <clade>
                                                                  <name>BE/29/2011|AKI14130</name>
                                                                  <branch_length>0.000801</branch_length>
                                                                  <sequence>
                                                                   <accession source="unknown">AKI14130</accession>
                                                                  </sequence>
                                                                  <property ref="vipr:Year" datatype="xsd:string" applies_to="node">2011</property>
                                                                  <property ref="vipr:Country" datatype="xsd:string" applies_to="node">Belgium</property>
                                                                  <property ref="vipr:Host" datatype="xsd:string" applies_to="node">Human</property>
                                                                  <property ref="vipr:Region" datatype="xsd:string" applies_to="node">Europe</property>
                                                                 </clade>
                                                                 <clade>
                                                                  <name>2CEN5|AHJ82112</name>
                                                                  <branch_length>0.000005</branch_length>
                                                                  <sequence>
                                                                   <accession source="unknown">AHJ82112</accession>
                                                                  </sequence>
                                                                  <property ref="vipr:Year" datatype="xsd:string" applies_to="node">2009</property>
                                                                  <property ref="vipr:Country" datatype="xsd:string" applies_to="node">Germany</property>
                                                                  <property ref="vipr:Host" datatype="xsd:string" applies_to="node">Human</property>
                                                                  <property ref="vipr:Region" datatype="xsd:string" applies_to="node">Europe</property>
                                                                 </clade>
                                                                </clade>
                                                                <clade>
                                                                 <name>AW-I|AAD30104</name>
                                                                 <branch_length>0.000005</branch_length>
                                                                 <sequence>
                                                                  <accession source="unknown">AAD30104</accession>
                                                                 </sequence>
                                                                 <property ref="vipr:Year" datatype="xsd:string" applies_to="node">1111</property>
                                                                 <property ref="vipr:Country" datatype="xsd:string" applies_to="node">-N/A-</property>
                                                                 <property ref="vipr:Host" datatype="xsd:string" applies_to="node">Unknown</property>
                                                                </clade>
                                                               </clade>
                                                              </clade>
                                                             </clade>
                                                             <clade>
                                                              <name>BE/5/2012|AKI07946</name>
                                                              <branch_length>0.000005</branch_length>
                                                              <sequence>
                                                               <accession source="unknown">AKI07946</accession>
                                                              </sequence>
                                                              <property ref="vipr:Year" datatype="xsd:string" applies_to="node">2012</property>
                                                              <property ref="vipr:Country" datatype="xsd:string" applies_to="node">Belgium</property>
                                                              <property ref="vipr:Host" datatype="xsd:string" applies_to="node">Human</property>
                                                              <property ref="vipr:Region" datatype="xsd:string" applies_to="node">Europe</property>
                                                             </clade>
                                                            </clade>
                                                            <clade>
                                                             <name>2CEN15|AHJ82282</name>
                                                             <branch_length>0.000005</branch_length>
                                                             <sequence>
                                                              <accession source="unknown">AHJ82282</accession>
                                                             </sequence>
                                                             <property ref="vipr:Year" datatype="xsd:string" applies_to="node">1111</property>
                                                             <property ref="vipr:Country" datatype="xsd:string" applies_to="node">Germany</property>
                                                             <property ref="vipr:Host" datatype="xsd:string" applies_to="node">Human</property>
                                                             <property ref="vipr:Region" datatype="xsd:string" applies_to="node">Europe</property>
                                                            </clade>
                                                           </clade>
                                                           <clade>
                                                            <name>HAN33|AHJ83460</name>
                                                            <branch_length>0.000005</branch_length>
                                                            <sequence>
                                                             <accession source="unknown">AHJ83460</accession>
                                                            </sequence>
                                                            <property ref="vipr:Year" datatype="xsd:string" applies_to="node">2007</property>
                                                            <property ref="vipr:Country" datatype="xsd:string" applies_to="node">Germany</property>
                                                            <property ref="vipr:Host" datatype="xsd:string" applies_to="node">Human</property>
                                                            <property ref="vipr:Region" datatype="xsd:string" applies_to="node">Europe</property>
                                                           </clade>
                                                          </clade>
                                                          <clade>
                                                           <branch_length>0.000487</branch_length>
                                                           <clade>
                                                            <name>CC-10|AAD30096</name>
                                                            <branch_length>0.001127</branch_length>
                                                            <sequence>
                                                             <accession source="unknown">AAD30096</accession>
                                                            </sequence>
                                                            <property ref="vipr:Year" datatype="xsd:string" applies_to="node">1111</property>
                                                            <property ref="vipr:Country" datatype="xsd:string" applies_to="node">-N/A-</property>
                                                            <property ref="vipr:Host" datatype="xsd:string" applies_to="node">Unknown</property>
                                                           </clade>
                                                           <clade>
                                                            <branch_length>0.000487</branch_length>
                                                            <clade>
                                                             <name>CC-8|AAD30094</name>
                                                             <branch_length>0.004254</branch_length>
                                                             <sequence>
                                                              <accession source="unknown">AAD30094</accession>
                                                             </sequence>
                                                             <property ref="vipr:Year" datatype="xsd:string" applies_to="node">1111</property>
                                                             <property ref="vipr:Country" datatype="xsd:string" applies_to="node">-N/A-</property>
                                                             <property ref="vipr:Host" datatype="xsd:string" applies_to="node">Unknown</property>
                                                            </clade>
                                                            <clade>
                                                             <name>CC-7|AAD30093</name>
                                                             <branch_length>0.003017</branch_length>
                                                             <sequence>
                                                              <accession source="unknown">AAD30093</accession>
                                                             </sequence>
                                                             <property ref="vipr:Year" datatype="xsd:string" applies_to="node">1111</property>
                                                             <property ref="vipr:Country" datatype="xsd:string" applies_to="node">-N/A-</property>
                                                             <property ref="vipr:Host" datatype="xsd:string" applies_to="node">Unknown</property>
                                                            </clade>
                                                           </clade>
                                                          </clade>
                                                         </clade>
                                                        </clade>
                                                        <clade>
                                                         <branch_length>0.000035</branch_length>
                                                         <clade>
                                                          <name>HANChild4|APG57254</name>
                                                          <branch_length>0.000772</branch_length>
                                                          <sequence>
                                                           <accession source="unknown">APG57254</accession>
                                                          </sequence>
                                                          <property ref="vipr:Year" datatype="xsd:string" applies_to="node">2012</property>
                                                          <property ref="vipr:Country" datatype="xsd:string" applies_to="node">Germany</property>
                                                          <property ref="vipr:Host" datatype="xsd:string" applies_to="node">Human</property>
                                                          <property ref="vipr:Region" datatype="xsd:string" applies_to="node">Europe</property>
                                                         </clade>
                                                         <clade>
                                                          <branch_length>0.000129</branch_length>
                                                          <clade>
                                                           <branch_length>0.000306</branch_length>
                                                           <clade>
                                                            <branch_length>0.000183</branch_length>
                                                            <clade>
                                                             <branch_length>0.000308</branch_length>
                                                             <clade>
                                                              <branch_length>0.000324</branch_length>
                                                              <clade>
                                                               <branch_length>0.000551</branch_length>
                                                               <clade>
                                                                <name>BE/17/2010|AKI23323</name>
                                                                <branch_length>0.001861</branch_length>
                                                                <sequence>
                                                                 <accession source="unknown">AKI23323</accession>
                                                                </sequence>
                                                                <property ref="vipr:Year" datatype="xsd:string" applies_to="node">2010</property>
                                                                <property ref="vipr:Country" datatype="xsd:string" applies_to="node">Belgium</property>
                                                                <property ref="vipr:Host" datatype="xsd:string" applies_to="node">Human</property>
                                                                <property ref="vipr:Region" datatype="xsd:string" applies_to="node">Europe</property>
                                                               </clade>
                                                               <clade>
                                                                <branch_length>0.00028</branch_length>
                                                                <clade>
                                                                 <branch_length>0.009168</branch_length>
                                                                 <clade>
                                                                  <branch_length>0.000565</branch_length>
                                                                  <clade>
                                                                   <name>BE/13/2012|AKI19982</name>
                                                                   <branch_length>0.000885</branch_length>
                                                                   <sequence>
                                                                    <accession source="unknown">AKI19982</accession>
                                                                   </sequence>
                                                                   <property ref="vipr:Year" datatype="xsd:string" applies_to="node">2012</property>
                                                                   <property ref="vipr:Country" datatype="xsd:string" applies_to="node">Belgium</property>
                                                                   <property ref="vipr:Host" datatype="xsd:string" applies_to="node">Human</property>
                                                                   <property ref="vipr:Region" datatype="xsd:string" applies_to="node">Europe</property>
                                                                  </clade>
                                                                  <clade>
                                                                   <name>UNKNOWN-AB536875|BAJ06834</name>
                                                                   <branch_length>0.002357</branch_length>
                                                                   <sequence>
                                                                    <accession source="unknown">BAJ06834</accession>
                                                                   </sequence>
                                                                   <property ref="vipr:Year" datatype="xsd:string" applies_to="node">1111</property>
                                                                   <property ref="vipr:Country" datatype="xsd:string" applies_to="node">-N/A-</property>
                                                                   <property ref="vipr:Host" datatype="xsd:string" applies_to="node">Unknown</property>
                                                                  </clade>
                                                                 </clade>
                                                                 <clade>
                                                                  <branch_length>0.001057</branch_length>
                                                                  <clade>
                                                                   <name>Toledo/Towne Chimera 1|AND81494</name>
                                                                   <branch_length>0.000825</branch_length>
                                                                   <sequence>
                                                                    <accession source="unknown">AND81494</accession>
                                                                   </sequence>
                                                                   <property ref="vipr:Year" datatype="xsd:string" applies_to="node">1996</property>
                                                                   <property ref="vipr:Country" datatype="xsd:string" applies_to="node">USA</property>
                                                                   <property ref="vipr:Host" datatype="xsd:string" applies_to="node">Unknown</property>
                                                                   <property ref="vipr:Region" datatype="xsd:string" applies_to="node">North America</property>
                                                                  </clade>
                                                                  <clade>
                                                                   <branch_length>0.000791</branch_length>
                                                                   <clade>
                                                                    <name>AW-H|AAD30103</name>
                                                                    <branch_length>0.000831</branch_length>
                                                                    <sequence>
                                                                     <accession source="unknown">AAD30103</accession>
                                                                    </sequence>
                                                                    <property ref="vipr:Year" datatype="xsd:string" applies_to="node">1111</property>
                                                                    <property ref="vipr:Country" datatype="xsd:string" applies_to="node">-N/A-</property>
                                                                    <property ref="vipr:Host" datatype="xsd:string" applies_to="node">Unknown</property>
                                                                   </clade>
                                                                   <clade>
                                                                    <branch_length>0.000782</branch_length>
                                                                    <clade>
                                                                     <branch_length>0.000809</branch_length>
                                                                     <clade>
                                                                      <name>CC-5|AAD30091</name>
                                                                      <branch_length>-0.000003</branch_length>
                                                                      <sequence>
                                                                       <accession source="unknown">AAD30091</accession>
                                                                      </sequence>
                                                                      <property ref="vipr:Year" datatype="xsd:string" applies_to="node">1111</property>
                                                                      <property ref="vipr:Country" datatype="xsd:string" applies_to="node">-N/A-</property>
                                                                      <property ref="vipr:Host" datatype="xsd:string" applies_to="node">Unknown</property>
                                                                     </clade>
                                                                     <clade>
                                                                      <name>CC-6|AAD30092</name>
                                                                      <branch_length>0.001615</branch_length>
                                                                      <sequence>
                                                                       <accession source="unknown">AAD30092</accession>
                                                                      </sequence>
                                                                      <property ref="vipr:Year" datatype="xsd:string" applies_to="node">1111</property>
                                                                      <property ref="vipr:Country" datatype="xsd:string" applies_to="node">-N/A-</property>
                                                                      <property ref="vipr:Host" datatype="xsd:string" applies_to="node">Unknown</property>
                                                                     </clade>
                                                                    </clade>
                                                                    <clade>
                                                                     <name>TB40/E|ABV71585</name>
                                                                     <branch_length>0.000804</branch_length>
                                                                     <sequence>
                                                                      <accession source="unknown">ABV71585</accession>
                                                                     </sequence>
                                                                     <property ref="vipr:Year" datatype="xsd:string" applies_to="node">1111</property>
                                                                     <property ref="vipr:Country" datatype="xsd:string" applies_to="node">Germany</property>
                                                                     <property ref="vipr:Host" datatype="xsd:string" applies_to="node">Unknown</property>
                                                                     <property ref="vipr:Region" datatype="xsd:string" applies_to="node">Europe</property>
                                                                    </clade>
                                                                   </clade>
                                                                  </clade>
                                                                 </clade>
                                                                </clade>
                                                                <clade>
                                                                 <branch_length>0.000493</branch_length>
                                                                 <clade>
                                                                  <branch_length>0.000075</branch_length>
                                                                  <clade>
                                                                   <name>HAN21|AHJ82784</name>
                                                                   <branch_length>0.000777</branch_length>
                                                                   <sequence>
                                                                    <accession source="unknown">AHJ82784</accession>
                                                                   </sequence>
                                                                   <property ref="vipr:Year" datatype="xsd:string" applies_to="node">2006</property>
                                                                   <property ref="vipr:Country" datatype="xsd:string" applies_to="node">Germany</property>
                                                                   <property ref="vipr:Host" datatype="xsd:string" applies_to="node">Human</property>
                                                                   <property ref="vipr:Region" datatype="xsd:string" applies_to="node">Europe</property>
                                                                  </clade>
                                                                  <clade>
                                                                   <branch_length>0.000029</branch_length>
                                                                   <clade>
                                                                    <name>BE/13/2010|AKI09623</name>
                                                                    <branch_length>-0.000002</branch_length>
                                                                    <sequence>
                                                                     <accession source="unknown">AKI09623</accession>
                                                                    </sequence>
                                                                    <property ref="vipr:Year" datatype="xsd:string" applies_to="node">2010</property>
                                                                    <property ref="vipr:Country" datatype="xsd:string" applies_to="node">Belgium</property>
                                                                    <property ref="vipr:Host" datatype="xsd:string" applies_to="node">Human</property>
                                                                    <property ref="vipr:Region" datatype="xsd:string" applies_to="node">Europe</property>
                                                                   </clade>
                                                                   <clade>
                                                                    <branch_length>0.000002</branch_length>
                                                                    <clade>
                                                                     <clade>
                                                                      <clade>
                                                                       <branch_length>0.0008</branch_length>
                                                                       <clade>
                                                                        <name>BE/4/2012|AKI22823</name>
                                                                        <branch_length>0.000005</branch_length>
                                                                        <sequence>
                                                                         <accession source="unknown">AKI22823</accession>
                                                                        </sequence>
                                                                        <property ref="vipr:Year" datatype="xsd:string" applies_to="node">2012</property>
                                                                        <property ref="vipr:Country" datatype="xsd:string" applies_to="node">Belgium</property>
                                                                        <property ref="vipr:Host" datatype="xsd:string" applies_to="node">Human</property>
                                                                        <property ref="vipr:Region" datatype="xsd:string" applies_to="node">Europe</property>
                                                                       </clade>
                                                                       <clade>
                                                                        <name>HAN|AHV84012</name>
                                                                        <branch_length>0.000005</branch_length>
                                                                        <sequence>
                                                                         <accession source="unknown">AHV84012</accession>
                                                                        </sequence>
                                                                        <property ref="vipr:Year" datatype="xsd:string" applies_to="node">2007</property>
                                                                        <property ref="vipr:Country" datatype="xsd:string" applies_to="node">China</property>
                                                                        <property ref="vipr:Host" datatype="xsd:string" applies_to="node">Human</property>
                                                                        <property ref="vipr:Region" datatype="xsd:string" applies_to="node">Asia</property>
                                                                       </clade>
                                                                      </clade>
                                                                      <clade>
                                                                       <branch_length>0.000002</branch_length>
                                                                       <clade>
                                                                        <name>D3|ABA26302</name>
                                                                        <branch_length>0.00323</branch_length>
                                                                        <sequence>
                                                                         <accession source="unknown">ABA26302</accession>
                                                                        </sequence>
                                                                        <property ref="vipr:ViprType" datatype="xsd:string" applies_to="node">1</property>
                                                                        <property ref="vipr:Year" datatype="xsd:string" applies_to="node">1111</property>
                                                                        <property ref="vipr:Country" datatype="xsd:string" applies_to="node">China</property>
                                                                        <property ref="vipr:Host" datatype="xsd:string" applies_to="node">Unknown</property>
                                                                        <property ref="vipr:Region" datatype="xsd:string" applies_to="node">Asia</property>
                                                                       </clade>
                                                                       <clade>
                                                                        <name>BE/22/2010|AKI08782</name>
                                                                        <branch_length>-0.000002</branch_length>
                                                                        <sequence>
                                                                         <accession source="unknown">AKI08782</accession>
                                                                        </sequence>
                                                                        <property ref="vipr:Year" datatype="xsd:string" applies_to="node">2010</property>
                                                                        <property ref="vipr:Country" datatype="xsd:string" applies_to="node">Belgium</property>
                                                                        <property ref="vipr:Host" datatype="xsd:string" applies_to="node">Human</property>
                                                                        <property ref="vipr:Region" datatype="xsd:string" applies_to="node">Europe</property>
                                                                       </clade>
                                                                      </clade>
                                                                     </clade>
                                                                     <clade>
                                                                      <branch_length>0.000001</branch_length>
                                                                      <clade>
                                                                       <name>HAN11|AHJ82618</name>
                                                                       <branch_length>0.000804</branch_length>
                                                                       <sequence>
                                                                        <accession source="unknown">AHJ82618</accession>
                                                                       </sequence>
                                                                       <property ref="vipr:Year" datatype="xsd:string" applies_to="node">2007</property>
                                                                       <property ref="vipr:Country" datatype="xsd:string" applies_to="node">Germany</property>
                                                                       <property ref="vipr:Host" datatype="xsd:string" applies_to="node">Human</property>
                                                                       <property ref="vipr:Region" datatype="xsd:string" applies_to="node">Europe</property>
                                                                      </clade>
                                                                      <clade>
                                                                       <branch_length>0.000002</branch_length>
                                                                       <clade>
                                                                        <name>D2|ABA26314</name>
                                                                        <branch_length>0.003231</branch_length>
                                                                        <sequence>
                                                                         <accession source="unknown">ABA26314</accession>
                                                                        </sequence>
                                                                        <property ref="vipr:ViprType" datatype="xsd:string" applies_to="node">1</property>
                                                                        <property ref="vipr:Year" datatype="xsd:string" applies_to="node">1111</property>
                                                                        <property ref="vipr:Country" datatype="xsd:string" applies_to="node">China</property>
                                                                        <property ref="vipr:Host" datatype="xsd:string" applies_to="node">Unknown</property>
                                                                        <property ref="vipr:Region" datatype="xsd:string" applies_to="node">Asia</property>
                                                                       </clade>
                                                                       <clade>
                                                                        <name>NL6A|AAD30084</name>
                                                                        <branch_length>-0.000002</branch_length>
                                                                        <sequence>
                                                                         <accession source="unknown">AAD30084</accession>
                                                                        </sequence>
                                                                        <property ref="vipr:Year" datatype="xsd:string" applies_to="node">1111</property>
                                                                        <property ref="vipr:Country" datatype="xsd:string" applies_to="node">-N/A-</property>
                                                                        <property ref="vipr:Host" datatype="xsd:string" applies_to="node">Unknown</property>
                                                                       </clade>
                                                                      </clade>
                                                                     </clade>
                                                                    </clade>
                                                                    <clade>
                                                                     <name>NLPET8|AAD30088</name>
                                                                     <branch_length>0.001612</branch_length>
                                                                     <sequence>
                                                                      <accession source="unknown">AAD30088</accession>
                                                                     </sequence>
                                                                     <property ref="vipr:Year" datatype="xsd:string" applies_to="node">1111</property>
                                                                     <property ref="vipr:Country" datatype="xsd:string" applies_to="node">-N/A-</property>
                                                                     <property ref="vipr:Host" datatype="xsd:string" applies_to="node">Unknown</property>
                                                                    </clade>
                                                                   </clade>
                                                                  </clade>
                                                                 </clade>
                                                                 <clade>
                                                                  <name>JHC|ADV04382</name>
                                                                  <branch_length>0.00073</branch_length>
                                                                  <sequence>
                                                                   <accession source="unknown">ADV04382</accession>
                                                                  </sequence>
                                                                  <property ref="vipr:Year" datatype="xsd:string" applies_to="node">2003</property>
                                                                  <property ref="vipr:Country" datatype="xsd:string" applies_to="node">South Korea</property>
                                                                  <property ref="vipr:Host" datatype="xsd:string" applies_to="node">Human</property>
                                                                  <property ref="vipr:Region" datatype="xsd:string" applies_to="node">Asia</property>
                                                                 </clade>
                                                                </clade>
                                                               </clade>
                                                              </clade>
                                                              <clade>
                                                               <branch_length>0.003288</branch_length>
                                                               <clade>
                                                                <name>NAN1LA|AMO64405</name>
                                                                <branch_length>0.000005</branch_length>
                                                                <sequence>
                                                                 <accession source="unknown">AMO64405</accession>
                                                                </sequence>
                                                                <property ref="vipr:Year" datatype="xsd:string" applies_to="node">2011</property>
                                                                <property ref="vipr:Country" datatype="xsd:string" applies_to="node">France</property>
                                                                <property ref="vipr:Host" datatype="xsd:string" applies_to="node">Human</property>
                                                                <property ref="vipr:Region" datatype="xsd:string" applies_to="node">Europe</property>
                                                               </clade>
                                                               <clade>
                                                                <name>BE/46/2011|AKI15806</name>
                                                                <branch_length>0.000005</branch_length>
                                                                <sequence>
                                                                 <accession source="unknown">AKI15806</accession>
                                                                </sequence>
                                                                <property ref="vipr:Year" datatype="xsd:string" applies_to="node">2011</property>
                                                                <property ref="vipr:Country" datatype="xsd:string" applies_to="node">Belgium</property>
                                                                <property ref="vipr:Host" datatype="xsd:string" applies_to="node">Human</property>
                                                                <property ref="vipr:Region" datatype="xsd:string" applies_to="node">Europe</property>
                                                               </clade>
                                                              </clade>
                                                             </clade>
                                                             <clade>
                                                              <branch_length>0.000462</branch_length>
                                                              <clade>
                                                               <branch_length>0.0002</branch_length>
                                                               <clade>
                                                                <branch_length>0.000234</branch_length>
                                                                <clade>
                                                                 <branch_length>0.000177</branch_length>
                                                                 <clade>
                                                                  <name>NL9|AAD30086</name>
                                                                  <branch_length>0.000806</branch_length>
                                                                  <sequence>
                                                                   <accession source="unknown">AAD30086</accession>
                                                                  </sequence>
                                                                  <property ref="vipr:Year" datatype="xsd:string" applies_to="node">1111</property>
                                                                  <property ref="vipr:Country" datatype="xsd:string" applies_to="node">-N/A-</property>
                                                                  <property ref="vipr:Host" datatype="xsd:string" applies_to="node">Unknown</property>
                                                                 </clade>
                                                                 <clade>
                                                                  <branch_length>0.000001</branch_length>
                                                                  <clade>
                                                                   <branch_length>0.000001</branch_length>
                                                                   <clade>
                                                                    <branch_length>0.0008</branch_length>
                                                                    <clade>
                                                                     <name>E460|AAD30071</name>
                                                                     <branch_length>0.000005</branch_length>
                                                                     <sequence>
                                                                      <accession source="unknown">AAD30071</accession>
                                                                     </sequence>
                                                                     <property ref="vipr:Year" datatype="xsd:string" applies_to="node">1111</property>
                                                                     <property ref="vipr:Country" datatype="xsd:string" applies_to="node">USA</property>
                                                                     <property ref="vipr:Host" datatype="xsd:string" applies_to="node">Unknown</property>
                                                                     <property ref="vipr:Region" datatype="xsd:string" applies_to="node">North America</property>
                                                                    </clade>
                                                                    <clade>
                                                                     <name>E763|AAD30077</name>
                                                                     <branch_length>0.000005</branch_length>
                                                                     <sequence>
                                                                      <accession source="unknown">AAD30077</accession>
                                                                     </sequence>
                                                                     <property ref="vipr:Year" datatype="xsd:string" applies_to="node">1111</property>
                                                                     <property ref="vipr:Country" datatype="xsd:string" applies_to="node">USA</property>
                                                                     <property ref="vipr:Host" datatype="xsd:string" applies_to="node">Unknown</property>
                                                                     <property ref="vipr:Region" datatype="xsd:string" applies_to="node">North America</property>
                                                                    </clade>
                                                                   </clade>
                                                                   <clade>
                                                                    <name>BE/2/2013|AKI11465</name>
                                                                    <branch_length>0.001612</branch_length>
                                                                    <sequence>
                                                                     <accession source="unknown">AKI11465</accession>
                                                                    </sequence>
                                                                    <property ref="vipr:Year" datatype="xsd:string" applies_to="node">2013</property>
                                                                    <property ref="vipr:Country" datatype="xsd:string" applies_to="node">Belgium</property>
                                                                    <property ref="vipr:Host" datatype="xsd:string" applies_to="node">Human</property>
                                                                    <property ref="vipr:Region" datatype="xsd:string" applies_to="node">Europe</property>
                                                                   </clade>
                                                                  </clade>
                                                                  <clade>
                                                                   <name>BE/8/2011|AKI10128</name>
                                                                   <branch_length>-0.000001</branch_length>
                                                                   <sequence>
                                                                    <accession source="unknown">AKI10128</accession>
                                                                   </sequence>
                                                                   <property ref="vipr:Year" datatype="xsd:string" applies_to="node">2011</property>
                                                                   <property ref="vipr:Country" datatype="xsd:string" applies_to="node">Belgium</property>
                                                                   <property ref="vipr:Host" datatype="xsd:string" applies_to="node">Human</property>
                                                                   <property ref="vipr:Region" datatype="xsd:string" applies_to="node">Europe</property>
                                                                  </clade>
                                                                 </clade>
                                                                </clade>
                                                                <clade>
                                                                 <name>HAN38|ACT81736</name>
                                                                 <branch_length>0.001437</branch_length>
                                                                 <sequence>
                                                                  <accession source="unknown">ACT81736</accession>
                                                                 </sequence>
                                                                 <property ref="vipr:Year" datatype="xsd:string" applies_to="node">2007</property>
                                                                 <property ref="vipr:Country" datatype="xsd:string" applies_to="node">Germany</property>
                                                                 <property ref="vipr:Host" datatype="xsd:string" applies_to="node">Human</property>
                                                                 <property ref="vipr:Region" datatype="xsd:string" applies_to="node">Europe</property>
                                                                </clade>
                                                               </clade>
                                                               <clade>
                                                                <branch_length>0.000379</branch_length>
                                                                <clade>
                                                                 <branch_length>0.000313</branch_length>
                                                                 <clade>
                                                                  <branch_length>0.000583</branch_length>
                                                                  <clade>
                                                                   <name>BE/49/2011|AKI22991</name>
                                                                   <branch_length>-0.000001</branch_length>
                                                                   <sequence>
                                                                    <accession source="unknown">AKI22991</accession>
                                                                   </sequence>
                                                                   <property ref="vipr:Year" datatype="xsd:string" applies_to="node">2011</property>
                                                                   <property ref="vipr:Country" datatype="xsd:string" applies_to="node">Belgium</property>
                                                                   <property ref="vipr:Host" datatype="xsd:string" applies_to="node">Human</property>
                                                                   <property ref="vipr:Region" datatype="xsd:string" applies_to="node">Europe</property>
                                                                  </clade>
                                                                  <clade>
                                                                   <name>E540|AAD30072</name>
                                                                   <branch_length>0.000808</branch_length>
                                                                   <sequence>
                                                                    <accession source="unknown">AAD30072</accession>
                                                                   </sequence>
                                                                   <property ref="vipr:Year" datatype="xsd:string" applies_to="node">1111</property>
                                                                   <property ref="vipr:Country" datatype="xsd:string" applies_to="node">-N/A-</property>
                                                                   <property ref="vipr:Host" datatype="xsd:string" applies_to="node">Unknown</property>
                                                                  </clade>
                                                                 </clade>
                                                                 <clade>
                                                                  <branch_length>0.000224</branch_length>
                                                                  <clade>
                                                                   <branch_length>0.000023</branch_length>
                                                                   <clade>
                                                                    <name>BE/1/2010|AKI14970</name>
                                                                    <branch_length>0.000005</branch_length>
                                                                    <sequence>
                                                                     <accession source="unknown">AKI14970</accession>
                                                                    </sequence>
                                                                    <property ref="vipr:Year" datatype="xsd:string" applies_to="node">2010</property>
                                                                    <property ref="vipr:Country" datatype="xsd:string" applies_to="node">Belgium</property>
                                                                    <property ref="vipr:Host" datatype="xsd:string" applies_to="node">Human</property>
                                                                    <property ref="vipr:Region" datatype="xsd:string" applies_to="node">Europe</property>
                                                                   </clade>
                                                                   <clade>
                                                                    <clade>
                                                                     <clade>
                                                                      <clade>
                                                                       <name>Toledo/Towne Chimera 2|AND81659</name>
                                                                       <branch_length>0.000005</branch_length>
                                                                       <sequence>
                                                                        <accession source="unknown">AND81659</accession>
                                                                       </sequence>
                                                                       <property ref="vipr:Year" datatype="xsd:string" applies_to="node">1996</property>
                                                                       <property ref="vipr:Country" datatype="xsd:string" applies_to="node">USA</property>
                                                                       <property ref="vipr:Host" datatype="xsd:string" applies_to="node">Unknown</property>
                                                                       <property ref="vipr:Region" datatype="xsd:string" applies_to="node">North America</property>
                                                                      </clade>
                                                                      <clade>
                                                                       <clade>
                                                                        <clade>
                                                                         <name>AW-B|AAD30097</name>
                                                                         <branch_length>0.000005</branch_length>
                                                                         <sequence>
                                                                          <accession source="unknown">AAD30097</accession>
                                                                         </sequence>
                                                                         <property ref="vipr:Year" datatype="xsd:string" applies_to="node">1111</property>
                                                                         <property ref="vipr:Country" datatype="xsd:string" applies_to="node">-N/A-</property>
                                                                         <property ref="vipr:Host" datatype="xsd:string" applies_to="node">Unknown</property>
                                                                        </clade>
                                                                        <clade>
                                                                         <clade>
                                                                          <clade>
                                                                           <name>NL/Rot6/Nasal/2012|AMJ53424</name>
                                                                           <branch_length>0.000005</branch_length>
                                                                           <sequence>
                                                                            <accession source="unknown">AMJ53424</accession>
                                                                           </sequence>
                                                                           <property ref="vipr:Year" datatype="xsd:string" applies_to="node">2012</property>
                                                                           <property ref="vipr:Country" datatype="xsd:string" applies_to="node">Netherlands</property>
                                                                           <property ref="vipr:Host" datatype="xsd:string" applies_to="node">Human</property>
                                                                           <property ref="vipr:Region" datatype="xsd:string" applies_to="node">Europe</property>
                                                                          </clade>
                                                                          <clade>
                                                                           <clade>
                                                                            <clade>
                                                                             <name>Toledo RNA2.7 deletion mutant|APB97350</name>
                                                                             <branch_length>0.000005</branch_length>
                                                                             <sequence>
                                                                              <accession source="unknown">APB97350</accession>
                                                                             </sequence>
                                                                             <property ref="vipr:Year" datatype="xsd:string" applies_to="node">1111</property>
                                                                             <property ref="vipr:Country" datatype="xsd:string" applies_to="node">-N/A-</property>
                                                                             <property ref="vipr:Host" datatype="xsd:string" applies_to="node">Unknown</property>
                                                                            </clade>
                                                                            <clade>
                                                                             <clade>
                                                                              <name>Toledo variant|APB97519</name>
                                                                              <branch_length>0.000005</branch_length>
                                                                              <sequence>
                                                                               <accession source="unknown">APB97519</accession>
                                                                              </sequence>
                                                                              <property ref="vipr:Year" datatype="xsd:string" applies_to="node">1984</property>
                                                                              <property ref="vipr:Country" datatype="xsd:string" applies_to="node">USA</property>
                                                                              <property ref="vipr:Host" datatype="xsd:string" applies_to="node">Human</property>
                                                                              <property ref="vipr:Region" datatype="xsd:string" applies_to="node">North America</property>
                                                                             </clade>
                                                                             <clade>
                                                                              <name>CINCY+Towne|ADE88062</name>
                                                                              <branch_length>0.000801</branch_length>
                                                                              <sequence>
                                                                               <accession source="unknown">ADE88062</accession>
                                                                              </sequence>
                                                                              <property ref="vipr:Year" datatype="xsd:string" applies_to="node">1111</property>
                                                                              <property ref="vipr:Country" datatype="xsd:string" applies_to="node">-N/A-</property>
                                                                              <property ref="vipr:Host" datatype="xsd:string" applies_to="node">Unknown</property>
                                                                             </clade>
                                                                            </clade>
                                                                           </clade>
                                                                           <clade>
                                                                            <name>Toledo|ADD39115</name>
                                                                            <branch_length>0.000005</branch_length>
                                                                            <sequence>
                                                                             <accession source="unknown">ADD39115</accession>
                                                                            </sequence>
                                                                            <property ref="vipr:Year" datatype="xsd:string" applies_to="node">1984</property>
                                                                            <property ref="vipr:Country" datatype="xsd:string" applies_to="node">USA</property>
                                                                            <property ref="vipr:Host" datatype="xsd:string" applies_to="node">Human</property>
                                                                            <property ref="vipr:Region" datatype="xsd:string" applies_to="node">North America</property>
                                                                           </clade>
                                                                          </clade>
                                                                         </clade>
                                                                         <clade>
                                                                          <name>PAV18|AIC80317</name>
                                                                          <branch_length>0.000005</branch_length>
                                                                          <sequence>
                                                                           <accession source="unknown">AIC80317</accession>
                                                                          </sequence>
                                                                          <property ref="vipr:Year" datatype="xsd:string" applies_to="node">2008</property>
                                                                          <property ref="vipr:Country" datatype="xsd:string" applies_to="node">Italy</property>
                                                                          <property ref="vipr:Host" datatype="xsd:string" applies_to="node">Human</property>
                                                                          <property ref="vipr:Region" datatype="xsd:string" applies_to="node">Europe</property>
                                                                         </clade>
                                                                        </clade>
                                                                       </clade>
                                                                       <clade>
                                                                        <name>AW-G|AAD30102</name>
                                                                        <branch_length>0.000005</branch_length>
                                                                        <sequence>
                                                                         <accession source="unknown">AAD30102</accession>
                                                                        </sequence>
                                                                        <property ref="vipr:Year" datatype="xsd:string" applies_to="node">1111</property>
                                                                        <property ref="vipr:Country" datatype="xsd:string" applies_to="node">-N/A-</property>
                                                                        <property ref="vipr:Host" datatype="xsd:string" applies_to="node">Unknown</property>
                                                                       </clade>
                                                                      </clade>
                                                                     </clade>
                                                                     <clade>
                                                                      <name>BE/33/2010|AKI12294</name>
                                                                      <branch_length>0.000005</branch_length>
                                                                      <sequence>
                                                                       <accession source="unknown">AKI12294</accession>
                                                                      </sequence>
                                                                      <property ref="vipr:Year" datatype="xsd:string" applies_to="node">2010</property>
                                                                      <property ref="vipr:Country" datatype="xsd:string" applies_to="node">Belgium</property>
                                                                      <property ref="vipr:Host" datatype="xsd:string" applies_to="node">Human</property>
                                                                      <property ref="vipr:Region" datatype="xsd:string" applies_to="node">Europe</property>
                                                                     </clade>
                                                                    </clade>
                                                                    <clade>
                                                                     <name>BE/32/2010|AKI07778</name>
                                                                     <branch_length>0.000005</branch_length>
                                                                     <sequence>
                                                                      <accession source="unknown">AKI07778</accession>
                                                                     </sequence>
                                                                     <property ref="vipr:Year" datatype="xsd:string" applies_to="node">2010</property>
                                                                     <property ref="vipr:Country" datatype="xsd:string" applies_to="node">Belgium</property>
                                                                     <property ref="vipr:Host" datatype="xsd:string" applies_to="node">Human</property>
                                                                     <property ref="vipr:Region" datatype="xsd:string" applies_to="node">Europe</property>
                                                                    </clade>
                                                                   </clade>
                                                                  </clade>
                                                                  <clade>
                                                                   <branch_length>0.000774</branch_length>
                                                                   <clade>
                                                                    <name>BE/44/2011|AKI21324</name>
                                                                    <branch_length>0.000005</branch_length>
                                                                    <sequence>
                                                                     <accession source="unknown">AKI21324</accession>
                                                                    </sequence>
                                                                    <property ref="vipr:Year" datatype="xsd:string" applies_to="node">2011</property>
                                                                    <property ref="vipr:Country" datatype="xsd:string" applies_to="node">Belgium</property>
                                                                    <property ref="vipr:Host" datatype="xsd:string" applies_to="node">Human</property>
                                                                    <property ref="vipr:Region" datatype="xsd:string" applies_to="node">Europe</property>
                                                                   </clade>
                                                                   <clade>
                                                                    <clade>
                                                                     <clade>
                                                                      <clade>
                                                                       <clade>
                                                                        <name>E545|AAD30073</name>
                                                                        <branch_length>0.000005</branch_length>
                                                                        <sequence>
                                                                         <accession source="unknown">AAD30073</accession>
                                                                        </sequence>
                                                                        <property ref="vipr:Year" datatype="xsd:string" applies_to="node">1111</property>
                                                                        <property ref="vipr:Country" datatype="xsd:string" applies_to="node">USA</property>
                                                                        <property ref="vipr:Host" datatype="xsd:string" applies_to="node">Unknown</property>
                                                                        <property ref="vipr:Region" datatype="xsd:string" applies_to="node">North America</property>
                                                                       </clade>
                                                                       <clade>
                                                                        <branch_length>0.000802</branch_length>
                                                                        <clade>
                                                                         <branch_length>0.000802</branch_length>
                                                                         <clade>
                                                                          <name>AW-D|AAD30099</name>
                                                                          <branch_length>0.000005</branch_length>
                                                                          <sequence>
                                                                           <accession source="unknown">AAD30099</accession>
                                                                          </sequence>
                                                                          <property ref="vipr:Year" datatype="xsd:string" applies_to="node">1111</property>
                                                                          <property ref="vipr:Country" datatype="xsd:string" applies_to="node">-N/A-</property>
                                                                          <property ref="vipr:Host" datatype="xsd:string" applies_to="node">Unknown</property>
                                                                         </clade>
                                                                         <clade>
                                                                          <name>BE/10/2011|AKI08613</name>
                                                                          <branch_length>0.000005</branch_length>
                                                                          <sequence>
                                                                           <accession source="unknown">AKI08613</accession>
                                                                          </sequence>
                                                                          <property ref="vipr:Year" datatype="xsd:string" applies_to="node">2011</property>
                                                                          <property ref="vipr:Country" datatype="xsd:string" applies_to="node">Belgium</property>
                                                                          <property ref="vipr:Host" datatype="xsd:string" applies_to="node">Human</property>
                                                                          <property ref="vipr:Region" datatype="xsd:string" applies_to="node">Europe</property>
                                                                         </clade>
                                                                        </clade>
                                                                        <clade>
                                                                         <name>BE/20/2011|AKI18476</name>
                                                                         <branch_length>-0.000001</branch_length>
                                                                         <sequence>
                                                                          <accession source="unknown">AKI18476</accession>
                                                                         </sequence>
                                                                         <property ref="vipr:Year" datatype="xsd:string" applies_to="node">2011</property>
                                                                         <property ref="vipr:Country" datatype="xsd:string" applies_to="node">Belgium</property>
                                                                         <property ref="vipr:Host" datatype="xsd:string" applies_to="node">Human</property>
                                                                         <property ref="vipr:Region" datatype="xsd:string" applies_to="node">Europe</property>
                                                                        </clade>
                                                                       </clade>
                                                                      </clade>
                                                                      <clade>
                                                                       <name>BE/14/2012|AKI11793</name>
                                                                       <branch_length>0.000005</branch_length>
                                                                       <sequence>
                                                                        <accession source="unknown">AKI11793</accession>
                                                                       </sequence>
                                                                       <property ref="vipr:Year" datatype="xsd:string" applies_to="node">2012</property>
                                                                       <property ref="vipr:Country" datatype="xsd:string" applies_to="node">Belgium</property>
                                                                       <property ref="vipr:Host" datatype="xsd:string" applies_to="node">Human</property>
                                                                       <property ref="vipr:Region" datatype="xsd:string" applies_to="node">Europe</property>
                                                                      </clade>
                                                                     </clade>
                                                                     <clade>
                                                                      <name>JER4559|AKI25718</name>
                                                                      <branch_length>0.000005</branch_length>
                                                                      <sequence>
                                                                       <accession source="unknown">AKI25718</accession>
                                                                      </sequence>
                                                                      <property ref="vipr:Year" datatype="xsd:string" applies_to="node">2009</property>
                                                                      <property ref="vipr:Country" datatype="xsd:string" applies_to="node">Israel</property>
                                                                      <property ref="vipr:Host" datatype="xsd:string" applies_to="node">Human</property>
                                                                      <property ref="vipr:Region" datatype="xsd:string" applies_to="node">Asia</property>
                                                                     </clade>
                                                                    </clade>
                                                                    <clade>
                                                                     <name>BE/36/2011|AKI16637</name>
                                                                     <branch_length>0.000005</branch_length>
                                                                     <sequence>
                                                                      <accession source="unknown">AKI16637</accession>
                                                                     </sequence>
                                                                     <property ref="vipr:Year" datatype="xsd:string" applies_to="node">2011</property>
                                                                     <property ref="vipr:Country" datatype="xsd:string" applies_to="node">Belgium</property>
                                                                     <property ref="vipr:Host" datatype="xsd:string" applies_to="node">Human</property>
                                                                     <property ref="vipr:Region" datatype="xsd:string" applies_to="node">Europe</property>
                                                                    </clade>
                                                                   </clade>
                                                                  </clade>
                                                                 </clade>
                                                                </clade>
                                                                <clade>
                                                                 <branch_length>0.000173</branch_length>
                                                                 <clade>
                                                                  <branch_length>0.000188</branch_length>
                                                                  <clade>
                                                                   <branch_length>0.00004</branch_length>
                                                                   <clade>
                                                                    <clade>
                                                                     <name>NLMCG|AAD30087</name>
                                                                     <branch_length>0.000005</branch_length>
                                                                     <sequence>
                                                                      <accession source="unknown">AAD30087</accession>
                                                                     </sequence>
                                                                     <property ref="vipr:Year" datatype="xsd:string" applies_to="node">1111</property>
                                                                     <property ref="vipr:Country" datatype="xsd:string" applies_to="node">-N/A-</property>
                                                                     <property ref="vipr:Host" datatype="xsd:string" applies_to="node">Unknown</property>
                                                                    </clade>
                                                                    <clade>
                                                                     <name>JER1289|AKI24366</name>
                                                                     <branch_length>0.000005</branch_length>
                                                                     <sequence>
                                                                      <accession source="unknown">AKI24366</accession>
                                                                     </sequence>
                                                                     <property ref="vipr:Year" datatype="xsd:string" applies_to="node">2002</property>
                                                                     <property ref="vipr:Country" datatype="xsd:string" applies_to="node">Israel</property>
                                                                     <property ref="vipr:Host" datatype="xsd:string" applies_to="node">Human</property>
                                                                     <property ref="vipr:Region" datatype="xsd:string" applies_to="node">Asia</property>
                                                                    </clade>
                                                                   </clade>
                                                                   <clade>
                                                                    <branch_length>0.001603</branch_length>
                                                                    <clade>
                                                                     <name>BE/5/2010|AKI12627</name>
                                                                     <branch_length>0.000005</branch_length>
                                                                     <sequence>
                                                                      <accession source="unknown">AKI12627</accession>
                                                                     </sequence>
                                                                     <property ref="vipr:Year" datatype="xsd:string" applies_to="node">2010</property>
                                                                     <property ref="vipr:Country" datatype="xsd:string" applies_to="node">Belgium</property>
                                                                     <property ref="vipr:Host" datatype="xsd:string" applies_to="node">Human</property>
                                                                     <property ref="vipr:Region" datatype="xsd:string" applies_to="node">Europe</property>
                                                                    </clade>
                                                                    <clade>
                                                                     <name>PAV23|AHJ85482</name>
                                                                     <branch_length>0.000005</branch_length>
                                                                     <sequence>
                                                                      <accession source="unknown">AHJ85482</accession>
                                                                     </sequence>
                                                                     <property ref="vipr:Year" datatype="xsd:string" applies_to="node">2012</property>
                                                                     <property ref="vipr:Country" datatype="xsd:string" applies_to="node">Italy</property>
                                                                     <property ref="vipr:Host" datatype="xsd:string" applies_to="node">Human</property>
                                                                     <property ref="vipr:Region" datatype="xsd:string" applies_to="node">Europe</property>
                                                                    </clade>
                                                                   </clade>
                                                                  </clade>
                                                                  <clade>
                                                                   <branch_length>0.000167</branch_length>
                                                                   <clade>
                                                                    <branch_length>0.000539</branch_length>
                                                                    <clade>
                                                                     <branch_length>0.000142</branch_length>
                                                                     <clade>
                                                                      <branch_length>0.00012</branch_length>
                                                                      <clade>
                                                                       <branch_length>0.000452</branch_length>
                                                                       <clade>
                                                                        <branch_length>0.005251</branch_length>
                                                                        <clade>
                                                                         <branch_length>0.037033</branch_length>
                                                                         <clade>
                                                                          <name>UNKNOWN-GQ470205|ACX35565</name>
                                                                          <branch_length>-0.001683</branch_length>
                                                                          <sequence>
                                                                           <accession source="unknown">ACX35565</accession>
                                                                          </sequence>
                                                                          <property ref="vipr:Year" datatype="xsd:string" applies_to="node">2007</property>
                                                                          <property ref="vipr:Country" datatype="xsd:string" applies_to="node">Australia</property>
                                                                          <property ref="vipr:Host" datatype="xsd:string" applies_to="node">Human</property>
                                                                          <property ref="vipr:Region" datatype="xsd:string" applies_to="node">Oceania</property>
                                                                         </clade>
                                                                         <clade>
                                                                          <name>33Fc|AAP97929</name>
                                                                          <branch_length>0.029139</branch_length>
                                                                          <sequence>
                                                                           <accession source="unknown">AAP97929</accession>
                                                                          </sequence>
                                                                          <property ref="vipr:Year" datatype="xsd:string" applies_to="node">1111</property>
                                                                          <property ref="vipr:Country" datatype="xsd:string" applies_to="node">-N/A-</property>
                                                                          <property ref="vipr:Host" datatype="xsd:string" applies_to="node">Unknown</property>
                                                                         </clade>
                                                                        </clade>
                                                                        <clade>
                                                                         <name>E795|AAG02102</name>
                                                                         <branch_length>0.006715</branch_length>
                                                                         <sequence>
                                                                          <accession source="unknown">AAG02102</accession>
                                                                         </sequence>
                                                                         <property ref="vipr:Year" datatype="xsd:string" applies_to="node">1111</property>
                                                                         <property ref="vipr:Country" datatype="xsd:string" applies_to="node">-N/A-</property>
                                                                         <property ref="vipr:Host" datatype="xsd:string" applies_to="node">Unknown</property>
                                                                        </clade>
                                                                       </clade>
                                                                       <clade>
                                                                        <branch_length>0.000337</branch_length>
                                                                        <clade>
                                                                         <name>HAN12|AFR55549</name>
                                                                         <branch_length>0.000304</branch_length>
                                                                         <sequence>
                                                                          <accession source="unknown">AFR55549</accession>
                                                                         </sequence>
                                                                         <property ref="vipr:Year" datatype="xsd:string" applies_to="node">2007</property>
                                                                         <property ref="vipr:Country" datatype="xsd:string" applies_to="node">Germany</property>
                                                                         <property ref="vipr:Host" datatype="xsd:string" applies_to="node">Human</property>
                                                                         <property ref="vipr:Region" datatype="xsd:string" applies_to="node">Europe</property>
                                                                        </clade>
                                                                        <clade>
                                                                         <name>BE/15/2010|AKI08446</name>
                                                                         <branch_length>0.000502</branch_length>
                                                                         <sequence>
                                                                          <accession source="unknown">AKI08446</accession>
                                                                         </sequence>
                                                                         <property ref="vipr:Year" datatype="xsd:string" applies_to="node">2010</property>
                                                                         <property ref="vipr:Country" datatype="xsd:string" applies_to="node">Belgium</property>
                                                                         <property ref="vipr:Host" datatype="xsd:string" applies_to="node">Human</property>
                                                                         <property ref="vipr:Region" datatype="xsd:string" applies_to="node">Europe</property>
                                                                        </clade>
                                                                       </clade>
                                                                      </clade>
                                                                      <clade>
                                                                       <branch_length>0.002308</branch_length>
                                                                       <clade>
                                                                        <name>NL14|AAD30081</name>
                                                                        <branch_length>0.000005</branch_length>
                                                                        <sequence>
                                                                         <accession source="unknown">AAD30081</accession>
                                                                        </sequence>
                                                                        <property ref="vipr:Year" datatype="xsd:string" applies_to="node">1111</property>
                                                                        <property ref="vipr:Country" datatype="xsd:string" applies_to="node">-N/A-</property>
                                                                        <property ref="vipr:Host" datatype="xsd:string" applies_to="node">Unknown</property>
                                                                       </clade>
                                                                       <clade>
                                                                        <name>BE/14/2011|AKI13964</name>
                                                                        <branch_length>0.000005</branch_length>
                                                                        <sequence>
                                                                         <accession source="unknown">AKI13964</accession>
                                                                        </sequence>
                                                                        <property ref="vipr:Year" datatype="xsd:string" applies_to="node">2011</property>
                                                                        <property ref="vipr:Country" datatype="xsd:string" applies_to="node">Belgium</property>
                                                                        <property ref="vipr:Host" datatype="xsd:string" applies_to="node">Human</property>
                                                                        <property ref="vipr:Region" datatype="xsd:string" applies_to="node">Europe</property>
                                                                       </clade>
                                                                      </clade>
                                                                     </clade>
                                                                     <clade>
                                                                      <branch_length>0.000061</branch_length>
                                                                      <clade>
                                                                       <branch_length>0.000018</branch_length>
                                                                       <clade>
                                                                        <branch_length>0.000796</branch_length>
                                                                        <clade>
                                                                         <clade>
                                                                          <clade>
                                                                           <clade>
                                                                            <name>Merlin|AJY55227</name>
                                                                            <branch_length>0.000005</branch_length>
                                                                            <sequence>
                                                                             <accession source="unknown">AJY55227</accession>
                                                                            </sequence>
                                                                            <property ref="vipr:Year" datatype="xsd:string" applies_to="node">1111</property>
                                                                            <property ref="vipr:Country" datatype="xsd:string" applies_to="node">United Kingdom</property>
                                                                            <property ref="vipr:Host" datatype="xsd:string" applies_to="node">Human</property>
                                                                            <property ref="vipr:Region" datatype="xsd:string" applies_to="node">Europe</property>
                                                                           </clade>
                                                                           <clade>
                                                                            <clade>
                                                                             <clade>
                                                                              <clade>
                                                                               <clade>
                                                                                <clade>
                                                                                 <clade>
                                                                                  <name>Merlin|ALT14645</name>
                                                                                  <branch_length>0.000005</branch_length>
                                                                                  <sequence>
                                                                                   <accession source="unknown">ALT14645</accession>
                                                                                  </sequence>
                                                                                  <property ref="vipr:Year" datatype="xsd:string" applies_to="node">1111</property>
                                                                                  <property ref="vipr:Country" datatype="xsd:string" applies_to="node">United Kingdom</property>
                                                                                  <property ref="vipr:Host" datatype="xsd:string" applies_to="node">Human</property>
                                                                                  <property ref="vipr:Region" datatype="xsd:string" applies_to="node">Europe</property>
                                                                                 </clade>
                                                                                 <clade>
                                                                                  <clade>
                                                                                   <clade>
                                                                                    <name>Merlin|ACZ72808</name>
                                                                                    <branch_length>0.000005</branch_length>
                                                                                    <sequence>
                                                                                     <accession source="unknown">ACZ72808</accession>
                                                                                    </sequence>
                                                                                    <property ref="vipr:Year" datatype="xsd:string" applies_to="node">1999</property>
                                                                                    <property ref="vipr:Country" datatype="xsd:string" applies_to="node">United Kingdom</property>
                                                                                    <property ref="vipr:Host" datatype="xsd:string" applies_to="node">Human</property>
                                                                                    <property ref="vipr:Region" datatype="xsd:string" applies_to="node">Europe</property>
                                                                                   </clade>
                                                                                   <clade>
                                                                                    <name>Merlin|AJY55394</name>
                                                                                    <branch_length>0.000005</branch_length>
                                                                                    <sequence>
                                                                                     <accession source="unknown">AJY55394</accession>
                                                                                    </sequence>
                                                                                    <property ref="vipr:Year" datatype="xsd:string" applies_to="node">1111</property>
                                                                                    <property ref="vipr:Country" datatype="xsd:string" applies_to="node">United Kingdom</property>
                                                                                    <property ref="vipr:Host" datatype="xsd:string" applies_to="node">Human</property>
                                                                                    <property ref="vipr:Region" datatype="xsd:string" applies_to="node">Europe</property>
                                                                                   </clade>
                                                                                  </clade>
                                                                                  <clade>
                                                                                   <clade>
                                                                                    <clade>
                                                                                     <name>Merlin|AJY56062</name>
                                                                                     <branch_length>0.000005</branch_length>
                                                                                     <sequence>
                                                                                      <accession source="unknown">AJY56062</accession>
                                                                                     </sequence>
                                                                                     <property ref="vipr:Year" datatype="xsd:string" applies_to="node">1111</property>
                                                                                     <property ref="vipr:Country" datatype="xsd:string" applies_to="node">United Kingdom</property>
                                                                                     <property ref="vipr:Host" datatype="xsd:string" applies_to="node">Human</property>
                                                                                     <property ref="vipr:Region" datatype="xsd:string" applies_to="node">Europe</property>
                                                                                    </clade>
                                                                                    <clade>
                                                                                     <name>Merlin|AJY56563</name>
                                                                                     <branch_length>0.000005</branch_length>
                                                                                     <sequence>
                                                                                      <accession source="unknown">AJY56563</accession>
                                                                                     </sequence>
                                                                                     <property ref="vipr:Year" datatype="xsd:string" applies_to="node">1111</property>
                                                                                     <property ref="vipr:Country" datatype="xsd:string" applies_to="node">United Kingdom</property>
                                                                                     <property ref="vipr:Host" datatype="xsd:string" applies_to="node">Human</property>
                                                                                     <property ref="vipr:Region" datatype="xsd:string" applies_to="node">Europe</property>
                                                                                    </clade>
                                                                                   </clade>
                                                                                   <clade>
                                                                                    <clade>
                                                                                     <clade>
                                                                                      <name>Merlin|AJY55728</name>
                                                                                      <branch_length>0.000005</branch_length>
                                                                                      <sequence>
                                                                                       <accession source="unknown">AJY55728</accession>
                                                                                      </sequence>
                                                                                      <property ref="vipr:Year" datatype="xsd:string" applies_to="node">1111</property>
                                                                                      <property ref="vipr:Country" datatype="xsd:string" applies_to="node">United Kingdom</property>
                                                                                      <property ref="vipr:Host" datatype="xsd:string" applies_to="node">Human</property>
                                                                                      <property ref="vipr:Region" datatype="xsd:string" applies_to="node">Europe</property>
                                                                                     </clade>
                                                                                     <clade>
                                                                                      <clade>
                                                                                       <clade>
                                                                                        <name>Merlin|AJY56229</name>
                                                                                        <branch_length>0.000005</branch_length>
                                                                                        <sequence>
                                                                                         <accession source="unknown">AJY56229</accession>
                                                                                        </sequence>
                                                                                        <property ref="vipr:Year" datatype="xsd:string" applies_to="node">1111</property>
                                                                                        <property ref="vipr:Country" datatype="xsd:string" applies_to="node">United Kingdom</property>
                                                                                        <property ref="vipr:Host" datatype="xsd:string" applies_to="node">Human</property>
                                                                                        <property ref="vipr:Region" datatype="xsd:string" applies_to="node">Europe</property>
                                                                                       </clade>
                                                                                       <clade>
                                                                                        <name>Merlin|ALT15965</name>
                                                                                        <branch_length>0.000005</branch_length>
                                                                                        <sequence>
                                                                                         <accession source="unknown">ALT15965</accession>
                                                                                        </sequence>
                                                                                        <property ref="vipr:Year" datatype="xsd:string" applies_to="node">1111</property>
                                                                                        <property ref="vipr:Country" datatype="xsd:string" applies_to="node">United Kingdom</property>
                                                                                        <property ref="vipr:Host" datatype="xsd:string" applies_to="node">Human</property>
                                                                                        <property ref="vipr:Region" datatype="xsd:string" applies_to="node">Europe</property>
                                                                                       </clade>
                                                                                      </clade>
                                                                                      <clade>
                                                                                       <clade>
                                                                                        <clade>
                                                                                         <name>Merlin|ALT16121</name>
                                                                                         <branch_length>0.000005</branch_length>
                                                                                         <sequence>
                                                                                          <accession source="unknown">ALT16121</accession>
                                                                                         </sequence>
                                                                                         <property ref="vipr:Year" datatype="xsd:string" applies_to="node">1111</property>
                                                                                         <property ref="vipr:Country" datatype="xsd:string" applies_to="node">United Kingdom</property>
                                                                                         <property ref="vipr:Host" datatype="xsd:string" applies_to="node">Human</property>
                                                                                         <property ref="vipr:Region" datatype="xsd:string" applies_to="node">Europe</property>
                                                                                        </clade>
                                                                                        <clade>
                                                                                         <name>UK/Lon3/Plasma/2012|AMJ54593</name>
                                                                                         <branch_length>0.000005</branch_length>
                                                                                         <sequence>
                                                                                          <accession source="unknown">AMJ54593</accession>
                                                                                         </sequence>
                                                                                         <property ref="vipr:Year" datatype="xsd:string" applies_to="node">2012</property>
                                                                                         <property ref="vipr:Country" datatype="xsd:string" applies_to="node">United Kingdom</property>
                                                                                         <property ref="vipr:Host" datatype="xsd:string" applies_to="node">Human</property>
                                                                                         <property ref="vipr:Region" datatype="xsd:string" applies_to="node">Europe</property>
                                                                                        </clade>
                                                                                       </clade>
                                                                                       <clade>
                                                                                        <clade>
                                                                                         <clade>
                                                                                          <clade>
                                                                                           <clade>
                                                                                            <clade>
                                                                                             <name>Merlin|AJY56730</name>
                                                                                             <branch_length>0.000005</branch_length>
                                                                                             <sequence>
                                                                                              <accession source="unknown">AJY56730</accession>
                                                                                             </sequence>
                                                                                             <property ref="vipr:Year" datatype="xsd:string" applies_to="node">1111</property>
                                                                                             <property ref="vipr:Country" datatype="xsd:string" applies_to="node">United Kingdom</property>
                                                                                             <property ref="vipr:Host" datatype="xsd:string" applies_to="node">Human</property>
                                                                                             <property ref="vipr:Region" datatype="xsd:string" applies_to="node">Europe</property>
                                                                                            </clade>
                                                                                            <clade>
                                                                                             <name>Merlin|ALT15470</name>
                                                                                             <branch_length>0.000005</branch_length>
                                                                                             <sequence>
                                                                                              <accession source="unknown">ALT15470</accession>
                                                                                             </sequence>
                                                                                             <property ref="vipr:Year" datatype="xsd:string" applies_to="node">1111</property>
                                                                                             <property ref="vipr:Country" datatype="xsd:string" applies_to="node">United Kingdom</property>
                                                                                             <property ref="vipr:Host" datatype="xsd:string" applies_to="node">Human</property>
                                                                                             <property ref="vipr:Region" datatype="xsd:string" applies_to="node">Europe</property>
                                                                                            </clade>
                                                                                           </clade>
                                                                                           <clade>
                                                                                            <clade>
                                                                                             <clade>
                                                                                              <clade>
                                                                                               <name>Merlin|AJY54893</name>
                                                                                               <branch_length>0.000005</branch_length>
                                                                                               <sequence>
                                                                                                <accession source="unknown">AJY54893</accession>
                                                                                               </sequence>
                                                                                               <property ref="vipr:Year" datatype="xsd:string" applies_to="node">1111</property>
                                                                                               <property ref="vipr:Country" datatype="xsd:string" applies_to="node">United Kingdom</property>
                                                                                               <property ref="vipr:Host" datatype="xsd:string" applies_to="node">Human</property>
                                                                                               <property ref="vipr:Region" datatype="xsd:string" applies_to="node">Europe</property>
                                                                                              </clade>
                                                                                              <clade>
                                                                                               <name>Merlin|ALT15800</name>
                                                                                               <branch_length>0.000005</branch_length>
                                                                                               <sequence>
                                                                                                <accession source="unknown">ALT15800</accession>
                                                                                               </sequence>
                                                                                               <property ref="vipr:Year" datatype="xsd:string" applies_to="node">1111</property>
                                                                                               <property ref="vipr:Country" datatype="xsd:string" applies_to="node">United Kingdom</property>
                                                                                               <property ref="vipr:Host" datatype="xsd:string" applies_to="node">Human</property>
                                                                                               <property ref="vipr:Region" datatype="xsd:string" applies_to="node">Europe</property>
                                                                                              </clade>
                                                                                             </clade>
                                                                                             <clade>
                                                                                              <name>Merlin|ALT14810</name>
                                                                                              <branch_length>0.000005</branch_length>
                                                                                              <sequence>
                                                                                               <accession source="unknown">ALT14810</accession>
                                                                                              </sequence>
                                                                                              <property ref="vipr:Year" datatype="xsd:string" applies_to="node">1111</property>
                                                                                              <property ref="vipr:Country" datatype="xsd:string" applies_to="node">United Kingdom</property>
                                                                                              <property ref="vipr:Host" datatype="xsd:string" applies_to="node">Human</property>
                                                                                              <property ref="vipr:Region" datatype="xsd:string" applies_to="node">Europe</property>
                                                                                             </clade>
                                                                                            </clade>
                                                                                            <clade>
                                                                                             <clade>
                                                                                              <name>Merlin|AJY57898</name>
                                                                                              <branch_length>0.000005</branch_length>
                                                                                              <sequence>
                                                                                               <accession source="unknown">AJY57898</accession>
                                                                                              </sequence>
                                                                                              <property ref="vipr:Year" datatype="xsd:string" applies_to="node">1111</property>
                                                                                              <property ref="vipr:Country" datatype="xsd:string" applies_to="node">United Kingdom</property>
                                                                                              <property ref="vipr:Host" datatype="xsd:string" applies_to="node">Human</property>
                                                                                              <property ref="vipr:Region" datatype="xsd:string" applies_to="node">Europe</property>
                                                                                             </clade>
                                                                                             <clade>
                                                                                              <name>Merlin|AJY57398</name>
                                                                                              <branch_length>0.000005</branch_length>
                                                                                              <sequence>
                                                                                               <accession source="unknown">AJY57398</accession>
                                                                                              </sequence>
                                                                                              <property ref="vipr:Year" datatype="xsd:string" applies_to="node">1111</property>
                                                                                              <property ref="vipr:Country" datatype="xsd:string" applies_to="node">United Kingdom</property>
                                                                                              <property ref="vipr:Host" datatype="xsd:string" applies_to="node">Human</property>
                                                                                              <property ref="vipr:Region" datatype="xsd:string" applies_to="node">Europe</property>
                                                                                             </clade>
                                                                                            </clade>
                                                                                           </clade>
                                                                                          </clade>
                                                                                          <clade>
                                                                                           <name>Merlin|ALT14975</name>
                                                                                           <branch_length>0.000005</branch_length>
                                                                                           <sequence>
                                                                                            <accession source="unknown">ALT14975</accession>
                                                                                           </sequence>
                                                                                           <property ref="vipr:Year" datatype="xsd:string" applies_to="node">1111</property>
                                                                                           <property ref="vipr:Country" datatype="xsd:string" applies_to="node">United Kingdom</property>
                                                                                           <property ref="vipr:Host" datatype="xsd:string" applies_to="node">Human</property>
                                                                                           <property ref="vipr:Region" datatype="xsd:string" applies_to="node">Europe</property>
                                                                                          </clade>
                                                                                         </clade>
                                                                                         <clade>
                                                                                          <name>Merlin|AJY55561</name>
                                                                                          <branch_length>0.000005</branch_length>
                                                                                          <sequence>
                                                                                           <accession source="unknown">AJY55561</accession>
                                                                                          </sequence>
                                                                                          <property ref="vipr:Year" datatype="xsd:string" applies_to="node">1111</property>
                                                                                          <property ref="vipr:Country" datatype="xsd:string" applies_to="node">United Kingdom</property>
                                                                                          <property ref="vipr:Host" datatype="xsd:string" applies_to="node">Human</property>
                                                                                          <property ref="vipr:Region" datatype="xsd:string" applies_to="node">Europe</property>
                                                                                         </clade>
                                                                                        </clade>
                                                                                        <clade>
                                                                                         <clade>
                                                                                          <name>Merlin|AJY57565</name>
                                                                                          <branch_length>0.000005</branch_length>
                                                                                          <sequence>
                                                                                           <accession source="unknown">AJY57565</accession>
                                                                                          </sequence>
                                                                                          <property ref="vipr:Year" datatype="xsd:string" applies_to="node">1111</property>
                                                                                          <property ref="vipr:Country" datatype="xsd:string" applies_to="node">United Kingdom</property>
                                                                                          <property ref="vipr:Host" datatype="xsd:string" applies_to="node">Human</property>
                                                                                          <property ref="vipr:Region" datatype="xsd:string" applies_to="node">Europe</property>
                                                                                         </clade>
                                                                                         <clade>
                                                                                          <name>Merlin|AJY56897</name>
                                                                                          <branch_length>0.000005</branch_length>
                                                                                          <sequence>
                                                                                           <accession source="unknown">AJY56897</accession>
                                                                                          </sequence>
                                                                                          <property ref="vipr:Year" datatype="xsd:string" applies_to="node">1111</property>
                                                                                          <property ref="vipr:Country" datatype="xsd:string" applies_to="node">United Kingdom</property>
                                                                                          <property ref="vipr:Host" datatype="xsd:string" applies_to="node">Human</property>
                                                                                          <property ref="vipr:Region" datatype="xsd:string" applies_to="node">Europe</property>
                                                                                         </clade>
                                                                                        </clade>
                                                                                       </clade>
                                                                                      </clade>
                                                                                     </clade>
                                                                                    </clade>
                                                                                    <clade>
                                                                                     <clade>
                                                                                      <name>Merlin|AJY54726</name>
                                                                                      <branch_length>0.000005</branch_length>
                                                                                      <sequence>
                                                                                       <accession source="unknown">AJY54726</accession>
                                                                                      </sequence>
                                                                                      <property ref="vipr:Year" datatype="xsd:string" applies_to="node">1111</property>
                                                                                      <property ref="vipr:Country" datatype="xsd:string" applies_to="node">United Kingdom</property>
                                                                                      <property ref="vipr:Host" datatype="xsd:string" applies_to="node">Human</property>
                                                                                      <property ref="vipr:Region" datatype="xsd:string" applies_to="node">Europe</property>
                                                                                     </clade>
                                                                                     <clade>
                                                                                      <name>Merlin|AJY57732</name>
                                                                                      <branch_length>0.000005</branch_length>
                                                                                      <sequence>
                                                                                       <accession source="unknown">AJY57732</accession>
                                                                                      </sequence>
                                                                                      <property ref="vipr:Year" datatype="xsd:string" applies_to="node">1111</property>
                                                                                      <property ref="vipr:Country" datatype="xsd:string" applies_to="node">United Kingdom</property>
                                                                                      <property ref="vipr:Host" datatype="xsd:string" applies_to="node">Human</property>
                                                                                      <property ref="vipr:Region" datatype="xsd:string" applies_to="node">Europe</property>
                                                                                     </clade>
                                                                                    </clade>
                                                                                   </clade>
                                                                                  </clade>
                                                                                 </clade>
                                                                                </clade>
                                                                                <clade>
                                                                                 <name>Merlin|AII79667</name>
                                                                                 <branch_length>0.000005</branch_length>
                                                                                 <sequence>
                                                                                  <accession source="unknown">AII79667</accession>
                                                                                 </sequence>
                                                                                 <property ref="vipr:Year" datatype="xsd:string" applies_to="node">1111</property>
                                                                                 <property ref="vipr:Country" datatype="xsd:string" applies_to="node">United Kingdom</property>
                                                                                 <property ref="vipr:Host" datatype="xsd:string" applies_to="node">Human</property>
                                                                                 <property ref="vipr:Region" datatype="xsd:string" applies_to="node">Europe</property>
                                                                                </clade>
                                                                               </clade>
                                                                               <clade>
                                                                                <name>Merlin|AII79832</name>
                                                                                <branch_length>0.000005</branch_length>
                                                                                <sequence>
                                                                                 <accession source="unknown">AII79832</accession>
                                                                                </sequence>
                                                                                <property ref="vipr:Year" datatype="xsd:string" applies_to="node">1111</property>
                                                                                <property ref="vipr:Country" datatype="xsd:string" applies_to="node">United Kingdom</property>
                                                                                <property ref="vipr:Host" datatype="xsd:string" applies_to="node">Human</property>
                                                                                <property ref="vipr:Region" datatype="xsd:string" applies_to="node">Europe</property>
                                                                               </clade>
                                                                              </clade>
                                                                              <clade>
                                                                               <name>Merlin|AII79991</name>
                                                                               <branch_length>0.000005</branch_length>
                                                                               <sequence>
                                                                                <accession source="unknown">AII79991</accession>
                                                                               </sequence>
                                                                               <property ref="vipr:Year" datatype="xsd:string" applies_to="node">1111</property>
                                                                               <property ref="vipr:Country" datatype="xsd:string" applies_to="node">United Kingdom</property>
                                                                               <property ref="vipr:Host" datatype="xsd:string" applies_to="node">Human</property>
                                                                               <property ref="vipr:Region" datatype="xsd:string" applies_to="node">Europe</property>
                                                                              </clade>
                                                                             </clade>
                                                                             <clade>
                                                                              <name>Merlin|AII80158</name>
                                                                              <branch_length>0.000005</branch_length>
                                                                              <sequence>
                                                                               <accession source="unknown">AII80158</accession>
                                                                              </sequence>
                                                                              <property ref="vipr:Year" datatype="xsd:string" applies_to="node">1111</property>
                                                                              <property ref="vipr:Country" datatype="xsd:string" applies_to="node">United Kingdom</property>
                                                                              <property ref="vipr:Host" datatype="xsd:string" applies_to="node">Human</property>
                                                                              <property ref="vipr:Region" datatype="xsd:string" applies_to="node">Europe</property>
                                                                             </clade>
                                                                            </clade>
                                                                            <clade>
                                                                             <clade>
                                                                              <name>Merlin|ALT16286</name>
                                                                              <branch_length>0.000005</branch_length>
                                                                              <sequence>
                                                                               <accession source="unknown">ALT16286</accession>
                                                                              </sequence>
                                                                              <property ref="vipr:Year" datatype="xsd:string" applies_to="node">1111</property>
                                                                              <property ref="vipr:Country" datatype="xsd:string" applies_to="node">United Kingdom</property>
                                                                              <property ref="vipr:Host" datatype="xsd:string" applies_to="node">Human</property>
                                                                              <property ref="vipr:Region" datatype="xsd:string" applies_to="node">Europe</property>
                                                                             </clade>
                                                                             <clade>
                                                                              <name>Merlin|AII79499</name>
                                                                              <branch_length>0.000005</branch_length>
                                                                              <sequence>
                                                                               <accession source="unknown">AII79499</accession>
                                                                              </sequence>
                                                                              <property ref="vipr:Year" datatype="xsd:string" applies_to="node">1111</property>
                                                                              <property ref="vipr:Country" datatype="xsd:string" applies_to="node">United Kingdom</property>
                                                                              <property ref="vipr:Host" datatype="xsd:string" applies_to="node">Human</property>
                                                                              <property ref="vipr:Region" datatype="xsd:string" applies_to="node">Europe</property>
                                                                             </clade>
                                                                            </clade>
                                                                           </clade>
                                                                          </clade>
                                                                          <clade>
                                                                           <name>Merlin|AAR31619</name>
                                                                           <branch_length>0.000005</branch_length>
                                                                           <sequence>
                                                                            <accession source="unknown">AAR31619</accession>
                                                                           </sequence>
                                                                           <property ref="vipr:Year" datatype="xsd:string" applies_to="node">1999</property>
                                                                           <property ref="vipr:Country" datatype="xsd:string" applies_to="node">United Kingdom</property>
                                                                           <property ref="vipr:Host" datatype="xsd:string" applies_to="node">Human</property>
                                                                           <property ref="vipr:Region" datatype="xsd:string" applies_to="node">Europe</property>
                                                                          </clade>
                                                                         </clade>
                                                                         <clade>
                                                                          <clade>
                                                                           <clade>
                                                                            <name>Merlin|ALT15635</name>
                                                                            <branch_length>0.000005</branch_length>
                                                                            <sequence>
                                                                             <accession source="unknown">ALT15635</accession>
                                                                            </sequence>
                                                                            <property ref="vipr:Year" datatype="xsd:string" applies_to="node">1111</property>
                                                                            <property ref="vipr:Country" datatype="xsd:string" applies_to="node">United Kingdom</property>
                                                                            <property ref="vipr:Host" datatype="xsd:string" applies_to="node">Human</property>
                                                                            <property ref="vipr:Region" datatype="xsd:string" applies_to="node">Europe</property>
                                                                           </clade>
                                                                           <clade>
                                                                            <name>Merlin|AJY57231</name>
                                                                            <branch_length>0.000005</branch_length>
                                                                            <sequence>
                                                                             <accession source="unknown">AJY57231</accession>
                                                                            </sequence>
                                                                            <property ref="vipr:Year" datatype="xsd:string" applies_to="node">1111</property>
                                                                            <property ref="vipr:Country" datatype="xsd:string" applies_to="node">United Kingdom</property>
                                                                            <property ref="vipr:Host" datatype="xsd:string" applies_to="node">Human</property>
                                                                            <property ref="vipr:Region" datatype="xsd:string" applies_to="node">Europe</property>
                                                                           </clade>
                                                                          </clade>
                                                                          <clade>
                                                                           <clade>
                                                                            <name>Merlin|ALT15140</name>
                                                                            <branch_length>0.000005</branch_length>
                                                                            <sequence>
                                                                             <accession source="unknown">ALT15140</accession>
                                                                            </sequence>
                                                                            <property ref="vipr:Year" datatype="xsd:string" applies_to="node">1111</property>
                                                                            <property ref="vipr:Country" datatype="xsd:string" applies_to="node">United Kingdom</property>
                                                                            <property ref="vipr:Host" datatype="xsd:string" applies_to="node">Human</property>
                                                                            <property ref="vipr:Region" datatype="xsd:string" applies_to="node">Europe</property>
                                                                           </clade>
                                                                           <clade>
                                                                            <name>Merlin|AJY55060</name>
                                                                            <branch_length>0.000005</branch_length>
                                                                            <sequence>
                                                                             <accession source="unknown">AJY55060</accession>
                                                                            </sequence>
                                                                            <property ref="vipr:Year" datatype="xsd:string" applies_to="node">1111</property>
                                                                            <property ref="vipr:Country" datatype="xsd:string" applies_to="node">United Kingdom</property>
                                                                            <property ref="vipr:Host" datatype="xsd:string" applies_to="node">Human</property>
                                                                            <property ref="vipr:Region" datatype="xsd:string" applies_to="node">Europe</property>
                                                                           </clade>
                                                                          </clade>
                                                                         </clade>
                                                                        </clade>
                                                                        <clade>
                                                                         <clade>
                                                                          <clade>
                                                                           <name>Merlin|AJY57064</name>
                                                                           <branch_length>0.000005</branch_length>
                                                                           <sequence>
                                                                            <accession source="unknown">AJY57064</accession>
                                                                           </sequence>
                                                                           <property ref="vipr:Year" datatype="xsd:string" applies_to="node">1111</property>
                                                                           <property ref="vipr:Country" datatype="xsd:string" applies_to="node">United Kingdom</property>
                                                                           <property ref="vipr:Host" datatype="xsd:string" applies_to="node">Human</property>
                                                                           <property ref="vipr:Region" datatype="xsd:string" applies_to="node">Europe</property>
                                                                          </clade>
                                                                          <clade>
                                                                           <name>Merlin|AJY56396</name>
                                                                           <branch_length>0.000005</branch_length>
                                                                           <sequence>
                                                                            <accession source="unknown">AJY56396</accession>
                                                                           </sequence>
                                                                           <property ref="vipr:Year" datatype="xsd:string" applies_to="node">1111</property>
                                                                           <property ref="vipr:Country" datatype="xsd:string" applies_to="node">United Kingdom</property>
                                                                           <property ref="vipr:Host" datatype="xsd:string" applies_to="node">Human</property>
                                                                           <property ref="vipr:Region" datatype="xsd:string" applies_to="node">Europe</property>
                                                                          </clade>
                                                                         </clade>
                                                                         <clade>
                                                                          <clade>
                                                                           <name>Merlin|AJY55895</name>
                                                                           <branch_length>0.000005</branch_length>
                                                                           <sequence>
                                                                            <accession source="unknown">AJY55895</accession>
                                                                           </sequence>
                                                                           <property ref="vipr:Year" datatype="xsd:string" applies_to="node">1111</property>
                                                                           <property ref="vipr:Country" datatype="xsd:string" applies_to="node">United Kingdom</property>
                                                                           <property ref="vipr:Host" datatype="xsd:string" applies_to="node">Human</property>
                                                                           <property ref="vipr:Region" datatype="xsd:string" applies_to="node">Europe</property>
                                                                          </clade>
                                                                          <clade>
                                                                           <name>Merlin|ALT15305</name>
                                                                           <branch_length>0.000005</branch_length>
                                                                           <sequence>
                                                                            <accession source="unknown">ALT15305</accession>
                                                                           </sequence>
                                                                           <property ref="vipr:Year" datatype="xsd:string" applies_to="node">1111</property>
                                                                           <property ref="vipr:Country" datatype="xsd:string" applies_to="node">United Kingdom</property>
                                                                           <property ref="vipr:Host" datatype="xsd:string" applies_to="node">Human</property>
                                                                           <property ref="vipr:Region" datatype="xsd:string" applies_to="node">Europe</property>
                                                                          </clade>
                                                                         </clade>
                                                                        </clade>
                                                                       </clade>
                                                                       <clade>
                                                                        <branch_length>0.000006</branch_length>
                                                                        <clade>
                                                                         <name>BE/38/2011|AKI19647</name>
                                                                         <branch_length>0.000801</branch_length>
                                                                         <sequence>
                                                                          <accession source="unknown">AKI19647</accession>
                                                                         </sequence>
                                                                         <property ref="vipr:Year" datatype="xsd:string" applies_to="node">2011</property>
                                                                         <property ref="vipr:Country" datatype="xsd:string" applies_to="node">Belgium</property>
                                                                         <property ref="vipr:Host" datatype="xsd:string" applies_to="node">Human</property>
                                                                         <property ref="vipr:Region" datatype="xsd:string" applies_to="node">Europe</property>
                                                                        </clade>
                                                                        <clade>
                                                                         <branch_length>0.000001</branch_length>
                                                                         <clade>
                                                                          <clade>
                                                                           <clade>
                                                                            <clade>
                                                                             <clade>
                                                                              <name>BE/31/2010|AKI09454</name>
                                                                              <branch_length>0.000801</branch_length>
                                                                              <sequence>
                                                                               <accession source="unknown">AKI09454</accession>
                                                                              </sequence>
                                                                              <property ref="vipr:Year" datatype="xsd:string" applies_to="node">2010</property>
                                                                              <property ref="vipr:Country" datatype="xsd:string" applies_to="node">Belgium</property>
                                                                              <property ref="vipr:Host" datatype="xsd:string" applies_to="node">Human</property>
                                                                              <property ref="vipr:Region" datatype="xsd:string" applies_to="node">Europe</property>
                                                                             </clade>
                                                                             <clade>
                                                                              <name>UK/Lon4/Bile/2011|AMJ54926</name>
                                                                              <branch_length>0.000005</branch_length>
                                                                              <sequence>
                                                                               <accession source="unknown">AMJ54926</accession>
                                                                              </sequence>
                                                                              <property ref="vipr:Year" datatype="xsd:string" applies_to="node">2011</property>
                                                                              <property ref="vipr:Country" datatype="xsd:string" applies_to="node">United Kingdom</property>
                                                                              <property ref="vipr:Host" datatype="xsd:string" applies_to="node">Human</property>
                                                                              <property ref="vipr:Region" datatype="xsd:string" applies_to="node">Europe</property>
                                                                             </clade>
                                                                            </clade>
                                                                            <clade>
                                                                             <name>E761|AAD30076</name>
                                                                             <branch_length>0.000005</branch_length>
                                                                             <sequence>
                                                                              <accession source="unknown">AAD30076</accession>
                                                                             </sequence>
                                                                             <property ref="vipr:Year" datatype="xsd:string" applies_to="node">1111</property>
                                                                             <property ref="vipr:Country" datatype="xsd:string" applies_to="node">-N/A-</property>
                                                                             <property ref="vipr:Host" datatype="xsd:string" applies_to="node">Unknown</property>
                                                                            </clade>
                                                                           </clade>
                                                                           <clade>
                                                                            <clade>
                                                                             <clade>
                                                                              <clade>
                                                                               <clade>
                                                                                <clade>
                                                                                 <clade>
                                                                                  <clade>
                                                                                   <name>HAN31|AFR56386</name>
                                                                                   <branch_length>0.000005</branch_length>
                                                                                   <sequence>
                                                                                    <accession source="unknown">AFR56386</accession>
                                                                                   </sequence>
                                                                                   <property ref="vipr:Year" datatype="xsd:string" applies_to="node">2007</property>
                                                                                   <property ref="vipr:Country" datatype="xsd:string" applies_to="node">Germany</property>
                                                                                   <property ref="vipr:Host" datatype="xsd:string" applies_to="node">Human</property>
                                                                                   <property ref="vipr:Region" datatype="xsd:string" applies_to="node">Europe</property>
                                                                                  </clade>
                                                                                  <clade>
                                                                                   <name>UK/Lon2/Blood/2013|AMJ53923</name>
                                                                                   <branch_length>0.001607</branch_length>
                                                                                   <sequence>
                                                                                    <accession source="unknown">AMJ53923</accession>
                                                                                   </sequence>
                                                                                   <property ref="vipr:Year" datatype="xsd:string" applies_to="node">2013</property>
                                                                                   <property ref="vipr:Country" datatype="xsd:string" applies_to="node">United Kingdom</property>
                                                                                   <property ref="vipr:Host" datatype="xsd:string" applies_to="node">Human</property>
                                                                                   <property ref="vipr:Region" datatype="xsd:string" applies_to="node">Europe</property>
                                                                                  </clade>
                                                                                 </clade>
                                                                                 <clade>
                                                                                  <name>3301|ACU83715</name>
                                                                                  <branch_length>0.000005</branch_length>
                                                                                  <sequence>
                                                                                   <accession source="unknown">ACU83715</accession>
                                                                                  </sequence>
                                                                                  <property ref="vipr:Year" datatype="xsd:string" applies_to="node">2001</property>
                                                                                  <property ref="vipr:Country" datatype="xsd:string" applies_to="node">United Kingdom</property>
                                                                                  <property ref="vipr:Host" datatype="xsd:string" applies_to="node">Human</property>
                                                                                  <property ref="vipr:Region" datatype="xsd:string" applies_to="node">Europe</property>
                                                                                 </clade>
                                                                                </clade>
                                                                                <clade>
                                                                                 <name>BE/5/2011|AKI13293</name>
                                                                                 <branch_length>0.000005</branch_length>
                                                                                 <sequence>
                                                                                  <accession source="unknown">AKI13293</accession>
                                                                                 </sequence>
                                                                                 <property ref="vipr:Year" datatype="xsd:string" applies_to="node">2011</property>
                                                                                 <property ref="vipr:Country" datatype="xsd:string" applies_to="node">Belgium</property>
                                                                                 <property ref="vipr:Host" datatype="xsd:string" applies_to="node">Human</property>
                                                                                 <property ref="vipr:Region" datatype="xsd:string" applies_to="node">Europe</property>
                                                                                </clade>
                                                                               </clade>
                                                                               <clade>
                                                                                <clade>
                                                                                 <name>VHL-E_Merck_UNC|APA46365</name>
                                                                                 <branch_length>0.000005</branch_length>
                                                                                 <sequence>
                                                                                  <accession source="unknown">APA46365</accession>
                                                                                 </sequence>
                                                                                 <property ref="vipr:Year" datatype="xsd:string" applies_to="node">2016</property>
                                                                                 <property ref="vipr:Country" datatype="xsd:string" applies_to="node">USA</property>
                                                                                 <property ref="vipr:Host" datatype="xsd:string" applies_to="node">Human</property>
                                                                                 <property ref="vipr:Region" datatype="xsd:string" applies_to="node">North America</property>
                                                                                </clade>
                                                                                <clade>
                                                                                 <clade>
                                                                                  <name>NL1|AAD30079</name>
                                                                                  <branch_length>0.000005</branch_length>
                                                                                  <sequence>
                                                                                   <accession source="unknown">AAD30079</accession>
                                                                                  </sequence>
                                                                                  <property ref="vipr:Year" datatype="xsd:string" applies_to="node">1111</property>
                                                                                  <property ref="vipr:Country" datatype="xsd:string" applies_to="node">-N/A-</property>
                                                                                  <property ref="vipr:Host" datatype="xsd:string" applies_to="node">Unknown</property>
                                                                                 </clade>
                                                                                 <clade>
                                                                                  <name>PAV5|AHJ84468</name>
                                                                                  <branch_length>0.000801</branch_length>
                                                                                  <sequence>
                                                                                   <accession source="unknown">AHJ84468</accession>
                                                                                  </sequence>
                                                                                  <property ref="vipr:Year" datatype="xsd:string" applies_to="node">2006</property>
                                                                                  <property ref="vipr:Country" datatype="xsd:string" applies_to="node">Italy</property>
                                                                                  <property ref="vipr:Host" datatype="xsd:string" applies_to="node">Human</property>
                                                                                  <property ref="vipr:Region" datatype="xsd:string" applies_to="node">Europe</property>
                                                                                 </clade>
                                                                                </clade>
                                                                               </clade>
                                                                              </clade>
                                                                              <clade>
                                                                               <name>HAN3|AFR55215</name>
                                                                               <branch_length>0.000005</branch_length>
                                                                               <sequence>
                                                                                <accession source="unknown">AFR55215</accession>
                                                                               </sequence>
                                                                               <property ref="vipr:Year" datatype="xsd:string" applies_to="node">2007</property>
                                                                               <property ref="vipr:Country" datatype="xsd:string" applies_to="node">Germany</property>
                                                                               <property ref="vipr:Host" datatype="xsd:string" applies_to="node">Human</property>
                                                                               <property ref="vipr:Region" datatype="xsd:string" applies_to="node">Europe</property>
                                                                              </clade>
                                                                             </clade>
                                                                             <clade>
                                                                              <clade>
                                                                               <clade>
                                                                                <branch_length>0.000797</branch_length>
                                                                                <clade>
                                                                                 <branch_length>0.000001</branch_length>
                                                                                 <clade>
                                                                                  <branch_length>0.000001</branch_length>
                                                                                  <clade>
                                                                                   <branch_length>0.000001</branch_length>
                                                                                   <clade>
                                                                                    <name>BE/9/2011|AKI08280</name>
                                                                                    <branch_length>0.000803</branch_length>
                                                                                    <sequence>
                                                                                     <accession source="unknown">AKI08280</accession>
                                                                                    </sequence>
                                                                                    <property ref="vipr:Year" datatype="xsd:string" applies_to="node">2011</property>
                                                                                    <property ref="vipr:Country" datatype="xsd:string" applies_to="node">Belgium</property>
                                                                                    <property ref="vipr:Host" datatype="xsd:string" applies_to="node">Human</property>
                                                                                    <property ref="vipr:Region" datatype="xsd:string" applies_to="node">Europe</property>
                                                                                   </clade>
                                                                                   <clade>
                                                                                    <name>BE/24/2011|AKI20653</name>
                                                                                    <branch_length>0.000004</branch_length>
                                                                                    <sequence>
                                                                                     <accession source="unknown">AKI20653</accession>
                                                                                    </sequence>
                                                                                    <property ref="vipr:Year" datatype="xsd:string" applies_to="node">2011</property>
                                                                                    <property ref="vipr:Country" datatype="xsd:string" applies_to="node">Belgium</property>
                                                                                    <property ref="vipr:Host" datatype="xsd:string" applies_to="node">Human</property>
                                                                                    <property ref="vipr:Region" datatype="xsd:string" applies_to="node">Europe</property>
                                                                                   </clade>
                                                                                  </clade>
                                                                                  <clade>
                                                                                   <name>UKNEQAS2|ALL26208</name>
                                                                                   <branch_length>0.000004</branch_length>
                                                                                   <sequence>
                                                                                    <accession source="unknown">ALL26208</accession>
                                                                                   </sequence>
                                                                                   <property ref="vipr:Year" datatype="xsd:string" applies_to="node">2013</property>
                                                                                   <property ref="vipr:Country" datatype="xsd:string" applies_to="node">Australia</property>
                                                                                   <property ref="vipr:Host" datatype="xsd:string" applies_to="node">Human</property>
                                                                                   <property ref="vipr:Region" datatype="xsd:string" applies_to="node">Oceania</property>
                                                                                  </clade>
                                                                                 </clade>
                                                                                 <clade>
                                                                                  <name>BE/22/2011|AKI10964</name>
                                                                                  <branch_length>0.000004</branch_length>
                                                                                  <sequence>
                                                                                   <accession source="unknown">AKI10964</accession>
                                                                                  </sequence>
                                                                                  <property ref="vipr:Year" datatype="xsd:string" applies_to="node">2011</property>
                                                                                  <property ref="vipr:Country" datatype="xsd:string" applies_to="node">Belgium</property>
                                                                                  <property ref="vipr:Host" datatype="xsd:string" applies_to="node">Human</property>
                                                                                  <property ref="vipr:Region" datatype="xsd:string" applies_to="node">Europe</property>
                                                                                 </clade>
                                                                                </clade>
                                                                                <clade>
                                                                                 <name>U8|ACZ79811</name>
                                                                                 <branch_length>0.000004</branch_length>
                                                                                 <sequence>
                                                                                  <accession source="unknown">ACZ79811</accession>
                                                                                 </sequence>
                                                                                 <property ref="vipr:Year" datatype="xsd:string" applies_to="node">2003</property>
                                                                                 <property ref="vipr:Country" datatype="xsd:string" applies_to="node">Italy</property>
                                                                                 <property ref="vipr:Host" datatype="xsd:string" applies_to="node">Human</property>
                                                                                 <property ref="vipr:Region" datatype="xsd:string" applies_to="node">Europe</property>
                                                                                </clade>
                                                                               </clade>
                                                                               <clade>
                                                                                <name>BE/20/2010|AKI12460</name>
                                                                                <branch_length>0.000005</branch_length>
                                                                                <sequence>
                                                                                 <accession source="unknown">AKI12460</accession>
                                                                                </sequence>
                                                                                <property ref="vipr:Year" datatype="xsd:string" applies_to="node">2010</property>
                                                                                <property ref="vipr:Country" datatype="xsd:string" applies_to="node">Belgium</property>
                                                                                <property ref="vipr:Host" datatype="xsd:string" applies_to="node">Human</property>
                                                                                <property ref="vipr:Region" datatype="xsd:string" applies_to="node">Europe</property>
                                                                               </clade>
                                                                              </clade>
                                                                              <clade>
                                                                               <name>BE/18/2010|AKI09959</name>
                                                                               <branch_length>0.000005</branch_length>
                                                                               <sequence>
                                                                                <accession source="unknown">AKI09959</accession>
                                                                               </sequence>
                                                                               <property ref="vipr:Year" datatype="xsd:string" applies_to="node">2010</property>
                                                                               <property ref="vipr:Country" datatype="xsd:string" applies_to="node">Belgium</property>
                                                                               <property ref="vipr:Host" datatype="xsd:string" applies_to="node">Human</property>
                                                                               <property ref="vipr:Region" datatype="xsd:string" applies_to="node">Europe</property>
                                                                              </clade>
                                                                             </clade>
                                                                            </clade>
                                                                            <clade>
                                                                             <name>HAN30|AHJ83122</name>
                                                                             <branch_length>0.000005</branch_length>
                                                                             <sequence>
                                                                              <accession source="unknown">AHJ83122</accession>
                                                                             </sequence>
                                                                             <property ref="vipr:Year" datatype="xsd:string" applies_to="node">2006</property>
                                                                             <property ref="vipr:Country" datatype="xsd:string" applies_to="node">Germany</property>
                                                                             <property ref="vipr:Host" datatype="xsd:string" applies_to="node">Human</property>
                                                                             <property ref="vipr:Region" datatype="xsd:string" applies_to="node">Europe</property>
                                                                            </clade>
                                                                           </clade>
                                                                          </clade>
                                                                          <clade>
                                                                           <name>UK/Lon1/Blood/2013|AMJ53757</name>
                                                                           <branch_length>0.000005</branch_length>
                                                                           <sequence>
                                                                            <accession source="unknown">AMJ53757</accession>
                                                                           </sequence>
                                                                           <property ref="vipr:Year" datatype="xsd:string" applies_to="node">2013</property>
                                                                           <property ref="vipr:Country" datatype="xsd:string" applies_to="node">United Kingdom</property>
                                                                           <property ref="vipr:Host" datatype="xsd:string" applies_to="node">Human</property>
                                                                           <property ref="vipr:Region" datatype="xsd:string" applies_to="node">Europe</property>
                                                                          </clade>
                                                                         </clade>
                                                                         <clade>
                                                                          <name>BE/8/2012|AKI09790</name>
                                                                          <branch_length>0.000005</branch_length>
                                                                          <sequence>
                                                                           <accession source="unknown">AKI09790</accession>
                                                                          </sequence>
                                                                          <property ref="vipr:Year" datatype="xsd:string" applies_to="node">2012</property>
                                                                          <property ref="vipr:Country" datatype="xsd:string" applies_to="node">Belgium</property>
                                                                          <property ref="vipr:Host" datatype="xsd:string" applies_to="node">Human</property>
                                                                          <property ref="vipr:Region" datatype="xsd:string" applies_to="node">Europe</property>
                                                                         </clade>
                                                                        </clade>
                                                                       </clade>
                                                                      </clade>
                                                                      <clade>
                                                                       <branch_length>0.000789</branch_length>
                                                                       <clade>
                                                                        <name>3157|ACS93397</name>
                                                                        <branch_length>0.000012</branch_length>
                                                                        <sequence>
                                                                         <accession source="unknown">ACS93397</accession>
                                                                        </sequence>
                                                                        <property ref="vipr:Year" datatype="xsd:string" applies_to="node">2001</property>
                                                                        <property ref="vipr:Country" datatype="xsd:string" applies_to="node">United Kingdom</property>
                                                                        <property ref="vipr:Host" datatype="xsd:string" applies_to="node">Human</property>
                                                                        <property ref="vipr:Region" datatype="xsd:string" applies_to="node">Europe</property>
                                                                       </clade>
                                                                       <clade>
                                                                        <name>Davis|AFR54716</name>
                                                                        <branch_length>0.000794</branch_length>
                                                                        <sequence>
                                                                         <accession source="unknown">AFR54716</accession>
                                                                        </sequence>
                                                                        <property ref="vipr:Year" datatype="xsd:string" applies_to="node">1957</property>
                                                                        <property ref="vipr:Country" datatype="xsd:string" applies_to="node">USA</property>
                                                                        <property ref="vipr:Host" datatype="xsd:string" applies_to="node">Human</property>
                                                                        <property ref="vipr:Region" datatype="xsd:string" applies_to="node">North America</property>
                                                                       </clade>
                                                                      </clade>
                                                                     </clade>
                                                                    </clade>
                                                                    <clade>
                                                                     <name>PAV7|AHJ84806</name>
                                                                     <branch_length>0.00067</branch_length>
                                                                     <sequence>
                                                                      <accession source="unknown">AHJ84806</accession>
                                                                     </sequence>
                                                                     <property ref="vipr:Year" datatype="xsd:string" applies_to="node">2007</property>
                                                                     <property ref="vipr:Country" datatype="xsd:string" applies_to="node">Italy</property>
                                                                     <property ref="vipr:Host" datatype="xsd:string" applies_to="node">Human</property>
                                                                     <property ref="vipr:Region" datatype="xsd:string" applies_to="node">Europe</property>
                                                                    </clade>
                                                                   </clade>
                                                                   <clade>
                                                                    <branch_length>0.000626</branch_length>
                                                                    <clade>
                                                                     <name>NL2|AAD30082</name>
                                                                     <branch_length>0.000799</branch_length>
                                                                     <sequence>
                                                                      <accession source="unknown">AAD30082</accession>
                                                                     </sequence>
                                                                     <property ref="vipr:Year" datatype="xsd:string" applies_to="node">1111</property>
                                                                     <property ref="vipr:Country" datatype="xsd:string" applies_to="node">-N/A-</property>
                                                                     <property ref="vipr:Host" datatype="xsd:string" applies_to="node">Unknown</property>
                                                                    </clade>
                                                                    <clade>
                                                                     <name>PAV20|AIC80485</name>
                                                                     <branch_length>0.000007</branch_length>
                                                                     <sequence>
                                                                      <accession source="unknown">AIC80485</accession>
                                                                     </sequence>
                                                                     <property ref="vipr:Year" datatype="xsd:string" applies_to="node">2013</property>
                                                                     <property ref="vipr:Country" datatype="xsd:string" applies_to="node">Italy</property>
                                                                     <property ref="vipr:Host" datatype="xsd:string" applies_to="node">Human</property>
                                                                     <property ref="vipr:Region" datatype="xsd:string" applies_to="node">Europe</property>
                                                                    </clade>
                                                                   </clade>
                                                                  </clade>
                                                                 </clade>
                                                                 <clade>
                                                                  <branch_length>0.000209</branch_length>
                                                                  <clade>
                                                                   <branch_length>0.000483</branch_length>
                                                                   <clade>
                                                                    <branch_length>0.000475</branch_length>
                                                                    <clade>
                                                                     <name>NAN2LA|AMO64573</name>
                                                                     <branch_length>0.000004</branch_length>
                                                                     <sequence>
                                                                      <accession source="unknown">AMO64573</accession>
                                                                     </sequence>
                                                                     <property ref="vipr:Year" datatype="xsd:string" applies_to="node">2013</property>
                                                                     <property ref="vipr:Country" datatype="xsd:string" applies_to="node">France</property>
                                                                     <property ref="vipr:Host" datatype="xsd:string" applies_to="node">Human</property>
                                                                     <property ref="vipr:Region" datatype="xsd:string" applies_to="node">Europe</property>
                                                                    </clade>
                                                                    <clade>
                                                                     <branch_length>0.000001</branch_length>
                                                                     <clade>
                                                                      <branch_length>0.000001</branch_length>
                                                                      <clade>
                                                                       <branch_length>0.000001</branch_length>
                                                                       <clade>
                                                                        <name>BE/33/2011|AKI14467</name>
                                                                        <branch_length>0.000004</branch_length>
                                                                        <sequence>
                                                                         <accession source="unknown">AKI14467</accession>
                                                                        </sequence>
                                                                        <property ref="vipr:Year" datatype="xsd:string" applies_to="node">2011</property>
                                                                        <property ref="vipr:Country" datatype="xsd:string" applies_to="node">Belgium</property>
                                                                        <property ref="vipr:Host" datatype="xsd:string" applies_to="node">Human</property>
                                                                        <property ref="vipr:Region" datatype="xsd:string" applies_to="node">Europe</property>
                                                                       </clade>
                                                                       <clade>
                                                                        <name>BE/9/2010|AHB19366</name>
                                                                        <branch_length>0.000802</branch_length>
                                                                        <sequence>
                                                                         <accession source="unknown">AHB19366</accession>
                                                                        </sequence>
                                                                        <property ref="vipr:Year" datatype="xsd:string" applies_to="node">2010</property>
                                                                        <property ref="vipr:Country" datatype="xsd:string" applies_to="node">Belgium</property>
                                                                        <property ref="vipr:Host" datatype="xsd:string" applies_to="node">Human</property>
                                                                        <property ref="vipr:Region" datatype="xsd:string" applies_to="node">Europe</property>
                                                                       </clade>
                                                                      </clade>
                                                                      <clade>
                                                                       <name>CZ/1/2011|AKI21821</name>
                                                                       <branch_length>0.000004</branch_length>
                                                                       <sequence>
                                                                        <accession source="unknown">AKI21821</accession>
                                                                       </sequence>
                                                                       <property ref="vipr:Year" datatype="xsd:string" applies_to="node">2011</property>
                                                                       <property ref="vipr:Country" datatype="xsd:string" applies_to="node">Czech Republic</property>
                                                                       <property ref="vipr:Host" datatype="xsd:string" applies_to="node">Human</property>
                                                                       <property ref="vipr:Region" datatype="xsd:string" applies_to="node">Europe</property>
                                                                      </clade>
                                                                     </clade>
                                                                     <clade>
                                                                      <name>HAN16|AFR55718</name>
                                                                      <branch_length>0.000004</branch_length>
                                                                      <sequence>
                                                                       <accession source="unknown">AFR55718</accession>
                                                                      </sequence>
                                                                      <property ref="vipr:Year" datatype="xsd:string" applies_to="node">2007</property>
                                                                      <property ref="vipr:Country" datatype="xsd:string" applies_to="node">Germany</property>
                                                                      <property ref="vipr:Host" datatype="xsd:string" applies_to="node">Human</property>
                                                                      <property ref="vipr:Region" datatype="xsd:string" applies_to="node">Europe</property>
                                                                     </clade>
                                                                    </clade>
                                                                   </clade>
                                                                   <clade>
                                                                    <name>NL-MG|AAD30089</name>
                                                                    <branch_length>0.000327</branch_length>
                                                                    <sequence>
                                                                     <accession source="unknown">AAD30089</accession>
                                                                    </sequence>
                                                                    <property ref="vipr:Year" datatype="xsd:string" applies_to="node">1111</property>
                                                                    <property ref="vipr:Country" datatype="xsd:string" applies_to="node">-N/A-</property>
                                                                    <property ref="vipr:Host" datatype="xsd:string" applies_to="node">Unknown</property>
                                                                   </clade>
                                                                  </clade>
                                                                  <clade>
                                                                   <branch_length>0.000325</branch_length>
                                                                   <clade>
                                                                    <name>UK/Lon7/Urine/2011|AMJ54258</name>
                                                                    <branch_length>0.000809</branch_length>
                                                                    <sequence>
                                                                     <accession source="unknown">AMJ54258</accession>
                                                                    </sequence>
                                                                    <property ref="vipr:Year" datatype="xsd:string" applies_to="node">2011</property>
                                                                    <property ref="vipr:Country" datatype="xsd:string" applies_to="node">United Kingdom</property>
                                                                    <property ref="vipr:Host" datatype="xsd:string" applies_to="node">Human</property>
                                                                    <property ref="vipr:Region" datatype="xsd:string" applies_to="node">Europe</property>
                                                                   </clade>
                                                                   <clade>
                                                                    <name>JER4755|AKI25886</name>
                                                                    <branch_length>0.002422</branch_length>
                                                                    <sequence>
                                                                     <accession source="unknown">AKI25886</accession>
                                                                    </sequence>
                                                                    <property ref="vipr:Year" datatype="xsd:string" applies_to="node">2012</property>
                                                                    <property ref="vipr:Country" datatype="xsd:string" applies_to="node">Israel</property>
                                                                    <property ref="vipr:Host" datatype="xsd:string" applies_to="node">Human</property>
                                                                    <property ref="vipr:Region" datatype="xsd:string" applies_to="node">Asia</property>
                                                                   </clade>
                                                                  </clade>
                                                                 </clade>
                                                                </clade>
                                                               </clade>
                                                              </clade>
                                                              <clade>
                                                               <branch_length>0.000311</branch_length>
                                                               <clade>
                                                                <branch_length>0.000038</branch_length>
                                                                <clade>
                                                                 <name>UKNEQAS1|AHJ86152</name>
                                                                 <branch_length>0.000812</branch_length>
                                                                 <sequence>
                                                                  <accession source="unknown">AHJ86152</accession>
                                                                 </sequence>
                                                                 <property ref="vipr:Year" datatype="xsd:string" applies_to="node">2012</property>
                                                                 <property ref="vipr:Country" datatype="xsd:string" applies_to="node">United Kingdom</property>
                                                                 <property ref="vipr:Host" datatype="xsd:string" applies_to="node">Human</property>
                                                                 <property ref="vipr:Region" datatype="xsd:string" applies_to="node">Europe</property>
                                                                </clade>
                                                                <clade>
                                                                 <branch_length>0.001601</branch_length>
                                                                 <clade>
                                                                  <name>JER5695|AKI26560</name>
                                                                  <branch_length>0.000004</branch_length>
                                                                  <sequence>
                                                                   <accession source="unknown">AKI26560</accession>
                                                                  </sequence>
                                                                  <property ref="vipr:Year" datatype="xsd:string" applies_to="node">2012</property>
                                                                  <property ref="vipr:Country" datatype="xsd:string" applies_to="node">Israel</property>
                                                                  <property ref="vipr:Host" datatype="xsd:string" applies_to="node">Human</property>
                                                                  <property ref="vipr:Region" datatype="xsd:string" applies_to="node">Asia</property>
                                                                 </clade>
                                                                 <clade>
                                                                  <branch_length>0.000001</branch_length>
                                                                  <clade>
                                                                   <clade>
                                                                    <clade>
                                                                     <branch_length>0.000001</branch_length>
                                                                     <clade>
                                                                      <name>D52|ABA26287</name>
                                                                      <branch_length>0.000004</branch_length>
                                                                      <sequence>
                                                                       <accession source="unknown">ABA26287</accession>
                                                                      </sequence>
                                                                      <property ref="vipr:ViprType" datatype="xsd:string" applies_to="node">1</property>
                                                                      <property ref="vipr:Year" datatype="xsd:string" applies_to="node">1111</property>
                                                                      <property ref="vipr:Country" datatype="xsd:string" applies_to="node">China</property>
                                                                      <property ref="vipr:Host" datatype="xsd:string" applies_to="node">Unknown</property>
                                                                      <property ref="vipr:Region" datatype="xsd:string" applies_to="node">Asia</property>
                                                                     </clade>
                                                                     <clade>
                                                                      <name>6397|AFR54556</name>
                                                                      <branch_length>0.000801</branch_length>
                                                                      <sequence>
                                                                       <accession source="unknown">AFR54556</accession>
                                                                      </sequence>
                                                                      <property ref="vipr:Year" datatype="xsd:string" applies_to="node">2001</property>
                                                                      <property ref="vipr:Country" datatype="xsd:string" applies_to="node">United Kingdom</property>
                                                                      <property ref="vipr:Host" datatype="xsd:string" applies_to="node">Human</property>
                                                                      <property ref="vipr:Region" datatype="xsd:string" applies_to="node">Europe</property>
                                                                     </clade>
                                                                    </clade>
                                                                    <clade>
                                                                     <name>UNKNOWN-M17209|AAA46008</name>
                                                                     <branch_length>0.000004</branch_length>
                                                                     <sequence>
                                                                      <accession source="unknown">AAA46008</accession>
                                                                     </sequence>
                                                                     <property ref="vipr:Year" datatype="xsd:string" applies_to="node">1111</property>
                                                                     <property ref="vipr:Country" datatype="xsd:string" applies_to="node">-N/A-</property>
                                                                     <property ref="vipr:Host" datatype="xsd:string" applies_to="node">Unknown</property>
                                                                    </clade>
                                                                   </clade>
                                                                   <clade>
                                                                    <clade>
                                                                     <clade>
                                                                      <branch_length>0.000001</branch_length>
                                                                      <clade>
                                                                       <name>JER4035|AKI25211</name>
                                                                       <branch_length>0.000801</branch_length>
                                                                       <sequence>
                                                                        <accession source="unknown">AKI25211</accession>
                                                                       </sequence>
                                                                       <property ref="vipr:Year" datatype="xsd:string" applies_to="node">2009</property>
                                                                       <property ref="vipr:Country" datatype="xsd:string" applies_to="node">Israel</property>
                                                                       <property ref="vipr:Host" datatype="xsd:string" applies_to="node">Human</property>
                                                                       <property ref="vipr:Region" datatype="xsd:string" applies_to="node">Asia</property>
                                                                      </clade>
                                                                      <clade>
                                                                       <name>HAN8|AFR55384</name>
                                                                       <branch_length>0.000004</branch_length>
                                                                       <sequence>
                                                                        <accession source="unknown">AFR55384</accession>
                                                                       </sequence>
                                                                       <property ref="vipr:Year" datatype="xsd:string" applies_to="node">2007</property>
                                                                       <property ref="vipr:Country" datatype="xsd:string" applies_to="node">Germany</property>
                                                                       <property ref="vipr:Host" datatype="xsd:string" applies_to="node">Human</property>
                                                                       <property ref="vipr:Region" datatype="xsd:string" applies_to="node">Europe</property>
                                                                      </clade>
                                                                     </clade>
                                                                     <clade>
                                                                      <name>AD169|ACL51134</name>
                                                                      <branch_length>0.000004</branch_length>
                                                                      <sequence>
                                                                       <accession source="unknown">ACL51134</accession>
                                                                      </sequence>
                                                                      <property ref="vipr:Year" datatype="xsd:string" applies_to="node">1956</property>
                                                                      <property ref="vipr:Country" datatype="xsd:string" applies_to="node">USA</property>
                                                                      <property ref="vipr:Host" datatype="xsd:string" applies_to="node">Human</property>
                                                                      <property ref="vipr:Region" datatype="xsd:string" applies_to="node">North America</property>
                                                                     </clade>
                                                                    </clade>
                                                                    <clade>
                                                                     <clade>
                                                                      <name>AD169|CAA35413</name>
                                                                      <branch_length>0.000004</branch_length>
                                                                      <sequence>
                                                                       <accession source="unknown">CAA35413</accession>
                                                                      </sequence>
                                                                      <property ref="vipr:Year" datatype="xsd:string" applies_to="node">1111</property>
                                                                      <property ref="vipr:Country" datatype="xsd:string" applies_to="node">USA</property>
                                                                      <property ref="vipr:Host" datatype="xsd:string" applies_to="node">Unknown</property>
                                                                      <property ref="vipr:Region" datatype="xsd:string" applies_to="node">North America</property>
                                                                     </clade>
                                                                     <clade>
                                                                      <branch_length>0.000001</branch_length>
                                                                      <clade>
                                                                       <name>PAV24|AHJ85650</name>
                                                                       <branch_length>0.000802</branch_length>
                                                                       <sequence>
                                                                        <accession source="unknown">AHJ85650</accession>
                                                                       </sequence>
                                                                       <property ref="vipr:Year" datatype="xsd:string" applies_to="node">2012</property>
                                                                       <property ref="vipr:Country" datatype="xsd:string" applies_to="node">Italy</property>
                                                                       <property ref="vipr:Host" datatype="xsd:string" applies_to="node">Human</property>
                                                                       <property ref="vipr:Region" datatype="xsd:string" applies_to="node">Europe</property>
                                                                      </clade>
                                                                      <clade>
                                                                       <name>AD169|DAA00159</name>
                                                                       <branch_length>0.000004</branch_length>
                                                                       <sequence>
                                                                        <accession source="unknown">DAA00159</accession>
                                                                       </sequence>
                                                                       <property ref="vipr:Year" datatype="xsd:string" applies_to="node">1956</property>
                                                                       <property ref="vipr:Country" datatype="xsd:string" applies_to="node">USA</property>
                                                                       <property ref="vipr:Host" datatype="xsd:string" applies_to="node">Human</property>
                                                                       <property ref="vipr:Region" datatype="xsd:string" applies_to="node">North America</property>
                                                                      </clade>
                                                                     </clade>
                                                                    </clade>
                                                                   </clade>
                                                                  </clade>
                                                                  <clade>
                                                                   <name>JER4053|AKI25550</name>
                                                                   <branch_length>0.000004</branch_length>
                                                                   <sequence>
                                                                    <accession source="unknown">AKI25550</accession>
                                                                   </sequence>
                                                                   <property ref="vipr:Year" datatype="xsd:string" applies_to="node">2009</property>
                                                                   <property ref="vipr:Country" datatype="xsd:string" applies_to="node">Israel</property>
                                                                   <property ref="vipr:Host" datatype="xsd:string" applies_to="node">Human</property>
                                                                   <property ref="vipr:Region" datatype="xsd:string" applies_to="node">Asia</property>
                                                                  </clade>
                                                                 </clade>
                                                                </clade>
                                                               </clade>
                                                               <clade>
                                                                <name>UK/Lon9/Urine/2012|AMJ54758</name>
                                                                <branch_length>0.000767</branch_length>
                                                                <sequence>
                                                                 <accession source="unknown">AMJ54758</accession>
                                                                </sequence>
                                                                <property ref="vipr:Year" datatype="xsd:string" applies_to="node">2012</property>
                                                                <property ref="vipr:Country" datatype="xsd:string" applies_to="node">United Kingdom</property>
                                                                <property ref="vipr:Host" datatype="xsd:string" applies_to="node">Human</property>
                                                                <property ref="vipr:Region" datatype="xsd:string" applies_to="node">Europe</property>
                                                               </clade>
                                                              </clade>
                                                             </clade>
                                                            </clade>
                                                            <clade>
                                                             <branch_length>0.000192</branch_length>
                                                             <clade>
                                                              <name>NL13|AAD30080</name>
                                                              <branch_length>0.000804</branch_length>
                                                              <sequence>
                                                               <accession source="unknown">AAD30080</accession>
                                                              </sequence>
                                                              <property ref="vipr:Year" datatype="xsd:string" applies_to="node">1111</property>
                                                              <property ref="vipr:Country" datatype="xsd:string" applies_to="node">-N/A-</property>
                                                              <property ref="vipr:Host" datatype="xsd:string" applies_to="node">Unknown</property>
                                                             </clade>
                                                             <clade>
                                                              <branch_length>0.000002</branch_length>
                                                              <clade>
                                                               <branch_length>0.000801</branch_length>
                                                               <clade>
                                                                <clade>
                                                                 <name>Toledo/Towne Chimera 3|AND81823</name>
                                                                 <branch_length>0.000005</branch_length>
                                                                 <sequence>
                                                                  <accession source="unknown">AND81823</accession>
                                                                 </sequence>
                                                                 <property ref="vipr:Year" datatype="xsd:string" applies_to="node">1996</property>
                                                                 <property ref="vipr:Country" datatype="xsd:string" applies_to="node">USA</property>
                                                                 <property ref="vipr:Host" datatype="xsd:string" applies_to="node">Unknown</property>
                                                                 <property ref="vipr:Region" datatype="xsd:string" applies_to="node">North America</property>
                                                                </clade>
                                                                <clade>
                                                                 <clade>
                                                                  <clade>
                                                                   <name>Toledo/Towne Chimera 4|AND81988</name>
                                                                   <branch_length>0.000005</branch_length>
                                                                   <sequence>
                                                                    <accession source="unknown">AND81988</accession>
                                                                   </sequence>
                                                                   <property ref="vipr:Year" datatype="xsd:string" applies_to="node">1996</property>
                                                                   <property ref="vipr:Country" datatype="xsd:string" applies_to="node">USA</property>
                                                                   <property ref="vipr:Host" datatype="xsd:string" applies_to="node">Unknown</property>
                                                                   <property ref="vipr:Region" datatype="xsd:string" applies_to="node">North America</property>
                                                                  </clade>
                                                                  <clade>
                                                                   <name>Towne-BAC-der|AGT36483</name>
                                                                   <branch_length>0.000005</branch_length>
                                                                   <sequence>
                                                                    <accession source="unknown">AGT36483</accession>
                                                                   </sequence>
                                                                   <property ref="vipr:Year" datatype="xsd:string" applies_to="node">2006</property>
                                                                   <property ref="vipr:Country" datatype="xsd:string" applies_to="node">USA</property>
                                                                   <property ref="vipr:Host" datatype="xsd:string" applies_to="node">Human</property>
                                                                   <property ref="vipr:Region" datatype="xsd:string" applies_to="node">North America</property>
                                                                  </clade>
                                                                 </clade>
                                                                 <clade>
                                                                  <name>Towne|ACS32369</name>
                                                                  <branch_length>0.000005</branch_length>
                                                                  <sequence>
                                                                   <accession source="unknown">ACS32369</accession>
                                                                  </sequence>
                                                                  <property ref="vipr:Year" datatype="xsd:string" applies_to="node">1970</property>
                                                                  <property ref="vipr:Country" datatype="xsd:string" applies_to="node">USA</property>
                                                                  <property ref="vipr:Host" datatype="xsd:string" applies_to="node">Human</property>
                                                                  <property ref="vipr:Region" datatype="xsd:string" applies_to="node">North America</property>
                                                                 </clade>
                                                                </clade>
                                                               </clade>
                                                               <clade>
                                                                <clade>
                                                                 <clade>
                                                                  <name>Towne|ACM48043</name>
                                                                  <branch_length>0.000005</branch_length>
                                                                  <sequence>
                                                                   <accession source="unknown">ACM48043</accession>
                                                                  </sequence>
                                                                  <property ref="vipr:Year" datatype="xsd:string" applies_to="node">1970</property>
                                                                  <property ref="vipr:Country" datatype="xsd:string" applies_to="node">USA</property>
                                                                  <property ref="vipr:Host" datatype="xsd:string" applies_to="node">Human</property>
                                                                  <property ref="vipr:Region" datatype="xsd:string" applies_to="node">North America</property>
                                                                 </clade>
                                                                 <clade>
                                                                  <name>BE/30/2010|AKI23158</name>
                                                                  <branch_length>0.000005</branch_length>
                                                                  <sequence>
                                                                   <accession source="unknown">AKI23158</accession>
                                                                  </sequence>
                                                                  <property ref="vipr:Year" datatype="xsd:string" applies_to="node">2010</property>
                                                                  <property ref="vipr:Country" datatype="xsd:string" applies_to="node">Belgium</property>
                                                                  <property ref="vipr:Host" datatype="xsd:string" applies_to="node">Human</property>
                                                                  <property ref="vipr:Region" datatype="xsd:string" applies_to="node">Europe</property>
                                                                 </clade>
                                                                </clade>
                                                                <clade>
                                                                 <name>Towne-BAC_UL96_Mutant|AGT36355</name>
                                                                 <branch_length>0.000005</branch_length>
                                                                 <sequence>
                                                                  <accession source="unknown">AGT36355</accession>
                                                                 </sequence>
                                                                 <property ref="vipr:Year" datatype="xsd:string" applies_to="node">2006</property>
                                                                 <property ref="vipr:Country" datatype="xsd:string" applies_to="node">USA</property>
                                                                 <property ref="vipr:Host" datatype="xsd:string" applies_to="node">Human</property>
                                                                 <property ref="vipr:Region" datatype="xsd:string" applies_to="node">North America</property>
                                                                </clade>
                                                               </clade>
                                                              </clade>
                                                              <clade>
                                                               <name>BE/11/2010|AHB19701</name>
                                                               <branch_length>0.000807</branch_length>
                                                               <sequence>
                                                                <accession source="unknown">AHB19701</accession>
                                                               </sequence>
                                                               <property ref="vipr:Year" datatype="xsd:string" applies_to="node">2010</property>
                                                               <property ref="vipr:Country" datatype="xsd:string" applies_to="node">Belgium</property>
                                                               <property ref="vipr:Host" datatype="xsd:string" applies_to="node">Human</property>
                                                               <property ref="vipr:Region" datatype="xsd:string" applies_to="node">Europe</property>
                                                              </clade>
                                                             </clade>
                                                            </clade>
                                                           </clade>
                                                           <clade>
                                                            <branch_length>0.000508</branch_length>
                                                            <clade>
                                                             <branch_length>0.000423</branch_length>
                                                             <clade>
                                                              <name>BE/26/2010|AKI21989</name>
                                                              <branch_length>0.000005</branch_length>
                                                              <sequence>
                                                               <accession source="unknown">AKI21989</accession>
                                                              </sequence>
                                                              <property ref="vipr:Year" datatype="xsd:string" applies_to="node">2010</property>
                                                              <property ref="vipr:Country" datatype="xsd:string" applies_to="node">Belgium</property>
                                                              <property ref="vipr:Host" datatype="xsd:string" applies_to="node">Human</property>
                                                              <property ref="vipr:Region" datatype="xsd:string" applies_to="node">Europe</property>
                                                             </clade>
                                                             <clade>
                                                              <name>BE/11/2012|AKI15473</name>
                                                              <branch_length>0.000005</branch_length>
                                                              <sequence>
                                                               <accession source="unknown">AKI15473</accession>
                                                              </sequence>
                                                              <property ref="vipr:Year" datatype="xsd:string" applies_to="node">2012</property>
                                                              <property ref="vipr:Country" datatype="xsd:string" applies_to="node">Belgium</property>
                                                              <property ref="vipr:Host" datatype="xsd:string" applies_to="node">Human</property>
                                                              <property ref="vipr:Region" datatype="xsd:string" applies_to="node">Europe</property>
                                                             </clade>
                                                            </clade>
                                                            <clade>
                                                             <name>BE/35/2011|AKI20989</name>
                                                             <branch_length>0.000379</branch_length>
                                                             <sequence>
                                                              <accession source="unknown">AKI20989</accession>
                                                             </sequence>
                                                             <property ref="vipr:Year" datatype="xsd:string" applies_to="node">2011</property>
                                                             <property ref="vipr:Country" datatype="xsd:string" applies_to="node">Belgium</property>
                                                             <property ref="vipr:Host" datatype="xsd:string" applies_to="node">Human</property>
                                                             <property ref="vipr:Region" datatype="xsd:string" applies_to="node">Europe</property>
                                                            </clade>
                                                           </clade>
                                                          </clade>
                                                          <clade>
                                                           <branch_length>0.000179</branch_length>
                                                           <clade>
                                                            <branch_length>0.000391</branch_length>
                                                            <clade>
                                                             <branch_length>0.048777</branch_length>
                                                             <clade>
                                                              <name>BE/10/2012|AKI10295</name>
                                                              <branch_length>0.000005</branch_length>
                                                              <sequence>
                                                               <accession source="unknown">AKI10295</accession>
                                                              </sequence>
                                                              <property ref="vipr:Year" datatype="xsd:string" applies_to="node">2012</property>
                                                              <property ref="vipr:Country" datatype="xsd:string" applies_to="node">Belgium</property>
                                                              <property ref="vipr:Host" datatype="xsd:string" applies_to="node">Human</property>
                                                              <property ref="vipr:Region" datatype="xsd:string" applies_to="node">Europe</property>
                                                             </clade>
                                                             <clade>
                                                              <name>BE/26/2011|AKI19314</name>
                                                              <branch_length>0.000005</branch_length>
                                                              <sequence>
                                                               <accession source="unknown">AKI19314</accession>
                                                              </sequence>
                                                              <property ref="vipr:Year" datatype="xsd:string" applies_to="node">2011</property>
                                                              <property ref="vipr:Country" datatype="xsd:string" applies_to="node">Belgium</property>
                                                              <property ref="vipr:Host" datatype="xsd:string" applies_to="node">Human</property>
                                                              <property ref="vipr:Region" datatype="xsd:string" applies_to="node">Europe</property>
                                                             </clade>
                                                            </clade>
                                                            <clade>
                                                             <branch_length>0.000317</branch_length>
                                                             <clade>
                                                              <name>BE/23/2010|AKI18307</name>
                                                              <branch_length>0.002311</branch_length>
                                                              <sequence>
                                                               <accession source="unknown">AKI18307</accession>
                                                              </sequence>
                                                              <property ref="vipr:Year" datatype="xsd:string" applies_to="node">2010</property>
                                                              <property ref="vipr:Country" datatype="xsd:string" applies_to="node">Belgium</property>
                                                              <property ref="vipr:Host" datatype="xsd:string" applies_to="node">Human</property>
                                                              <property ref="vipr:Region" datatype="xsd:string" applies_to="node">Europe</property>
                                                             </clade>
                                                             <clade>
                                                              <branch_length>0.000111</branch_length>
                                                              <clade>
                                                               <branch_length>0.000033</branch_length>
                                                               <clade>
                                                                <branch_length>0.000003</branch_length>
                                                                <clade>
                                                                 <name>BE/29/2010|AKI21156</name>
                                                                 <branch_length>0.000008</branch_length>
                                                                 <sequence>
                                                                  <accession source="unknown">AKI21156</accession>
                                                                 </sequence>
                                                                 <property ref="vipr:Year" datatype="xsd:string" applies_to="node">2010</property>
                                                                 <property ref="vipr:Country" datatype="xsd:string" applies_to="node">Belgium</property>
                                                                 <property ref="vipr:Host" datatype="xsd:string" applies_to="node">Human</property>
                                                                 <property ref="vipr:Region" datatype="xsd:string" applies_to="node">Europe</property>
                                                                </clade>
                                                                <clade>
                                                                 <name>NL/Rot1/Urine/2012|AMJ52591</name>
                                                                 <branch_length>0.000002</branch_length>
                                                                 <sequence>
                                                                  <accession source="unknown">AMJ52591</accession>
                                                                 </sequence>
                                                                 <property ref="vipr:Year" datatype="xsd:string" applies_to="node">2012</property>
                                                                 <property ref="vipr:Country" datatype="xsd:string" applies_to="node">Netherlands</property>
                                                                 <property ref="vipr:Host" datatype="xsd:string" applies_to="node">Human</property>
                                                                 <property ref="vipr:Region" datatype="xsd:string" applies_to="node">Europe</property>
                                                                </clade>
                                                               </clade>
                                                               <clade>
                                                                <branch_length>0.000289</branch_length>
                                                                <clade>
                                                                 <branch_length>0.01116</branch_length>
                                                                 <clade>
                                                                  <name>NAN4LA|AMO64740</name>
                                                                  <branch_length>0.0008</branch_length>
                                                                  <sequence>
                                                                   <accession source="unknown">AMO64740</accession>
                                                                  </sequence>
                                                                  <property ref="vipr:Year" datatype="xsd:string" applies_to="node">2013</property>
                                                                  <property ref="vipr:Country" datatype="xsd:string" applies_to="node">France</property>
                                                                  <property ref="vipr:Host" datatype="xsd:string" applies_to="node">Human</property>
                                                                  <property ref="vipr:Region" datatype="xsd:string" applies_to="node">Europe</property>
                                                                 </clade>
                                                                 <clade>
                                                                  <branch_length>0.000004</branch_length>
                                                                  <clade>
                                                                   <branch_length>0.000001</branch_length>
                                                                   <clade>
                                                                    <branch_length>0.000797</branch_length>
                                                                    <clade>
                                                                     <name>AW-J|AAD30105</name>
                                                                     <branch_length>0.000005</branch_length>
                                                                     <sequence>
                                                                      <accession source="unknown">AAD30105</accession>
                                                                     </sequence>
                                                                     <property ref="vipr:Year" datatype="xsd:string" applies_to="node">1111</property>
                                                                     <property ref="vipr:Country" datatype="xsd:string" applies_to="node">-N/A-</property>
                                                                     <property ref="vipr:Host" datatype="xsd:string" applies_to="node">Unknown</property>
                                                                    </clade>
                                                                    <clade>
                                                                     <clade>
                                                                      <clade>
                                                                       <clade>
                                                                        <name>HAN19|AFR55884</name>
                                                                        <branch_length>0.000005</branch_length>
                                                                        <sequence>
                                                                         <accession source="unknown">AFR55884</accession>
                                                                        </sequence>
                                                                        <property ref="vipr:Year" datatype="xsd:string" applies_to="node">2007</property>
                                                                        <property ref="vipr:Country" datatype="xsd:string" applies_to="node">Germany</property>
                                                                        <property ref="vipr:Host" datatype="xsd:string" applies_to="node">Human</property>
                                                                        <property ref="vipr:Region" datatype="xsd:string" applies_to="node">Europe</property>
                                                                       </clade>
                                                                       <clade>
                                                                        <name>BE/4/2010|AKI23490</name>
                                                                        <branch_length>0.000005</branch_length>
                                                                        <sequence>
                                                                         <accession source="unknown">AKI23490</accession>
                                                                        </sequence>
                                                                        <property ref="vipr:Year" datatype="xsd:string" applies_to="node">2010</property>
                                                                        <property ref="vipr:Country" datatype="xsd:string" applies_to="node">Belgium</property>
                                                                        <property ref="vipr:Host" datatype="xsd:string" applies_to="node">Human</property>
                                                                        <property ref="vipr:Region" datatype="xsd:string" applies_to="node">Europe</property>
                                                                       </clade>
                                                                      </clade>
                                                                      <clade>
                                                                       <name>PAV16|AIC80149</name>
                                                                       <branch_length>0.000005</branch_length>
                                                                       <sequence>
                                                                        <accession source="unknown">AIC80149</accession>
                                                                       </sequence>
                                                                       <property ref="vipr:Year" datatype="xsd:string" applies_to="node">2009</property>
                                                                       <property ref="vipr:Country" datatype="xsd:string" applies_to="node">Italy</property>
                                                                       <property ref="vipr:Host" datatype="xsd:string" applies_to="node">Human</property>
                                                                       <property ref="vipr:Region" datatype="xsd:string" applies_to="node">Europe</property>
                                                                      </clade>
                                                                     </clade>
                                                                     <clade>
                                                                      <name>JP|ACS92155</name>
                                                                      <branch_length>0.000005</branch_length>
                                                                      <sequence>
                                                                       <accession source="unknown">ACS92155</accession>
                                                                      </sequence>
                                                                      <property ref="vipr:Year" datatype="xsd:string" applies_to="node">2001</property>
                                                                      <property ref="vipr:Country" datatype="xsd:string" applies_to="node">United Kingdom</property>
                                                                      <property ref="vipr:Host" datatype="xsd:string" applies_to="node">Human</property>
                                                                      <property ref="vipr:Region" datatype="xsd:string" applies_to="node">Europe</property>
                                                                     </clade>
                                                                    </clade>
                                                                   </clade>
                                                                   <clade>
                                                                    <branch_length>0.000002</branch_length>
                                                                    <clade>
                                                                     <branch_length>0.000001</branch_length>
                                                                     <clade>
                                                                      <name>BE/40/2011|AKI22488</name>
                                                                      <branch_length>0.000001</branch_length>
                                                                      <sequence>
                                                                       <accession source="unknown">AKI22488</accession>
                                                                      </sequence>
                                                                      <property ref="vipr:Year" datatype="xsd:string" applies_to="node">2011</property>
                                                                      <property ref="vipr:Country" datatype="xsd:string" applies_to="node">Belgium</property>
                                                                      <property ref="vipr:Host" datatype="xsd:string" applies_to="node">Human</property>
                                                                      <property ref="vipr:Region" datatype="xsd:string" applies_to="node">Europe</property>
                                                                     </clade>
                                                                     <clade>
                                                                      <name>CZ/1/2013|AKI17307</name>
                                                                      <branch_length>0.000804</branch_length>
                                                                      <sequence>
                                                                       <accession source="unknown">AKI17307</accession>
                                                                      </sequence>
                                                                      <property ref="vipr:Year" datatype="xsd:string" applies_to="node">2013</property>
                                                                      <property ref="vipr:Country" datatype="xsd:string" applies_to="node">Czech Republic</property>
                                                                      <property ref="vipr:Host" datatype="xsd:string" applies_to="node">Human</property>
                                                                      <property ref="vipr:Region" datatype="xsd:string" applies_to="node">Europe</property>
                                                                     </clade>
                                                                    </clade>
                                                                    <clade>
                                                                     <branch_length>0.000001</branch_length>
                                                                     <clade>
                                                                      <name>BE/48/2011|AKI20318</name>
                                                                      <branch_length>0.000804</branch_length>
                                                                      <sequence>
                                                                       <accession source="unknown">AKI20318</accession>
                                                                      </sequence>
                                                                      <property ref="vipr:Year" datatype="xsd:string" applies_to="node">2011</property>
                                                                      <property ref="vipr:Country" datatype="xsd:string" applies_to="node">Belgium</property>
                                                                      <property ref="vipr:Host" datatype="xsd:string" applies_to="node">Human</property>
                                                                      <property ref="vipr:Region" datatype="xsd:string" applies_to="node">Europe</property>
                                                                     </clade>
                                                                     <clade>
                                                                      <name>NL/Rot4/Nasal/2012|AMJ53090</name>
                                                                      <branch_length>0.000001</branch_length>
                                                                      <sequence>
                                                                       <accession source="unknown">AMJ53090</accession>
                                                                      </sequence>
                                                                      <property ref="vipr:Year" datatype="xsd:string" applies_to="node">2012</property>
                                                                      <property ref="vipr:Country" datatype="xsd:string" applies_to="node">Netherlands</property>
                                                                      <property ref="vipr:Host" datatype="xsd:string" applies_to="node">Human</property>
                                                                      <property ref="vipr:Region" datatype="xsd:string" applies_to="node">Europe</property>
                                                                     </clade>
                                                                    </clade>
                                                                   </clade>
                                                                  </clade>
                                                                  <clade>
                                                                   <name>HAN22|AFR56052</name>
                                                                   <branch_length>0.000001</branch_length>
                                                                   <sequence>
                                                                    <accession source="unknown">AFR56052</accession>
                                                                   </sequence>
                                                                   <property ref="vipr:Year" datatype="xsd:string" applies_to="node">2007</property>
                                                                   <property ref="vipr:Country" datatype="xsd:string" applies_to="node">Germany</property>
                                                                   <property ref="vipr:Host" datatype="xsd:string" applies_to="node">Human</property>
                                                                   <property ref="vipr:Region" datatype="xsd:string" applies_to="node">Europe</property>
                                                                  </clade>
                                                                 </clade>
                                                                </clade>
                                                                <clade>
                                                                 <branch_length>0.00052</branch_length>
                                                                 <clade>
                                                                  <branch_length>0.000109</branch_length>
                                                                  <clade>
                                                                   <branch_length>0.000704</branch_length>
                                                                   <clade>
                                                                    <name>NL4|AAD30083</name>
                                                                    <branch_length>-0.000001</branch_length>
                                                                    <sequence>
                                                                     <accession source="unknown">AAD30083</accession>
                                                                    </sequence>
                                                                    <property ref="vipr:Year" datatype="xsd:string" applies_to="node">1111</property>
                                                                    <property ref="vipr:Country" datatype="xsd:string" applies_to="node">-N/A-</property>
                                                                    <property ref="vipr:Host" datatype="xsd:string" applies_to="node">Unknown</property>
                                                                   </clade>
                                                                   <clade>
                                                                    <branch_length>0.000803</branch_length>
                                                                    <clade>
                                                                     <branch_length>0.000001</branch_length>
                                                                     <clade>
                                                                      <clade>
                                                                       <branch_length>0.000001</branch_length>
                                                                       <clade>
                                                                        <name>E760|AAD30075</name>
                                                                        <branch_length>0.000802</branch_length>
                                                                        <sequence>
                                                                         <accession source="unknown">AAD30075</accession>
                                                                        </sequence>
                                                                        <property ref="vipr:Year" datatype="xsd:string" applies_to="node">1111</property>
                                                                        <property ref="vipr:Country" datatype="xsd:string" applies_to="node">USA</property>
                                                                        <property ref="vipr:Host" datatype="xsd:string" applies_to="node">Unknown</property>
                                                                        <property ref="vipr:Region" datatype="xsd:string" applies_to="node">North America</property>
                                                                       </clade>
                                                                       <clade>
                                                                        <name>SUB_24|APA45200</name>
                                                                        <branch_length>0.000004</branch_length>
                                                                        <sequence>
                                                                         <accession source="unknown">APA45200</accession>
                                                                        </sequence>
                                                                        <property ref="vipr:Year" datatype="xsd:string" applies_to="node">2016</property>
                                                                        <property ref="vipr:Country" datatype="xsd:string" applies_to="node">USA</property>
                                                                        <property ref="vipr:Host" datatype="xsd:string" applies_to="node">Human</property>
                                                                        <property ref="vipr:Region" datatype="xsd:string" applies_to="node">North America</property>
                                                                       </clade>
                                                                      </clade>
                                                                      <clade>
                                                                       <clade>
                                                                        <clade>
                                                                         <branch_length>0.000001</branch_length>
                                                                         <clade>
                                                                          <name>HAN1|AFR54883</name>
                                                                          <branch_length>0.000802</branch_length>
                                                                          <sequence>
                                                                           <accession source="unknown">AFR54883</accession>
                                                                          </sequence>
                                                                          <property ref="vipr:Year" datatype="xsd:string" applies_to="node">2007</property>
                                                                          <property ref="vipr:Country" datatype="xsd:string" applies_to="node">Germany</property>
                                                                          <property ref="vipr:Host" datatype="xsd:string" applies_to="node">Human</property>
                                                                          <property ref="vipr:Region" datatype="xsd:string" applies_to="node">Europe</property>
                                                                         </clade>
                                                                         <clade>
                                                                          <name>BE/12/2010|AKI17807</name>
                                                                          <branch_length>0.000004</branch_length>
                                                                          <sequence>
                                                                           <accession source="unknown">AKI17807</accession>
                                                                          </sequence>
                                                                          <property ref="vipr:Year" datatype="xsd:string" applies_to="node">2010</property>
                                                                          <property ref="vipr:Country" datatype="xsd:string" applies_to="node">Belgium</property>
                                                                          <property ref="vipr:Host" datatype="xsd:string" applies_to="node">Human</property>
                                                                          <property ref="vipr:Region" datatype="xsd:string" applies_to="node">Europe</property>
                                                                         </clade>
                                                                        </clade>
                                                                        <clade>
                                                                         <name>HANSCTR4|APG57931</name>
                                                                         <branch_length>0.000004</branch_length>
                                                                         <sequence>
                                                                          <accession source="unknown">APG57931</accession>
                                                                         </sequence>
                                                                         <property ref="vipr:Year" datatype="xsd:string" applies_to="node">2011</property>
                                                                         <property ref="vipr:Country" datatype="xsd:string" applies_to="node">Germany</property>
                                                                         <property ref="vipr:Host" datatype="xsd:string" applies_to="node">Human</property>
                                                                         <property ref="vipr:Region" datatype="xsd:string" applies_to="node">Europe</property>
                                                                        </clade>
                                                                       </clade>
                                                                       <clade>
                                                                        <clade>
                                                                         <clade>
                                                                          <clade>
                                                                           <branch_length>0.000001</branch_length>
                                                                           <clade>
                                                                            <name>BE/43/2011|AKI15639</name>
                                                                            <branch_length>0.000004</branch_length>
                                                                            <sequence>
                                                                             <accession source="unknown">AKI15639</accession>
                                                                            </sequence>
                                                                            <property ref="vipr:Year" datatype="xsd:string" applies_to="node">2011</property>
                                                                            <property ref="vipr:Country" datatype="xsd:string" applies_to="node">Belgium</property>
                                                                            <property ref="vipr:Host" datatype="xsd:string" applies_to="node">Human</property>
                                                                            <property ref="vipr:Region" datatype="xsd:string" applies_to="node">Europe</property>
                                                                           </clade>
                                                                           <clade>
                                                                            <name>C076|AAD30066</name>
                                                                            <branch_length>0.000802</branch_length>
                                                                            <sequence>
                                                                             <accession source="unknown">AAD30066</accession>
                                                                            </sequence>
                                                                            <property ref="vipr:Year" datatype="xsd:string" applies_to="node">1111</property>
                                                                            <property ref="vipr:Country" datatype="xsd:string" applies_to="node">-N/A-</property>
                                                                            <property ref="vipr:Host" datatype="xsd:string" applies_to="node">Unknown</property>
                                                                           </clade>
                                                                          </clade>
                                                                          <clade>
                                                                           <name>BE/3/2010|AKI11297</name>
                                                                           <branch_length>0.000004</branch_length>
                                                                           <sequence>
                                                                            <accession source="unknown">AKI11297</accession>
                                                                           </sequence>
                                                                           <property ref="vipr:Year" datatype="xsd:string" applies_to="node">2010</property>
                                                                           <property ref="vipr:Country" datatype="xsd:string" applies_to="node">Belgium</property>
                                                                           <property ref="vipr:Host" datatype="xsd:string" applies_to="node">Human</property>
                                                                           <property ref="vipr:Region" datatype="xsd:string" applies_to="node">Europe</property>
                                                                          </clade>
                                                                         </clade>
                                                                         <clade>
                                                                          <clade>
                                                                           <branch_length>0.000001</branch_length>
                                                                           <clade>
                                                                            <name>SUB_22|APA45453</name>
                                                                            <branch_length>0.000004</branch_length>
                                                                            <sequence>
                                                                             <accession source="unknown">APA45453</accession>
                                                                            </sequence>
                                                                            <property ref="vipr:Year" datatype="xsd:string" applies_to="node">2016</property>
                                                                            <property ref="vipr:Country" datatype="xsd:string" applies_to="node">USA</property>
                                                                            <property ref="vipr:Host" datatype="xsd:string" applies_to="node">Human</property>
                                                                            <property ref="vipr:Region" datatype="xsd:string" applies_to="node">North America</property>
                                                                           </clade>
                                                                           <clade>
                                                                            <name>CC-4|AAD30090</name>
                                                                            <branch_length>0.000802</branch_length>
                                                                            <sequence>
                                                                             <accession source="unknown">AAD30090</accession>
                                                                            </sequence>
                                                                            <property ref="vipr:Year" datatype="xsd:string" applies_to="node">1111</property>
                                                                            <property ref="vipr:Country" datatype="xsd:string" applies_to="node">-N/A-</property>
                                                                            <property ref="vipr:Host" datatype="xsd:string" applies_to="node">Unknown</property>
                                                                           </clade>
                                                                          </clade>
                                                                          <clade>
                                                                           <name>BE/21/2011|AKI19145</name>
                                                                           <branch_length>0.000004</branch_length>
                                                                           <sequence>
                                                                            <accession source="unknown">AKI19145</accession>
                                                                           </sequence>
                                                                           <property ref="vipr:Year" datatype="xsd:string" applies_to="node">2011</property>
                                                                           <property ref="vipr:Country" datatype="xsd:string" applies_to="node">Belgium</property>
                                                                           <property ref="vipr:Host" datatype="xsd:string" applies_to="node">Human</property>
                                                                           <property ref="vipr:Region" datatype="xsd:string" applies_to="node">Europe</property>
                                                                          </clade>
                                                                         </clade>
                                                                        </clade>
                                                                        <clade>
                                                                         <clade>
                                                                          <branch_length>0.000001</branch_length>
                                                                          <clade>
                                                                           <name>BE/3/2011|AKI11960</name>
                                                                           <branch_length>0.000004</branch_length>
                                                                           <sequence>
                                                                            <accession source="unknown">AKI11960</accession>
                                                                           </sequence>
                                                                           <property ref="vipr:Year" datatype="xsd:string" applies_to="node">2011</property>
                                                                           <property ref="vipr:Country" datatype="xsd:string" applies_to="node">Belgium</property>
                                                                           <property ref="vipr:Host" datatype="xsd:string" applies_to="node">Human</property>
                                                                           <property ref="vipr:Region" datatype="xsd:string" applies_to="node">Europe</property>
                                                                          </clade>
                                                                          <clade>
                                                                           <name>VR1814|ACZ79976</name>
                                                                           <branch_length>0.000802</branch_length>
                                                                           <sequence>
                                                                            <accession source="unknown">ACZ79976</accession>
                                                                           </sequence>
                                                                           <property ref="vipr:Year" datatype="xsd:string" applies_to="node">1996</property>
                                                                           <property ref="vipr:Country" datatype="xsd:string" applies_to="node">Italy</property>
                                                                           <property ref="vipr:Host" datatype="xsd:string" applies_to="node">Human</property>
                                                                           <property ref="vipr:Region" datatype="xsd:string" applies_to="node">Europe</property>
                                                                          </clade>
                                                                         </clade>
                                                                         <clade>
                                                                          <name>VR5022|APA45574</name>
                                                                          <branch_length>0.000004</branch_length>
                                                                          <sequence>
                                                                           <accession source="unknown">APA45574</accession>
                                                                          </sequence>
                                                                          <property ref="vipr:Year" datatype="xsd:string" applies_to="node">2016</property>
                                                                          <property ref="vipr:Country" datatype="xsd:string" applies_to="node">USA</property>
                                                                          <property ref="vipr:Host" datatype="xsd:string" applies_to="node">Human</property>
                                                                          <property ref="vipr:Region" datatype="xsd:string" applies_to="node">North America</property>
                                                                         </clade>
                                                                        </clade>
                                                                       </clade>
                                                                      </clade>
                                                                     </clade>
                                                                     <clade>
                                                                      <name>BE/37/2011|AKI22655</name>
                                                                      <branch_length>0.000004</branch_length>
                                                                      <sequence>
                                                                       <accession source="unknown">AKI22655</accession>
                                                                      </sequence>
                                                                      <property ref="vipr:Year" datatype="xsd:string" applies_to="node">2011</property>
                                                                      <property ref="vipr:Country" datatype="xsd:string" applies_to="node">Belgium</property>
                                                                      <property ref="vipr:Host" datatype="xsd:string" applies_to="node">Human</property>
                                                                      <property ref="vipr:Region" datatype="xsd:string" applies_to="node">Europe</property>
                                                                     </clade>
                                                                    </clade>
                                                                    <clade>
                                                                     <name>BE/4/2011|AKI18811</name>
                                                                     <branch_length>0.000004</branch_length>
                                                                     <sequence>
                                                                      <accession source="unknown">AKI18811</accession>
                                                                     </sequence>
                                                                     <property ref="vipr:Year" datatype="xsd:string" applies_to="node">2011</property>
                                                                     <property ref="vipr:Country" datatype="xsd:string" applies_to="node">Belgium</property>
                                                                     <property ref="vipr:Host" datatype="xsd:string" applies_to="node">Human</property>
                                                                     <property ref="vipr:Region" datatype="xsd:string" applies_to="node">Europe</property>
                                                                    </clade>
                                                                   </clade>
                                                                  </clade>
                                                                  <clade>
                                                                   <branch_length>0.000102</branch_length>
                                                                   <clade>
                                                                    <branch_length>0.000805</branch_length>
                                                                    <clade>
                                                                     <branch_length>0.000002</branch_length>
                                                                     <clade>
                                                                      <name>TR|AGL96654</name>
                                                                      <branch_length>0.000805</branch_length>
                                                                      <sequence>
                                                                       <accession source="unknown">AGL96654</accession>
                                                                      </sequence>
                                                                      <property ref="vipr:Year" datatype="xsd:string" applies_to="node">1996</property>
                                                                      <property ref="vipr:Country" datatype="xsd:string" applies_to="node">USA</property>
                                                                      <property ref="vipr:Host" datatype="xsd:string" applies_to="node">Human</property>
                                                                      <property ref="vipr:Region" datatype="xsd:string" applies_to="node">North America</property>
                                                                     </clade>
                                                                     <clade>
                                                                      <name>E759|AAD30074</name>
                                                                      <branch_length>0.000806</branch_length>
                                                                      <sequence>
                                                                       <accession source="unknown">AAD30074</accession>
                                                                      </sequence>
                                                                      <property ref="vipr:Year" datatype="xsd:string" applies_to="node">1111</property>
                                                                      <property ref="vipr:Country" datatype="xsd:string" applies_to="node">USA</property>
                                                                      <property ref="vipr:Host" datatype="xsd:string" applies_to="node">Unknown</property>
                                                                      <property ref="vipr:Region" datatype="xsd:string" applies_to="node">North America</property>
                                                                     </clade>
                                                                    </clade>
                                                                    <clade>
                                                                     <name>NL/Rot2/Urine/2012|AMJ52757</name>
                                                                     <branch_length>0.000803</branch_length>
                                                                     <sequence>
                                                                      <accession source="unknown">AMJ52757</accession>
                                                                     </sequence>
                                                                     <property ref="vipr:Year" datatype="xsd:string" applies_to="node">2012</property>
                                                                     <property ref="vipr:Country" datatype="xsd:string" applies_to="node">Netherlands</property>
                                                                     <property ref="vipr:Host" datatype="xsd:string" applies_to="node">Human</property>
                                                                     <property ref="vipr:Region" datatype="xsd:string" applies_to="node">Europe</property>
                                                                    </clade>
                                                                   </clade>
                                                                   <clade>
                                                                    <name>KND|BAF64755</name>
                                                                    <branch_length>0.001616</branch_length>
                                                                    <sequence>
                                                                     <accession source="unknown">BAF64755</accession>
                                                                    </sequence>
                                                                    <property ref="vipr:Year" datatype="xsd:string" applies_to="node">1111</property>
                                                                    <property ref="vipr:Country" datatype="xsd:string" applies_to="node">Japan</property>
                                                                    <property ref="vipr:Host" datatype="xsd:string" applies_to="node">Human</property>
                                                                    <property ref="vipr:Region" datatype="xsd:string" applies_to="node">Asia</property>
                                                                   </clade>
                                                                  </clade>
                                                                 </clade>
                                                                 <clade>
                                                                  <name>E756|AAD30078</name>
                                                                  <branch_length>0.000696</branch_length>
                                                                  <sequence>
                                                                   <accession source="unknown">AAD30078</accession>
                                                                  </sequence>
                                                                  <property ref="vipr:Year" datatype="xsd:string" applies_to="node">1111</property>
                                                                  <property ref="vipr:Country" datatype="xsd:string" applies_to="node">-N/A-</property>
                                                                  <property ref="vipr:Host" datatype="xsd:string" applies_to="node">Unknown</property>
                                                                 </clade>
                                                                </clade>
                                                               </clade>
                                                              </clade>
                                                              <clade>
                                                               <branch_length>0.000781</branch_length>
                                                               <clade>
                                                                <branch_length>0.000038</branch_length>
                                                                <clade>
                                                                 <clade>
                                                                  <name>BE/27/2011|AKI18140</name>
                                                                  <branch_length>0.000005</branch_length>
                                                                  <sequence>
                                                                   <accession source="unknown">AKI18140</accession>
                                                                  </sequence>
                                                                  <property ref="vipr:Year" datatype="xsd:string" applies_to="node">2011</property>
                                                                  <property ref="vipr:Country" datatype="xsd:string" applies_to="node">Belgium</property>
                                                                  <property ref="vipr:Host" datatype="xsd:string" applies_to="node">Human</property>
                                                                  <property ref="vipr:Region" datatype="xsd:string" applies_to="node">Europe</property>
                                                                 </clade>
                                                                 <clade>
                                                                  <clade>
                                                                   <name>BE/6/2011|AKI12128</name>
                                                                   <branch_length>0.000005</branch_length>
                                                                   <sequence>
                                                                    <accession source="unknown">AKI12128</accession>
                                                                   </sequence>
                                                                   <property ref="vipr:Year" datatype="xsd:string" applies_to="node">2011</property>
                                                                   <property ref="vipr:Country" datatype="xsd:string" applies_to="node">Belgium</property>
                                                                   <property ref="vipr:Host" datatype="xsd:string" applies_to="node">Human</property>
                                                                   <property ref="vipr:Region" datatype="xsd:string" applies_to="node">Europe</property>
                                                                  </clade>
                                                                  <clade>
                                                                   <clade>
                                                                    <clade>
                                                                     <name>BE/2/2010|AKI21654</name>
                                                                     <branch_length>0.000004</branch_length>
                                                                     <sequence>
                                                                      <accession source="unknown">AKI21654</accession>
                                                                     </sequence>
                                                                     <property ref="vipr:Year" datatype="xsd:string" applies_to="node">2010</property>
                                                                     <property ref="vipr:Country" datatype="xsd:string" applies_to="node">Belgium</property>
                                                                     <property ref="vipr:Host" datatype="xsd:string" applies_to="node">Human</property>
                                                                     <property ref="vipr:Region" datatype="xsd:string" applies_to="node">Europe</property>
[truncated: 627,124 more chars]
