# Supplementary material for: phylotree.js - a JavaScript library for application development and interactive data visualization in phylogenetics
Source: BMC Bioinformatics. 2018 Jul 25;19:276. doi: 10.1186/s12859-018-2283-2 (PMC6060545; doi:10.1186/s12859-018-2283-2)
Supplement: Supplementary file 1 — Latest release of source code. A zip file of the source code from release 0.1.8. Accessed 4 May 2018. (ZIP 3513 kb) [file 12859_2018_2283_MOESM1_ESM.zip › phylotree.js-0.1.8/examples/siv/N02_Bone_Marrow_MCC.json]

[["1", "021N02Bc_02"], ["2", "021N02Bc_03"], ["3", "021N02Bc_04"], ["4", "021N02Bc_05"], ["5", "021N02Bc_07"], ["6", "021N02Bc_09"], ["7", "021N02Bc_10"], ["8", "021N02Bc_12"], ["9", "021N02Bc_13"], ["10", "021N02Bc_14"], ["11", "021N02Bc_15"], ["12", "021N02Bc_16"], ["13", "021N02Bc_17"], ["14", "021N02Bc_18"], ["15", "021N02Bc_22"], ["16", "021N02Bc_23"], ["17", "092N02Bc_01"], ["18", "092N02Bc_03"], ["19", "092N02Bc_05"], ["20", "092N02Bc_06"], ["21", "092N02Bc_08"], ["22", "092N02Bc_09"], ["23", "092N02Bc_10"], ["24", "092N02Bc_11"], ["25", "092N02Bc_12"], ["26", "092N02Bc_13"], ["27", "092N02Bc_16"], ["28", "092N02Bc_17"], ["29", "092N02Bc_19"], ["30", "092N02Bc_20"], ["31", "092N02Bc_21"], ["32", "092N02Bc_22"], ["33", "182N02Bc_03"], ["34", "182N02Bc_04"], ["35", "182N02Bc_05"], ["36", "182N02Bc_07"], ["37", "182N02Bc_11"], ["38", "182N02Bc_14"], ["39", "182N02Bc_15"], ["40", "182N02Bc_16"], ["41", "182N02Bc_17"], ["42", "182N02Bc_18"], ["43", "204N02Bc_01"], ["44", "204N02Bc_03"], ["45", "204N02Bc_04"], ["46", "204N02Bc_05"], ["47", "204N02Bc_06"], ["48", "204N02Bc_10"], ["49", "204N02Bc_11"], ["50", "204N02Bc_12"], ["51", "204N02Bc_13"], ["52", "204N02Bc_15"], ["53", "204N02Bc_16"], ["54", "204N02Bc_17"], ["55", "204N02Bc_18"], ["56", "204N02Bc_19"]]
