# Supplementary material for: phylotree.js - a JavaScript library for application development and interactive data visualization in phylogenetics
Source: BMC Bioinformatics. 2018 Jul 25;19:276. doi: 10.1186/s12859-018-2283-2 (PMC6060545; doi:10.1186/s12859-018-2283-2)
Supplement: Supplementary file 1 — Latest release of source code. A zip file of the source code from release 0.1.8. Accessed 4 May 2018. (ZIP 3513 kb) [file 12859_2018_2283_MOESM1_ESM.zip › phylotree.js-0.1.8/examples/siv/N02_Bone_Marrow_MCC.new]

((((((3[&b_u_N_median=0.0,length_range={0.03853438110971297,53.880386929648125},b_u_S_95%_HPD={0.0,2.0},height_range={182.99999999999994,183.0000000000001},N_range={0.0,3.0},N=1.0029996667036996,rate_95%_HPD={4.226667008668073E-6,4.2444353678791283E-4},S_95%_HPD={0.0,0.0},rate_range={4.226667008668073E-6,0.0032956729455445935},height=183.0,rate=1.5534619045323535E-4,rate_median=1.0777344197361046E-4,S=0.004888345739362293,S_median=0.0,length=7.69322896192782,b_u_N_95%_HPD={0.0,2.0},height_95%_HPD={182.99999999999997,183.00000000000006},length_95%_HPD={0.07494808222705274,19.17132998280016},N_95%_HPD={1.0,1.0},b_u_S_range={0.0,8.0},b_u_N_range={0.0,10.0},height_median=183.00000000000003,b_u_S_median=0.0,b_u_S=0.4209532274191756,length_median=6.28126155625759,S_range={0.0,2.0},N_median=1.0,b_u_N=0.5847128096878125]:3.5675796440842475,12[&b_u_N_median=0.0,length_range={0.03853438110971297,48.65953493921714},b_u_S_95%_HPD={0.0,1.0},height_range={182.99999999999994,183.0000000000001},N_range={0.0,2.0},N=0.0018886790356627042,rate_95%_HPD={1.6139957887490966E-6,2.588767279718702E-4},S_95%_HPD={0.0,0.0},rate_range={1.4711356777590685E-6,0.0026749705796256544},height=183.0,rate=9.214138917779352E-5,rate_median=6.429663664096778E-5,S=0.0017775802688590157,S_median=0.0,length=6.812995757648829,b_u_N_95%_HPD={0.0,2.0},height_95%_HPD={182.99999999999997,183.00000000000006},length_95%_HPD={0.07494808222705274,17.18446691632286},N_95%_HPD={0.0,0.0},b_u_S_range={0.0,5.0},b_u_N_range={0.0,5.0},height_median=183.00000000000003,b_u_S_median=0.0,b_u_S=0.23697366959226754,length_median=5.409190078383489,S_range={0.0,2.0},N_median=0.0,b_u_N=0.3416287079213421]:3.5675796440842475)[&b_u_N_median=0.0,length_range={2.076552532344067E-4,46.217591265136264},b_u_S_95%_HPD={0.0,1.0},height_range={183.0385343811097,223.59207606964065},N_range={0.0,1.0},N=0.0012682308180088776,rate_95%_HPD={2.25969542042518E-6,2.9889107490348253E-4},S_95%_HPD={0.0,0.0},rate_range={2.25969542042518E-6,0.0018616978130860198},height=187.68018220542874,rate=1.0145043768765137E-4,rate_median=6.834912517310663E-5,S=0.0015852885225110971,S_median=0.0,length=5.702506114767294,b_u_N_95%_HPD={0.0,2.0},height_95%_HPD={183.0587996124174,195.26300558573504},length_95%_HPD={2.076552532344067E-4,15.205254875591521},N_95%_HPD={0.0,0.0},b_u_S_range={0.0,4.0},b_u_N_range={0.0,5.0},height_median=186.56757964408428,b_u_S_median=0.0,posterior=0.35040551049883345,b_u_S=0.2140139505389981,length_median=4.296624257417605,S_range={0.0,2.0},N_median=0.0,b_u_N=0.29835129993658843]:4.305552428874535,16[&b_u_N_median=1.0,length_range={0.13564808934896178,61.07293522523139},b_u_S_95%_HPD={0.0,3.0},height_range={182.99999999999994,183.0000000000001},N_range={0.0,2.0},N=0.005554938340184424,rate_95%_HPD={9.33046111482545E-6,5.804867082769271E-4},S_95%_HPD={2.0,2.0},rate_range={4.620022177719996E-6,0.0038596112144522496},height=183.0,rate=2.1196728852558266E-4,rate_median=1.4939201070192902E-4,S=2.003666259304522,S_median=2.0,length=9.180110696607318,b_u_N_95%_HPD={0.0,3.0},height_95%_HPD={182.99999999999997,183.00000000000006},length_95%_HPD={0.4304224667305334,21.69684561352898},N_95%_HPD={0.0,0.0},b_u_S_range={0.0,8.0},b_u_N_range={0.0,10.0},height_median=183.00000000000003,b_u_S_median=0.0,b_u_S=0.6883679591156538,length_median=7.78799847397886,S_range={0.0,4.0},N_median=0.0,b_u_N=0.9446728141317632]:7.873132072958782)[&length_range={0.002492689084107269,85.94896086925948},b_u_N_median=0.0,b_u_S_95%_HPD={0.0,1.0},height_range={183.2380928905248,236.88038692964815},N_range={0.0,1.0},N=0.005050505050505051,rate_95%_HPD={3.006621302308577E-6,3.3348806238301103E-4},rate_range={3.006621302308577E-6,0.002952718923663404},height=191.87579870420237,rate=1.0766963781026051E-4,rate_median=6.92066551070201E-5,S=0.0,length=5.4468844071228135,b_u_N_95%_HPD={0.0,1.0},height_95%_HPD={183.9864986817652,201.9046634137492},length_95%_HPD={0.002492689084107269,16.09282939655793},N_95%_HPD={0.0,0.0},b_u_S_range={0.0,4.0},b_u_N_range={0.0,4.0},height_median=190.8731320729588,b_u_S_median=0.0,posterior=0.28596822575269415,b_u_S=0.2125097125097125,length_median=3.703337178036719,N_median=0.0,b_u_N=0.2595182595182595]:4.6797480288950055,11[&b_u_N_median=1.0,length_range={0.3103053167871508,90.86586461779217},b_u_S_95%_HPD={0.0,3.0},height_range={182.99999999999994,183.0000000000001},N_range={0.0,3.0},N=1.007110321075436,rate_95%_HPD={2.1518529263906616E-5,7.161779033647167E-4},S_95%_HPD={2.0,2.0},rate_range={7.796041836343104E-6,0.003425292023115773},height=183.0,rate=2.642145204383099E-4,rate_median=1.9377250365621272E-4,S=2.007888012443062,S_median=2.0,length=10.026355915348823,b_u_N_95%_HPD={0.0,4.0},height_95%_HPD={182.99999999999997,183.00000000000006},length_95%_HPD={0.5401376320666884,23.147630214643186},N_95%_HPD={1.0,1.0},b_u_S_range={0.0,9.0},b_u_N_range={0.0,12.0},height_median=183.00000000000003,b_u_S_median=1.0,b_u_S=0.952227530274414,length_median=8.467462769731384,S_range={1.0,4.0},N_median=1.0,b_u_N=1.3050772136429285]:12.552880101853788)[&b_u_N_median=0.0,length_range={0.010585053035356395,93.19858653216008},b_u_S_95%_HPD={0.0,2.0},height_range={184.32753507161956,273.8658646177922},N_range={0.0,3.0},N=0.9942804850148708,rate_95%_HPD={6.287071958385064E-6,4.054784404093579E-4},S_95%_HPD={0.0,1.0},rate_range={4.082784311727732E-6,0.005213810192204604},height=196.9635775949105,rate=1.475896178136622E-4,rate_median=1.0314985231313912E-4,S=0.41901166781056964,S_median=0.0,length=11.655064053745471,b_u_N_95%_HPD={0.0,3.0},height_95%_HPD={186.0398231354791,211.2887762531254},length_95%_HPD={0.07590694558905398,30.347432590623214},N_95%_HPD={1.0,1.0},b_u_S_range={0.0,10.0},b_u_N_range={0.0,8.0},height_median=195.55288010185382,b_u_S_median=0.0,posterior=0.9712254193978447,b_u_S=0.6097002974147793,length_median=9.185006017928586,S_range={0.0,3.0},N_median=1.0,b_u_N=0.824296499656829]:10.36935529623588,4[&b_u_N_median=2.0,length_range={1.9643344451685039,123.42799338284101},b_u_S_95%_HPD={0.0,4.0},height_range={182.99999999999994,183.0000000000001},N_range={0.0,5.0},N=2.0475502721919785,rate_95%_HPD={1.9370191212987148E-5,3.1707719437578866E-4},S_95%_HPD={1.0,2.0},rate_range={7.49934648033208E-6,0.0012908674222970695},height=183.0,rate=1.3582948393833192E-4,rate_median=1.119295031542289E-4,S=1.6128207976891455,S_median=2.0,length=25.24420358861626,b_u_N_95%_HPD={0.0,5.0},height_95%_HPD={182.99999999999997,183.00000000000006},length_95%_HPD={6.088706785630222,50.920244207626865},N_95%_HPD={1.0,2.0},b_u_S_range={0.0,9.0},b_u_N_range={0.0,13.0},height_median=183.00000000000003,b_u_S_median=1.0,b_u_S=1.4389512276413732,length_median=22.846508630942253,S_range={0.0,5.0},N_median=2.0,b_u_N=1.9833351849794467]:22.92223539808967)[&b_u_N_median=1.0,length_range={0.03529773194603081,103.5260696021744},b_u_S_95%_HPD={0.0,3.0},height_range={185.25437074257994,290.74557272853383},N_range={0.0,5.0},N=1.995716862037872,rate_95%_HPD={6.713336839348379E-6,3.8705345114479535E-4},S_95%_HPD={0.0,0.0},rate_range={4.206554235677714E-6,0.0021943440058168127},height=208.06631022837178,rate=1.4179493079052795E-4,rate_median=1.0174868246204196E-4,S=0.015779981965734897,S_median=0.0,length=16.706316405863433,b_u_N_95%_HPD={0.0,4.0},height_95%_HPD={189.76800055748566,230.98632079190466},length_95%_HPD={0.6115016004015672,39.63303068976805},N_95%_HPD={1.0,3.0},b_u_S_range={0.0,8.0},b_u_N_range={0.0,12.0},height_median=205.9222353980897,b_u_S_median=1.0,posterior=0.9856682590823241,b_u_S=0.8222497745716862,length_median=13.868608049923708,S_range={0.0,2.0},N_median=2.0,b_u_N=1.1464156898106401]:13.111363339808037,(8[&b_u_N_median=3.0,length_range={0.9969605104616335,98.5818657832238},b_u_S_95%_HPD={0.0,6.0},height_range={182.99999999999994,183.0000000000001},N_range={0.0,7.0},N=4.0488834573936225,rate_95%_HPD={3.252939795501243E-5,8.906276350786951E-4},S_95%_HPD={1.0,3.0},rate_range={1.776859944483736E-5,0.0047203280457160995},height=183.0,rate=3.515692329616977E-4,rate_median=2.6712240100472005E-4,S=2.8629041217642484,S_median=3.0,length=18.70671224190692,b_u_N_95%_HPD={0.0,7.0},height_95%_HPD={182.99999999999997,183.00000000000006},length_95%_HPD={1.5163117715361807,41.1004810794056},N_95%_HPD={4.0,4.0},b_u_S_range={0.0,13.0},b_u_N_range={0.0,15.0},height_median=183.00000000000003,b_u_S_median=2.0,b_u_S=2.334851683146317,length_median=16.161162697918257,S_range={0.0,6.0},N_median=4.0,b_u_N=3.2370847683590713]:16.975339906835273,((20[&b_u_N_median=1.0,length_range={0.47716328386766804,116.29129446047062},b_u_S_95%_HPD={0.0,4.0},height_range={111.99999999999994,112.00000000000011},N_range={0.0,3.0},N=0.022775247194756137,rate_95%_HPD={4.882824351933493E-6,4.140620746220915E-4},S_95%_HPD={1.0,3.0},rate_range={2.247788572976754E-6,0.0022867232026885457},height=112.0,rate=1.3956433401753797E-4,rate_median=9.010808286566004E-5,S=2.8431285412731917,S_median=3.0,length=29.05916911534161,b_u_N_95%_HPD={0.0,5.0},height_95%_HPD={111.99999999999997,112.00000000000006},length_95%_HPD={0.8703927041326693,66.64715672774841},N_95%_HPD={0.0,0.0},b_u_S_range={0.0,10.0},b_u_N_range={0.0,15.0},height_median=112.00000000000003,b_u_S_median=1.0,b_u_S=1.1792023108543495,length_median=24.8316674432711,S_range={0.0,5.0},N_median=0.0,b_u_N=1.6455949338962337]:19.21665499438211,31[&b_u_N_median=1.0,length_range={0.47716328386766804,132.09102469089189},b_u_S_95%_HPD={0.0,3.0},height_range={111.99999999999994,112.00000000000011},N_range={0.0,2.0},N=0.014887234751694256,rate_95%_HPD={3.791588473243588E-6,2.2021817489118085E-4},S_95%_HPD={1.0,1.0},rate_range={8.128511739774661E-7,0.004308612218278165},height=112.0,rate=7.74793233707394E-5,rate_median=5.270378187883104E-5,S=1.0532163092989668,S_median=1.0,length=28.07926740092477,b_u_N_95%_HPD={0.0,3.0},height_95%_HPD={111.99999999999997,112.00000000000006},length_95%_HPD={0.9831118833364343,61.78580689370807},N_95%_HPD={0.0,0.0},b_u_S_range={0.0,9.0},b_u_N_range={0.0,10.0},height_median=112.00000000000003,b_u_S_median=0.0,b_u_S=0.7198089101210976,length_median=24.712170184205178,S_range={0.0,3.0},N_median=0.0,b_u_N=1.0031107654705034]:19.21665499438211)[&b_u_N_median=1.0,length_range={0.010461004053070155,139.36842839620277},b_u_S_95%_HPD={0.0,3.0},height_range={112.47716328386767,212.82454452688285},N_range={0.0,3.0},N=0.6435062211659444,rate_95%_HPD={1.8882569415981895E-6,1.362221794030699E-4},S_95%_HPD={0.0,0.0},rate_range={1.6139957887490966E-6,0.001755327026304857},height=134.8485795035681,rate=5.192671014518052E-5,rate_median=3.728768094822473E-5,S=0.018733398574024885,S_median=0.0,length=36.32398990953014,b_u_N_95%_HPD={0.0,3.0},height_95%_HPD={113.33131767130541,166.12854443848616},length_95%_HPD={0.06362009756591647,75.92753799656542},N_95%_HPD={0.0,1.0},b_u_S_range={0.0,7.0},b_u_N_range={0.0,9.0},height_median=131.21665499438214,b_u_S_median=0.0,posterior=0.7946894789467837,b_u_S=0.7079547043198657,length_median=34.35082741351982,S_range={0.0,4.0},N_median=1.0,b_u_N=0.9637914161890117]:35.49024028190544,((((30[&b_u_N_median=0.0,length_range={0.02530520969426675,47.776236438601416},b_u_S_95%_HPD={0.0,1.0},height_range={111.99999999999991,112.00000000000014},N_range={0.0,1.0},N=8.887901344295079E-4,rate_95%_HPD={1.6933667560479483E-6,2.865470535407457E-4},S_95%_HPD={0.0,0.0},rate_range={1.6933667560479483E-6,0.0021711567483016663},height=112.0,rate=9.888277559146962E-5,rate_median=6.824773180392896E-5,S=0.0036662593045217197,S_median=0.0,length=5.653373444943829,b_u_N_95%_HPD={0.0,2.0},height_95%_HPD={111.99999999999997,112.00000000000006},length_95%_HPD={0.0844011196674046,14.985653870235652},N_95%_HPD={0.0,0.0},b_u_S_range={0.0,5.0},b_u_N_range={0.0,7.0},height_median=112.00000000000003,b_u_S_median=0.0,b_u_S=0.21919786690367737,length_median=4.2895467204081115,S_range={0.0,2.0},N_median=0.0,b_u_N=0.3058549050105544]:3.162159971775594,25[&b_u_N_median=0.0,length_range={0.02530520969426675,50.53718123280288},b_u_S_95%_HPD={0.0,2.0},height_range={111.99999999999991,112.00000000000014},N_range={0.0,1.0},N=0.0013331852016442618,rate_95%_HPD={2.9617621642444183E-6,5.002627304992653E-4},S_95%_HPD={1.0,1.0},rate_range={2.9617621642444183E-6,0.006750871357693221},height=112.0,rate=1.7648504743070586E-4,rate_median=1.2008668459507541E-4,S=1.003221864237307,S_median=1.0,length=5.882222697982689,b_u_N_95%_HPD={0.0,2.0},height_95%_HPD={111.99999999999997,112.00000000000006},length_95%_HPD={0.08246914904128744,15.884274992195103},N_95%_HPD={0.0,0.0},b_u_S_range={0.0,6.0},b_u_N_range={0.0,7.0},height_median=112.00000000000003,b_u_S_median=0.0,b_u_S=0.35951560937673593,length_median=4.458891709026503,S_range={0.0,3.0},N_median=0.0,b_u_N=0.4946117098100211]:3.162159971775594)[&b_u_N_median=0.0,length_range={0.0018125273230111816,42.53128719907279},b_u_S_95%_HPD={0.0,1.0},height_range={112.0253052096943,149.55791856870897},N_range={0.0,1.0},N=0.0016129032258064516,rate_95%_HPD={3.511982098384329E-6,2.8237841651090065E-4},S_95%_HPD={0.0,0.0},rate_range={1.4330482938959023E-6,0.002494647379267949},height=116.27077544714916,rate=1.0055250517432679E-4,rate_median=6.989715152853692E-5,S=0.04068100358422939,S_median=0.0,length=6.06232886830221,b_u_N_95%_HPD={0.0,2.0},height_95%_HPD={112.08246914904129,123.57437963217733},length_95%_HPD={0.0018125273230111816,16.558598117292718},N_95%_HPD={0.0,0.0},b_u_S_range={0.0,5.0},b_u_N_range={0.0,7.0},height_median=115.16215997177562,b_u_S_median=0.0,posterior=0.6199311187645817,b_u_S=0.23297491039426524,length_median=4.641599173629103,S_range={0.0,2.0},N_median=0.0,b_u_N=0.3060931899641577]:5.410339647389321,23[&b_u_N_median=2.0,length_range={0.2345352674993535,56.27505044890529},b_u_S_95%_HPD={0.0,4.0},height_range={111.99999999999991,112.00000000000014},N_range={2.0,7.0},N=3.0129985557160315,rate_95%_HPD={3.968369826885213E-5,0.0012512857289449797},S_95%_HPD={2.0,2.0},rate_range={2.584157355504379E-5,0.004992202266519106},height=112.0,rate=4.7651994507357556E-4,rate_median=3.593838633050415E-4,S=2.0402177535829353,S_median=2.0,length=9.03897158338363,b_u_N_95%_HPD={0.0,5.0},height_95%_HPD={111.99999999999997,112.00000000000006},length_95%_HPD={0.636993940083542,20.888778211454564},N_95%_HPD={3.0,3.0},b_u_S_range={0.0,12.0},b_u_N_range={0.0,12.0},height_median=112.00000000000003,b_u_S_median=1.0,b_u_S=1.534607265859349,length_median=7.5485599330899475,S_range={1.0,4.0},N_median=3.0,b_u_N=2.0783246305966006]:8.572499619164915)[&b_u_N_median=0.0,length_range={0.029593044717671546,72.1879905957829},b_u_S_95%_HPD={0.0,2.0},height_range={112.76895958378806,168.27505044890535},N_range={0.0,2.0},N=0.0028106335636491394,rate_95%_HPD={6.329701842790253E-6,4.233809892900959E-4},S_95%_HPD={1.0,1.0},rate_range={2.2971798222471317E-6,0.0024986458894339326},height=121.99311067614373,rate=1.4898402189120476E-4,rate_median=1.0308469967944075E-4,S=0.9841901862044736,S_median=1.0,length=7.912599741978605,b_u_N_95%_HPD={0.0,2.0},height_95%_HPD={113.22178674074044,134.05871413624837},length_95%_HPD={0.08028041006775766,20.64303425360245},N_95%_HPD={0.0,0.0},b_u_S_range={0.0,7.0},b_u_N_range={0.0,7.0},height_median=120.57249961916494,b_u_S_median=0.0,posterior=0.9486723697366959,b_u_S=0.43061248389741186,length_median=6.182279786634808,S_range={0.0,3.0},N_median=0.0,b_u_N=0.5800445016980911]:10.465225683692012,(26[&b_u_N_median=1.0,length_range={0.45120988514449323,82.21515546120733},b_u_S_95%_HPD={0.0,3.0},height_range={111.99999999999994,112.00000000000011},N_range={0.0,3.0},N=1.0069992223086324,rate_95%_HPD={1.9430264285182245E-5,4.763394349638151E-4},S_95%_HPD={2.0,2.0},rate_range={1.1570555173504585E-5,0.0035077034967712587},height=112.0,rate=1.8354335445025733E-4,rate_median=1.3838140449968318E-4,S=2.012887456949228,S_median=2.0,length=15.644552428793054,b_u_N_95%_HPD={0.0,4.0},height_95%_HPD={111.99999999999997,112.00000000000006},length_95%_HPD={1.3091950558706316,33.04373621624046},N_95%_HPD={1.0,1.0},b_u_S_range={0.0,9.0},b_u_N_range={0.0,11.0},height_median=112.00000000000003,b_u_S_median=1.0,b_u_S=1.0897678035773803,length_median=14.065827841081614,S_range={1.0,4.0},N_median=1.0,b_u_N=1.5118320186645928]:10.710358865890456,29[&b_u_N_median=0.0,length_range={0.45120988514449323,105.14683264436309},b_u_S_95%_HPD={0.0,2.0},height_range={111.99999999999994,112.00000000000011},N_range={0.0,2.0},N=0.0028885679368959006,rate_95%_HPD={5.067450679469009E-6,2.503531521858879E-4},S_95%_HPD={1.0,1.0},rate_range={1.9855384375349202E-6,0.001465610652576542},height=112.0,rate=9.643924610634181E-5,rate_median=7.252447137968423E-5,S=1.008554605043884,S_median=1.0,length=15.079906753817893,b_u_N_95%_HPD={0.0,3.0},height_95%_HPD={111.99999999999997,112.00000000000006},length_95%_HPD={1.6834021800849257,32.66016272621815},N_95%_HPD={0.0,0.0},b_u_S_range={0.0,7.0},b_u_N_range={0.0,8.0},height_median=112.00000000000003,b_u_S_median=0.0,b_u_S=0.5828241306521498,length_median=13.363630353547961,S_range={0.0,3.0},N_median=0.0,b_u_N=0.8107988001333185]:10.710358865890456)[&b_u_N_median=0.0,length_range={6.585533522525111E-4,82.89622703514017},b_u_S_95%_HPD={0.0,1.0},height_range={112.4512098851445,194.21515546120733},N_range={0.0,2.0},N=0.0026209197045508697,rate_95%_HPD={2.7501663080551542E-6,2.5343689846950393E-4},S_95%_HPD={0.0,0.0},rate_range={1.3131685073144004E-6,0.0013749792155201548},height=124.23603482579605,rate=8.978230346007772E-5,rate_median=6.28085681206195E-5,S=0.011675005956635693,S_median=0.0,length=8.120766575670283,b_u_N_95%_HPD={0.0,2.0},height_95%_HPD={113.23531521966822,138.71344844145568},length_95%_HPD={6.585533522525111E-4,22.978487285362277},N_95%_HPD={0.0,0.0},b_u_S_range={0.0,5.0},b_u_N_range={0.0,6.0},height_median=122.71035886589048,b_u_S_median=0.0,posterior=0.46628152427508057,b_u_S=0.2604241124612819,length_median=6.1418472825705805,S_range={0.0,2.0},N_median=0.0,b_u_N=0.3538241601143674]:8.327366436966471)[&b_u_N_median=1.0,length_range={0.030385631542515057,99.90846530060742},b_u_S_95%_HPD={0.0,3.0},height_range={114.72160401966991,228.44901508091513},N_range={0.0,3.0},N=0.5446874257190397,rate_95%_HPD={5.128066409730202E-6,3.4710666925723277E-4},S_95%_HPD={1.0,1.0},rate_range={3.312350371766267E-6,0.0032356342040365943},height=132.66052188097902,rate=1.3065135644939856E-4,rate_median=9.461510518061984E-5,S=0.9834799144283337,S_median=1.0,length=14.591732669666486,b_u_N_95%_HPD={0.0,3.0},height_95%_HPD={117.70657869975355,151.02180071640677},length_95%_HPD={0.14400908163699455,35.67225062966287},N_95%_HPD={0.0,1.0},b_u_S_range={0.0,7.0},b_u_N_range={0.0,10.0},height_median=131.03772530285696,b_u_S_median=0.0,posterior=0.9347850238862349,b_u_S=0.6758973140004754,length_median=11.891745993650844,S_range={0.0,4.0},N_median=1.0,b_u_N=0.9393867363917281]:13.923818104060246,((((41[&b_u_N_median=3.0,length_range={1.2826219495838131,93.5485210999667},b_u_S_95%_HPD={0.0,6.0},height_range={21.999999999999943,22.00000000000017},N_range={1.0,5.0},N=2.0362181979780023,rate_95%_HPD={2.5647265620841284E-5,4.37028548651783E-4},S_95%_HPD={4.0,4.0},rate_range={1.4831178253791872E-5,0.002645527577993091},height=22.0,rate=1.7326457782768372E-4,rate_median=1.2914268507797471E-4,S=4.017220308854572,S_median=4.0,length=35.41915890750503,b_u_N_95%_HPD={0.0,7.0},height_95%_HPD={21.99999999999997,22.000000000000057},length_95%_HPD={5.911568323418287,66.52223375427},N_95%_HPD={1.0,2.0},b_u_S_range={0.0,15.0},b_u_N_range={0.0,17.0},height_median=22.00000000000003,b_u_S_median=2.0,b_u_S=2.3187423619597824,length_median=34.46489225346896,S_range={3.0,8.0},N_median=2.0,b_u_N=3.156204866125986]:34.06245790633709,36[&b_u_N_median=2.0,length_range={1.2826219495838131,88.2978362148347},b_u_S_95%_HPD={0.0,4.0},height_range={21.999999999999943,22.00000000000017},N_range={1.0,5.0},N=2.0347739140095547,rate_95%_HPD={1.0753695051261019E-5,2.4540446451743847E-4},S_95%_HPD={1.0,1.0},rate_range={4.5704097716135656E-6,0.001742966067565207},height=22.0,rate=9.735971542905679E-5,rate_median=7.511867281438966E-5,S=1.0089990001110987,S_median=1.0,length=35.426352535374875,b_u_N_95%_HPD={0.0,5.0},height_95%_HPD={21.99999999999997,22.000000000000057},length_95%_HPD={5.84470355402425,66.51070585237481},N_95%_HPD={1.0,2.0},b_u_S_range={0.0,12.0},b_u_N_range={0.0,12.0},height_median=22.00000000000003,b_u_S_median=1.0,b_u_S=1.365181646483724,length_median=34.47321621321466,S_range={0.0,5.0},N_median=2.0,b_u_N=1.8567936895900456]:34.06245790633709)[&b_u_N_median=1.0,length_range={0.031540044812217616,118.129343433394},b_u_S_95%_HPD={0.0,3.0},height_range={23.28262194958384,109.52689595728816},N_range={0.0,4.0},N=1.06343452650657,rate_95%_HPD={3.271733957264639E-6,1.9358979464896036E-4},S_95%_HPD={0.0,0.0},rate_range={2.6283887758489597E-6,0.0016396957410803783},height=56.95178756537533,rate=7.248174659571449E-5,rate_median=5.16749595520063E-5,S=0.04032623470774807,S_median=0.0,length=28.244863171223045,b_u_N_95%_HPD={0.0,3.0},height_95%_HPD={27.844703554024306,87.75548611495967},length_95%_HPD={0.581803386271325,57.768312282077765},N_95%_HPD={1.0,2.0},b_u_S_range={0.0,7.0},b_u_N_range={0.0,9.0},height_median=56.062457906337116,b_u_S_median=0.0,posterior=0.9807799133429619,b_u_S=0.732102401449932,length_median=26.710192620801504,S_range={0.0,3.0},N_median=1.0,b_u_N=1.004417761667422]:29.217487296627795,((37[&b_u_N_median=0.0,length_range={0.2254901366980384,61.37909734476803},b_u_S_95%_HPD={0.0,2.0},height_range={21.999999999999943,22.000000000000114},N_range={0.0,2.0},N=0.04521719808910121,rate_95%_HPD={2.917930714889098E-6,2.088263041501193E-4},S_95%_HPD={0.0,0.0},rate_range={1.968469999002671E-6,0.002790530625612842},height=22.0,rate=7.608775193173864E-5,rate_median=5.3676137942326147E-5,S=0.0028885679368959006,S_median=0.0,length=11.006676989694402,b_u_N_95%_HPD={0.0,2.0},height_95%_HPD={21.99999999999997,22.000000000000057},length_95%_HPD={0.5204623774982728,28.16048077129271},N_95%_HPD={0.0,0.0},b_u_S_range={0.0,7.0},b_u_N_range={0.0,9.0},height_median=22.00000000000003,b_u_S_median=0.0,b_u_S=0.31118764581713143,length_median=8.74142645822954,S_range={0.0,2.0},N_median=0.0,b_u_N=0.44028441284301745]:8.741426458229512,40[&b_u_N_median=1.0,length_range={0.2254901366980384,61.37909734476803},b_u_S_95%_HPD={0.0,3.0},height_range={21.999999999999943,22.000000000000114},N_range={0.0,4.0},N=1.9577824686145984,rate_95%_HPD={1.395547902087284E-5,7.842985472961728E-4},S_95%_HPD={1.0,1.0},rate_range={1.1275894260518271E-5,0.005534025678507252},height=22.0,rate=2.752772318748002E-4,rate_median=1.8512462696294166E-4,S=1.0027774691700921,S_median=1.0,length=11.006676989694402,b_u_N_95%_HPD={0.0,4.0},height_95%_HPD={21.99999999999997,22.000000000000057},length_95%_HPD={0.5204623774982728,28.16048077129271},N_95%_HPD={2.0,2.0},b_u_S_range={0.0,7.0},b_u_N_range={0.0,13.0},height_median=22.00000000000003,b_u_S_median=1.0,b_u_S=0.9645594933896233,length_median=8.74142645822954,S_range={0.0,4.0},N_median=2.0,b_u_N=1.3208532385290523]:8.741426458229512)[&b_u_N_median=2.0,length_range={0.8602629886197306,82.2228872065432},b_u_S_95%_HPD={0.0,4.0},height_range={22.225490136698056,83.37909734476807},N_range={0.0,5.0},N=1.2961893122986334,rate_95%_HPD={1.3224789359094672E-5,3.3787131533617455E-4},S_95%_HPD={2.0,3.0},rate_range={5.911563101270275E-6,0.002535483368188872},height=33.006676989694306,rate=1.3408035117472197E-4,rate_median=9.900029078360207E-5,S=2.382735251638707,S_median=2.0,length=29.15557784558157,b_u_N_95%_HPD={0.0,5.0},height_95%_HPD={22.52046237749829,50.160480771292754},length_95%_HPD={2.7739844940536216,55.140317507079416},N_95%_HPD={0.0,2.0},b_u_S_range={0.0,10.0},b_u_N_range={0.0,13.0},height_median=30.74142645822954,b_u_S_median=1.0,posterior=1.0,b_u_S=1.4852794133985112,length_median=28.399511110864132,S_range={1.0,6.0},N_median=1.0,b_u_N=2.0473280746583713]:42.219464983687516,(42[&b_u_N_median=1.0,length_range={1.1006478189450206,89.40843512038022},b_u_S_95%_HPD={0.0,4.0},height_range={21.999999999999943,22.000000000000114},N_range={0.0,5.0},N=1.0339962226419286,rate_95%_HPD={1.3006644031046872E-5,2.471304511892408E-4},S_95%_HPD={1.0,3.0},rate_range={3.8196171631217435E-6,0.0018599105374393263},height=22.0,rate=1.0388941863322227E-4,rate_median=8.339950593535606E-5,S=2.073769581157649,S_median=2.0,length=30.717787124046712,b_u_N_95%_HPD={0.0,5.0},height_95%_HPD={21.99999999999997,22.000000000000057},length_95%_HPD={5.842964973955908,56.284713359973395},N_95%_HPD={0.0,2.0},b_u_S_range={0.0,9.0},b_u_N_range={0.0,12.0},height_median=22.00000000000003,b_u_S_median=1.0,b_u_S=1.344183979557827,length_median=29.707662513698494,S_range={0.0,5.0},N_median=1.0,b_u_N=1.8657926897011443]:43.49892567448484,((((((48[&b_u_N_median=3.0,length_range={2.329675903673424,74.62515715450104},b_u_S_95%_HPD={0.0,5.0},height_range={0.0,1.1368683772161603E-13},N_range={2.0,7.0},N=4.06688145761582,rate_95%_HPD={3.343868650865415E-5,3.884368800585748E-4},S_95%_HPD={1.0,2.0},rate_range={1.7230135160210284E-5,0.0015577415581728043},height=2.025926982618288E-14,rate=1.8129822731207808E-4,rate_median=1.5576475578782067E-4,S=1.7023664037329185,S_median=2.0,length=26.30297162935715,b_u_N_95%_HPD={0.0,7.0},height_95%_HPD={0.0,5.6843418860808015E-14},length_95%_HPD={8.507795701580516,45.22727968273613},N_95%_HPD={4.0,5.0},b_u_S_range={0.0,15.0},b_u_N_range={0.0,16.0},height_median=2.8421709430404007E-14,b_u_S_median=2.0,b_u_S=2.154649483390734,length_median=25.088548538036186,S_range={0.0,4.0},N_median=4.0,b_u_N=2.944006221530941]:24.66925325235161,(43[&b_u_N_median=2.0,length_range={0.8400837536020933,65.17658975038746},b_u_S_95%_HPD={0.0,4.0},height_range={0.0,1.1368683772161603E-13},N_range={0.0,6.0},N=3.119208976780358,rate_95%_HPD={1.760905412520791E-5,8.081472182606697E-4},S_95%_HPD={1.0,2.0},rate_range={3.9697527199052705E-6,0.0038712909989777585},height=2.000034524299289E-14,rate=3.167166845323802E-4,rate_median=2.382067250517987E-4,S=1.868014665037218,S_median=2.0,length=14.250957407562268,b_u_N_95%_HPD={0.0,6.0},height_95%_HPD={0.0,5.6843418860808015E-14},length_95%_HPD={1.6014475283423517,30.66381201522164},N_95%_HPD={3.0,4.0},b_u_S_range={0.0,10.0},b_u_N_range={0.0,14.0},height_median=2.8421709430404007E-14,b_u_S_median=1.0,b_u_S=1.6540384401733141,length_median=12.639144447037413,S_range={0.0,4.0},N_median=3.0,b_u_N=2.2741917564715033]:13.439216611321939,45[&b_u_N_median=1.0,length_range={1.0926955501140867,64.10359444263115},b_u_S_95%_HPD={0.0,3.0},height_range={0.0,1.1368683772161603E-13},N_range={0.0,5.0},N=1.2568603488501278,rate_95%_HPD={9.780094040957277E-6,3.497240627651092E-4},S_95%_HPD={1.0,1.0},rate_range={6.4813558442381075E-6,0.0024515747942312517},height=2.016138370326959E-14,rate=1.3956526133074854E-4,rate_median=1.082758753098712E-4,S=1.0128874569492279,S_median=1.0,length=16.100137456504225,b_u_N_95%_HPD={0.0,4.0},height_95%_HPD={0.0,5.6843418860808015E-14},length_95%_HPD={2.0283132968246718,34.98421920107664},N_95%_HPD={1.0,3.0},b_u_S_range={0.0,9.0},b_u_N_range={0.0,10.0},height_median=2.8421709430404007E-14,b_u_S_median=1.0,b_u_S=0.9398955671592045,length_median=14.438436174177822,S_range={0.0,4.0},N_median=1.0,b_u_N=1.2726363737362516]:13.439216611321939)[&b_u_N_median=1.0,length_range={0.28364628773124245,68.55054436344805},b_u_S_95%_HPD={0.0,3.0},height_range={1.0926955501140867,57.570073406239146},N_range={0.0,4.0},N=1.9740611691831205,rate_95%_HPD={5.3978155740536716E-6,4.002634462960962E-4},S_95%_HPD={0.0,1.0},rate_range={4.644498479515862E-6,0.002286103950882064},height=14.520656382888992,rate=1.5398412668397936E-4,rate_median=1.1375971424194045E-4,S=0.0823332042844238,S_median=0.0,length=14.022692622906636,b_u_N_95%_HPD={0.0,4.0},height_95%_HPD={2.0413464641412133,28.86936332242462},length_95%_HPD={0.6776662108289138,30.373150264092178},N_95%_HPD={1.0,3.0},b_u_S_range={0.0,10.0},b_u_N_range={0.0,9.0},height_median=13.439216611321967,b_u_S_median=1.0,posterior=0.8609043439617821,b_u_S=0.8299135372306105,length_median=12.390273345302518,S_range={0.0,2.0},N_median=2.0,b_u_N=1.1219512195121952]:11.23003664102967)[&b_u_N_median=1.0,length_range={0.002740497606495751,50.65111971893654},b_u_S_95%_HPD={0.0,2.0},height_range={4.585710096695067,74.6251571545011},N_range={0.0,4.0},N=1.34227240649259,rate_95%_HPD={5.732517760959259E-6,3.424475638699995E-4},S_95%_HPD={0.0,0.0},rate_range={3.316442952338607E-6,0.0021842670417854086},height=25.825254231036098,rate=1.2514750692200525E-4,rate_median=9.105641738464879E-5,S=0.0038814396612561752,S_median=0.0,length=12.944396364720099,b_u_N_95%_HPD={0.0,3.0},height_95%_HPD={8.454636388569753,43.42842577852835},length_95%_HPD={0.10557372266590903,28.33337765363944},N_95%_HPD={0.0,2.0},b_u_S_range={0.0,7.0},b_u_N_range={0.0,8.0},height_median=24.669253252351638,b_u_S_median=0.0,posterior=0.6297078102433064,b_u_S=0.6317925194071983,length_median=11.418771260189793,S_range={0.0,2.0},N_median=1.0,b_u_N=0.8505645730416372]:10.490990209056093,((44[&b_u_N_median=2.0,length_range={0.3846807265332138,51.584944983122554},b_u_S_95%_HPD={0.0,4.0},height_range={0.0,1.7053025658242404E-13},N_range={1.0,4.0},N=2.0125541606488166,rate_95%_HPD={2.9838390082881125E-5,9.008477351424142E-4},S_95%_HPD={2.0,3.0},rate_range={2.2935172483911424E-5,0.005262839479800135},height=2.0455042072009462E-14,rate=3.4499685547999514E-4,rate_median=2.545257406411457E-4,S=2.6527052549716696,S_median=3.0,length=11.720398656884024,b_u_N_95%_HPD={0.0,5.0},height_95%_HPD={0.0,5.6843418860808015E-14},length_95%_HPD={1.5881167870553505,23.904722704488755},N_95%_HPD={2.0,2.0},b_u_S_range={0.0,10.0},b_u_N_range={0.0,13.0},height_median=2.8421709430404007E-14,b_u_S_median=1.0,b_u_S=1.5070547716920342,length_median=10.852074602825477,S_range={1.0,5.0},N_median=2.0,b_u_N=2.0501055438284634]:12.915665592389757,50[&b_u_N_median=7.0,length_range={1.745981401533224,56.154609914875074},b_u_S_95%_HPD={1.0,11.0},height_range={0.0,1.1368683772161603E-13},N_range={10.0,17.0},N=12.592267525830463,rate_95%_HPD={1.8701660203602723E-4,0.001750463874177796},S_95%_HPD={3.0,5.0},rate_range={1.3060617462185535E-4,0.006192689635971673},height=2.0432938753932267E-14,rate=8.070141869410343E-4,rate_median=6.838715352799979E-4,S=3.763915120542162,S_median=4.0,length=16.790107516183042,b_u_N_95%_HPD={1.0,14.0},height_95%_HPD={0.0,5.6843418860808015E-14},length_95%_HPD={3.707704520700755,30.760618823301783},N_95%_HPD={11.0,13.0},b_u_S_range={0.0,20.0},b_u_N_range={0.0,27.0},height_median=2.8421709430404007E-14,b_u_S_median=5.0,b_u_S=5.62893011887568,length_median=15.85640992408541,S_range={2.0,9.0},N_median=13.0,b_u_N=7.804799466725919]:12.915665592389757)[&b_u_N_median=0.0,length_range={0.01543085036543701,28.44467650104725},b_u_S_95%_HPD={0.0,2.0},height_range={2.1127047951096642,42.33770739768184},N_range={0.0,1.0},N=0.004968532626697582,rate_95%_HPD={3.736316630371936E-6,4.791362337904834E-4},S_95%_HPD={0.0,1.0},rate_range={3.736316630371936E-6,0.003889196137219091},height=13.60079744549362,rate=1.7580127835710706E-4,rate_median=1.2260255665186715E-4,S=0.9059291156011925,S_median=1.0,length=5.140815519256687,b_u_N_95%_HPD={0.0,2.0},height_95%_HPD={3.4488856230608462,24.311561132422668},length_95%_HPD={0.01543085036543701,12.991560462331972},N_95%_HPD={0.0,0.0},b_u_S_range={0.0,5.0},b_u_N_range={0.0,6.0},height_median=12.915665592389786,b_u_S_median=0.0,posterior=0.3354071769803355,b_u_S=0.3527658164955283,length_median=4.17055653716727,S_range={0.0,3.0},N_median=0.0,b_u_N=0.4716793640278238]:5.5194530358605505,(47[&b_u_N_median=0.0,length_range={0.020466365574548787,44.63861675159124},b_u_S_95%_HPD={0.0,2.0},height_range={0.0,1.1368683772161603E-13},N_range={0.0,2.0},N=0.9992223086323742,rate_95%_HPD={6.735437949514344E-6,4.673588027923778E-4},S_95%_HPD={0.0,0.0},rate_range={3.1089916303859837E-6,0.006994166396809884},height=2.0524509643109216E-14,rate=1.6512468199874467E-4,rate_median=1.0933922950067556E-4,S=6.665926008221309E-4,S_median=0.0,length=7.446782211812693,b_u_N_95%_HPD={0.0,2.0},height_95%_HPD={0.0,5.6843418860808015E-14},length_95%_HPD={0.020466365574548787,19.808714512618074},N_95%_HPD={1.0,1.0},b_u_S_range={0.0,6.0},b_u_N_range={0.0,8.0},height_median=2.8421709430404007E-14,b_u_S_median=0.0,b_u_S=0.3975113876235974,length_median=5.7336606386257225,S_range={0.0,2.0},N_median=1.0,b_u_N=0.5627152538606821]:4.037779980100453,51[&b_u_N_median=0.0,length_range={0.020466365574548787,42.58395475478601},b_u_S_95%_HPD={0.0,1.0},height_range={0.0,1.7053025658242404E-13},N_range={0.0,2.0},N=0.0011109876680368848,rate_95%_HPD={2.692347162420524E-6,2.5527436269905736E-4},S_95%_HPD={0.0,0.0},rate_range={2.589319152690796E-6,0.0031925900478065867},height=2.0587661980472627E-14,rate=9.099623376612772E-5,rate_median=6.200715634015665E-5,S=1.1109876680368848E-4,S_median=0.0,length=7.235950610042457,b_u_N_95%_HPD={0.0,2.0},height_95%_HPD={0.0,5.6843418860808015E-14},length_95%_HPD={0.030419859202133637,19.35510396079304},N_95%_HPD={0.0,0.0},b_u_S_range={0.0,5.0},b_u_N_range={0.0,9.0},height_median=2.8421709430404007E-14,b_u_S_median=0.0,b_u_S=0.2403066325963782,length_median=5.522140853427202,S_range={0.0,1.0},N_median=0.0,b_u_N=0.3421842017553605]:4.037779980100453)[&b_u_N_median=0.0,length_range={0.0017546597718363088,49.588266655036854},b_u_S_95%_HPD={0.0,2.0},height_range={0.020466365574606016,42.58395475478608},N_range={0.0,2.0},N=0.008688524590163935,rate_95%_HPD={3.371148718229968E-6,2.3308959762380197E-4},S_95%_HPD={0.0,1.0},rate_range={2.1776061496860254E-6,0.0012112588089021646},height=5.51804852199808,rate=8.28002702219462E-5,rate_median=5.8667410402365425E-5,S=0.07442622950819672,S_median=0.0,length=9.414566005423012,b_u_N_95%_HPD={0.0,2.0},height_95%_HPD={0.020466365574606016,15.237323894803978},length_95%_HPD={0.0017546597718363088,22.37375727260204},N_95%_HPD={0.0,0.0},b_u_S_range={0.0,6.0},b_u_N_range={0.0,5.0},height_median=4.037779980100481,b_u_S_median=0.0,posterior=0.6777024775024997,b_u_S=0.31721311475409836,length_median=8.01855688581714,S_range={0.0,2.0},N_median=0.0,b_u_N=0.41508196721311474]:14.397338648149855)[&b_u_N_median=3.0,length_range={1.247692138826018,65.33645643651701},b_u_S_95%_HPD={0.0,6.0},height_range={3.9067145908383907,56.154609914875095},N_range={2.0,7.0},N=3.4013998444617264,rate_95%_HPD={6.037526600873401E-5,9.852246133707477E-4},S_95%_HPD={4.0,5.0},rate_range={4.322762735741206E-5,0.006252268967104705},height=19.229943042052806,rate=4.140837995171328E-4,rate_median=3.237406001557376E-4,S=4.75391623152983,S_median=5.0,length=16.94931835432927,b_u_N_95%_HPD={0.0,8.0},height_95%_HPD={6.492794233110374,33.4136888364647},length_95%_HPD={2.9909853473068173,32.840934123106074},N_95%_HPD={3.0,5.0},b_u_S_range={0.0,16.0},b_u_N_range={0.0,19.0},height_median=18.435118628250336,b_u_S_median=2.0,posterior=1.0,b_u_S=2.766025997111432,length_median=15.832461538569765,S_range={3.0,8.0},N_median=3.0,b_u_N=3.7898011332074213]:16.725124833157395)[&b_u_N_median=0.0,length_range={0.015224763325242918,42.580234000585264},b_u_S_95%_HPD={0.0,2.0},height_range={12.877875992452772,78.21801556764353},N_range={0.0,4.0},N=1.1341080981368752,rate_95%_HPD={4.784904585530295E-6,3.9202627686835974E-4},S_95%_HPD={0.0,1.0},rate_range={2.4307561152387886E-6,0.002204902864977568},height=36.02180734490694,rate=1.469542866466211E-4,rate_median=1.0725623992003384E-4,S=0.10127282789153293,S_median=0.0,length=8.752884867652597,b_u_N_95%_HPD={0.0,3.0},height_95%_HPD={19.709013540258837,54.500436877713696},length_95%_HPD={0.021738827357161483,20.77200039365782},N_95%_HPD={0.0,2.0},b_u_S_range={0.0,7.0},b_u_N_range={0.0,9.0},height_median=35.16024346140773,b_u_S_median=0.0,posterior=0.6022664148427952,b_u_S=0.5039660579228925,length_median=7.506001294232895,S_range={0.0,2.0},N_median=1.0,b_u_N=0.7113078767755027]:8.7128070545443,(39[&b_u_N_median=3.0,length_range={0.5123774057518418,43.3306768473677},b_u_S_95%_HPD={0.0,6.0},height_range={21.999999999999943,22.000000000000142},N_range={4.0,10.0},N=6.249750027774692,rate_95%_HPD={9.187837337491417E-5,0.0015525435818596748},S_95%_HPD={2.0,2.0},rate_range={7.40426176005265E-5,0.005545879987309894},height=22.0,rate=6.238793751836139E-4,rate_median=4.825421260428613E-4,S=2.0179980002221973,S_median=2.0,length=11.34683061268064,b_u_N_95%_HPD={0.0,8.0},height_95%_HPD={22.0,22.000000000000057},length_95%_HPD={1.8955954533029455,23.836338572155412},N_95%_HPD={6.0,7.0},b_u_S_range={0.0,14.0},b_u_N_range={0.0,18.0},height_median=22.00000000000003,b_u_S_median=2.0,b_u_S=2.6741473169647816,length_median=10.148105568188235,S_range={1.0,6.0},N_median=6.0,b_u_N=3.689367848016887]:10.145215909395034,35[&b_u_N_median=1.0,length_range={0.5123774057518418,43.3306768473677},b_u_S_95%_HPD={0.0,3.0},height_range={21.999999999999943,22.000000000000142},N_range={0.0,5.0},N=1.7884679480057772,rate_95%_HPD={7.315071076483561E-6,3.9590591341846196E-4},S_95%_HPD={0.0,0.0},rate_range={5.740062118058154E-6,0.0025556335733426788},height=22.0,rate=1.524588980513942E-4,rate_median=1.1651573251832523E-4,S=0.0038884568381290967,S_median=0.0,length=11.347265330001415,b_u_N_95%_HPD={0.0,3.0},height_95%_HPD={22.0,22.000000000000057},length_95%_HPD={1.8955954533029455,23.836338572155412},N_95%_HPD={1.0,2.0},b_u_S_range={0.0,7.0},b_u_N_range={0.0,10.0},height_median=22.00000000000003,b_u_S_median=0.0,b_u_S=0.7018109098989002,length_median=10.148105568188235,S_range={0.0,2.0},N_median=2.0,b_u_N=0.9771136540384402]:10.145215909395034)[&b_u_N_median=1.0,length_range={0.29392280672969306,43.43762434682121},b_u_S_95%_HPD={0.0,4.0},height_range={22.512377405751863,65.33067684736773},N_range={1.0,7.0},N=3.8546666666666667,rate_95%_HPD={2.2698695745598214E-5,8.772685843856336E-4},S_95%_HPD={0.0,0.0},rate_range={1.761210435303494E-5,0.007087998992663072},height=33.34626929798587,rate=3.3168469641498677E-4,rate_median=2.4188171343848065E-4,S=0.013444444444444445,S_median=0.0,length=10.042278005295245,b_u_N_95%_HPD={0.0,5.0},height_95%_HPD={23.895595453302946,45.83633857215543},length_95%_HPD={0.8403371970597142,21.851043531661375},N_95%_HPD={3.0,5.0},b_u_S_range={0.0,9.0},b_u_N_range={0.0,11.0},height_median=32.14521590939506,b_u_S_median=1.0,posterior=0.9998889012331963,b_u_S=1.2281111111111112,length_median=8.805866478492893,S_range={0.0,2.0},N_median=4.0,b_u_N=1.6505555555555556]:11.727834606556968)[&b_u_N_median=1.0,length_range={0.3281227030248388,44.56156487219187},b_u_S_95%_HPD={0.0,4.0},height_range={23.881974622447302,83.17620619655224},N_range={2.0,6.0},N=3.2094551889773735,rate_95%_HPD={3.1310229750932326E-5,9.13420260320181E-4},S_95%_HPD={1.0,1.0},rate_range={2.7429668351357647E-5,0.006658267360792966},height=44.909258238185274,rate=3.589538723329301E-4,rate_median=2.7218690679990524E-4,S=1.0099860953103275,S_median=1.0,length=9.489753355520897,b_u_N_95%_HPD={0.0,5.0},height_95%_HPD={29.848324095226644,62.27347200166986},length_95%_HPD={1.0232577749011256,20.320550744691538},N_95%_HPD={3.0,4.0},b_u_S_range={0.0,10.0},b_u_N_range={0.0,13.0},height_median=43.87305051595203,b_u_S_median=1.0,posterior=0.8789023441839796,b_u_S=1.3139931740614335,length_median=8.404071677412077,S_range={0.0,3.0},N_median=3.0,b_u_N=1.7814435596005562]:8.028288023130685,49[&b_u_N_median=2.0,length_range={1.3414762373206435,95.48410051954012},b_u_S_95%_HPD={0.0,5.0},height_range={0.0,1.1368683772161603E-13},N_range={1.0,8.0},N=3.4388401288745696,rate_95%_HPD={1.4108085272715963E-5,1.8748266225476512E-4},S_95%_HPD={1.0,1.0},rate_range={6.156641882440852E-6,0.002614094363130434},height=2.0142438002060567E-14,rate=9.072518300321441E-5,rate_median=7.242088323550287E-5,S=1.0166648150205533,S_median=1.0,length=48.97131650036969,b_u_N_95%_HPD={0.0,6.0},height_95%_HPD={0.0,5.6843418860808015E-14},length_95%_HPD={22.142602874697914,73.81550166791223},N_95%_HPD={2.0,5.0},b_u_S_range={0.0,13.0},b_u_N_range={0.0,16.0},height_median=2.8421709430404007E-14,b_u_S_median=2.0,b_u_S=1.9042328630152205,length_median=49.381249583549454,S_range={0.0,5.0},N_median=4.0,b_u_N=2.655816020442173]:51.90133853908269)[&b_u_N_median=0.0,length_range={4.170008019102056E-4,46.567999763481644},b_u_S_95%_HPD={0.0,2.0},height_range={24.530295815651726,95.48410051954014},N_range={0.0,5.0},N=1.535680529300567,rate_95%_HPD={5.516088038490589E-6,5.643770451084911E-4},S_95%_HPD={0.0,1.0},rate_range={1.804555341205045E-6,0.003091920397403038},height=52.67657978688083,rate=2.047265530102235E-4,rate_median=1.423149573534881E-4,S=0.10184310018903592,S_median=0.0,length=6.747393160482665,b_u_N_95%_HPD={0.0,3.0},height_95%_HPD={35.52726912205182,71.33526218714755},length_95%_HPD={4.170008019102056E-4,16.685723271379516},N_95%_HPD={0.0,3.0},b_u_S_range={0.0,6.0},b_u_N_range={0.0,10.0},height_median=51.901338539082715,b_u_S_median=0.0,posterior=0.4701699811132096,b_u_S=0.5571833648393195,length_median=5.580044485669408,S_range={0.0,5.0},N_median=2.0,b_u_N=0.763468809073724]:4.988136817516718,(53[&b_u_N_median=1.0,length_range={1.136747808851555,78.79051783513981},b_u_S_95%_HPD={0.0,3.0},height_range={0.0,1.1368683772161603E-13},N_range={0.0,4.0},N=1.1289856682590824,rate_95%_HPD={4.583374109273935E-6,1.4104846787809072E-4},S_95%_HPD={0.0,0.0},rate_range={1.2950116345577887E-6,0.0013107364595255288},height=1.9994030009256546E-14,rate=6.038662746207438E-5,rate_median=4.7201606391737866E-5,S=0.04377291412065326,S_median=0.0,length=31.754909794486608,b_u_N_95%_HPD={0.0,4.0},height_95%_HPD={0.0,5.6843418860808015E-14},length_95%_HPD={10.974477559104123,59.314061172575464},N_95%_HPD={1.0,2.0},b_u_S_range={0.0,9.0},b_u_N_range={0.0,10.0},height_median=2.8421709430404007E-14,b_u_S_median=1.0,b_u_S=0.833462948561271,length_median=30.024673449805352,S_range={0.0,3.0},N_median=1.0,b_u_N=1.1228752360848795]:30.095731841772448,((54[&b_u_N_median=1.0,length_range={1.136747808851555,89.51242625104918},b_u_S_95%_HPD={0.0,3.0},height_range={0.0,1.7053025658242404E-13},N_range={0.0,2.0},N=0.051438729030107766,rate_95%_HPD={5.782024802301287E-6,2.0517473290037472E-4},S_95%_HPD={1.0,2.0},rate_range={2.211965869800271E-6,0.0014902496977768714},height=1.9899301503211426E-14,rate=8.436778722077387E-5,rate_median=6.767303102922402E-5,S=1.2055327185868236,S_median=1.0,length=19.292562452369612,b_u_N_95%_HPD={0.0,3.0},height_95%_HPD={0.0,5.6843418860808015E-14},length_95%_HPD={4.979523921304612,36.39886583522429},N_95%_HPD={0.0,0.0},b_u_S_range={0.0,7.0},b_u_N_range={0.0,10.0},height_median=2.8421709430404007E-14,b_u_S_median=0.0,b_u_S=0.7060326630374403,length_median=17.865830630463442,S_range={0.0,4.0},N_median=0.0,b_u_N=0.9772247528052439]:15.771721991002721,(46[&b_u_N_median=0.0,length_range={0.515520321027928,78.6267377214095},b_u_S_95%_HPD={0.0,2.0},height_range={0.0,1.7053025658242404E-13},N_range={0.0,2.0},N=0.004555049438951228,rate_95%_HPD={2.387740528261838E-6,1.749574312907629E-4},S_95%_HPD={0.0,0.0},rate_range={1.9060203387977137E-6,0.0018460525041628804},height=1.991824720442045E-14,rate=6.687518253509721E-5,rate_median=5.062554747232337E-5,S=0.0035551605377180315,S_median=0.0,length=11.662611373256873,b_u_N_95%_HPD={0.0,2.0},height_95%_HPD={0.0,5.6843418860808015E-14},length_95%_HPD={2.147469753560318,22.935467987088984},N_95%_HPD={0.0,0.0},b_u_S_range={0.0,8.0},b_u_N_range={0.0,7.0},height_median=2.8421709430404007E-14,b_u_S_median=0.0,b_u_S=0.35473836240417733,length_median=10.438344393891446,S_range={0.0,2.0},N_median=0.0,b_u_N=0.4793911787579158]:9.966870851052448,(56[&b_u_N_median=1.0,length_range={0.622058639413413,70.87036504392083},b_u_S_95%_HPD={0.0,3.0},height_range={0.0,1.7053025658242404E-13},N_range={1.0,5.0},N=2.921897566937007,rate_95%_HPD={3.890290787421229E-5,0.0010086016408599368},S_95%_HPD={1.0,1.0},rate_range={2.4084897984176213E-5,0.0051920899637351355},height=1.9305669531995345E-14,rate=3.9814399561228836E-4,rate_median=3.060646625668023E-4,S=1.003888456838129,S_median=1.0,length=7.462737321666099,b_u_N_95%_HPD={0.0,4.0},height_95%_HPD={0.0,5.6843418860808015E-14},length_95%_HPD={0.981850295366084,15.624668239478659},N_95%_HPD={2.0,3.0},b_u_S_range={0.0,12.0},b_u_N_range={0.0,13.0},height_median=0.0,b_u_S_median=1.0,b_u_S=1.128763470725475,length_median=6.429282356496153,S_range={0.0,3.0},N_median=3.0,b_u_N=1.5533829574491722]:6.2887090173366005,52[&b_u_N_median=1.0,length_range={0.515520321027928,73.67373729224147},b_u_S_95%_HPD={0.0,3.0},height_range={0.0,1.7053025658242404E-13},N_range={0.0,4.0},N=1.0411065437173648,rate_95%_HPD={1.7810388536730276E-5,7.764465327869466E-4},S_95%_HPD={2.0,2.0},rate_range={1.643788885623105E-5,0.004184799207225909},height=1.9270935746445468E-14,rate=3.026307260291089E-4,rate_median=2.2848700375311748E-4,S=2.001110987668037,S_median=2.0,length=7.92298628840463,b_u_N_95%_HPD={0.0,4.0},height_95%_HPD={0.0,5.6843418860808015E-14},length_95%_HPD={0.8921395180110082,16.836528943794292},N_95%_HPD={1.0,1.0},b_u_S_range={0.0,10.0},b_u_N_range={0.0,10.0},height_median=0.0,b_u_S_median=1.0,b_u_S=0.9026774802799689,length_median=6.756468414307656,S_range={1.0,4.0},N_median=1.0,b_u_N=1.2461948672369736]:6.2887090173366005)[&b_u_N_median=0.0,length_range={0.018149640825727786,50.222291244578145},b_u_S_95%_HPD={0.0,1.0},height_range={0.6220586394134671,63.545426742725795},N_range={0.0,3.0},N=0.9805748785929912,rate_95%_HPD={4.845563169107594E-6,5.546262956924861E-4},S_95%_HPD={0.0,0.0},rate_range={3.125722998684497E-6,0.004265220654631551},height=7.246344832380369,rate=2.0036459507332872E-4,rate_median=1.389770314442206E-4,S=0.009056306601916262,S_median=0.0,length=4.1507968651756215,b_u_N_95%_HPD={0.0,2.0},height_95%_HPD={0.892139518011021,14.964211171928724},length_95%_HPD={0.05505132032348392,10.491944225537104},N_95%_HPD={1.0,1.0},b_u_S_range={0.0,5.0},b_u_N_range={0.0,6.0},height_median=6.2887090173366005,b_u_S_median=0.0,posterior=0.8464615042773025,b_u_S=0.29597059981624885,length_median=3.2104327441551526,S_range={0.0,1.0},N_median=1.0,b_u_N=0.415540097125607]:3.678161833715876)[&b_u_N_median=0.0,length_range={0.07651269681687278,57.92036740416749},b_u_S_95%_HPD={0.0,2.0},height_range={1.1222033340379767,66.49031383483273},N_range={0.0,2.0},N=0.049087806798792495,rate_95%_HPD={7.57188226022594E-6,5.737306355312306E-4},S_95%_HPD={1.0,2.0},rate_range={4.377850306245481E-6,0.0043259204249817065},height=10.841129498648836,rate=2.0384377895967754E-4,rate_median=1.4197689183587027E-4,S=1.4089775561097257,S_median=1.0,length=6.315216622136019,b_u_N_95%_HPD={0.0,3.0},height_95%_HPD={2.742130863954287,20.6714185631879},length_95%_HPD={0.07651269681687278,14.88931545265335},N_95%_HPD={0.0,0.0},b_u_S_range={0.0,8.0},b_u_N_range={0.0,8.0},height_median=9.966870851052477,b_u_S_median=0.0,posterior=0.8464615042773025,b_u_S=0.48129675810473815,length_median=5.1800713021503135,S_range={0.0,4.0},N_median=0.0,b_u_N=0.6622916393227458]:5.804851139950273)[&b_u_N_median=0.0,length_range={0.04282482415731437,50.2120198547138},b_u_S_95%_HPD={0.0,2.0},height_range={3.327032456340987,57.8840015716211},N_range={0.0,3.0},N=1.0093333333333334,rate_95%_HPD={4.089278251408608E-6,4.2670012079810466E-4},S_95%_HPD={0.0,0.0},rate_range={4.089278251408608E-6,0.002444769635385744},height=16.730848202652354,rate=1.582211394318562E-4,rate_median=1.124315539809442E-4,S=0.012444444444444444,S_median=0.0,length=7.175316736004287,b_u_N_95%_HPD={0.0,2.0},height_95%_HPD={5.4611720539942326,29.71012921957825},length_95%_HPD={0.08802644595551357,18.60304021209597},N_95%_HPD={0.0,1.0},b_u_S_range={0.0,7.0},b_u_N_range={0.0,10.0},height_median=15.77172199100275,b_u_S_median=0.0,posterior=0.49994445061659815,b_u_S=0.41044444444444445,length_median=5.728947818479009,S_range={0.0,2.0},N_median=1.0,b_u_N=0.5935555555555555]:5.741167769963823,55[&b_u_N_median=3.0,length_range={1.376501676911021,81.91713280732587},b_u_S_95%_HPD={0.0,6.0},height_range={0.0,1.1368683772161603E-13},N_range={4.0,10.0},N=5.4439506721475395,rate_95%_HPD={6.344449792590172E-5,6.667255371512219E-4},S_95%_HPD={2.0,3.0},rate_range={3.389504981688125E-5,0.005143913988070576},height=2.00634975803563E-14,rate=3.057851514107837E-4,rate_median=2.5916562548732584E-4,S=2.4487279191200977,S_median=2.0,length=21.27032881810398,b_u_N_95%_HPD={0.0,8.0},height_95%_HPD={0.0,5.6843418860808015E-14},length_95%_HPD={5.980504394237918,40.60920537778986},N_95%_HPD={5.0,6.0},b_u_S_range={0.0,16.0},b_u_N_range={0.0,17.0},height_median=2.8421709430404007E-14,b_u_S_median=2.0,b_u_S=2.753582935229419,length_median=19.682739443239132,S_range={1.0,5.0},N_median=5.0,b_u_N=3.782135318297967]:21.512889760966544)[&b_u_N_median=0.0,length_range={0.03360910269727668,49.76762313228684},b_u_S_95%_HPD={0.0,2.0},height_range={5.34331828273298,70.7595324221598},N_range={0.0,3.0},N=1.3217132819889204,rate_95%_HPD={6.352207257100555E-6,4.831896405173775E-4},S_95%_HPD={0.0,1.0},rate_range={4.111705865397163E-6,0.005269200050309956},height=23.09470534821448,rate=1.7402961341557723E-4,rate_median=1.2154805751959291E-4,S=0.17146331576813945,S_median=0.0,length=9.275052931423552,b_u_N_95%_HPD={0.0,3.0},height_95%_HPD={9.418626294908762,41.01868964172175},length_95%_HPD={0.16777002694821874,23.688865614490574},N_95%_HPD={1.0,2.0},b_u_S_range={0.0,8.0},b_u_N_range={0.0,10.0},height_median=21.512889760966573,b_u_S_median=0.0,posterior=0.8222419731140984,b_u_S=0.570868801513309,length_median=7.371611133490749,S_range={0.0,3.0},N_median=1.0,b_u_N=0.7869206863937306]:8.582842080805904)[&b_u_N_median=1.0,length_range={0.064294994974059,65.85597831333922},b_u_S_95%_HPD={0.0,3.0},height_range={9.327696739773216,78.79051783513984},N_range={0.0,4.0},N=1.647557003257329,rate_95%_HPD={6.630891881680946E-6,3.0613719539817697E-4},S_95%_HPD={0.0,0.0},rate_range={3.0183854701184603E-6,0.001923913792236073},height=32.14752390131916,rate=1.1842559357703407E-4,rate_median=8.53640872592517E-5,S=0.004169381107491856,S_median=0.0,length=17.360694544819868,b_u_N_95%_HPD={0.0,3.0},height_95%_HPD={13.449942124910507,55.054552948580294},length_95%_HPD={0.7819009965031043,38.54136410625715},N_95%_HPD={1.0,2.0},b_u_S_range={0.0,8.0},b_u_N_range={0.0,11.0},height_median=30.095731841772476,b_u_S_median=0.0,posterior=0.8526830352183091,b_u_S=0.7735504885993485,length_median=15.512131038651304,S_range={0.0,2.0},N_median=2.0,b_u_N=1.0419543973941368]:26.793743514826957)[&b_u_N_median=0.0,length_range={0.005803108328592543,41.45999530878027},b_u_S_95%_HPD={0.0,2.0},height_range={29.16912644614257,107.60949506616865},N_range={0.0,5.0},N=1.3924281033855115,rate_95%_HPD={5.637199972000382E-6,5.622125226055592E-4},S_95%_HPD={0.0,1.0},rate_range={5.416000090513506E-6,0.0028825154445892686},height=57.506702246537735,rate=2.0254268587570736E-4,rate_median=1.4270770793437074E-4,S=0.3704040771751001,S_median=0.0,length=7.499417821937936,b_u_N_95%_HPD={0.0,3.0},height_95%_HPD={39.02203560488147,78.2559996594126},length_95%_HPD={0.03547349633665675,17.736320601750165},N_95%_HPD={0.0,2.0},b_u_S_range={0.0,7.0},b_u_N_range={0.0,8.0},height_median=56.889475356599434,b_u_S_median=0.0,posterior=0.6103766248194645,b_u_S=0.594466690935566,length_median=6.3044516762832465,S_range={0.0,3.0},N_median=1.0,b_u_N=0.8380050964688751]:4.008093719819854,38[&b_u_N_median=3.0,length_range={0.6417700978407304,93.33070517232703},b_u_S_95%_HPD={0.0,6.0},height_range={21.999999999999943,22.000000000000114},N_range={4.0,9.0},N=5.695367181424286,rate_95%_HPD={3.3088798788832306E-5,5.226063989147152E-4},S_95%_HPD={0.0,2.0},rate_range={1.1413201430543609E-5,0.006359833002924834},height=22.000000000000004,rate=2.1332706024849621E-4,rate_median=1.6380670521468147E-4,S=0.9783357404732808,S_median=1.0,length=29.462561994712228,b_u_N_95%_HPD={0.0,7.0},height_95%_HPD={22.0,22.000000000000057},length_95%_HPD={5.866606049665123,55.421478920405974},N_95%_HPD={5.0,6.0},b_u_S_range={0.0,16.0},b_u_N_range={0.0,15.0},height_median=22.00000000000003,b_u_S_median=2.0,b_u_S=2.481835351627597,length_median=28.633723287494966,S_range={0.0,5.0},N_median=6.0,b_u_N=3.362404177313632]:38.89756907641926)[&b_u_N_median=1.0,length_range={0.2070032803576396,42.481845832162485},b_u_S_95%_HPD={0.0,3.0},height_range={32.493227011232904,115.3307051723271},N_range={0.0,5.0},N=2.0057736720554273,rate_95%_HPD={1.770058970439024E-5,6.526036155503946E-4},S_95%_HPD={1.0,2.0},rate_range={8.574831842487305E-6,0.002894824028181268},height=61.594157562837054,rate=2.5410603015846046E-4,rate_median=1.9149709680933388E-4,S=1.093698449356648,S_median=1.0,length=10.136748218784737,b_u_N_95%_HPD={0.0,4.0},height_95%_HPD={41.28343828115436,83.25620907320823},length_95%_HPD={0.984913324197052,21.96799228374222},N_95%_HPD={1.0,3.0},b_u_S_range={0.0,9.0},b_u_N_range={0.0,10.0},height_median=60.89756907641929,b_u_S_median=1.0,posterior=0.6734807243639596,b_u_S=1.0199604091059056,length_median=8.933558874835686,S_range={0.0,4.0},N_median=2.0,b_u_N=1.363741339491917]:4.601356598065578)[&b_u_N_median=0.0,length_range={0.08895167372554624,46.19609932905428},b_u_S_95%_HPD={0.0,2.0},height_range={35.2125978127722,104.06887536325576},N_range={0.0,4.0},N=1.0926286509040333,rate_95%_HPD={3.497291076518967E-6,4.821288885100542E-4},S_95%_HPD={0.0,1.0},rate_range={1.2054698216352316E-6,0.0027475428912048443},height=66.03629678451337,rate=1.7103881335965752E-4,rate_median=1.1801577765257934E-4,S=0.160778859527121,S_median=0.0,length=7.161727314183673,b_u_N_95%_HPD={0.0,3.0},height_95%_HPD={45.5138986675571,87.0135961227835},length_95%_HPD={0.16273380941109394,17.785511011021065},N_95%_HPD={1.0,2.0},b_u_S_range={0.0,7.0},b_u_N_range={0.0,9.0},height_median=65.49892567448487,b_u_S_median=0.0,posterior=0.3994000666592601,b_u_S=0.45897079276773295,length_median=5.823481556237681,S_range={0.0,2.0},N_median=1.0,b_u_N=0.635326842837274]:7.46196576743219)[&b_u_N_median=1.0,length_range={0.3772040271841348,58.755508580162584},b_u_S_95%_HPD={0.0,3.0},height_range={35.54281509500166,122.61402565063452},N_range={2.0,6.0},N=3.2897455838240197,rate_95%_HPD={2.1144761332096202E-5,6.189522786000573E-4},S_95%_HPD={0.0,1.0},rate_range={1.19351724593609E-5,0.007175774282061939},height=73.23489470830354,rate=2.4719812788372316E-4,rate_median=1.8499112025876276E-4,S=0.10209976669258972,S_median=0.0,length=11.834540322269545,b_u_N_95%_HPD={0.0,4.0},height_95%_HPD={52.08071489819014,95.36509844941577},length_95%_HPD={0.968181284215234,25.508329496031138},N_95%_HPD={3.0,4.0},b_u_S_range={0.0,9.0},b_u_N_range={0.0,12.0},height_median=72.96089144191706,b_u_S_median=1.0,posterior=1.0,b_u_S=1.1186534829463393,length_median=10.42291655879309,S_range={0.0,5.0},N_median=3.0,b_u_N=1.5243861793134097]:12.319053761047854)[&b_u_N_median=2.0,length_range={0.9099741415738265,74.18473802772174},b_u_S_95%_HPD={0.0,5.0},height_range={47.20031379441505,157.11952543277494},N_range={2.0,7.0},N=3.987779135651594,rate_95%_HPD={4.1240662794167665E-5,7.079521720323627E-4},S_95%_HPD={1.0,2.0},rate_range={1.3284385919257255E-5,0.003733099390840055},height=85.18006531921834,rate=2.907125537753874E-4,rate_median=2.2911653777355607E-4,S=1.9338962337518053,S_median=2.0,length=17.50652381505469,b_u_N_95%_HPD={0.0,7.0},height_95%_HPD={62.37534419006781,107.44057192032983},length_95%_HPD={2.667082441116932,35.324705094873266},N_95%_HPD={3.0,5.0},b_u_S_range={0.0,13.0},b_u_N_range={0.0,17.0},height_median=85.27994520296491,b_u_S_median=2.0,posterior=1.0,b_u_S=2.026441506499278,length_median=16.050572886135015,S_range={0.0,5.0},N_median=4.0,b_u_N=2.7425841573158536]:17.770003942385273,34[&b_u_N_median=2.0,length_range={30.22397811888242,157.62177552044733},b_u_S_95%_HPD={0.0,5.0},height_range={21.999999999999943,22.000000000000114},N_range={1.0,5.0},N=2.0215531607599155,rate_95%_HPD={8.85429470116963E-6,7.859631478035271E-5},S_95%_HPD={1.0,2.0},rate_range={4.45828070122098E-6,1.8634209182059972E-4},height=22.0,rate=4.150239512208941E-5,rate_median=3.810854886068787E-5,S=1.0633262970781023,S_median=1.0,length=80.68658913427304,b_u_N_95%_HPD={0.0,6.0},height_95%_HPD={21.99999999999997,22.000000000000057},length_95%_HPD={55.42190496670271,106.40027483074294},N_95%_HPD={2.0,2.0},b_u_S_range={0.0,10.0},b_u_N_range={0.0,14.0},height_median=22.00000000000003,b_u_S_median=1.0,b_u_S=1.7049216753694034,length_median=81.04994914535017,S_range={0.0,4.0},N_median=2.0,b_u_N=2.278857904677258]:81.04994914535015)[&b_u_N_median=3.0,length_range={1.3607210276365436,158.34779386609807},b_u_S_95%_HPD={0.0,6.0},height_range={52.22397811888246,179.62177552044733},N_range={3.0,8.0},N=5.054660593267415,rate_95%_HPD={3.274832104586662E-5,4.1144581662063665E-4},S_95%_HPD={1.0,2.0},rate_range={1.5578960628561525E-5,0.0021903440686954117},height=102.68658913427326,rate=1.836519545101385E-4,rate_median=1.5042676311193492E-4,S=1.061993111876458,S_median=1.0,length=29.879950023983756,b_u_N_95%_HPD={0.0,7.0},height_95%_HPD={77.4219049667027,128.40027483074297},length_95%_HPD={5.849132788552225,56.03715752431145},N_95%_HPD={5.0,6.0},b_u_S_range={0.0,14.0},b_u_N_range={0.0,15.0},height_median=103.04994914535018,b_u_S_median=2.0,posterior=1.0,b_u_S=2.286079324519498,length_median=28.160771943370506,S_range={0.0,4.0},N_median=5.0,b_u_N=3.1275413842906343]:26.7400468038922,22[&b_u_N_median=2.0,length_range={0.277411268137044,169.75055655855658},b_u_S_95%_HPD={0.0,4.0},height_range={111.99999999999994,112.00000000000011},N_range={1.0,5.0},N=2.0443284079546715,rate_95%_HPD={1.9780833132935786E-5,5.762209125960008E-4},S_95%_HPD={2.0,3.0},rate_range={6.9880529529269264E-6,0.005847319880031985},height=112.0,rate=2.1113881490510825E-4,rate_median=1.4787075137596083E-4,S=2.0518831240973223,S_median=2.0,length=20.63676002737659,b_u_N_95%_HPD={0.0,5.0},height_95%_HPD={111.99999999999997,112.00000000000006},length_95%_HPD={1.2905466185085572,44.803288452054204},N_95%_HPD={1.0,2.0},b_u_S_range={0.0,14.0},b_u_N_range={0.0,12.0},height_median=112.00000000000003,b_u_S_median=1.0,b_u_S=1.504277302521942,length_median=18.189741374240214,S_range={1.0,5.0},N_median=2.0,b_u_N=2.0412176424841686]:17.789995949242353)[&b_u_N_median=1.0,length_range={0.024498163092374625,109.94346748048898},b_u_S_95%_HPD={0.0,3.0},height_range={112.27741126813704,263.60200769136054},N_range={0.0,4.0},N=1.4821571086535172,rate_95%_HPD={3.900289246907661E-6,3.6287154707288793E-4},S_95%_HPD={0.0,0.0},rate_range={1.6601268699368368E-6,0.004523895392547866},height=132.14220904190543,rate=1.3244223229381394E-4,rate_median=9.292920774825114E-5,S=0.035685782692965455,S_median=0.0,length=14.621875979205168,b_u_N_95%_HPD={0.0,3.0},height_95%_HPD={113.22372556124294,155.7066047667651},length_95%_HPD={0.158703793258411,34.22463642725468},N_95%_HPD={1.0,2.0},b_u_S_range={0.0,8.0},b_u_N_range={0.0,10.0},height_median=129.78999594924238,b_u_S_median=0.0,posterior=0.9744472836351517,b_u_S=0.6805381370425265,length_median=12.247404763271334,S_range={0.0,3.0},N_median=1.0,b_u_N=0.9260061566526052]:15.17154745767482)[&b_u_N_median=1.0,length_range={0.3323961997705851,167.21243014199473},b_u_S_95%_HPD={0.0,4.0},height_range={116.312491611971,218.4877995148999},N_range={0.0,3.0},N=1.030062197650311,rate_95%_HPD={1.1877284194282335E-5,4.412612110969523E-4},S_95%_HPD={2.0,3.0},rate_range={7.346811958256764E-6,0.004355642283917239},height=146.49239773826653,rate=1.637662465509048E-4,rate_median=1.1666399621941171E-4,S=2.0466482377332413,S_median=2.0,length=20.925980919461654,b_u_N_95%_HPD={0.0,5.0},height_95%_HPD={123.89809226550007,171.48506995952317},length_95%_HPD={1.0800574204569102,47.91047948011877},N_95%_HPD={1.0,1.0},b_u_S_range={0.0,10.0},b_u_N_range={0.0,13.0},height_median=144.9615434069172,b_u_S_median=1.0,posterior=0.9645594933896233,b_u_S=1.1788758350610458,length_median=17.68161272352279,S_range={0.0,5.0},N_median=1.0,b_u_N=1.6212854181064271]:21.74535186937038)[&b_u_N_median=1.0,length_range={0.09256285425300348,123.91991230864664},b_u_S_95%_HPD={0.0,3.0},height_range={124.41781143142788,240.04587126734083},N_range={0.0,3.0},N=0.5360134003350083,rate_95%_HPD={2.115319938542193E-6,1.1476933510780701E-4},S_95%_HPD={0.0,0.0},rate_range={1.1605278979497395E-6,7.473012297846381E-4},height=166.55485719394696,rate=4.6248315220249664E-5,rate_median=3.639712572521783E-5,S=0.01623502126014689,S_median=0.0,length=35.54108067604051,b_u_N_95%_HPD={0.0,3.0},height_95%_HPD={134.75169688625874,193.7483846725497},length_95%_HPD={0.6754749059095673,67.68644117005036},N_95%_HPD={0.0,1.0},b_u_S_range={0.0,7.0},b_u_N_range={0.0,8.0},height_median=166.70689527628758,b_u_S_median=0.0,posterior=0.8622375291634263,b_u_S=0.6857363741785852,length_median=34.272356880791705,S_range={0.0,2.0},N_median=1.0,b_u_N=0.9318386805823992]:33.26844463054772)[&b_u_N_median=1.0,length_range={0.045806615646966975,120.30824163039375},b_u_S_95%_HPD={0.0,4.0},height_range={183.99696051046163,276.84324329459946},N_range={0.0,5.0},N=1.96408516612073,rate_95%_HPD={7.832639225853512E-6,4.0437735034236496E-4},S_95%_HPD={0.0,2.0},rate_range={7.4732900371537105E-6,0.0053338564565095755},height=202.4217414291392,rate=1.5763358054620373E-4,rate_median=1.1811664900142883E-4,S=1.449695835283107,S_median=1.0,length=22.55487836451074,b_u_N_95%_HPD={0.0,5.0},height_95%_HPD={184.79934574929084,224.71386715865856},length_95%_HPD={2.0980930398902444,49.17548239464},N_95%_HPD={1.0,2.0},b_u_S_range={0.0,20.0},b_u_N_range={0.0,15.0},height_median=199.9753399068353,b_u_S_median=1.0,posterior=0.9496722586379291,b_u_S=1.3051006083294339,length_median=19.870029939387507,S_range={0.0,6.0},N_median=2.0,b_u_N=1.7808844174075806]:19.05825883106243)[&b_u_N_median=0.0,length_range={0.011572834935805076,79.1333950476594},b_u_S_95%_HPD={0.0,2.0},height_range={192.70571189424422,291.1252535743593},N_range={0.0,3.0},N=0.8732222052301575,rate_95%_HPD={5.205537058529488E-6,3.8866101232459946E-4},S_95%_HPD={0.0,1.0},rate_range={1.4462962313283985E-6,0.0020267204073658868},height=221.09503972955136,rate=1.4239813251705076E-4,rate_median=1.0097061771191548E-4,S=0.5678238262731304,S_median=1.0,length=11.970557225054115,b_u_N_95%_HPD={0.0,3.0},height_95%_HPD={198.03040581055393,248.12027392141303},length_95%_HPD={0.011572834935805076,29.68467793337541},N_95%_HPD={0.0,1.0},b_u_S_range={0.0,7.0},b_u_N_range={0.0,8.0},height_median=219.03359873789773,b_u_S_median=0.0,posterior=0.726474836129319,b_u_S=0.603150328796452,length_median=9.598728111371344,S_range={0.0,3.0},N_median=1.0,b_u_N=0.8294846306774736]:21.077076344131655,(((28[&b_u_N_median=2.0,length_range={2.0814558018047364,229.9565983611506},b_u_S_95%_HPD={0.0,4.0},height_range={111.99999999999994,112.00000000000011},N_range={0.0,4.0},N=1.039551160982113,rate_95%_HPD={2.4307561152387886E-6,1.7395727219635403E-4},S_95%_HPD={1.0,3.0},rate_range={1.9855384375349202E-6,0.001291128849385588},height=112.0,rate=4.8358539042689615E-5,rate_median=2.855772921586921E-5,S=1.4689478946783692,S_median=1.0,length=92.6233990931498,b_u_N_95%_HPD={0.0,5.0},height_95%_HPD={111.99999999999997,112.00000000000006},length_95%_HPD={8.573810343781957,128.7578601647176},N_95%_HPD={1.0,1.0},b_u_S_range={0.0,11.0},b_u_N_range={0.0,14.0},height_median=112.00000000000003,b_u_S_median=1.0,b_u_S=1.4909454505054993,length_median=96.47711013677409,S_range={0.0,6.0},N_median=1.0,b_u_N=2.0489945561604266]:97.75786785603364,((((14[&b_u_N_median=0.0,length_range={6.116204104955614E-6,53.214641581004145},b_u_S_95%_HPD={0.0,1.0},height_range={182.99999999999994,183.0000000000001},N_range={0.0,2.0},N=0.0011109876680368848,rate_95%_HPD={1.799482083035855E-6,3.697575660128973E-4},S_95%_HPD={0.0,0.0},rate_range={1.155287834717198E-6,0.002364473194496721},height=183.0,rate=1.240819121098008E-4,rate_median=7.970582362132894E-5,S=9.998889012331964E-4,S_median=0.0,length=3.4796058790222446,b_u_N_95%_HPD={0.0,1.0},height_95%_HPD={182.99999999999997,183.00000000000006},length_95%_HPD={6.116204104955614E-6,11.797356421531703},N_95%_HPD={0.0,0.0},b_u_S_range={0.0,6.0},b_u_N_range={0.0,5.0},height_median=183.00000000000003,b_u_S_median=0.0,b_u_S=0.1505388290189979,length_median=2.0245150047352922,S_range={0.0,2.0},N_median=0.0,b_u_N=0.20008887901344294]:0.9236059402068406,5[&b_u_N_median=0.0,length_range={5.5559387192261056E-5,74.35545230459076},b_u_S_95%_HPD={0.0,1.0},height_range={182.99999999999994,183.0000000000001},N_range={0.0,1.0},N=3.3329630041106545E-4,rate_95%_HPD={1.9474887496694755E-6,3.711645383108643E-4},S_95%_HPD={0.0,0.0},rate_range={9.346584021283222E-7,0.0031422341914333794},height=183.0,rate=1.2173645038598872E-4,rate_median=7.782367567428377E-5,S=9.998889012331964E-4,S_median=0.0,length=3.4666446600768586,b_u_N_95%_HPD={0.0,1.0},height_95%_HPD={182.99999999999997,183.00000000000006},length_95%_HPD={5.5559387192261056E-5,11.680558676678288},N_95%_HPD={0.0,0.0},b_u_S_range={0.0,6.0},b_u_N_range={0.0,6.0},height_median=183.00000000000003,b_u_S_median=0.0,b_u_S=0.1388734585046106,length_median=1.9674785581943013,S_range={0.0,2.0},N_median=0.0,b_u_N=0.1958671258749028]:0.9236059402068406)[&b_u_N_median=0.0,length_range={3.0350370349196965E-4,55.00382935495389},b_u_S_95%_HPD={0.0,1.0},height_range={183.00022775582755,202.4367303237337},N_range={0.0,1.0},N=0.0011771630370806356,rate_95%_HPD={1.5037729374933915E-6,3.484325858169211E-4},S_95%_HPD={0.0,0.0},rate_range={1.5037729374933915E-6,0.002738627171144416},height=184.67907553686103,rate=1.2014302650956718E-4,rate_median=7.56538727860202E-5,S=5.885815185403178E-4,S_median=0.0,length=4.0679684815503405,b_u_N_95%_HPD={0.0,1.0},height_95%_HPD={183.00022775582755,188.69909072896456},length_95%_HPD={3.0350370349196965E-4,12.29145418800988},N_95%_HPD={0.0,0.0},b_u_S_range={0.0,4.0},b_u_N_range={0.0,4.0},height_median=183.92360594020687,b_u_S_median=0.0,posterior=0.18875680479946672,b_u_S=0.1753972925250147,length_median=2.702279667917054,S_range={0.0,1.0},N_median=0.0,b_u_N=0.2248381400824014]:3.476475022338775,(13[&b_u_N_median=0.0,length_range={3.3226496822180707E-4,42.350873194376305},b_u_S_95%_HPD={0.0,1.0},height_range={182.99999999999994,183.0000000000001},N_range={0.0,1.0},N=7.776913676258194E-4,rate_95%_HPD={2.217310209677303E-6,3.7023263385334293E-4},S_95%_HPD={0.0,0.0},rate_range={1.206882833645119E-6,0.0031092537806470446},height=183.0,rate=1.244232435217665E-4,rate_median=7.974552481737294E-5,S=7.776913676258194E-4,S_median=0.0,length=3.528074427104119,b_u_N_95%_HPD={0.0,1.0},height_95%_HPD={182.99999999999997,183.00000000000006},length_95%_HPD={3.3226496822180707E-4,11.870271324113133},N_95%_HPD={0.0,0.0},b_u_S_range={0.0,4.0},b_u_N_range={0.0,7.0},height_median=183.00000000000003,b_u_S_median=0.0,b_u_S=0.14998333518497944,length_median=2.070933341829573,S_range={0.0,2.0},N_median=0.0,b_u_N=0.19708921230974336]:1.0088041224262554,2[&b_u_N_median=0.0,length_range={6.116204104955614E-6,55.35229055075831},b_u_S_95%_HPD={0.0,1.0},height_range={182.99999999999994,183.0000000000001},N_range={0.0,2.0},N=0.0011109876680368848,rate_95%_HPD={1.993142797160404E-6,3.685818451004729E-4},S_95%_HPD={0.0,0.0},rate_range={1.3653566697808023E-6,0.005213810192204604},height=183.0,rate=1.24578484896324E-4,rate_median=8.028398353093365E-5,S=8.887901344295079E-4,S_median=0.0,length=3.4808246352871515,b_u_N_95%_HPD={0.0,1.0},height_95%_HPD={182.99999999999997,183.00000000000006},length_95%_HPD={6.116204104955614E-6,11.860688070077288},N_95%_HPD={0.0,0.0},b_u_S_range={0.0,4.0},b_u_N_range={0.0,7.0},height_median=183.00000000000003,b_u_S_median=0.0,b_u_S=0.14420619931118764,length_median=2.009011794373805,S_range={0.0,1.0},N_median=0.0,b_u_N=0.19808910121097656]:1.0088041224262554)[&length_range={9.954702608752086E-4,36.63517047516493},b_u_N_median=0.0,b_u_S_95%_HPD={0.0,1.0},height_range={183.0003322649682,204.11837427461444},N=0.0,rate_95%_HPD={2.5143091651088775E-6,3.3635023360019617E-4},S_95%_HPD={0.0,0.0},rate_range={9.044423808023936E-7,0.0037648753137322823},height=184.80663231448776,rate=1.1964612362221269E-4,rate_median=7.667717479307987E-5,S=0.002942907592701589,S_median=0.0,length=4.034218298864167,b_u_N_95%_HPD={0.0,1.0},height_95%_HPD={183.0003322649682,189.33943192784355},length_95%_HPD={9.954702608752086E-4,12.056053319429452},b_u_S_range={0.0,4.0},b_u_N_range={0.0,5.0},height_median=184.00880412242628,b_u_S_median=0.0,posterior=0.18875680479946672,b_u_S=0.15950559152442614,length_median=2.710368529205738,S_range={0.0,2.0},b_u_N=0.22778104767510302]:3.3912768401193603)[&b_u_N_median=0.0,length_range={0.0064201437077997525,45.67368724100763},b_u_S_95%_HPD={0.0,1.0},height_range={183.15102202654293,210.83095199406318},N_range={0.0,1.0},N=0.0010922992900054614,rate_95%_HPD={2.9394807465075542E-6,2.723400255566878E-4},S_95%_HPD={0.0,0.0},rate_range={2.9394807465075542E-6,0.0014921632393561151},height=188.29826100656183,rate=1.0122978207722763E-4,rate_median=7.073344165627052E-5,S=5.461496450027307E-4,S_median=0.0,length=5.388092361186899,b_u_N_95%_HPD={0.0,2.0},height_95%_HPD={183.35550190450476,195.71135136708835},length_95%_HPD={0.0064201437077997525,15.132550693319587},N_95%_HPD={0.0,0.0},b_u_S_range={0.0,4.0},b_u_N_range={0.0,7.0},height_median=187.40008096254564,b_u_S_median=0.0,posterior=0.20342184201755362,b_u_S=0.19989077007099945,length_median=3.766757827669636,S_range={0.0,1.0},N_median=0.0,b_u_N=0.2872747132714364]:3.386005288377902,15[&b_u_N_median=1.0,length_range={0.0722992290081379,82.40473052265486},b_u_S_95%_HPD={0.0,2.0},height_range={182.99999999999994,183.0000000000001},N_range={1.0,4.0},N=2.002777469170092,rate_95%_HPD={1.2347144103793706E-5,6.635889207915679E-4},S_95%_HPD={0.0,0.0},rate_range={7.74677429376068E-6,0.004635179837305709},height=183.0,rate=2.3902206744235035E-4,rate_median=1.6617331989072972E-4,S=0.00655482724141762,S_median=0.0,length=7.7334289676337535,b_u_N_95%_HPD={0.0,3.0},height_95%_HPD={182.99999999999997,183.00000000000006},length_95%_HPD={0.20291415912296884,19.138995465423818},N_95%_HPD={2.0,2.0},b_u_S_range={0.0,7.0},b_u_N_range={0.0,9.0},height_median=183.00000000000003,b_u_S_median=0.0,b_u_S=0.6440395511609821,length_median=6.282560625201512,S_range={0.0,2.0},N_median=2.0,b_u_N=0.8719031218753471]:7.786086250923518)[&b_u_N_median=0.0,length_range={2.552410617795431E-5,57.578425197029134},b_u_S_95%_HPD={0.0,1.0},height_range={184.03493779175307,226.06582436782185},N_range={0.0,1.0},N=0.0026513477684489617,rate_95%_HPD={2.6506443621673435E-6,2.981567559678188E-4},S_95%_HPD={0.0,0.0},rate_range={2.6506443621673435E-6,0.0021414995630905462},height=191.88700405422145,rate=1.0546707814313771E-4,rate_median=6.961203337804894E-5,S=0.003535130357931949,S_median=0.0,length=5.427681897399067,b_u_N_95%_HPD={0.0,1.0},height_95%_HPD={184.4663316450528,201.81300970531248},length_95%_HPD={2.552410617795431E-5,16.221459080558617},N_95%_HPD={0.0,0.0},b_u_S_range={0.0,5.0},b_u_N_range={0.0,4.0},height_median=190.78608625092355,b_u_S_median=0.0,posterior=0.251416509276747,b_u_S=0.21254971277065843,length_median=3.5915653155709037,S_range={0.0,1.0},N_median=0.0,b_u_N=0.2695536897923111]:4.260378450052286,6[&b_u_N_median=1.0,length_range={0.17188785240270477,80.33858390333597},b_u_S_95%_HPD={0.0,3.0},height_range={182.99999999999994,183.0000000000001},N_range={1.0,4.0},N=2.005999333407399,rate_95%_HPD={2.530772043921893E-5,8.28160078840201E-4},S_95%_HPD={1.0,1.0},rate_range={1.2613496958521204E-5,0.00471618946795338},height=183.0,rate=3.0323742522385844E-4,rate_median=2.1371450780482498E-4,S=1.0086657038106877,S_median=1.0,length=8.950740110476945,b_u_N_95%_HPD={0.0,4.0},height_95%_HPD={182.99999999999997,183.00000000000006},length_95%_HPD={0.3342275444231859,21.11953134257783},N_95%_HPD={2.0,2.0},b_u_S_range={0.0,9.0},b_u_N_range={0.0,9.0},height_median=183.00000000000003,b_u_S_median=1.0,b_u_S=0.9427841350961005,length_median=7.425098564459603,S_range={0.0,3.0},N_median=2.0,b_u_N=1.2781913120764359]:12.046464700975804)[&b_u_N_median=2.0,length_range={0.5966176339043159,169.70923102390537},b_u_S_95%_HPD={0.0,4.0},height_range={184.57721129258505,265.4047305226549},N_range={0.0,5.0},N=2.099233248138682,rate_95%_HPD={1.8146901200774324E-5,6.095804344537766E-4},S_95%_HPD={1.0,2.0},rate_range={6.994988539677956E-6,0.008360812166845142},height=196.5322693190135,rate=2.2712813269503714E-4,rate_median=1.6616447066867033E-4,S=1.8058673185909546,S_median=2.0,length=17.532125730028298,b_u_N_95%_HPD={0.0,5.0},height_95%_HPD={186.2021260507974,210.28265619535318},length_95%_HPD={1.373471690470808,41.916317863968544},N_95%_HPD={2.0,3.0},b_u_S_range={0.0,11.0},b_u_N_range={0.0,12.0},height_median=195.04646470097583,b_u_S_median=1.0,posterior=0.9997778024663926,b_u_S=1.376375152794755,length_median=14.38022599004708,S_range={0.0,6.0},N_median=2.0,b_u_N=1.8677630847871987]:14.711403155057837)[&b_u_N_median=1.0,length_range={0.00991566208159611,93.526243185748},b_u_S_95%_HPD={0.0,3.0},height_range={186.6166413399826,315.58299599817343},N_range={0.0,3.0},N=0.9610372855115469,rate_95%_HPD={5.384386624439063E-6,3.916461802290451E-4},S_95%_HPD={0.0,1.0},rate_range={3.879596653140819E-6,0.002578990590181424},height=211.96903357677564,rate=1.4163839341788987E-4,rate_median=1.0017539498495808E-4,S=0.9619403947877693,S_median=1.0,length=16.215609029112894,b_u_N_95%_HPD={0.0,3.0},height_95%_HPD={192.32465781276363,237.3042404656251},length_95%_HPD={0.6216111846329682,38.5857442481942},N_95%_HPD={0.0,1.0},b_u_S_range={0.0,8.0},b_u_N_range={0.0,13.0},height_median=209.75786785603367,b_u_S_median=0.0,posterior=0.8611265414953894,b_u_S=0.8086698490517352,length_median=13.66930803213657,S_range={0.0,3.0},N_median=1.0,b_u_N=1.0856663656302412]:10.235484970715191,7[&b_u_N_median=2.0,length_range={4.4376491204816375,127.65296891422378},b_u_S_95%_HPD={0.0,5.0},height_range={182.99999999999994,183.0000000000001},N_range={0.0,4.0},N=0.9945561604266193,rate_95%_HPD={1.8538197686886884E-5,2.1317989396146602E-4},S_95%_HPD={3.0,5.0},rate_range={5.168246637683002E-6,7.055995699922497E-4},height=183.0,rate=1.0153176008655915E-4,rate_median=8.939507282875298E-5,S=3.9621153205199424,S_median=4.0,length=44.29454820020581,b_u_N_95%_HPD={0.0,7.0},height_95%_HPD={182.99999999999997,183.00000000000006},length_95%_HPD={16.543469098297635,75.49670211380175},N_95%_HPD={1.0,1.0},b_u_S_range={0.0,12.0},b_u_N_range={0.0,17.0},height_median=183.00000000000003,b_u_S_median=2.0,b_u_S=2.065214976113765,length_median=42.257358735071534,S_range={0.0,7.0},N_median=1.0,b_u_N=2.8177980224419508]:36.99335282674883)[&b_u_N_median=0.0,length_range={6.830444201568753E-4,58.71943010469508},b_u_S_95%_HPD={0.0,1.0},height_range={193.412478272207,280.12132639153685},N_range={0.0,1.0},N=0.0038356164383561643,rate_95%_HPD={2.211965869800271E-6,2.7992604516843226E-4},S_95%_HPD={0.0,0.0},rate_range={2.211965869800271E-6,9.623113193433121E-4},height=221.5419955994063,rate=9.179409990333831E-5,rate_median=6.0482358329753464E-5,S=0.010410958904109589,S_median=0.0,length=8.268999892292705,b_u_N_95%_HPD={0.0,2.0},height_95%_HPD={197.3445056373285,247.30275433898964},length_95%_HPD={6.830444201568753E-4,26.300051823487593},N_95%_HPD={0.0,0.0},b_u_S_range={0.0,5.0},b_u_N_range={0.0,6.0},height_median=219.99335282674886,b_u_S_median=0.0,posterior=0.20275524941673148,b_u_S=0.2608219178082192,length_median=5.711039441380137,S_range={0.0,2.0},N_median=0.0,b_u_N=0.3128767123287671]:5.52849007114483,((((27[&b_u_N_median=1.0,length_range={0.26452911850714145,135.60006737984455},b_u_S_95%_HPD={0.0,4.0},height_range={111.99999999999994,112.00000000000011},N_range={0.0,5.0},N=1.0836573714031774,rate_95%_HPD={7.3317919749384885E-6,4.581987425475944E-4},S_95%_HPD={1.0,3.0},rate_range={5.5047490039523445E-6,0.003696684840458581},height=112.0,rate=1.5946490743527742E-4,rate_median=1.0655359793823166E-4,S=2.3080768803466283,S_median=2.0,length=28.899567292819135,b_u_N_95%_HPD={0.0,5.0},height_95%_HPD={111.99999999999997,112.00000000000006},length_95%_HPD={0.7245001028525166,85.07800655114639},N_95%_HPD={1.0,2.0},b_u_S_range={0.0,10.0},b_u_N_range={0.0,13.0},height_median=112.00000000000003,b_u_S_median=1.0,b_u_S=1.3460726585934897,length_median=22.998088141974677,S_range={0.0,6.0},N_median=1.0,b_u_N=1.8544606154871681]:20.77529955371699,33[&b_u_N_median=6.0,length_range={90.26452911850714,217.23461653678655},b_u_S_95%_HPD={0.0,9.0},height_range={21.999999999999943,22.000000000000114},N_range={6.0,11.0},N=7.142317520275525,rate_95%_HPD={3.3738801675432325E-5,1.3237304866454857E-4},S_95%_HPD={3.0,6.0},rate_range={1.9427881857653818E-5,2.259198696549943E-4},height=22.0,rate=7.812714581501797E-5,rate_median=7.514876914279289E-5,S=4.240306632596378,S_median=4.0,length=119.83816213738733,b_u_N_95%_HPD={1.0,12.0},height_95%_HPD={21.99999999999997,22.000000000000057},length_95%_HPD={90.73107677778162,172.42059725465526},N_95%_HPD={7.0,8.0},b_u_S_range={0.0,21.0},b_u_N_range={0.0,23.0},height_median=22.00000000000003,b_u_S_median=4.0,b_u_S=4.634151760915453,length_median=113.201751148896,S_range={2.0,9.0},N_median=7.0,b_u_N=6.365514942784135]:110.77529955371699)[&b_u_N_median=1.0,length_range={0.0828597966284974,113.80683519896941},b_u_S_95%_HPD={0.0,3.0},height_range={112.26452911850714,228.45571946675875},N_range={0.0,4.0},N=1.0905242186527206,rate_95%_HPD={3.501542163825773E-6,2.2508763763452323E-4},S_95%_HPD={0.0,2.0},rate_range={2.006024487042669E-6,0.002203467408783512},height=135.97764112780956,rate=8.283659775958928E-5,rate_median=5.949885528766052E-5,S=0.5346781222761798,S_median=0.0,length=30.033103393186536,b_u_N_95%_HPD={0.0,4.0},height_95%_HPD={112.77715161890471,167.75471397737968},length_95%_HPD={1.2153603807820446,67.77306956361568},N_95%_HPD={1.0,2.0},b_u_S_range={0.0,8.0},b_u_N_range={0.0,12.0},height_median=132.77529955371702,b_u_S_median=1.0,posterior=0.8922341962004222,b_u_S=0.8973975843606027,length_median=26.543100136047002,S_range={0.0,4.0},N_median=1.0,b_u_N=1.230606400199228]:28.56685886292894,((21[&b_u_N_median=0.0,length_range={0.08960748781666439,64.50872924928859},b_u_S_95%_HPD={0.0,2.0},height_range={111.99999999999994,112.00000000000011},N_range={0.0,1.0},N=0.00511054327296967,rate_95%_HPD={6.318754762009625E-6,3.8226321599228394E-4},S_95%_HPD={1.0,1.0},rate_range={2.8988025964271263E-6,0.002227247633273914},height=112.0,rate=1.369915247524347E-4,rate_median=9.711371343075014E-5,S=1.0031107654705034,S_median=1.0,length=9.290813569244381,b_u_N_95%_HPD={0.0,2.0},height_95%_HPD={111.99999999999997,112.00000000000006},length_95%_HPD={0.355809677262684,24.0803430125155},N_95%_HPD={0.0,0.0},b_u_S_range={0.0,7.0},b_u_N_range={0.0,8.0},height_median=112.00000000000003,b_u_S_median=0.0,b_u_S=0.45283857349183426,length_median=7.308667476821924,S_range={0.0,3.0},N_median=0.0,b_u_N=0.6187090323297412]:7.308948337351907,18[&b_u_N_median=1.0,length_range={0.08960748781666439,64.50872924928859},b_u_S_95%_HPD={0.0,2.0},height_range={111.99999999999994,112.00000000000011},N_range={0.0,3.0},N=1.0042217531385402,rate_95%_HPD={1.2661695103395795E-5,5.996997218533013E-4},S_95%_HPD={1.0,1.0},rate_range={4.3898378448563236E-6,0.006823295994588478},height=112.0,rate=2.16767881676458E-4,rate_median=1.513500310923053E-4,S=1.0068881235418288,S_median=1.0,length=9.291716742069001,b_u_N_95%_HPD={0.0,3.0},height_95%_HPD={111.99999999999997,112.00000000000006},length_95%_HPD={0.355809677262684,24.0803430125155},N_95%_HPD={1.0,1.0},b_u_S_range={0.0,8.0},b_u_N_range={0.0,11.0},height_median=112.00000000000003,b_u_S_median=0.0,b_u_S=0.6804799466725919,length_median=7.309229197881905,S_range={0.0,3.0},N_median=1.0,b_u_N=0.9407843572936341]:7.308948337351907)[&b_u_N_median=1.0,length_range={0.0624747039332334,106.00394127086778},b_u_S_95%_HPD={0.0,3.0},height_range={112.08960748781672,176.50872924928865},N_range={0.0,4.0},N=1.9109802178261837,rate_95%_HPD={6.225427227213317E-6,4.350223453176106E-4},S_95%_HPD={0.0,1.0},rate_range={4.948486273825277E-6,0.0038996762584640166},height=121.29195097314647,rate=1.549558983340538E-4,rate_median=1.0730043530899697E-4,S=0.07879528784174261,S_median=0.0,length=15.588279543033321,b_u_N_95%_HPD={0.0,4.0},height_95%_HPD={112.35580967726271,136.0803430125155},length_95%_HPD={0.6348497611345039,39.96926068673716},N_95%_HPD={1.0,2.0},b_u_S_range={0.0,8.0},b_u_N_range={0.0,9.0},height_median=119.30894833735194,b_u_S_median=0.0,posterior=0.999666703699589,b_u_S=0.8115136697043788,length_median=12.42509978819605,S_range={0.0,3.0},N_median=2.0,b_u_N=1.103689708824183]:14.471096112496596,19[&b_u_N_median=1.0,length_range={0.3569673169221659,116.74448961116406},b_u_S_95%_HPD={0.0,4.0},height_range={111.99999999999994,112.00000000000011},N_range={0.0,3.0},N=1.042439728919009,rate_95%_HPD={1.3088270586856436E-5,3.3142759382918144E-4},S_95%_HPD={1.0,2.0},rate_range={4.383466474386205E-6,0.004376427955944126},height=112.0,rate=1.3240479345358815E-4,rate_median=1.0054234101719316E-4,S=2.0305521608710144,S_median=2.0,length=24.813288084057188,b_u_N_95%_HPD={0.0,5.0},height_95%_HPD={111.99999999999997,112.00000000000006},length_95%_HPD={4.234503644558345,53.64377796805084},N_95%_HPD={1.0,2.0},b_u_S_range={0.0,10.0},b_u_N_range={0.0,12.0},height_median=112.00000000000003,b_u_S_median=1.0,b_u_S=1.2544161759804466,length_median=22.056970064276527,S_range={0.0,6.0},N_median=1.0,b_u_N=1.7310298855682702]:21.780044449848504)[&b_u_N_median=1.0,length_range={0.06001375055780045,122.91499073300221},b_u_S_95%_HPD={0.0,3.0},height_range={113.86826801789124,228.74448961116408},N_range={0.0,2.0},N=0.5502519596864501,rate_95%_HPD={3.3694319730349373E-6,3.3957268482566005E-4},S_95%_HPD={0.0,2.0},rate_range={2.1558453724583317E-6,0.0026056749642260823},height=136.83054808213524,rate=1.1270149111549937E-4,rate_median=7.285998820544503E-5,S=0.7036674132138858,S_median=0.0,length=19.445589219718606,b_u_N_95%_HPD={0.0,3.0},height_95%_HPD={116.35862485283798,165.6065575940141},length_95%_HPD={0.06001375055780045,54.0643475876754},N_95%_HPD={0.0,1.0},b_u_S_range={0.0,10.0},b_u_N_range={0.0,9.0},height_median=133.78004444984853,b_u_S_median=0.0,posterior=0.7936895900455505,b_u_S=0.656494960806271,length_median=14.457340073015168,S_range={0.0,4.0},N_median=1.0,b_u_N=0.8793393057110862]:27.562113966797426)[&b_u_N_median=0.0,length_range={0.08732029720403034,110.3049172987574},b_u_S_95%_HPD={0.0,2.0},height_range={119.12692285591847,228.73079048090005},N_range={0.0,2.0},N=0.007559055118110236,rate_95%_HPD={2.6752940010951804E-6,1.0628697820746756E-4},S_95%_HPD={0.0,0.0},rate_range={9.870975716998987E-7,7.133010734249676E-4},height=160.93710754965838,rate=3.87698328412489E-5,rate_median=2.7671591836214883E-5,S=0.05669291338582677,S_median=0.0,length=37.05301046754136,b_u_N_95%_HPD={0.0,3.0},height_95%_HPD={128.1761764224178,191.74752869409465},length_95%_HPD={0.9302885056966943,68.73547530796168},N_95%_HPD={0.0,0.0},b_u_S_range={0.0,7.0},b_u_N_range={0.0,7.0},height_median=161.34215841664596,b_u_S_median=0.0,posterior=0.3527385846017109,b_u_S=0.5502362204724409,length_median=36.65479132856373,S_range={0.0,2.0},N_median=0.0,b_u_N=0.774488188976378]:37.07764160929045,(1[&b_u_N_median=0.0,length_range={3.146688671620268E-4,57.85793850420961},b_u_S_95%_HPD={0.0,2.0},height_range={182.99999999999994,183.0000000000001},N_range={0.0,3.0},N=0.8612376402621931,rate_95%_HPD={5.252591311736155E-6,7.28420152141828E-4},S_95%_HPD={0.0,1.0},rate_range={3.736316630371936E-6,0.009505180580851645},height=183.0,rate=2.568149647138518E-4,rate_median=1.7728075044364232E-4,S=0.8990112209754472,S_median=1.0,length=5.449738823888592,b_u_N_95%_HPD={0.0,3.0},height_95%_HPD={182.99999999999997,183.00000000000006},length_95%_HPD={0.005021645159501986,13.862986719538611},N_95%_HPD={0.0,1.0},b_u_S_range={0.0,7.0},b_u_N_range={0.0,9.0},height_median=183.00000000000003,b_u_S_median=0.0,b_u_S=0.5144983890678814,length_median=4.399652087159325,S_range={0.0,3.0},N_median=1.0,b_u_N=0.7135873791800911]:6.085288228568658,(10[&b_u_N_median=0.0,length_range={0.005214846186419209,43.395941504838476},b_u_S_95%_HPD={0.0,1.0},height_range={182.99999999999994,183.0000000000001},N_range={0.0,1.0},N=4.4439506721475393E-4,rate_95%_HPD={2.0502520851829797E-6,3.107506714869427E-4},S_95%_HPD={0.0,0.0},rate_range={2.0502520851829797E-6,0.0037005171036450044},height=183.0,rate=1.0741328150246246E-4,rate_median=7.469460114148735E-5,S=0.0011109876680368848,S_median=0.0,length=4.501718112631752,b_u_N_95%_HPD={0.0,1.0},height_95%_HPD={182.99999999999997,183.00000000000006},length_95%_HPD={0.051399588886539505,11.945119464136724},N_95%_HPD={0.0,0.0},b_u_S_range={0.0,6.0},b_u_N_range={0.0,5.0},height_median=183.00000000000003,b_u_S_median=0.0,b_u_S=0.19531163204088434,length_median=3.427541527588062,S_range={0.0,1.0},N_median=0.0,b_u_N=0.2698589045661593]:2.641591449479421,9[&b_u_N_median=0.0,length_range={0.005214846186419209,40.6822247595978},b_u_S_95%_HPD={0.0,2.0},height_range={182.99999999999994,183.0000000000001},N_range={1.0,3.0},N=1.0031107654705034,rate_95%_HPD={6.321934996375348E-6,5.432296871328687E-4},S_95%_HPD={0.0,0.0},rate_range={2.6086479346446627E-6,0.004416258815345313},height=183.0,rate=1.9256518829415144E-4,rate_median=1.3234696378352706E-4,S=0.002555271636484835,S_median=0.0,length=4.900166036431257,b_u_N_95%_HPD={0.0,2.0},height_95%_HPD={182.99999999999997,183.00000000000006},length_95%_HPD={0.050149055316666136,12.90008883423775},N_95%_HPD={1.0,1.0},b_u_S_range={0.0,6.0},b_u_N_range={0.0,6.0},height_median=183.00000000000003,b_u_S_median=0.0,b_u_S=0.3367403621819798,length_median=3.7697374638227643,S_range={0.0,1.0},N_median=1.0,b_u_N=0.46628152427508057]:2.641591449479421)[&b_u_N_median=0.0,length_range={3.878590000852E-4,55.74356285210402},b_u_S_95%_HPD={0.0,1.0},height_range={183.00521484618645,222.99597167072284},N_range={0.0,2.0},N=0.11909917713295799,rate_95%_HPD={3.303772603574592E-6,3.5718955948147715E-4},S_95%_HPD={0.0,0.0},rate_range={2.7960047572735258E-6,0.0025203585368136347},height=186.54133086413034,rate=1.2316257779790776E-4,rate_median=8.226284669042696E-5,S=0.027501082719792118,S_median=0.0,length=4.1348143035300575,b_u_N_95%_HPD={0.0,1.0},height_95%_HPD={183.05014905531667,192.77347132164982},length_95%_HPD={3.878590000852E-4,12.031886967061439},N_95%_HPD={0.0,1.0},b_u_S_range={0.0,5.0},b_u_N_range={0.0,6.0},height_median=185.64159144947945,b_u_S_median=0.0,posterior=0.5130541050994334,b_u_S=0.19034213945430922,length_median=2.9322001212111104,S_range={0.0,1.0},N_median=0.0,b_u_N=0.2685145084452144]:3.4436967790892368)[&b_u_N_median=1.0,length_range={0.22907383200274012,94.33489773249158},b_u_S_95%_HPD={0.0,3.0},height_range={183.40815443605135,240.85793850420967},N_range={0.0,4.0},N=2.003327171903882,rate_95%_HPD={1.657435025143977E-5,7.466619688061011E-4},S_95%_HPD={0.0,3.0},rate_range={5.7156771592993465E-6,0.007245461045621493},height=190.2285305773162,rate=2.8208689381334633E-4,rate_median=2.0740496387823472E-4,S=1.3478743068391867,S_median=1.0,length=10.430984483098081,b_u_N_95%_HPD={0.0,4.0},height_95%_HPD={183.6261895478074,199.41672261249434},length_95%_HPD={0.5462281632915165,25.15143818228239},N_95%_HPD={2.0,2.0},b_u_S_range={0.0,10.0},b_u_N_range={0.0,13.0},height_median=189.0852882285687,b_u_S_median=1.0,posterior=0.901566492611932,b_u_S=1.062230437461491,length_median=8.47916390045333,S_range={0.0,5.0},N_median=2.0,b_u_N=1.4538508934072705]:9.334511797367725)[&b_u_N_median=1.0,length_range={0.22843668918176263,96.50294232424889},b_u_S_95%_HPD={0.0,3.0},height_range={185.5189437183041,258.3738562977624},N_range={0.0,2.0},N=0.01151742009789807,rate_95%_HPD={8.754872189396093E-6,5.125420535388808E-4},S_95%_HPD={1.0,2.0},rate_range={7.562135781628952E-6,0.003079206286178189},height=200.15883002918346,rate=1.8054049992966372E-4,rate_median=1.264427385859885E-4,S=1.9510509645839331,S_median=2.0,length=11.64233600117278,b_u_N_95%_HPD={0.0,3.0},height_95%_HPD={186.7822076351798,217.14542732607052},length_95%_HPD={0.5461728268326169,29.50606333530513},N_95%_HPD={0.0,0.0},b_u_S_range={0.0,8.0},b_u_N_range={0.0,8.0},height_median=198.4198000259364,b_u_S_median=0.0,posterior=0.38584601710921007,b_u_S=0.7103368845378635,length_median=9.302127219044536,S_range={0.0,4.0},N_median=0.0,b_u_N=1.0034552260293694]:9.933002479266491,((17[&b_u_N_median=2.0,length_range={0.6568664623757314,172.79978862753694},b_u_S_95%_HPD={0.0,4.0},height_range={111.99999999999994,112.00000000000011},N_range={0.0,3.0},N=1.0236640373291856,rate_95%_HPD={1.6319657149725946E-5,4.944976877845607E-4},S_95%_HPD={2.0,3.0},rate_range={8.564833493641413E-6,0.0030744496373795154},height=112.0,rate=1.8543721998860168E-4,rate_median=1.3344120236215493E-4,S=2.9134540606599266,S_median=3.0,length=24.117343823875,b_u_N_95%_HPD={0.0,5.0},height_95%_HPD={111.99999999999997,112.00000000000006},length_95%_HPD={1.466886705233705,55.394547210186914},N_95%_HPD={1.0,1.0},b_u_S_range={0.0,14.0},b_u_N_range={0.0,12.0},height_median=112.00000000000003,b_u_S_median=1.0,b_u_S=1.5118320186645928,length_median=20.216934257492824,S_range={1.0,6.0},N_median=1.0,b_u_N=2.037773580713254]:19.91899449220682,32[&b_u_N_median=1.0,length_range={0.6568664623757314,144.48466628305624},b_u_S_95%_HPD={0.0,3.0},height_range={111.99999999999994,112.00000000000011},N_range={0.0,2.0},N=0.022441950894345072,rate_95%_HPD={5.992363987989034E-6,2.933909823921753E-4},S_95%_HPD={2.0,3.0},rate_range={5.104128816459659E-6,0.0023282638459429673},height=112.0,rate=1.1262603391359921E-4,rate_median=8.231582169237876E-5,S=2.109765581602044,S_median=2.0,length=23.867263556244676,b_u_N_95%_HPD={0.0,4.0},height_95%_HPD={111.99999999999997,112.00000000000006},length_95%_HPD={1.466886705233705,54.7479959223715},N_95%_HPD={0.0,0.0},b_u_S_range={0.0,9.0},b_u_N_range={0.0,10.0},height_median=112.00000000000003,b_u_S_median=1.0,b_u_S=0.9631152094211755,length_median=20.168527672018485,S_range={0.0,5.0},N_median=0.0,b_u_N=1.3247416953671813]:19.91899449220682)[&b_u_N_median=1.0,length_range={0.0070434443402120905,198.38965308392173},b_u_S_95%_HPD={0.0,3.0},height_range={112.65686646237576,256.48466628305624},N_range={0.0,3.0},N=0.9964768723718604,rate_95%_HPD={3.3906893071420837E-6,2.2928441049864268E-4},S_95%_HPD={0.0,1.0},rate_range={2.4814187991670287E-6,0.004174811611194432},height=135.53571558230027,rate=7.639051839111146E-5,rate_median=4.948389815999915E-5,S=0.07682691214910785,S_median=0.0,length=33.94186602712953,b_u_N_95%_HPD={0.0,3.0},height_95%_HPD={113.58051789609587,166.32991185145198},length_95%_HPD={0.0070434443402120905,89.00539084770749},N_95%_HPD={1.0,1.0},b_u_S_range={0.0,9.0},b_u_N_range={0.0,10.0},height_median=131.91899449220685,b_u_S_median=0.0,posterior=0.9775580491056549,b_u_S=0.7554267530401182,length_median=25.865507593897433,S_range={0.0,3.0},N_median=1.0,b_u_N=1.0462552562791225]:19.518162114658736,24[&b_u_N_median=2.0,length_range={2.6821891913658504,170.8628908123726},b_u_S_95%_HPD={0.0,5.0},height_range={111.99999999999994,112.00000000000011},N_range={1.0,4.0},N=1.4837240306632595,rate_95%_HPD={1.346048425318747E-5,2.787638242435816E-4},S_95%_HPD={2.0,4.0},rate_range={6.871749847416336E-6,0.0015703095648181354},height=112.0,rate=1.139548991397389E-4,rate_median=8.869272280704349E-5,S=2.452283079657816,S_median=2.0,length=36.710414810233225,b_u_N_95%_HPD={0.0,6.0},height_95%_HPD={111.99999999999997,112.00000000000006},length_95%_HPD={4.564226138963065,72.79138247136339},N_95%_HPD={1.0,2.0},b_u_S_range={0.0,11.0},b_u_N_range={0.0,11.0},height_median=112.00000000000003,b_u_S_median=1.0,b_u_S=1.6385957115876013,length_median=32.94263185323007,S_range={1.0,6.0},N_median=1.0,b_u_N=2.2435284968336853]:39.43715660686556)[&b_u_N_median=1.0,length_range={0.04938908892177096,144.0466044698431},b_u_S_95%_HPD={0.0,2.0},height_range={114.68218919136585,251.1037686126942},N_range={0.0,2.0},N=0.017241379310344827,rate_95%_HPD={1.1455371459046124E-6,8.071178622491758E-5},S_95%_HPD={0.0,1.0},rate_range={1.1455371459046124E-6,7.297415243817586E-4},height=153.8443232739958,rate=3.08105581967026E-5,rate_median=2.2298572444355924E-5,S=0.06411637931034483,S_median=0.0,length=54.09154872160404,b_u_N_95%_HPD={0.0,3.0},height_95%_HPD={117.52951835315885,189.27574412792674},length_95%_HPD={0.07608197027795427,92.9192836593763},N_95%_HPD={0.0,0.0},b_u_S_range={0.0,6.0},b_u_N_range={0.0,10.0},height_median=151.43715660686559,b_u_S_median=0.0,posterior=0.4123986223752916,b_u_S=0.6408943965517241,length_median=55.302149703373615,S_range={0.0,3.0},N_median=0.0,b_u_N=0.90625]:56.91564589833732)[&b_u_N_median=1.0,length_range={0.01048142469647928,94.29270726015915},b_u_S_95%_HPD={0.0,3.0},height_range={184.95408366753088,276.5181140112222},N_range={0.0,3.0},N=0.9443780698260985,rate_95%_HPD={4.882431228694038E-6,4.1505685208896977E-4},S_95%_HPD={0.0,3.0},rate_range={1.9278933257661015E-6,0.0032487867820484673},height=210.55609591708864,rate=1.5626619213122964E-4,rate_median=1.1168444624042224E-4,S=1.651798752157175,S_median=2.0,length=18.103257140836963,b_u_N_95%_HPD={0.0,4.0},height_95%_HPD={190.9264153475202,236.20922745739156},length_95%_HPD={0.7084739481417444,41.552739020408495},N_95%_HPD={0.0,1.0},b_u_S_range={0.0,11.0},b_u_N_range={0.0,15.0},height_median=208.3528025052029,b_u_S_median=1.0,posterior=0.8369070103321853,b_u_S=1.0200451347404753,length_median=15.665953685027006,S_range={0.0,6.0},N_median=1.0,b_u_N=1.362405416168857]:17.16904039269079)[&b_u_N_median=0.0,length_range={0.0019148505744794875,60.05639046341108},b_u_S_95%_HPD={0.0,2.0},height_range={195.9591281087846,301.19964084204827},N_range={0.0,3.0},N=0.7262063449746734,rate_95%_HPD={3.191539206691868E-6,3.871096265992617E-4},S_95%_HPD={0.0,1.0},rate_range={3.191539206691868E-6,0.0028263287911631423},height=227.39534584765215,rate=1.3933871160694625E-4,rate_median=9.688621450512402E-5,S=0.44014929352172755,S_median=0.0,length=10.247471029773397,b_u_N_95%_HPD={0.0,3.0},height_95%_HPD={203.0591733853089,255.39316475140657},length_95%_HPD={0.0019148505744794875,26.826765027663754},N_95%_HPD={0.0,1.0},b_u_S_range={0.0,10.0},b_u_N_range={0.0,8.0},height_median=225.5218428978937,b_u_S_median=0.0,posterior=0.4167314742806355,b_u_S=0.5427885897094108,length_median=8.107747620204321,S_range={0.0,3.0},N_median=1.0,b_u_N=0.7251399626766196]:14.588832184135697)[&height_95%_HPD={213.18780088848246,275.1195555361855},height_median=240.1106750820294,height=242.32918028576347,posterior=1.0,height_range={203.58360635975873,375.27238972758573},length=0.0];
