# Supplementary material for: phylotree.js - a JavaScript library for application development and interactive data visualization in phylogenetics
Source: BMC Bioinformatics. 2018 Jul 25;19:276. doi: 10.1186/s12859-018-2283-2 (PMC6060545; doi:10.1186/s12859-018-2283-2)
Supplement: Supplementary file 1 — Latest release of source code. A zip file of the source code from release 0.1.8. Accessed 4 May 2018. (ZIP 3513 kb) [file 12859_2018_2283_MOESM1_ESM.zip › phylotree.js-0.1.8/examples/siv/N02_CD14_MCC.json]

[["1", "021N02Oc_02"], ["2", "021N02Oc_03"], ["3", "021N02Oc_05"], ["4", "021N02Oc_07"], ["5", "021N02Oc_08"], ["6", "021N02Oc_09"], ["7", "021N02Oc_10"], ["8", "021N02Oc_11"], ["9", "021N02Oc_12"], ["10", "092N02Oc_02"], ["11", "092N02Oc_03"], ["12", "092N02Oc_04"], ["13", "092N02Oc_05"], ["14", "092N02Oc_06"], ["15", "092N02Oc_07"], ["16", "092N02Oc_08"], ["17", "092N02Oc_10"], ["18", "092N02Oc_11"], ["19", "092N02Oc_12"], ["20", "092N02Oc_13"], ["21", "092N02Oc_14"], ["22", "092N02Oc_15"], ["23", "092N02Oc_16"], ["24", "092N02Oc_18"], ["25", "092N02Oc_19"], ["26", "092N02Oc_20"], ["27", "182N02Oc_01"], ["28", "182N02Oc_02"], ["29", "182N02Oc_03"], ["30", "182N02Oc_04"], ["31", "182N02Oc_05"], ["32", "182N02Oc_07"], ["33", "182N02Oc_08"], ["34", "182N02Oc_09"], ["35", "182N02Oc_10"], ["36", "182N02Oc_11"], ["37", "182N02Oc_12"], ["38", "182N02Oc_13"], ["39", "182N02Oc_14"], ["40", "182N02Oc_15"], ["41", "182N02Oc_17"], ["42", "204N02Oc_01"], ["43", "204N02Oc_03"], ["44", "204N02Oc_04"], ["45", "204N02Oc_06"], ["46", "204N02Oc_09"], ["47", "204N02Oc_11"], ["48", "204N02Oc_12"], ["49", "204N02Oc_13"], ["50", "204N02Oc_14"], ["51", "204N02Oc_15"], ["52", "204N02Oc_17"], ["53", "204N02Oc_18"], ["54", "204N02Oc_19"], ["55", "204N02Oc_20"]]
