# Supplementary material for: phylotree.js - a JavaScript library for application development and interactive data visualization in phylogenetics
Source: BMC Bioinformatics. 2018 Jul 25;19:276. doi: 10.1186/s12859-018-2283-2 (PMC6060545; doi:10.1186/s12859-018-2283-2)
Supplement: Supplementary file 1 — Latest release of source code. A zip file of the source code from release 0.1.8. Accessed 4 May 2018. (ZIP 3513 kb) [file 12859_2018_2283_MOESM1_ESM.zip › phylotree.js-0.1.8/examples/siv/N02_CD14_MCC.new]

(((7[&b_u_N_median=1.0,length_range={0.09325023485232009,96.02838948430389},b_u_S_95%_HPD={0.0,2.0},height_range={182.99999999999997,183.0000000000001},N_range={0.0,2.0},N=0.01310965448283524,rate_95%_HPD={1.0837323315564782E-5,3.6232807937979937E-4},S_95%_HPD={1.0,2.0},rate_range={6.118189302288719E-6,0.0014093562685280844},height=183.0,rate=1.4538302796763747E-4,rate_median=1.1307028884586757E-4,S=1.782801910898789,S_median=2.0,length=11.288918279742882,b_u_N_95%_HPD={0.0,3.0},height_95%_HPD={183.0,183.00000000000006},length_95%_HPD={0.13722822830879977,28.532881077935457},N_95%_HPD={0.0,0.0},b_u_S_range={0.0,8.0},b_u_N_range={0.0,12.0},height_median=183.00000000000003,b_u_S_median=0.0,b_u_S=0.626597044772803,length_median=9.025936038739218,S_range={0.0,4.0},N_median=0.0,b_u_N=0.8749027885790468]:9.023109884421416,(((((22[&b_u_N_median=0.0,length_range={0.8801238996836105,52.52763118047679},b_u_S_95%_HPD={0.0,2.0},height_range={111.99999999999994,112.00000000000011},N_range={0.0,2.0},N=0.021664259526719253,rate_95%_HPD={5.523632721207785E-6,1.661255221096674E-4},S_95%_HPD={0.0,0.0},rate_range={1.8754573314951771E-6,6.567741518377344E-4},height=112.0,rate=7.016352181134222E-5,rate_median=5.7260332259730977E-5,S=0.0035551605377180315,S_median=0.0,length=11.518559046021252,b_u_N_95%_HPD={0.0,2.0},height_95%_HPD={112.0,112.00000000000006},length_95%_HPD={1.425542916286119,23.771202965537384},N_95%_HPD={0.0,0.0},b_u_S_range={0.0,5.0},b_u_N_range={0.0,8.0},height_median=112.00000000000003,b_u_S_median=0.0,b_u_S=0.35951560937673593,length_median=10.279316908350879,S_range={0.0,2.0},N_median=0.0,b_u_N=0.5103877346961448]:10.214107721135633,25[&b_u_N_median=2.0,length_range={0.8801238996836105,52.52763118047679},b_u_S_95%_HPD={0.0,4.0},height_range={111.99999999999994,112.00000000000011},N_range={2.0,6.0},N=3.0316631485390513,rate_95%_HPD={4.458968083403311E-5,7.262437185085846E-4},S_95%_HPD={2.0,2.0},rate_range={3.213333341025812E-5,0.003661676023145157},height=112.0,rate=3.019155526365714E-4,rate_median=2.3887327211027915E-4,S=2.012220864348406,S_median=2.0,length=11.588848509733337,b_u_N_95%_HPD={0.0,5.0},height_95%_HPD={112.0,112.00000000000006},length_95%_HPD={1.5583638608243575,24.27730803528911},N_95%_HPD={3.0,3.0},b_u_S_range={0.0,10.0},b_u_N_range={0.0,12.0},height_median=112.00000000000003,b_u_S_median=1.0,b_u_S=1.3957338073547383,length_median=10.296063512381323,S_range={1.0,4.0},N_median=3.0,b_u_N=1.9093434062881902]:10.214107721135633)[&b_u_N_median=0.0,length_range={0.03996750704956753,54.52046199492091},b_u_S_95%_HPD={0.0,2.0},height_range={112.88012389968361,164.5276311804768},N_range={0.0,3.0},N=1.0021461651417598,rate_95%_HPD={8.92447957336257E-6,3.00224512874741E-4},S_95%_HPD={0.0,0.0},rate_range={5.070443066852305E-6,0.0012918984958847945},height=123.45867877749494,rate=1.1926038130973354E-4,rate_median=9.365839455706697E-5,S=0.010504913588614028,S_median=0.0,length=9.15220202354701,b_u_N_95%_HPD={0.0,2.0},height_95%_HPD={113.52365695276478,135.65784310423444},length_95%_HPD={0.18948973694838855,21.897403172565987},N_95%_HPD={1.0,1.0},b_u_S_range={0.0,5.0},b_u_N_range={0.0,7.0},height_median=122.21410772113566,b_u_S_median=0.0,posterior=0.9835573825130541,b_u_S=0.44380436010391955,length_median=7.628437437134139,S_range={0.0,2.0},N_median=1.0,b_u_N=0.6061222184570202]:7.05916308418719,21[&b_u_N_median=1.0,length_range={1.0996818199526643,62.66768270208286},b_u_S_95%_HPD={0.0,3.0},height_range={111.99999999999997,112.00000000000011},N_range={0.0,2.0},N=0.014220642150872126,rate_95%_HPD={1.585468634088973E-5,2.2105630209484214E-4},S_95%_HPD={1.0,2.0},rate_range={7.027322048524746E-6,0.0014554956486462435},height=112.0,rate=9.892455708477766E-5,rate_median=8.40083154534513E-5,S=1.8355738251305411,S_median=2.0,length=19.02369095457719,b_u_N_95%_HPD={0.0,4.0},height_95%_HPD={112.0,112.00000000000006},length_95%_HPD={5.503396351868503,34.89768810890425},N_95%_HPD={0.0,0.0},b_u_S_range={0.0,7.0},b_u_N_range={0.0,14.0},height_median=112.00000000000003,b_u_S_median=1.0,b_u_S=0.8610154427285858,length_median=17.98911251411431,S_range={0.0,4.0},N_median=0.0,b_u_N=1.1887568047994668]:17.273270805322824)[&b_u_N_median=0.0,length_range={0.005360523979675236,47.444694841954544},b_u_S_95%_HPD={0.0,2.0},height_range={114.22344209397056,167.0716791218205},N_range={0.0,2.0},N=0.6865699063016719,rate_95%_HPD={8.601433324378632E-6,2.7573938248102146E-4},S_95%_HPD={0.0,1.0},rate_range={3.824090050796872E-6,0.0018757536244753993},height=130.32211749622962,rate=1.1012181661309892E-4,rate_median=8.552769306966414E-5,S=0.09994488333639537,S_median=0.0,length=8.880353325951607,b_u_N_95%_HPD={0.0,2.0},height_95%_HPD={117.23102731232748,145.26164837823757},length_95%_HPD={0.005360523979675236,22.19459992954367},N_95%_HPD={0.0,1.0},b_u_S_range={0.0,6.0},b_u_N_range={0.0,8.0},height_median=129.27327080532285,b_u_S_median=0.0,posterior=0.6047105877124764,b_u_S=0.4190703656072019,length_median=7.245426099086103,S_range={0.0,3.0},N_median=1.0,b_u_N=0.5616388021311777]:7.948365707387012,(45[&b_u_N_median=5.0,length_range={112.07336323111748,168.13040465045037},b_u_S_95%_HPD={0.0,8.0},height_range={0.0,1.4210854715202004E-13},N_range={4.0,9.0},N=5.481168759026775,rate_95%_HPD={2.8197064752301934E-5,1.0133298285933718E-4},S_95%_HPD={2.0,4.0},rate_range={1.3737532577225016E-5,1.5219218310834969E-4},height=2.4714667227171666E-14,rate=6.192894993328765E-5,rate_median=5.982998307671246E-5,S=3.363292967448061,S_median=3.0,length=120.94799811668273,b_u_N_95%_HPD={0.0,10.0},height_95%_HPD={0.0,5.6843418860808015E-14},length_95%_HPD={112.21141658614876,132.47955397795053},N_95%_HPD={5.0,6.0},b_u_S_range={0.0,16.0},b_u_N_range={0.0,19.0},height_median=2.8421709430404007E-14,b_u_S_median=4.0,b_u_S=3.789912231974225,length_median=119.63400897874774,S_range={2.0,8.0},N_median=5.0,b_u_N=5.301633151872014]:119.63400897874772,24[&b_u_N_median=1.0,length_range={0.073363231117483,56.13040465045037},b_u_S_95%_HPD={0.0,3.0},height_range={111.99999999999997,112.00000000000014},N_range={0.0,3.0},N=0.593822908565715,rate_95%_HPD={1.7741304072616795E-5,4.867407128250277E-4},S_95%_HPD={1.0,2.0},rate_range={6.613548137243735E-6,0.003317338919424615},height=112.0,rate=1.9069135099753604E-4,rate_median=1.4471456448032985E-4,S=1.7315853794022886,S_median=2.0,length=8.947998116682708,b_u_N_95%_HPD={0.0,3.0},height_95%_HPD={112.0,112.00000000000006},length_95%_HPD={0.2114165861487578,20.47955397795053},N_95%_HPD={0.0,1.0},b_u_S_range={0.0,10.0},b_u_N_range={0.0,9.0},height_median=112.00000000000003,b_u_S_median=0.0,b_u_S=0.6854793911787579,length_median=7.634008978747744,S_range={0.0,4.0},N_median=1.0,b_u_N=0.9360071103210754]:7.6340089787477154)[&b_u_N_median=1.0,length_range={0.5115399571573107,95.58420930469916},b_u_S_95%_HPD={0.0,4.0},height_range={112.07336323111754,168.13040465045037},N_range={2.0,6.0},N=3.982890789912232,rate_95%_HPD={3.355303236827252E-5,4.8150341460315583E-4},S_95%_HPD={0.0,1.0},rate_range={1.225694802942786E-5,0.00289759269820474},height=120.94799811668275,rate=2.0441500946034714E-4,rate_median=1.6491586605100133E-4,S=0.14031774247305856,S_median=0.0,length=15.310330582067667,b_u_N_95%_HPD={0.0,5.0},height_95%_HPD={112.21141658614874,132.47955397795056},length_95%_HPD={1.8458332226244778,31.694373029880225},N_95%_HPD={3.0,4.0},b_u_S_range={0.0,10.0},b_u_N_range={0.0,12.0},height_median=119.63400897874774,b_u_S_median=1.0,posterior=1.0,b_u_S=1.2763026330407732,length_median=13.754522514744451,S_range={0.0,3.0},N_median=4.0,b_u_N=1.7669147872458615]:17.58762753396212)[&b_u_N_median=0.0,length_range={0.03457529796659742,50.45391742953041},b_u_S_95%_HPD={0.0,2.0},height_range={116.53880051203801,181.5461899123076},N_range={0.0,3.0},N=0.6289689618266143,rate_95%_HPD={1.6278876797861562E-5,3.503514402631396E-4},S_95%_HPD={1.0,1.0},rate_range={6.4428913447594384E-6,0.0031219695677980846},height=138.19444774388472,rate=1.396106041498172E-4,rate_median=1.098419021127503E-4,S=1.0103460577952195,S_median=1.0,length=10.004135671221698,b_u_N_95%_HPD={0.0,3.0},height_95%_HPD={122.96358376572421,156.09044099456253},length_95%_HPD={0.10551308485781874,23.62850142165803},N_95%_HPD={0.0,1.0},b_u_S_range={0.0,8.0},b_u_N_range={0.0,9.0},height_median=137.22163651270986,b_u_S_median=0.0,posterior=0.9342295300522164,b_u_S=0.5504816268283982,length_median=8.46263291629893,S_range={0.0,4.0},N_median=1.0,b_u_N=0.7820192650731359]:10.068437789010119,12[&b_u_N_median=1.0,length_range={5.616061095822275,77.48397046965886},b_u_S_95%_HPD={0.0,3.0},height_range={111.99999999999997,112.00000000000011},N_range={0.0,3.0},N=0.013442950783246307,rate_95%_HPD={1.2194412567649788E-5,1.3925834628099063E-4},S_95%_HPD={2.0,2.0},rate_range={4.987814864758345E-6,4.6649198186891476E-4},height=112.0,rate=6.740643863247718E-5,rate_median=5.988022192313457E-5,S=2.0427730252194203,S_median=2.0,length=35.63822312219008,b_u_N_95%_HPD={0.0,4.0},height_95%_HPD={112.0,112.00000000000006},length_95%_HPD={15.693997492806417,56.47002441240164},N_95%_HPD={0.0,0.0},b_u_S_range={0.0,9.0},b_u_N_range={0.0,12.0},height_median=112.00000000000003,b_u_S_median=1.0,b_u_S=1.1432063104099544,length_median=34.81171686796938,S_range={1.0,5.0},N_median=0.0,b_u_N=1.5487168092434174]:35.290074301719955)[&b_u_N_median=1.0,length_range={0.19826202755277222,56.39640496851243},b_u_S_95%_HPD={0.0,3.0},height_range={117.6160610958223,189.48397046965889},N_range={0.0,2.0},N=0.007231404958677686,rate_95%_HPD={1.3958649264072641E-5,3.1231492378095115E-4},S_95%_HPD={1.0,2.0},rate_range={5.1711679597343895E-6,0.0018395162210985917},height=148.1333747838724,rate=1.2784750005117974E-4,rate_median=1.0228345190505417E-4,S=1.9648760330578512,S_median=2.0,length=14.447181150047937,b_u_N_95%_HPD={0.0,3.0},height_95%_HPD={128.775828927873,168.46605128195404},length_95%_HPD={1.1438077866398544,32.07946156263546},N_95%_HPD={0.0,0.0},b_u_S_range={0.0,9.0},b_u_N_range={0.0,9.0},height_median=147.29007430171998,b_u_S_median=0.0,posterior=0.967892456393734,b_u_S=0.7465564738292011,length_median=12.70458380128575,S_range={0.0,5.0},N_median=0.0,b_u_N=1.0292699724517906]:21.0821665525348,((19[&b_u_N_median=2.0,length_range={0.518985999958332,65.125043792752},b_u_S_95%_HPD={0.0,4.0},height_range={111.99999999999994,112.00000000000011},N_range={4.0,7.0},N=5.018553494056216,rate_95%_HPD={4.278377378195118E-5,6.17656247067966E-4},S_95%_HPD={0.0,0.0},rate_range={1.980815056606591E-5,0.007331304988997073},height=112.0,rate=2.527392365117245E-4,rate_median=2.0061135217138372E-4,S=0.013554049550049994,S_median=0.0,length=15.144606843353767,b_u_N_95%_HPD={0.0,5.0},height_95%_HPD={112.0,112.00000000000006},length_95%_HPD={1.7960816294106223,33.421432202194325},N_95%_HPD={5.0,5.0},b_u_S_range={0.0,12.0},b_u_N_range={0.0,11.0},height_median=112.00000000000003,b_u_S_median=1.0,b_u_S=1.4509498944561716,length_median=13.244603233017585,S_range={0.0,2.0},N_median=5.0,b_u_N=2.0426619264526162]:13.244603233017614,16[&b_u_N_median=0.0,length_range={0.518985999958332,65.125043792752},b_u_S_95%_HPD={0.0,2.0},height_range={111.99999999999994,112.00000000000011},N_range={0.0,1.0},N=0.007221419842239751,rate_95%_HPD={5.825540077521145E-6,1.5055331532325117E-4},S_95%_HPD={0.0,0.0},rate_range={1.572959160486184E-6,5.787871178023999E-4},height=112.0,rate=6.372205307820673E-5,rate_median=5.191157908498782E-5,S=0.002777469170092212,S_median=0.0,length=15.144606843353767,b_u_N_95%_HPD={0.0,2.0},height_95%_HPD={112.0,112.00000000000006},length_95%_HPD={1.7960816294106223,33.421432202194325},N_95%_HPD={0.0,0.0},b_u_S_range={0.0,5.0},b_u_N_range={0.0,7.0},height_median=112.00000000000003,b_u_S_median=0.0,b_u_S=0.42261970892123096,length_median=13.244603233017585,S_range={0.0,2.0},N_median=0.0,b_u_N=0.5839351183201866]:13.244603233017614)[&b_u_N_median=2.0,length_range={0.7312557374645223,96.53269752002532},b_u_S_95%_HPD={0.0,4.0},height_range={112.51898599995836,177.125043792752},N_range={3.0,7.0},N=3.986779246750361,rate_95%_HPD={1.9424695644102654E-5,3.0421520347831686E-4},S_95%_HPD={0.0,0.0},rate_range={1.2673921221953513E-5,0.0012277069161491735},height=127.14460684335364,rate=1.314140304220214E-4,rate_median=1.0686527027121203E-4,S=0.01610932118653483,S_median=0.0,length=27.42506410793046,b_u_N_95%_HPD={0.0,5.0},height_95%_HPD={113.79608162941062,145.42143220219435},length_95%_HPD={5.39365127624805,53.873592629126776},N_95%_HPD={4.0,4.0},b_u_S_range={0.0,10.0},b_u_N_range={0.0,14.0},height_median=125.24460323301764,b_u_S_median=1.0,posterior=1.0,b_u_S=1.486501499833352,length_median=26.016686020365356,S_range={0.0,2.0},N_median=4.0,b_u_N=2.048216864792801]:27.996634408925644,((15[&b_u_N_median=1.0,length_range={0.6041814693273011,73.48857012504885},b_u_S_95%_HPD={0.0,3.0},height_range={111.99999999999994,112.00000000000011},N_range={0.0,3.0},N=0.9927785801577602,rate_95%_HPD={1.1858746253890992E-5,2.751055304118974E-4},S_95%_HPD={1.0,1.0},rate_range={7.370590509848617E-6,0.002224380507531582},height=112.0,rate=1.1557641287466442E-4,rate_median=9.239520388776996E-5,S=1.0397733585157205,S_median=1.0,length=17.86510991966037,b_u_N_95%_HPD={0.0,4.0},height_95%_HPD={112.0,112.00000000000006},length_95%_HPD={1.738079995606114,39.9051713324649},N_95%_HPD={1.0,1.0},b_u_S_range={0.0,8.0},b_u_N_range={0.0,10.0},height_median=112.00000000000003,b_u_S_median=1.0,b_u_S=0.8296855904899456,length_median=15.494057008635579,S_range={0.0,3.0},N_median=1.0,b_u_N=1.153760693256305]:15.210769182834241,14[&b_u_N_median=1.0,length_range={0.6041814693273011,71.09115828219802},b_u_S_95%_HPD={0.0,3.0},height_range={111.99999999999994,112.00000000000011},N_range={0.0,3.0},N=1.0083324075102766,rate_95%_HPD={1.1175023674615474E-5,2.766638271325208E-4},S_95%_HPD={1.0,2.0},rate_range={7.0750056957144605E-6,0.0014905106930010908},height=112.0,rate=1.1599814983672304E-4,rate_median=9.237344067426446E-5,S=1.0543272969670037,S_median=1.0,length=18.06592077799386,b_u_N_95%_HPD={0.0,4.0},height_95%_HPD={112.0,112.00000000000006},length_95%_HPD={1.314868337518888,40.48313059644178},N_95%_HPD={1.0,1.0},b_u_S_range={0.0,8.0},b_u_N_range={0.0,10.0},height_median=112.00000000000003,b_u_S_median=1.0,b_u_S=0.8393511832018664,length_median=15.582774127182134,S_range={0.0,3.0},N_median=1.0,b_u_N=1.1513165203866238]:15.210769182834241)[&b_u_N_median=1.0,length_range={0.06642815283288428,73.4709787664333},b_u_S_95%_HPD={0.0,2.0},height_range={112.6041814693273,180.1569519279759},N_range={0.0,2.0},N=0.006852497096399536,rate_95%_HPD={6.337350576373307E-6,2.0889835310882826E-4},S_95%_HPD={1.0,1.0},rate_range={4.336810223007231E-6,0.0015897299524744123},height=129.4920819384757,rate=8.593390776228246E-5,rate_median=6.75506922425486E-5,S=1.0012775842044135,S_median=1.0,length=19.441259348413777,b_u_N_95%_HPD={0.0,3.0},height_95%_HPD={113.63108415773036,150.75699377562339},length_95%_HPD={0.21299643562315396,45.1990495643079},N_95%_HPD={0.0,0.0},b_u_S_range={0.0,7.0},b_u_N_range={0.0,11.0},height_median=127.21076918283427,b_u_S_median=0.0,posterior=0.9565603821797578,b_u_S=0.6479674796747967,length_median=16.690968924773713,S_range={0.0,3.0},N_median=0.0,b_u_N=0.8786295005807201]:11.855727059368746,26[&b_u_N_median=1.0,length_range={2.0721796817236395,89.07898908471293},b_u_S_95%_HPD={0.0,3.0},height_range={111.99999999999997,112.00000000000011},N_range={0.0,2.0},N=0.007221419842239751,rate_95%_HPD={7.757891210291116E-6,1.2571529047624257E-4},S_95%_HPD={1.0,1.0},rate_range={3.5837002987763977E-6,5.23018310865396E-4},height=112.0,rate=5.5864919233734743E-5,rate_median=4.7347423315410976E-5,S=1.0094433951783135,S_median=1.0,length=35.2986143586723,b_u_N_95%_HPD={0.0,4.0},height_95%_HPD={112.0,112.00000000000006},length_95%_HPD={9.062423049600568,63.5997138141214},N_95%_HPD={0.0,0.0},b_u_S_range={0.0,10.0},b_u_N_range={0.0,12.0},height_median=112.00000000000003,b_u_S_median=1.0,b_u_S=0.8770136651483168,length_median=34.4267393729682,S_range={0.0,3.0},N_median=0.0,b_u_N=1.223975113876236]:27.066496242202987)[&b_u_N_median=0.0,length_range={4.0836027258706054E-4,70.47208916034012},b_u_S_95%_HPD={0.0,2.0},height_range={114.08210787414058,188.95870092460697},N_range={0.0,2.0},N=0.004343382728666326,rate_95%_HPD={6.294357170712024E-6,1.664872425672013E-4},S_95%_HPD={0.0,0.0},rate_range={2.0367051589585946E-6,0.0010242098143289097},height=140.75055949957772,rate=6.612099243674271E-5,rate_median=5.151272025899317E-5,S=0.013030148185998978,S_median=0.0,length=17.188612178181767,b_u_N_95%_HPD={0.0,2.0},height_95%_HPD={119.37305762050237,166.21794718269402},length_95%_HPD={4.0836027258706054E-4,41.926305761583194},N_95%_HPD={0.0,0.0},b_u_S_range={0.0,7.0},b_u_N_range={0.0,7.0},height_median=139.06649624220302,b_u_S_median=0.0,posterior=0.4348405732696367,b_u_S=0.4264179867143587,length_median=14.561896890590475,S_range={0.0,2.0},N_median=0.0,b_u_N=0.6098620337250894]:14.17474139974027)[&b_u_N_median=0.0,length_range={0.003622852706911317,69.95873674583629},b_u_S_95%_HPD={0.0,2.0},height_range={121.0813551197576,201.00158858972554},N_range={0.0,1.0},N=0.00429618397776093,rate_95%_HPD={6.28490559220583E-6,1.7800567839053224E-4},S_95%_HPD={0.0,1.0},rate_range={3.359721182337961E-6,8.970028463214178E-4},height=153.40280347129274,rate=7.063333616416607E-5,rate_median=5.448226335594791E-5,S=0.07707859489512257,S_median=0.0,length=14.78710014280938,b_u_N_95%_HPD={0.0,2.0},height_95%_HPD={130.78085789451015,177.3978600041166},length_95%_HPD={0.003622852706911317,37.649747320335564},N_95%_HPD={0.0,0.0},b_u_S_range={0.0,6.0},b_u_N_range={0.0,6.0},height_median=153.2412376419433,b_u_S_median=0.0,posterior=0.4396178202421953,b_u_S=0.4205205964114228,length_median=12.002719516981614,S_range={0.0,3.0},N_median=0.0,b_u_N=0.5663381349507203]:15.131003212311498)[&b_u_N_median=1.0,length_range={0.8163463059415506,114.7776005529754},b_u_S_95%_HPD={0.0,3.0},height_range={130.6317811597435,226.02667313674596},N_range={0.0,3.0},N=1.0064523306263211,rate_95%_HPD={8.44611524382573E-6,1.6136873365635713E-4},S_95%_HPD={0.0,1.0},rate_range={4.110547932959419E-6,0.001336032691824433},height=167.93445686775635,rate=7.137227704846118E-5,rate_median=5.936089982758126E-5,S=0.2653242852375125,S_median=0.0,length=26.35800994592567,b_u_N_95%_HPD={0.0,4.0},height_95%_HPD={145.66186824644655,188.29694772338135},length_95%_HPD={3.503980633203952,50.93850394707968},N_95%_HPD={1.0,1.0},b_u_S_range={0.0,7.0},b_u_N_range={0.0,11.0},height_median=168.37224085425478,b_u_S_median=1.0,posterior=0.9986668147983557,b_u_S=0.8181110245856046,length_median=25.089923665080477,S_range={0.0,3.0},N_median=1.0,b_u_N=1.1120258093225053]:23.65086903016666)[&b_u_N_median=2.0,length_range={0.413685350744629,123.60518147075129},b_u_S_95%_HPD={0.0,5.0},height_range={183.09325023485232,279.0283894843039},N_range={0.0,5.0},N=2.9059857587894973,rate_95%_HPD={1.690014373130567E-5,3.780290067779351E-4},S_95%_HPD={2.0,4.0},rate_range={8.577455240473764E-6,0.0018712984907134401},height=194.24812933686158,rate=1.645604793786647E-4,rate_median=1.3381182854566622E-4,S=2.6820204717400977,S_median=3.0,length=29.599731491579373,b_u_N_95%_HPD={0.0,6.0},height_95%_HPD={183.1669329580388,211.33262818680788},length_95%_HPD={5.1640566329712385,58.38342114694393},N_95%_HPD={2.0,3.0},b_u_S_range={0.0,14.0},b_u_N_range={0.0,15.0},height_median=192.02310988442144,b_u_S_median=2.0,posterior=0.998555716031552,b_u_S=1.981530930129061,length_median=27.33176134901852,S_range={0.0,6.0},N_median=3.0,b_u_N=2.6941477525589677]:23.159287423979663,5[&b_u_N_median=2.0,length_range={3.899666481748028,131.59997254035693},b_u_S_95%_HPD={0.0,4.0},height_range={182.99999999999997,183.0000000000001},N_range={0.0,4.0},N=0.9993334073991779,rate_95%_HPD={1.765665147221554E-5,1.9876471115687285E-4},S_95%_HPD={2.0,4.0},rate_range={3.4516834005685957E-6,0.00165343354739956},height=183.0,rate=9.599417639001746E-5,rate_median=8.411371562690448E-5,S=2.9657815798244638,S_median=3.0,length=38.73601664873493,b_u_N_95%_HPD={0.0,6.0},height_95%_HPD={183.0,183.00000000000006},length_95%_HPD={11.123584283145703,68.73664210165768},N_95%_HPD={1.0,1.0},b_u_S_range={0.0,12.0},b_u_N_range={0.0,13.0},height_median=183.00000000000003,b_u_S_median=1.0,b_u_S=1.6684812798577935,length_median=36.72128641866263,S_range={0.0,6.0},N_median=1.0,b_u_N=2.30029996667037]:32.18239730840108)[&b_u_N_median=0.0,length_range={0.00531124869399946,82.42211334321519},b_u_S_95%_HPD={0.0,2.0},height_range={187.8453643615851,303.3054588182768},N_range={0.0,2.0},N=0.04099165439371625,rate_95%_HPD={7.894190206310057E-6,2.61482722662209E-4},S_95%_HPD={0.0,2.0},rate_range={5.819259573258984E-6,0.0011471235561988386},height=217.0356077003551,rate=1.0229477024935763E-4,rate_median=7.977652224465958E-5,S=1.0154639175257731,S_median=1.0,length=13.27320245283656,b_u_N_95%_HPD={0.0,3.0},height_95%_HPD={192.65370177687836,244.06589561920296},length_95%_HPD={0.00531124869399946,33.92983816246516},N_95%_HPD={0.0,0.0},b_u_S_range={0.0,9.0},b_u_N_range={0.0,9.0},height_median=215.1823973084011,b_u_S_median=0.0,posterior=0.45261637595822685,b_u_S=0.5586647029945999,length_median=10.74280270611139,S_range={0.0,5.0},N_median=0.0,b_u_N=0.7682866961217477]:22.670420655342213,((13[&b_u_N_median=3.0,length_range={4.24118187152952,229.85189775968632},b_u_S_95%_HPD={0.0,5.0},height_range={111.99999999999997,112.00000000000011},N_range={0.0,6.0},N=2.6250416620375514,rate_95%_HPD={9.53756902656505E-6,1.6029438465836168E-4},S_95%_HPD={1.0,3.0},rate_range={5.1682135079329965E-6,6.129360229785794E-4},height=112.0,rate=6.559691869553696E-5,rate_median=5.063913426533434E-5,S=1.7825797133651817,S_median=2.0,length=82.91583812933145,b_u_N_95%_HPD={0.0,7.0},height_95%_HPD={112.0,112.00000000000006},length_95%_HPD={16.973462556172308,141.08765419180958},N_95%_HPD={1.0,3.0},b_u_S_range={0.0,11.0},b_u_N_range={0.0,15.0},height_median=112.00000000000003,b_u_S_median=2.0,b_u_S=2.115542717475836,length_median=93.45941641045147,S_range={0.0,5.0},N_median=3.0,b_u_N=2.930785468281302]:105.63480068732335,(2[&b_u_N_median=3.0,length_range={0.7596342777503367,151.6333824943863},b_u_S_95%_HPD={0.0,6.0},height_range={182.99999999999997,183.0000000000001},N_range={0.0,9.0},N=4.037995778246861,rate_95%_HPD={2.7467380853039738E-5,4.945186396548045E-4},S_95%_HPD={1.0,3.0},rate_range={7.957243844573723E-6,0.00305971275218401},height=183.0,rate=2.056671363851546E-4,rate_median=1.6578796806143863E-4,S=2.69970003332963,S_median=3.0,length=28.53729993267348,b_u_N_95%_HPD={0.0,8.0},height_95%_HPD={183.0,183.00000000000006},length_95%_HPD={2.5775001053992526,62.1747272760291},N_95%_HPD={2.0,6.0},b_u_S_range={0.0,14.0},b_u_N_range={0.0,16.0},height_median=183.00000000000003,b_u_S_median=2.0,b_u_S=2.2783024108432395,length_median=25.574190196924945,S_range={0.0,6.0},N_median=3.0,b_u_N=3.144428396844795]:16.806308241995538,23[&b_u_N_median=4.0,length_range={4.24118187152952,194.10794708089912},b_u_S_95%_HPD={0.0,6.0},height_range={111.99999999999997,112.00000000000011},N_range={1.0,6.0},N=3.2001999777802466,rate_95%_HPD={1.855000096179795E-5,2.139989513456541E-4},S_95%_HPD={3.0,5.0},rate_range={1.0879657389708623E-5,0.0012834158065695134},height=112.0,rate=9.464833166094322E-5,rate_median=7.809838010568816E-5,S=3.807021442061993,S_median=4.0,length=71.33274300483802,b_u_N_95%_HPD={0.0,8.0},height_95%_HPD={112.0,112.00000000000006},length_95%_HPD={15.389999307840839,114.12248204138251},N_95%_HPD={2.0,4.0},b_u_S_range={0.0,16.0},b_u_N_range={0.0,18.0},height_median=112.00000000000003,b_u_S_median=3.0,b_u_S=2.831685368292412,length_median=78.86854797345342,S_range={2.0,8.0},N_median=3.0,b_u_N=3.93011887568048]:87.80630824199554)[&b_u_N_median=2.0,length_range={1.0852689816776717,125.33733695577149},b_u_S_95%_HPD={0.0,4.0},height_range={183.75963427775037,268.68444306767583},N_range={0.0,4.0},N=1.9920886075949367,rate_95%_HPD={1.6381153123704903E-5,4.059321516633531E-4},S_95%_HPD={0.0,2.0},rate_range={9.464515617853084E-6,0.0014776293299249878},height=202.71481942031664,rate=1.6688356619489145E-4,rate_median=1.3259681142255883E-4,S=1.9553006329113924,S_median=2.0,length=21.29567603431784,b_u_N_95%_HPD={0.0,5.0},height_95%_HPD={184.92557865976678,228.46575965144314},length_95%_HPD={2.6548374685336,48.02931992003502},N_95%_HPD={1.0,3.0},b_u_S_range={0.0,12.0},b_u_N_range={0.0,11.0},height_median=199.80630824199557,b_u_S_median=1.0,posterior=0.561715364959449,b_u_S=1.3427610759493671,length_median=18.440649545425657,S_range={0.0,5.0},N_median=2.0,b_u_N=1.8647151898734178]:17.82849244532781)[&b_u_N_median=1.0,length_range={0.02863852704808778,85.31167964574433},b_u_S_95%_HPD={0.0,3.0},height_range={187.38241359682732,301.7720732392261},N_range={0.0,5.0},N=1.4877871825876663,rate_95%_HPD={9.434885148680055E-6,2.9876748668054793E-4},S_95%_HPD={0.0,1.0},rate_range={5.964291008665801E-6,0.0021031684806546644},height=219.63013305158645,rate=1.1710637783124353E-4,rate_median=8.930569893198972E-5,S=0.1528415961305925,S_median=0.0,length=14.911068716553169,b_u_N_95%_HPD={0.0,3.0},height_95%_HPD={194.67354610738673,249.294884852605},length_95%_HPD={0.06252265453616701,35.70208521720974},N_95%_HPD={0.0,3.0},b_u_S_range={0.0,7.0},b_u_N_range={0.0,8.0},height_median=217.63480068732338,b_u_S_median=0.0,posterior=0.45939340073325186,b_u_S=0.6952841596130592,length_median=12.375032137570486,S_range={0.0,2.0},N_median=1.0,b_u_N=0.9477629987908102]:9.501063604370046,((((10[&b_u_N_median=0.0,length_range={1.652960671094661E-4,72.62111720225184},b_u_S_95%_HPD={0.0,1.0},height_range={111.99999999999994,112.00000000000011},N_range={0.0,1.0},N=0.002333074102877458,rate_95%_HPD={5.503305169003017E-6,2.3790487569173296E-4},S_95%_HPD={0.0,0.0},rate_range={3.2762195158466618E-6,0.0012436480473711911},height=112.0,rate=9.12264155994299E-5,rate_median=6.827194556241745E-5,S=0.0013331852016442618,S_median=0.0,length=7.726561327138455,b_u_N_95%_HPD={0.0,2.0},height_95%_HPD={112.0,112.00000000000006},length_95%_HPD={1.652960671094661E-4,29.848748989545413},N_95%_HPD={0.0,0.0},b_u_S_range={0.0,5.0},b_u_N_range={0.0,7.0},height_median=112.00000000000003,b_u_S_median=0.0,b_u_S=0.22108654593934007,length_median=3.820461243386603,S_range={0.0,2.0},N_median=0.0,b_u_N=0.3157426952560827]:3.820461243386603,30[&b_u_N_median=2.0,length_range={90.00016529606711,162.62111720225184},b_u_S_95%_HPD={0.0,4.0},height_range={21.999999999999943,22.000000000000114},N_range={0.0,3.0},N=1.0089990001110987,rate_95%_HPD={7.0164364920338696E-6,5.292428693413512E-5},S_95%_HPD={0.0,0.0},rate_range={2.336697680914524E-6,1.2497671576577093E-4},height=22.0,rate=2.7159895739151684E-5,rate_median=2.4872989880768678E-5,S=0.014109543384068437,S_median=0.0,length=97.7265613271383,b_u_N_95%_HPD={0.0,5.0},height_95%_HPD={22.0,22.000000000000057},length_95%_HPD={90.00016529606711,119.84874898954541},N_95%_HPD={1.0,1.0},b_u_S_range={0.0,10.0},b_u_N_range={0.0,13.0},height_median=22.00000000000003,b_u_S_median=1.0,b_u_S=1.3578491278746805,length_median=93.8204612433866,S_range={0.0,2.0},N_median=1.0,b_u_N=1.8415731585379402]:93.8204612433866)[&b_u_N_median=2.0,length_range={2.86902873801904,102.47036419011486},b_u_S_95%_HPD={0.0,4.0},height_range={112.00016529606714,184.62111720225187},N_range={1.0,4.0},N=2.0153316298189092,rate_95%_HPD={1.0551128247930912E-5,8.295824954425917E-5},S_95%_HPD={0.0,0.0},rate_range={4.4124132956966185E-6,3.0343885734502896E-4},height=119.7265613271383,rate=4.3128969283697865E-5,rate_median=3.921265890314029E-5,S=0.015109432285301634,S_median=0.0,length=66.44378559059281,b_u_N_95%_HPD={0.0,5.0},height_95%_HPD={112.00016529606714,141.84874898954544},length_95%_HPD={40.340482214523206,83.1911651312321},N_95%_HPD={2.0,2.0},b_u_S_range={0.0,9.0},b_u_N_range={0.0,12.0},height_median=115.82046124338663,b_u_S_median=1.0,posterior=1.0,b_u_S=1.4223975113876235,length_median=69.53304045662806,S_range={0.0,2.0},N_median=2.0,b_u_N=1.9326741473169649]:69.24393542163293,6[&b_u_N_median=0.0,length_range={8.375595121208335E-4,32.800692627092474},b_u_S_95%_HPD={0.0,1.0},height_range={182.99999999999997,183.0000000000001},N_range={0.0,1.0},N=0.004666148205754916,rate_95%_HPD={7.088082875062179E-6,2.6785820659744076E-4},S_95%_HPD={0.0,0.0},rate_range={2.260320663883516E-6,0.001403404109485514},height=183.0,rate=1.0468769181295144E-4,rate_median=7.948444184052017E-5,S=0.0017775802688590157,S_median=0.0,length=3.2570672956590587,b_u_N_95%_HPD={0.0,1.0},height_95%_HPD={183.0,183.00000000000006},length_95%_HPD={0.0016965630177594448,10.42458432036355},N_95%_HPD={0.0,0.0},b_u_S_range={0.0,5.0},b_u_N_range={0.0,6.0},height_median=183.00000000000003,b_u_S_median=0.0,b_u_S=0.14531718697922452,length_median=2.0742817433181244,S_range={0.0,1.0},N_median=0.0,b_u_N=0.18575713809576713]:2.0643966650195296)[&b_u_N_median=0.0,length_range={0.06352080924852999,87.9419554229627},b_u_S_95%_HPD={0.0,2.0},height_range={183.00083755951218,215.80069262709253},N_range={0.0,3.0},N=1.0005599104143337,rate_95%_HPD={1.1759880852910224E-5,3.1838909668684807E-4},S_95%_HPD={0.0,1.0},rate_range={6.0702184646471425E-6,0.0018266405516654677},height=186.24181657937785,rate=1.2837881524908816E-4,rate_median=1.014736285590673E-4,S=0.3694288913773796,S_median=0.0,length=10.136215155221073,b_u_N_95%_HPD={0.0,3.0},height_95%_HPD={183.0016965630178,193.35706273339974},length_95%_HPD={0.22882120492258196,23.621198553612118},N_95%_HPD={1.0,1.0},b_u_S_range={0.0,7.0},b_u_N_range={0.0,9.0},height_median=185.06439666501956,b_u_S_median=0.0,posterior=0.9921119875569381,b_u_S=0.5312430011198208,length_median=8.545512829989661,S_range={0.0,3.0},N_median=1.0,b_u_N=0.722508398656215]:12.859603483216773,(8[&b_u_N_median=0.0,length_range={0.13727790774311188,75.89921781664611},b_u_S_95%_HPD={0.0,2.0},height_range={182.99999999999997,183.0000000000001},N_range={0.0,2.0},N=0.002777469170092212,rate_95%_HPD={1.0022174325918946E-5,3.2630801804174153E-4},S_95%_HPD={1.0,2.0},rate_range={8.084952285530114E-6,0.001540219678718174},height=183.0,rate=1.342576377868396E-4,rate_median=1.0746930800706293E-4,S=1.4266192645261637,S_median=1.0,length=8.86357044816057,b_u_N_95%_HPD={0.0,3.0},height_95%_HPD={183.0,183.00000000000006},length_95%_HPD={1.1412792685377724,19.08023732720872},N_95%_HPD={0.0,0.0},b_u_S_range={0.0,6.0},b_u_N_range={0.0,8.0},height_median=183.00000000000003,b_u_S_median=0.0,b_u_S=0.5031663148539052,length_median=7.860858069478951,S_range={0.0,3.0},N_median=0.0,b_u_N=0.7038106877013666]:7.358907108245546,9[&b_u_N_median=1.0,length_range={0.35119567604556323,71.03582077016623},b_u_S_95%_HPD={0.0,2.0},height_range={182.99999999999997,183.0000000000001},N_range={0.0,3.0},N=0.0031107654705032775,rate_95%_HPD={1.1897422455494484E-5,3.231149180704707E-4},S_95%_HPD={1.0,2.0},rate_range={4.342419150385013E-6,0.0018244598413486419},height=183.0,rate=1.3156078210167956E-4,rate_median=1.0234271981466018E-4,S=1.6388179091212087,S_median=2.0,length=11.67431871188069,b_u_N_95%_HPD={0.0,3.0},height_95%_HPD={183.0,183.00000000000006},length_95%_HPD={1.0619455075127178,26.656510516592704},N_95%_HPD={0.0,0.0},b_u_S_range={0.0,8.0},b_u_N_range={0.0,12.0},height_median=183.00000000000003,b_u_S_median=0.0,b_u_S=0.6254860571047661,length_median=10.115238827250863,S_range={0.0,5.0},N_median=0.0,b_u_N=0.8666814798355739]:7.358907108245546)[&b_u_N_median=0.0,length_range={0.11592943889266394,80.93415972450538},b_u_S_95%_HPD={0.0,2.0},height_range={183.35119567604556,233.10348804399692},N_range={0.0,2.0},N=0.004254564793476334,rate_95%_HPD={1.0422405392854046E-5,3.0904528928363636E-4},S_95%_HPD={1.0,1.0},rate_range={2.1685661572452874E-6,0.0018395162210985917},height=191.43080907496906,rate=1.2590356589374537E-4,rate_median=9.737016893703497E-5,S=1.0125864208473674,S_median=1.0,length=7.989932348184807,b_u_N_95%_HPD={0.0,2.0},height_95%_HPD={183.83588937266674,201.3133059704738},length_95%_HPD={0.2562693695818723,19.841396449477287},N_95%_HPD={0.0,0.0},b_u_S_range={0.0,5.0},b_u_N_range={0.0,10.0},height_median=190.35890710824557,b_u_S_median=0.0,posterior=0.6267081435396067,b_u_S=0.41482006736394256,length_median=6.516305298620409,S_range={0.0,3.0},N_median=0.0,b_u_N=0.5578798085445843]:7.5650930399907566)[&b_u_N_median=0.0,length_range={0.007768245264799134,67.3410046123171},b_u_S_95%_HPD={0.0,2.0},height_range={184.63153773077235,254.11778341847517},N_range={0.0,2.0},N=0.0074042432009112915,rate_95%_HPD={7.434165940237927E-6,3.1525428613279503E-4},S_95%_HPD={0.0,2.0},rate_range={3.4441262706225294E-6,0.0018537099439171593},height=199.3624291210441,rate=1.2961371747954604E-4,rate_median=1.0204255872561877E-4,S=1.4495229958707105,S_median=1.0,length=10.45209988650945,b_u_N_95%_HPD={0.0,3.0},height_95%_HPD={186.84097277329246,214.33811583089374},length_95%_HPD={0.03075778309778343,25.335100234812046},N_95%_HPD={0.0,0.0},b_u_S_range={0.0,7.0},b_u_N_range={0.0,10.0},height_median=197.92400014823633,b_u_S_median=0.0,posterior=0.7802466392623042,b_u_S=0.5595899188381034,length_median=8.684846119577486,S_range={0.0,5.0},N_median=0.0,b_u_N=0.7687597892638474]:13.94070224037884,((4[&b_u_N_median=1.0,length_range={0.09995917547701083,101.4928760618738},b_u_S_95%_HPD={0.0,2.0},height_range={182.99999999999997,183.0000000000001},N_range={0.0,4.0},N=1.3389623375180535,rate_95%_HPD={9.955675337591754E-6,2.5335561601099436E-4},S_95%_HPD={0.0,0.0},rate_range={3.745778929511045E-6,0.0023973621959744516},height=183.0,rate=1.0545832767211197E-4,rate_median=8.310056072403566E-5,S=0.012776358182424175,S_median=0.0,length=15.20173324049267,b_u_N_95%_HPD={0.0,3.0},height_95%_HPD={183.0,183.00000000000006},length_95%_HPD={0.12238762934751435,36.63680147972258},N_95%_HPD={1.0,2.0},b_u_S_range={0.0,7.0},b_u_N_range={0.0,10.0},height_median=183.00000000000003,b_u_S_median=0.0,b_u_S=0.6373736251527609,length_median=12.79574652006906,S_range={0.0,2.0},N_median=1.0,b_u_N=0.8835684923897345]:8.99771161739622,((11[&b_u_N_median=1.0,length_range={0.19333851255500178,73.25449008260895},b_u_S_95%_HPD={0.0,3.0},height_range={111.99999999999994,112.00000000000011},N_range={0.0,4.0},N=1.0281079880013333,rate_95%_HPD={8.113284561292185E-6,2.3128898522804686E-4},S_95%_HPD={0.0,1.0},rate_range={4.36979170275482E-6,0.0014342754817141012},height=112.0,rate=9.28135177548597E-5,rate_median=7.198546286985405E-5,S=0.6042661926452616,S_median=1.0,length=23.129151876722148,b_u_N_95%_HPD={0.0,4.0},height_95%_HPD={112.0,112.00000000000006},length_95%_HPD={0.9841071859468258,49.74347557361338},N_95%_HPD={1.0,1.0},b_u_S_range={0.0,10.0},b_u_N_range={0.0,9.0},height_median=112.00000000000003,b_u_S_median=1.0,b_u_S=0.8190201088767914,length_median=21.073998527380496,S_range={0.0,3.0},N_median=1.0,b_u_N=1.1474280635484946]:20.645278596608307,(39[&b_u_N_median=3.0,length_range={15.801337957678271,150.69591474228196},b_u_S_95%_HPD={0.0,6.0},height_range={21.999999999999943,22.000000000000142},N_range={3.0,8.0},N=4.443839573380735,rate_95%_HPD={1.9069013889491015E-5,1.0172659129048577E-4},S_95%_HPD={1.0,1.0},rate_range={9.143530567075392E-6,5.254316490375964E-4},height=22.0,rate=5.777490136972645E-5,rate_median=5.457810082435037E-5,S=1.019220086657038,S_median=1.0,length=89.08181219503366,b_u_N_95%_HPD={0.0,8.0},height_95%_HPD={22.0,22.000000000000057},length_95%_HPD={67.07506451647994,122.66124814489291},N_95%_HPD={3.0,5.0},b_u_S_range={0.0,14.0},b_u_N_range={0.0,16.0},height_median=22.00000000000003,b_u_S_median=2.0,b_u_S=2.553160759915565,length_median=87.67396517740873,S_range={0.0,5.0},N_median=4.0,b_u_N=3.522053105210532]:88.04045943890657,(((((41[&b_u_N_median=3.0,length_range={15.962032136019197,74.4495715271866},b_u_S_95%_HPD={0.0,5.0},height_range={21.999999999999943,22.000000000000114},N_range={1.0,8.0},N=2.1476502610821018,rate_95%_HPD={2.9005885796755655E-5,1.9214818064643897E-4},S_95%_HPD={3.0,4.0},rate_range={1.378459563890054E-5,4.39006306860373E-4},height=22.0,rate=1.0339114681733497E-4,rate_median=9.471310877492503E-5,S=3.1004332851905345,S_median=3.0,length=41.15545783012029,b_u_N_95%_HPD={0.0,7.0},height_95%_HPD={22.0,22.000000000000057},length_95%_HPD={24.68016519705411,57.37671323124519},N_95%_HPD={2.0,3.0},b_u_S_range={0.0,12.0},b_u_N_range={0.0,16.0},height_median=22.00000000000003,b_u_S_median=2.0,b_u_S=2.1035440506610374,length_median=40.869216527368444,S_range={1.0,7.0},N_median=2.0,b_u_N=2.9135651594267302]:40.92035063307887,((28[&b_u_N_median=2.0,length_range={0.8873697505606941,49.89611120258857},b_u_S_95%_HPD={0.0,5.0},height_range={21.99999999999997,22.000000000000114},N_range={1.0,9.0},N=5.915231640928786,rate_95%_HPD={5.4190349776877636E-5,7.135282129495746E-4},S_95%_HPD={1.0,1.0},rate_range={2.4583336777911604E-5,0.002414228905773379},height=22.0,rate=3.226385504637493E-4,rate_median=2.686243735853326E-4,S=1.0023330741028775,S_median=1.0,length=14.750230936001573,b_u_N_95%_HPD={0.0,7.0},height_95%_HPD={22.0,22.000000000000057},length_95%_HPD={3.101502812913207,27.520983240750553},N_95%_HPD={5.0,6.0},b_u_S_range={0.0,11.0},b_u_N_range={0.0,16.0},height_median=22.00000000000003,b_u_S_median=2.0,b_u_S=2.0153316298189092,length_median=13.870271780133429,S_range={0.0,4.0},N_median=6.0,b_u_N=2.802021997555827]:13.870271780133436,53[&b_u_N_median=2.0,length_range={22.887369750560694,71.89611120258857},b_u_S_95%_HPD={0.0,4.0},height_range={0.0,1.1368683772161603E-13},N_range={2.0,10.0},N=3.110432174202866,rate_95%_HPD={2.0467057550801895E-5,1.5683283920280347E-4},S_95%_HPD={0.0,0.0},rate_range={5.88643297294511E-6,5.001824936511089E-4},height=2.483149905129398E-14,rate=7.954478352318723E-5,rate_median=7.225816319876062E-5,S=0.04355071658704588,S_median=0.0,length=36.75023093600161,b_u_N_95%_HPD={0.0,5.0},height_95%_HPD={0.0,5.6843418860808015E-14},length_95%_HPD={25.101502812913207,49.52098324075055},N_95%_HPD={3.0,4.0},b_u_S_range={0.0,13.0},b_u_N_range={0.0,15.0},height_median=2.8421709430404007E-14,b_u_S_median=1.0,b_u_S=1.4571714253971781,length_median=35.87027178013343,S_range={0.0,3.0},N_median=3.0,b_u_N=2.0121097655816023]:35.870271780133436)[&b_u_N_median=2.0,length_range={1.2430533893428617,56.692827971108414},b_u_S_95%_HPD={0.0,4.0},height_range={22.88736975056071,71.89611120258857},N_range={2.0,5.0},N=3.0772136429285637,rate_95%_HPD={4.015517312264299E-5,4.987988201045068E-4},S_95%_HPD={2.0,3.0},rate_range={2.586504142225357E-5,0.0017258631318028607},height=36.75023093600164,rate=2.27982867786743E-4,rate_median=1.9174282154706788E-4,S=2.2184201755360515,S_median=2.0,length=16.19581304871839,b_u_N_95%_HPD={0.0,6.0},height_95%_HPD={25.101502812913225,49.52098324075061},length_95%_HPD={4.304321527494807,29.61029144961632},N_95%_HPD={3.0,4.0},b_u_S_range={0.0,11.0},b_u_N_range={0.0,12.0},height_median=35.870271780133464,b_u_S_median=1.0,posterior=1.0,b_u_S=1.6405954893900678,length_median=15.58646832234308,S_range={0.0,5.0},N_median=3.0,b_u_N=2.219753360737696]:16.613970161533928,((48[&length_range={4.982960274879225E-4,31.651803726258336},b_u_N_median=0.0,b_u_S_95%_HPD={0.0,1.0},height_range={0.0,1.7053025658242404E-13},N=0.0,rate_95%_HPD={6.477101004143284E-6,2.706547754744073E-4},S_95%_HPD={0.0,0.0},rate_range={3.7982115341905083E-6,0.00183100742386841},height=2.4651514889808254E-14,rate=1.0479957597326832E-4,rate_median=7.911134782866974E-5,S=1.1109876680368848E-4,S_median=0.0,length=3.292491844947835,b_u_N_95%_HPD={0.0,1.0},height_95%_HPD={0.0,5.6843418860808015E-14},length_95%_HPD={4.982960274879225E-4,11.46790922292666},b_u_S_range={0.0,5.0},b_u_N_range={0.0,6.0},height_median=2.8421709430404007E-14,b_u_S_median=0.0,b_u_S=0.13154093989556717,length_median=1.9637767852328445,S_range={0.0,1.0},b_u_N=0.19420064437284745]:4.551870161322938,(49[&length_range={6.081500265174262E-4,31.101739810608144},b_u_N_median=0.0,b_u_S_95%_HPD={0.0,1.0},height_range={0.0,1.7053025658242404E-13},N=0.0,rate_95%_HPD={5.496504462727708E-6,2.793222715487697E-4},S_95%_HPD={0.0,0.0},rate_range={4.36611477590172E-6,0.0015897299524744123},height=2.4859917603107515E-14,rate=1.0781624764474102E-4,rate_median=8.120466937336746E-5,S=3.3329630041106545E-4,S_median=0.0,length=3.1686833171679263,b_u_N_95%_HPD={0.0,1.0},height_95%_HPD={0.0,5.6843418860808015E-14},length_95%_HPD={6.081500265174262E-4,10.670901595921613},b_u_S_range={0.0,6.0},b_u_N_range={0.0,6.0},height_median=2.8421709430404007E-14,b_u_S_median=0.0,b_u_S=0.13676258193534052,length_median=1.9519793730220938,S_range={0.0,2.0},b_u_N=0.18620153316298188]:1.2032446010424707,44[&b_u_N_median=0.0,length_range={4.982960274879225E-4,27.287342914832827},b_u_S_95%_HPD={0.0,1.0},height_range={0.0,1.1368683772161603E-13},N_range={0.0,1.0},N=1.1109876680368848E-4,rate_95%_HPD={3.4748508926269913E-6,2.7785505614573924E-4},S_95%_HPD={0.0,0.0},rate_range={1.572959160486184E-6,0.001176610742872774},height=2.4616781104258377E-14,rate=1.0634900875807678E-4,rate_median=7.915213571421325E-5,S=2.2219753360737697E-4,S_median=0.0,length=3.2808916371980867,b_u_N_95%_HPD={0.0,1.0},height_95%_HPD={0.0,5.6843418860808015E-14},length_95%_HPD={4.982960274879225E-4,11.034408803155966},N_95%_HPD={0.0,0.0},b_u_S_range={0.0,5.0},b_u_N_range={0.0,8.0},height_median=2.8421709430404007E-14,b_u_S_median=0.0,b_u_S=0.1380957671369848,length_median=1.9747983564037856,S_range={0.0,2.0},N_median=0.0,b_u_N=0.19542273080768804]:1.2032446010424707)[&length_range={0.004385121638910028,27.19789770721754},b_u_N_median=0.0,b_u_S_95%_HPD={0.0,1.0},height_range={8.13355110409475E-4,21.791038400339886},N=0.0,rate_95%_HPD={8.063175168700117E-6,2.5765446656106773E-4},S_95%_HPD={0.0,0.0},rate_range={2.4046804422403376E-6,0.0013798927776095652},height=2.0067719426803685,rate=9.928994493795956E-5,rate_median=7.636895568089835E-5,S=3.291639236339697E-4,S_median=0.0,length=3.967378572214485,b_u_N_95%_HPD={0.0,1.0},height_95%_HPD={8.13355110409475E-4,6.748826369143529},length_95%_HPD={0.004385121638910028,12.10246750867506},b_u_S_range={0.0,3.0},b_u_N_range={0.0,5.0},height_median=1.203244601042499,b_u_S_median=0.0,posterior=0.3375180535496056,b_u_S=0.15371955233706386,length_median=2.7053464142800676,S_range={0.0,1.0},b_u_N=0.22909809084924293]:3.3486255602804675)[&b_u_N_median=3.0,length_range={4.085634279941998,65.42194924826312},b_u_S_95%_HPD={0.0,5.0},height_range={0.0684628807180161,31.651803726258322},N_range={2.0,7.0},N=3.0792134207310298,rate_95%_HPD={3.5219671221265E-5,2.502747312693661E-4},S_95%_HPD={2.0,3.0},rate_range={1.6550214900370905E-5,0.0015929299295816682},height=5.8352068961947126,rate=1.3252363151860093E-4,rate_median=1.1974085105366622E-4,S=2.8275747139206753,S_median=3.0,length=34.37903767673569,b_u_N_95%_HPD={0.0,7.0},height_95%_HPD={0.22485844027548296,15.144840135110883},length_95%_HPD={18.469387071771116,50.87119962382284},N_95%_HPD={3.0,4.0},b_u_S_range={0.0,13.0},b_u_N_range={0.0,15.0},height_median=4.551870161322967,b_u_S_median=2.0,posterior=1.0,b_u_S=2.1937562493056326,length_median=34.28357349964468,S_range={1.0,5.0},N_median=3.0,b_u_N=3.006777024775025]:35.17091728870406,((51[&b_u_N_median=2.0,length_range={1.8464661461130505,53.09901203622371},b_u_S_95%_HPD={0.0,4.0},height_range={0.0,1.7053025658242404E-13},N_range={3.0,8.0},N=4.10421064326186,rate_95%_HPD={2.8359715742960035E-5,2.5059165353298265E-4},S_95%_HPD={0.0,0.0},rate_range={1.4615814026202747E-5,0.0017017234999855925},height=2.5046216998329585E-14,rate=1.284539421817003E-4,rate_median=1.1318833699589412E-4,S=0.005999333407399178,S_median=0.0,length=24.616470686461795,b_u_N_95%_HPD={0.0,5.0},height_95%_HPD={0.0,5.6843418860808015E-14},length_95%_HPD={13.87184562088309,34.091241910976876},N_95%_HPD={4.0,5.0},b_u_S_range={0.0,14.0},b_u_N_range={0.0,17.0},height_median=2.8421709430404007E-14,b_u_S_median=1.0,b_u_S=1.5062770803244083,length_median=24.53839746748997,S_range={0.0,2.0},N_median=4.0,b_u_N=2.066437062548606]:24.732217153605916,38[&b_u_N_median=0.0,length_range={0.014280994391928203,31.099012036223712},b_u_S_95%_HPD={0.0,1.0},height_range={21.99999999999997,22.00000000000017},N_range={0.0,3.0},N=1.0918786801466505,rate_95%_HPD={1.2755941516736003E-5,4.2923950796351727E-4},S_95%_HPD={0.0,0.0},rate_range={7.277633149806784E-6,0.003727905239821073},height=22.0,rate=1.699205631530589E-4,rate_median=1.283823058883069E-4,S=4.4439506721475393E-4,S_median=0.0,length=3.665998594242584,b_u_N_95%_HPD={0.0,2.0},height_95%_HPD={22.0,22.000000000000057},length_95%_HPD={0.03934142383706529,9.430636306629793},N_95%_HPD={1.0,2.0},b_u_S_range={0.0,6.0},b_u_N_range={0.0,6.0},height_median=22.00000000000003,b_u_S_median=0.0,b_u_S=0.2618597933562937,length_median=2.9026205087522747,S_range={0.0,2.0},N_median=1.0,b_u_N=0.35762693034107323]:2.732217153605916)[&b_u_N_median=0.0,length_range={0.01995731187365024,25.516840867260004},b_u_S_95%_HPD={0.0,1.0},height_range={22.01428099439201,53.09901203622371},N_range={0.0,3.0},N=0.9977783263391755,rate_95%_HPD={1.0588854041085613E-5,3.952275937673958E-4},S_95%_HPD={0.0,0.0},rate_range={6.258494508908095E-6,0.001808747673047293},height=25.426389227995006,rate=1.541977784617644E-4,rate_median=1.1814906371212672E-4,S=3.7027894347074796E-4,S_median=0.0,length=4.261453065847576,b_u_N_95%_HPD={0.0,2.0},height_95%_HPD={22.03934142383713,30.848462857969395},length_95%_HPD={0.14615255975543207,10.550787522547118},N_95%_HPD={1.0,1.0},b_u_S_range={0.0,4.0},b_u_N_range={0.0,7.0},height_median=24.732217153605944,b_u_S_median=0.0,posterior=0.900122208643484,b_u_S=0.27647494445815846,length_median=3.4818671496882097,S_range={0.0,1.0},N_median=1.0,b_u_N=0.37756109602567267]:5.010851682489573,(33[&b_u_N_median=0.0,length_range={2.4715166153654877E-4,28.569714252770424},b_u_S_95%_HPD={0.0,1.0},height_range={21.999999999999943,22.000000000000114},N_range={0.0,1.0},N=2.2219753360737697E-4,rate_95%_HPD={6.299687084844178E-6,2.615606030243493E-4},S_95%_HPD={0.0,0.0},rate_range={4.327676075572082E-6,0.0012337545302547677},height=22.0,rate=1.0125814837253728E-4,rate_median=7.860057319944964E-5,S=4.4439506721475393E-4,S_median=0.0,length=3.692169613793029,b_u_N_95%_HPD={0.0,1.0},height_95%_HPD={22.0,22.000000000000057},length_95%_HPD={2.4715166153654877E-4,10.436582141540335},N_95%_HPD={0.0,0.0},b_u_S_range={0.0,3.0},b_u_N_range={0.0,5.0},height_median=22.00000000000003,b_u_S_median=0.0,b_u_S=0.15087212531940897,length_median=2.6863805918100887,S_range={0.0,2.0},N_median=0.0,b_u_N=0.22130874347294746]:2.4471530041303,(((50[&b_u_N_median=0.0,length_range={0.135634210645879,45.37776010221982},b_u_S_95%_HPD={0.0,2.0},height_range={0.0,1.1368683772161603E-13},N_range={0.0,2.0},N=0.0013331852016442618,rate_95%_HPD={1.0917073592392567E-5,2.808872996092651E-4},S_95%_HPD={1.0,1.0},rate_range={4.509880261764273E-6,0.0015869154888965998},height=2.497359181036166E-14,rate=1.1290924934986466E-4,rate_median=8.805229888918627E-5,S=1.0004443950672148,S_median=1.0,length=10.667770221257081,b_u_N_95%_HPD={0.0,3.0},height_95%_HPD={0.0,5.6843418860808015E-14},length_95%_HPD={0.135634210645879,25.475820247324688},N_95%_HPD={0.0,0.0},b_u_S_range={0.0,7.0},b_u_N_range={0.0,11.0},height_median=2.8421709430404007E-14,b_u_S_median=0.0,b_u_S=0.4762804132874125,length_median=8.879832919978728,S_range={0.0,3.0},N_median=0.0,b_u_N=0.6539273414065104]:4.8999941385008725,47[&b_u_N_median=0.0,length_range={0.014148287441502597,41.039258330413496},b_u_S_95%_HPD={0.0,1.0},height_range={0.0,1.1368683772161603E-13},N_range={0.0,2.0},N=2.2219753360737697E-4,rate_95%_HPD={5.376317662399286E-6,2.0079071420215543E-4},S_95%_HPD={0.0,0.0},rate_range={2.8273235538223913E-6,0.0011608190923092997},height=2.5178836906792753E-14,rate=8.170504347935864E-5,rate_median=6.440429811278542E-5,S=2.2219753360737697E-4,S_median=0.0,length=8.176956069982873,b_u_N_95%_HPD={0.0,2.0},height_95%_HPD={0.0,5.6843418860808015E-14},length_95%_HPD={0.10991793898413414,22.099485967312354},N_95%_HPD={0.0,0.0},b_u_S_range={0.0,7.0},b_u_N_range={0.0,5.0},height_median=2.8421709430404007E-14,b_u_S_median=0.0,b_u_S=0.26308187979113434,length_median=6.4467211755633205,S_range={0.0,1.0},N_median=0.0,b_u_N=0.38240195533829574]:4.8999941385008725)[&length_range={0.019717082611345305,40.18776713671255},b_u_N_median=0.0,b_u_S_95%_HPD={0.0,1.0},height_range={0.13563421064588965,35.10121389646366},N=0.0,rate_95%_HPD={7.562158555953425E-6,2.2559347598079824E-4},S_95%_HPD={0.0,0.0},rate_range={4.056180795962866E-6,7.689371457463236E-4},height=6.039667640620432,rate=8.740017059662438E-5,rate_median=6.722731308672786E-5,S=4.6992481203007516E-4,S_median=0.0,length=7.295591162910568,b_u_N_95%_HPD={0.0,2.0},height_95%_HPD={0.13563421064588965,14.774062605116313},length_95%_HPD={0.019717082611345305,20.026643062400325},b_u_S_range={0.0,4.0},b_u_N_range={0.0,5.0},height_median=4.899994138500901,b_u_S_median=0.0,posterior=0.23641817575824908,b_u_S=0.24718045112781956,length_median=5.7433624538375,S_range={0.0,1.0},b_u_N=0.34868421052631576]:4.650387374907837,43[&b_u_N_median=0.0,length_range={0.07425329269830759,46.46626474955311},b_u_S_95%_HPD={0.0,2.0},height_range={0.0,1.1368683772161603E-13},N_range={0.0,2.0},N=0.0011109876680368848,rate_95%_HPD={8.62659226102442E-6,2.763157151583402E-4},S_95%_HPD={1.0,1.0},rate_range={2.260320663883516E-6,0.001180384874227774},height=2.521357069234263E-14,rate=1.124503339216439E-4,rate_median=8.857273637300625E-5,S=1.0002221975336074,S_median=1.0,length=10.486140702872875,b_u_N_95%_HPD={0.0,3.0},height_95%_HPD={0.0,5.6843418860808015E-14},length_95%_HPD={0.2286378989182814,24.92028724497347},N_95%_HPD={0.0,0.0},b_u_S_range={0.0,6.0},b_u_N_range={0.0,8.0},height_median=2.8421709430404007E-14,b_u_S_median=0.0,b_u_S=0.47216975891567603,length_median=8.748920115345355,S_range={0.0,3.0},N_median=0.0,b_u_N=0.6573714031774247]:9.550381513408709)[&length_range={0.0014314017142424973,38.95297273217028},b_u_N_median=0.0,b_u_S_95%_HPD={0.0,1.0},height_range={0.6526131419146566,31.637608849994024},N_range={0.0,1.0},N=5.494505494505495E-4,rate_95%_HPD={6.570800978250998E-6,2.1044722538474028E-4},rate_range={5.591594889805343E-6,9.46622889359705E-4},height=10.364654421212306,rate=8.762727646421843E-5,rate_median=6.758271709428988E-5,S=0.0,length=7.8644375342871555,b_u_N_95%_HPD={0.0,2.0},height_95%_HPD={2.0128534506715425,20.833575697668067},length_95%_HPD={0.0014314017142424973,20.306030043896158},N_95%_HPD={0.0,0.0},b_u_S_range={0.0,5.0},b_u_N_range={0.0,5.0},height_median=9.550381513408738,b_u_S_median=0.0,posterior=0.20219975558271303,b_u_S=0.2587912087912088,length_median=6.359034724835798,N_median=0.0,b_u_N=0.36923076923076925]:5.753592497202334,54[&b_u_N_median=0.0,length_range={0.014148287441502597,50.01759419954574},b_u_S_95%_HPD={0.0,2.0},height_range={0.0,1.1368683772161603E-13},N_range={0.0,2.0},N=0.999666703699589,rate_95%_HPD={9.651828214391569E-6,2.819155301028588E-4},S_95%_HPD={0.0,0.0},rate_range={6.927395224836802E-6,0.0022865988132991593},height=2.512831503690202E-14,rate=1.131113913368831E-4,rate_median=8.775551663798717E-5,S=0.0012220864348405733,S_median=0.0,length=10.609423387507174,b_u_N_95%_HPD={0.0,3.0},height_95%_HPD={0.0,5.6843418860808015E-14},length_95%_HPD={0.25120250280212825,24.99303398244341},N_95%_HPD={1.0,1.0},b_u_S_range={0.0,6.0},b_u_N_range={0.0,8.0},height_median=2.8421709430404007E-14,b_u_S_median=0.0,b_u_S=0.4726141539828908,length_median=8.863711191964446,S_range={0.0,2.0},N_median=1.0,b_u_N=0.655149427841351]:15.303974010611043)[&length_range={0.0035965709733964957,36.083964701801094},b_u_N_median=0.0,b_u_S_95%_HPD={0.0,2.0},height_range={1.199975017813415,38.47396846952233},N_range={0.0,2.0},N=0.0011246786632390746,rate_95%_HPD={4.495982919444097E-6,1.7592674223306003E-4},rate_range={3.4906404886813376E-6,9.418705380193635E-4},height=15.306276074257026,rate=7.291239641162797E-5,rate_median=5.838677024490939E-5,S=0.0,length=10.600052575337871,b_u_N_95%_HPD={0.0,2.0},height_95%_HPD={4.530040636838038,24.88671725087272},length_95%_HPD={0.05996193737871991,21.302718916006945},N_95%_HPD={0.0,0.0},b_u_S_range={0.0,6.0},b_u_N_range={0.0,7.0},height_median=15.303974010611071,b_u_S_median=0.0,posterior=0.6914787245861571,b_u_S=0.3459190231362468,length_median=10.136010470168817,N_median=0.0,b_u_N=0.46545629820051415]:9.143178993519257)[&b_u_N_median=0.0,length_range={0.001339141511063957,32.961487482228776},b_u_S_95%_HPD={0.0,1.0},height_range={22.00024715166157,46.46626474955315},N_range={0.0,1.0},N=0.004281821720513819,rate_95%_HPD={5.641670366458598E-6,2.2784558714540666E-4},S_95%_HPD={0.0,0.0},rate_range={3.069515276860666E-6,0.0016292209755860172},height=25.346247308682223,rate=9.35662449817533E-5,rate_median=7.305056265845427E-5,S=9.73141300116777E-4,S_median=0.0,length=5.250335765945972,b_u_N_95%_HPD={0.0,1.0},height_95%_HPD={22.00024715166157,31.461180228079826},length_95%_HPD={0.001339141511063957,12.670642893127699},N_95%_HPD={0.0,0.0},b_u_S_range={0.0,5.0},b_u_N_range={0.0,6.0},height_median=24.447153004130328,b_u_S_median=0.0,posterior=0.5708254638373514,b_u_S=0.20358115998442974,length_median=4.427183141716215,S_range={0.0,2.0},N_median=0.0,b_u_N=0.29408330089529]:5.295915831965189)[&b_u_N_median=1.0,length_range={0.16025029525017942,39.29950381631975},b_u_S_95%_HPD={0.0,3.0},height_range={22.551728750544186,57.67292272121364},N_range={0.0,4.0},N=1.9920715822856496,rate_95%_HPD={2.33884411946165E-5,5.056056719990652E-4},S_95%_HPD={1.0,2.0},rate_range={1.4913888723834041E-5,0.0027097352403582277},height=30.51326671155112,rate=2.1282700122810718E-4,rate_median=1.6924436501587843E-4,S=1.2133876996262318,S_median=1.0,length=10.060788576394811,b_u_N_95%_HPD={0.0,4.0},height_95%_HPD={23.7106793786578,39.032469451766275},length_95%_HPD={1.296665778995873,20.794213867980666},N_95%_HPD={2.0,2.0},b_u_S_range={0.0,12.0},b_u_N_range={0.0,9.0},height_median=29.743068836095517,b_u_S_median=1.0,posterior=0.9808910121097656,b_u_S=0.8861705742439687,length_median=9.144386097370326,S_range={0.0,4.0},N_median=2.0,b_u_N=1.2445350549326084]:9.97971861393151)[&b_u_N_median=1.0,length_range={0.771865184151622,45.40492729928431},b_u_S_95%_HPD={0.0,4.0},height_range={24.483694226584134,71.64767383736233},N_range={2.0,9.0},N=3.9934451727585825,rate_95%_HPD={3.337957660645275E-5,5.170657247451009E-4},S_95%_HPD={0.0,0.0},rate_range={1.3070056002239515E-5,0.002374781435161715},height=40.45498876506987,rate=2.2190656505425982E-4,rate_median=1.7994864011046038E-4,S=0.04710587712476391,S_median=0.0,length=12.491055219650296,b_u_N_95%_HPD={0.0,5.0},height_95%_HPD={29.133243118686067,54.23712400282693},length_95%_HPD={2.6988290262827164,24.77891398393713},N_95%_HPD={3.0,4.0},b_u_S_range={0.0,10.0},b_u_N_range={0.0,11.0},height_median=39.72278745002703,b_u_S_median=1.0,posterior=1.0,b_u_S=1.1797578046883679,length_median=11.611699887097643,S_range={0.0,3.0},N_median=4.0,b_u_N=1.6205977113654038]:12.761454491640364)[&b_u_N_median=1.0,length_range={0.3048055476228271,47.54056525378166},b_u_S_95%_HPD={0.0,4.0},height_range={31.094348926652543,87.67809604552116},N_range={0.0,7.0},N=1.0997666925897123,rate_95%_HPD={5.30050815648813E-5,6.674424516078729E-4},S_95%_HPD={3.0,4.0},rate_range={1.511936990035527E-5,0.0028844688981264415},height=52.94604398472014,rate=2.891455345704274E-4,rate_median=2.403188697394608E-4,S=3.7380291078769026,S_median=4.0,length=10.600233951794435,b_u_N_95%_HPD={0.0,5.0},height_95%_HPD={37.626669041225256,67.05927824174023},length_95%_HPD={1.884466933770426,21.01305687659284},N_95%_HPD={1.0,2.0},b_u_S_range={0.0,11.0},b_u_N_range={0.0,14.0},height_median=52.48424194166739,b_u_S_median=1.0,posterior=1.0,b_u_S=1.310632151983113,length_median=9.664235752709232,S_range={1.0,6.0},N_median=1.0,b_u_N=1.8174647261415398]:10.436108691411505)[&b_u_N_median=1.0,length_range={1.0206220435822502,41.677605691933636},b_u_S_95%_HPD={0.0,4.0},height_range={37.96203213601922,96.44957152718663},N_range={2.0,6.0},N=3.809885500510146,rate_95%_HPD={4.4133872397203454E-5,6.665341778477814E-4},S_95%_HPD={0.0,1.0},rate_range={2.5076690055380636E-5,0.0023649942804804995},height=63.22029045326695,rate=2.8580424381652325E-4,rate_median=2.3293516813329356E-4,S=1.0345765786192043,S_median=1.0,length=10.927985482940132,b_u_N_95%_HPD={0.0,5.0},height_95%_HPD={46.688044857539154,79.34111721877159},length_95%_HPD={1.9566449165732536,21.195605642845493},N_95%_HPD={3.0,4.0},b_u_S_range={0.0,9.0},b_u_N_range={0.0,12.0},height_median=62.9203506330789,b_u_S_median=1.0,posterior=0.980002221975336,b_u_S=1.3413445187620452,length_median=10.039223065995245,S_range={0.0,4.0},N_median=4.0,b_u_N=1.8087518421947626]:10.815183774145112,((((36[&b_u_N_median=1.0,length_range={0.7741920042437798,64.42031220774827},b_u_S_95%_HPD={0.0,2.0},height_range={21.999999999999943,22.000000000000114},N_range={0.0,3.0},N=0.9138984557271415,rate_95%_HPD={6.0702184646471425E-6,1.7786297396831527E-4},S_95%_HPD={0.0,0.0},rate_range={3.6117275172679913E-6,8.595180854795865E-4},height=22.0,rate=7.60774209998206E-5,rate_median=6.224353911971314E-5,S=0.002110876569270081,S_median=0.0,length=20.460735497771086,b_u_N_95%_HPD={0.0,3.0},height_95%_HPD={22.0,22.000000000000057},length_95%_HPD={2.64799017362515,41.396464267282376},N_95%_HPD={0.0,1.0},b_u_S_range={0.0,8.0},b_u_N_range={0.0,10.0},height_median=22.00000000000003,b_u_S_median=0.0,b_u_S=0.6764803910676591,length_median=18.836471383016992,S_range={0.0,2.0},N_median=1.0,b_u_N=0.9138984557271415]:11.446735034434539,34[&b_u_N_median=2.0,length_range={1.387675219462011,56.261715448377046},b_u_S_95%_HPD={0.0,4.0},height_range={21.999999999999943,22.000000000000114},N_range={2.0,8.0},N=3.6550383290745474,rate_95%_HPD={3.294601978693567E-5,4.90095392300769E-4},S_95%_HPD={1.0,1.0},rate_range={1.4927798282939971E-5,0.002245591796965558},height=22.0,rate=2.1432456687032494E-4,rate_median=1.7407793091043364E-4,S=1.0058882346405955,S_median=1.0,length=16.094909060148016,b_u_N_95%_HPD={0.0,5.0},height_95%_HPD={21.99999999999997,22.000000000000057},length_95%_HPD={2.674412149090891,31.355618783062027},N_95%_HPD={3.0,4.0},b_u_S_range={0.0,14.0},b_u_N_range={0.0,15.0},height_median=22.00000000000003,b_u_S_median=1.0,b_u_S=1.4511720919897788,length_median=14.85280930215739,S_range={0.0,3.0},N_median=4.0,b_u_N=2.0031107654705034]:11.446735034434539)[&b_u_N_median=0.0,length_range={0.045789304795619046,54.78792642630173},b_u_S_95%_HPD={0.0,2.0},height_range={23.38767521946204,68.66280591121199},N_range={0.0,2.0},N=0.9941159988792378,rate_95%_HPD={1.1920802363487579E-5,2.703938627707988E-4},S_95%_HPD={0.0,0.0},rate_range={4.313304613373761E-6,9.198233825186387E-4},height=34.628549336981614,rate=1.118562416090449E-4,rate_median=8.908096672904802E-5,S=0.001961333706920706,S_median=0.0,length=9.539253815763177,b_u_N_95%_HPD={0.0,3.0},height_95%_HPD={23.83523111682993,47.19852457321963},length_95%_HPD={0.16369739046453802,22.98918457271148},N_95%_HPD={1.0,1.0},b_u_S_range={0.0,6.0},b_u_N_range={0.0,9.0},height_median=33.44673503443457,b_u_S_median=0.0,posterior=0.3965114987223642,b_u_S=0.4253292238722331,length_median=7.920027766972453,S_range={0.0,2.0},N_median=1.0,b_u_N=0.6346315494536284]:9.10876875889332,(32[&b_u_N_median=1.0,length_range={1.646603573481972,57.69810311800558},b_u_S_95%_HPD={0.0,3.0},height_range={21.999999999999943,22.000000000000114},N_range={0.0,2.0},N=0.005443839573380735,rate_95%_HPD={2.3017284287032622E-5,3.0162358676019034E-4},S_95%_HPD={3.0,3.0},rate_range={1.0574303422204287E-5,0.0015092534984320412},height=22.0,rate=1.3430218216493569E-4,rate_median=1.1247630577777007E-4,S=3.001110987668037,S_median=3.0,length=18.101200601818523,b_u_N_95%_HPD={0.0,4.0},height_95%_HPD={22.0,22.000000000000057},length_95%_HPD={4.243996149857164,33.095935110429686},N_95%_HPD={0.0,0.0},b_u_S_range={0.0,9.0},b_u_N_range={0.0,11.0},height_median=22.00000000000003,b_u_S_median=1.0,b_u_S=1.08343517386957,length_median=17.046818763260326,S_range={2.0,5.0},N_median=0.0,b_u_N=1.4872791912009777]:15.059759251937379,(40[&b_u_N_median=0.0,length_range={0.13483597685974402,38.08971378059784},b_u_S_95%_HPD={0.0,2.0},height_range={21.999999999999943,22.000000000000114},N_range={0.0,2.0},N=0.0012220864348405733,rate_95%_HPD={1.1742819862796326E-5,3.076356204102464E-4},S_95%_HPD={1.0,1.0},rate_range={7.220054731666796E-6,0.0015701493137941364},height=22.0,rate=1.2431860890118406E-4,rate_median=9.672234293802242E-5,S=1.0036662593045218,S_median=1.0,length=7.785537194159932,b_u_N_95%_HPD={0.0,2.0},height_95%_HPD={21.99999999999997,22.000000000000057},length_95%_HPD={0.6678749689241492,18.026932192333724},N_95%_HPD={0.0,0.0},b_u_S_range={0.0,5.0},b_u_N_range={0.0,7.0},height_median=22.00000000000003,b_u_S_median=0.0,b_u_S=0.3921786468170203,length_median=6.69073000224396,S_range={0.0,3.0},N_median=0.0,b_u_N=0.5504943895122764]:6.684228792515938,35[&b_u_N_median=0.0,length_range={0.13483597685974402,38.08971378059784},b_u_S_95%_HPD={0.0,2.0},height_range={21.999999999999943,22.000000000000114},N_range={0.0,3.0},N=0.9998889012331963,rate_95%_HPD={1.2303798422048788E-5,3.1513426647400276E-4},S_95%_HPD={0.0,0.0},rate_range={4.987814864758345E-6,0.0015774612300880337},height=22.0,rate=1.2486050987001865E-4,rate_median=9.69002341208273E-5,S=0.002999666703699589,S_median=0.0,length=7.783405854179983,b_u_N_95%_HPD={0.0,2.0},height_95%_HPD={21.99999999999997,22.000000000000057},length_95%_HPD={0.6678749689241492,18.026932192333724},N_95%_HPD={1.0,1.0},b_u_S_range={0.0,7.0},b_u_N_range={0.0,7.0},height_median=22.00000000000003,b_u_S_median=0.0,b_u_S=0.3951783135207199,length_median=6.68939787992333,S_range={0.0,2.0},N_median=1.0,b_u_N=0.5626041550938785]:6.684228792515938)[&b_u_N_median=0.0,length_range={0.09469672511696814,46.89288795324815},b_u_S_95%_HPD={0.0,2.0},height_range={22.134835976859762,60.08971378059783},N_range={0.0,2.0},N=0.002560106856634016,rate_95%_HPD={1.1873557242651436E-5,2.6970085739240913E-4},S_95%_HPD={1.0,1.0},rate_range={3.6925463974311443E-6,0.0014342754817141012},height=29.775649984326012,rate=1.1099210286244942E-4,rate_median=8.793575156114736E-5,S=0.9995547640249333,S_median=1.0,length=10.270637280822053,b_u_N_95%_HPD={0.0,3.0},height_95%_HPD={22.667874968924167,39.99668218169455},length_95%_HPD={0.4218052320407253,23.506719004863665},N_95%_HPD={0.0,0.0},b_u_S_range={0.0,6.0},b_u_N_range={0.0,7.0},height_median=28.684228792515967,b_u_S_median=0.0,posterior=0.9981113209643373,b_u_S=0.4826357969723954,length_median=8.920850334945792,S_range={0.0,3.0},N_median=0.0,b_u_N=0.6454808548530722]:8.37553045942144)[&b_u_N_median=0.0,length_range={0.0012001820560954002,34.72397208823557},b_u_S_95%_HPD={0.0,1.0},height_range={23.965980220966884,71.60966487285737},N_range={0.0,1.0},N=0.027497389488339713,rate_95%_HPD={6.762168377982316E-6,2.3607221060481897E-4},S_95%_HPD={0.0,0.0},rate_range={4.840015889354997E-6,8.200376420124617E-4},height=38.14351483206391,rate=9.240013758595719E-5,rate_median=7.160341782307164E-5,S=0.003132613992342499,S_median=0.0,length=5.864426554444308,b_u_N_95%_HPD={0.0,2.0},height_95%_HPD={26.458688576798835,51.682288933012615},length_95%_HPD={0.015141818822748121,16.327741285331122},N_95%_HPD={0.0,0.0},b_u_S_range={0.0,5.0},b_u_N_range={0.0,5.0},height_median=37.05975925193741,b_u_S_median=0.0,posterior=0.319186757026997,b_u_S=0.23773059519665854,length_median=4.456326999768599,S_range={0.0,1.0},N_median=0.0,b_u_N=0.3066481030281935]:5.495744541390479)[&b_u_N_median=0.0,length_range={0.006262519807087585,37.60552125408179},b_u_S_95%_HPD={0.0,2.0},height_range={27.351922220545532,77.82675818688404},N_range={0.0,2.0},N=0.8551288283908605,rate_95%_HPD={1.1655979689664838E-5,2.908878190471254E-4},S_95%_HPD={0.0,0.0},rate_range={6.22603866808433E-6,0.0018266405516654677},height=43.48377570204726,rate=1.1783739216193062E-4,rate_median=9.272316872982311E-5,S=0.004375303840544483,S_median=0.0,length=7.709874008662046,b_u_N_95%_HPD={0.0,2.0},height_95%_HPD={31.526679939649853,58.44706832708644},length_95%_HPD={0.07604726177316934,18.567704683542573},N_95%_HPD={0.0,1.0},b_u_S_range={0.0,6.0},b_u_N_range={0.0,6.0},height_median=42.55550379332789,b_u_S_median=0.0,posterior=0.2285301633151872,b_u_S=0.3621779290228488,length_median=6.578886734798012,S_range={0.0,2.0},N_median=1.0,b_u_N=0.5051045211473019]:7.055419906638889,(((42[&b_u_N_median=1.0,length_range={0.5794138039405884,34.626239012917466},b_u_S_95%_HPD={0.0,3.0},height_range={0.0,1.1368683772161603E-13},N_range={0.0,4.0},N=2.019664481724253,rate_95%_HPD={2.1098659892648873E-5,4.7368616371917994E-4},S_95%_HPD={0.0,1.0},rate_range={1.10277133091426E-5,0.004261746083177142},height=2.5485125743005305E-14,rate=1.9279311756329967E-4,rate_median=1.5166197735683575E-4,S=0.4900566603710699,S_median=0.0,length=8.441188685888605,b_u_N_95%_HPD={0.0,3.0},height_95%_HPD={0.0,5.6843418860808015E-14},length_95%_HPD={1.5680416058004079,16.418388972785404},N_95%_HPD={1.0,2.0},b_u_S_range={0.0,7.0},b_u_N_range={0.0,13.0},height_median=2.8421709430404007E-14,b_u_S_median=0.0,b_u_S=0.7171425397178092,length_median=7.801707028408861,S_range={0.0,3.0},N_median=2.0,b_u_N=0.9573380735473837]:7.589357719936203,55[&b_u_N_median=1.0,length_range={0.5794138039405884,39.31291186255032},b_u_S_95%_HPD={0.0,2.0},height_range={0.0,1.1368683772161603E-13},N_range={0.0,4.0},N=1.085212754138429,rate_95%_HPD={2.5705817995155767E-5,4.6810414020049233E-4},S_95%_HPD={1.0,2.0},rate_range={1.0994144189272427E-5,0.002316435476948937},height=2.5437761489982744E-14,rate=1.9408992155520903E-4,rate_median=1.5550903117681633E-4,S=1.4670592156427065,S_median=1.0,length=8.157616694927205,b_u_N_95%_HPD={0.0,3.0},height_95%_HPD={0.0,5.6843418860808015E-14},length_95%_HPD={1.6901364764217388,15.790165121570979},N_95%_HPD={1.0,2.0},b_u_S_range={0.0,7.0},b_u_N_range={0.0,8.0},height_median=2.8421709430404007E-14,b_u_S_median=0.0,b_u_S=0.6905899344517276,length_median=7.589610784087589,S_range={0.0,4.0},N_median=1.0,b_u_N=0.9534496167092545]:7.589357719936203)[&b_u_N_median=0.0,length_range={0.10423144106824012,36.93651293002427},b_u_S_95%_HPD={0.0,2.0},height_range={0.5794138039405823,29.81017416206214},N_range={0.0,4.0},N=1.9896246211238051,rate_95%_HPD={2.0030578638409495E-5,4.709773893977713E-4},S_95%_HPD={0.0,0.0},rate_range={8.893345090050937E-6,0.0055448700044559195},height=8.136985776368524,rate=1.9273163868954293E-4,rate_median=1.509336699196063E-4,S=0.012124038237351364,S_median=0.0,length=6.334042055139372,b_u_N_95%_HPD={0.0,3.0},height_95%_HPD={1.8300420392856154,15.857450355311329},length_95%_HPD={0.42020051889958143,13.54821231114186},N_95%_HPD={2.0,2.0},b_u_S_range={0.0,7.0},b_u_N_range={0.0,8.0},height_median=7.589357719936231,b_u_S_median=0.0,posterior=0.9530052216420398,b_u_S=0.5216833760783399,length_median=5.639107274509643,S_range={0.0,2.0},N_median=2.0,b_u_N=0.6979482396829098]:6.2563974620496765,52[&b_u_N_median=0.0,length_range={1.2312093511376045,48.5077692300639},b_u_S_95%_HPD={0.0,2.0},height_range={0.0,1.7053025658242404E-13},N_range={0.0,3.0},N=0.043328519053438506,rate_95%_HPD={7.0397665878021325E-6,1.7622384328293297E-4},S_95%_HPD={0.0,1.0},rate_range={1.572959160486184E-6,8.577715813078993E-4},height=2.5283038263442383E-14,rate=7.571522740419972E-5,rate_median=6.299031116639272E-5,S=0.4755027219197867,S_median=0.0,length=14.134256691223063,b_u_N_95%_HPD={0.0,3.0},height_95%_HPD={0.0,5.6843418860808015E-14},length_95%_HPD={4.388425467251338,24.35484505793317},N_95%_HPD={0.0,0.0},b_u_S_range={0.0,6.0},b_u_N_range={0.0,7.0},height_median=2.8421709430404007E-14,b_u_S_median=0.0,b_u_S=0.5167203644039551,length_median=13.656401032347432,S_range={0.0,3.0},N_median=0.0,b_u_N=0.7132540828796801]:13.84575518198588)[&b_u_N_median=1.0,length_range={0.12331399989189862,44.55572920730632},b_u_S_95%_HPD={0.0,3.0},height_range={1.8362546774289683,48.50776923006393},N_range={0.0,3.0},N=0.04145371947756956,rate_95%_HPD={1.694008873131623E-5,4.5379454639356146E-4},S_95%_HPD={2.0,3.0},rate_range={7.45529974996075E-6,0.0013871095380694077},height=14.34921367027552,rate=1.8215427542361937E-4,rate_median=1.4344575108556624E-4,S=2.467234525837592,S_median=2.0,length=9.644471112736264,b_u_N_95%_HPD={0.0,3.0},height_95%_HPD={4.953519379182012,23.951621776623966},length_95%_HPD={0.9755603049547634,21.624005274502153},N_95%_HPD={0.0,0.0},b_u_S_range={0.0,8.0},b_u_N_range={0.0,10.0},height_median=13.845755181985908,b_u_S_median=0.0,posterior=0.978224641706477,b_u_S=0.734014764338444,length_median=8.435593324435178,S_range={0.0,5.0},N_median=0.0,b_u_N=1.021351504826803]:8.630270828905452,46[&b_u_N_median=1.0,length_range={5.019735805179347,63.05373459835067},b_u_S_95%_HPD={0.0,4.0},height_range={0.0,1.1368683772161603E-13},N_range={0.0,4.0},N=0.949005666037107,rate_95%_HPD={2.162276557650687E-5,2.2439684329966501E-4},S_95%_HPD={2.0,3.0},rate_range={7.897591180007553E-6,8.314471211911995E-4},height=2.5188309757397263E-14,rate=1.0724033031442095E-4,rate_median=9.453144517091984E-5,S=2.0725474947228086,S_median=2.0,length=23.831646828046612,b_u_N_95%_HPD={0.0,5.0},height_95%_HPD={0.0,5.6843418860808015E-14},length_95%_HPD={10.631374445045154,39.41836126216388},N_95%_HPD={0.0,1.0},b_u_S_range={0.0,10.0},b_u_N_range={0.0,11.0},height_median=2.8421709430404007E-14,b_u_S_median=1.0,b_u_S=1.2083101877569158,length_median=22.33637786256511,S_range={1.0,6.0},N_median=1.0,b_u_N=1.6764803910676591]:22.47602601089133)[&b_u_N_median=2.0,length_range={0.8145011191627773,70.88227191279248},b_u_S_95%_HPD={0.0,4.0},height_range={5.01973580517938,63.05373459835073},N_range={2.0,7.0},N=4.780024441728697,rate_95%_HPD={3.38309368823148E-5,4.2548863688981846E-4},S_95%_HPD={0.0,0.0},rate_range={1.3762702465965006E-5,0.0016080215585670432},height=24.01582277562437,rate=1.9031650248813525E-4,rate_median=1.6078617126722181E-4,S=0.040662148650149985,S_median=0.0,length=19.335505505950294,b_u_N_95%_HPD={0.0,6.0},height_95%_HPD={11.00281469595322,39.48463475422025},length_95%_HPD={3.7949423012427346,36.21618159306989},N_95%_HPD={4.0,5.0},b_u_S_range={0.0,10.0},b_u_N_range={0.0,15.0},height_median=22.47602601089136,b_u_S_median=1.0,posterior=1.0,b_u_S=1.5712698589045662,length_median=18.17044237369414,S_range={0.0,4.0},N_median=5.0,b_u_N=2.1742028663481836]:27.134897689075416)[&b_u_N_median=0.0,length_range={0.0023467650313548916,37.66440407008562},b_u_S_95%_HPD={0.0,2.0},height_range={28.364416200530002,82.40422355733003},N_range={0.0,2.0},N=0.6009057458250778,rate_95%_HPD={7.384361108592431E-6,2.812360994769674E-4},S_95%_HPD={0.0,0.0},rate_range={6.34035925187428E-6,0.001121483463578073},height=50.18704135130571,rate=1.1222804018008959E-4,rate_median=8.664042789273928E-5,S=0.002547410133031418,S_median=0.0,length=6.748506824720716,b_u_N_95%_HPD={0.0,2.0},height_95%_HPD={35.48385145319557,67.02427713709079},length_95%_HPD={0.0023467650313548916,17.16604860643539},N_95%_HPD={0.0,1.0},b_u_S_range={0.0,5.0},b_u_N_range={0.0,8.0},height_median=49.610923699966776,b_u_S_median=0.0,posterior=0.39251194311743137,b_u_S=0.31050099065949616,length_median=5.439138701237347,S_range={0.0,1.0},N_median=1.0,b_u_N=0.43843758845174075]:5.904618699176908,27[&b_u_N_median=2.0,length_range={0.7741920042437798,72.66408535390497},b_u_S_95%_HPD={0.0,5.0},height_range={21.999999999999943,22.000000000000114},N_range={0.0,6.0},N=1.8289078991223198,rate_95%_HPD={2.6283604938573707E-5,3.2266853702169406E-4},S_95%_HPD={3.0,3.0},rate_range={1.4461593395537063E-5,0.0033637449088765163},height=22.0,rate=1.4667019569327726E-4,rate_median=1.2191156419221619E-4,S=3.009221197644706,S_median=3.0,length=27.935984354798233,b_u_N_95%_HPD={0.0,6.0},height_95%_HPD={22.0,22.000000000000057},length_95%_HPD={6.565843981255469,48.86550593361294},N_95%_HPD={1.0,2.0},b_u_S_range={0.0,13.0},b_u_N_range={0.0,15.0},height_median=22.00000000000003,b_u_S_median=1.0,b_u_S=1.7428063548494612,length_median=27.601400414888417,S_range={2.0,5.0},N_median=2.0,b_u_N=2.393289634485057]:33.515542399143655)[&b_u_N_median=2.0,length_range={0.7525907615854024,57.44319310783764},b_u_S_95%_HPD={0.0,4.0},height_range={32.00576663500837,94.66408535390497},N_range={0.0,5.0},N=2.1196571682991987,rate_95%_HPD={3.0837048020248805E-5,3.9496050627909544E-4},S_95%_HPD={2.0,3.0},rate_range={3.6925463974311443E-6,0.0017094305739507952},height=56.0088842565027,rate=1.7437329442980816E-4,rate_median=1.438999066126044E-4,S=1.9775155832591274,S_median=2.0,length=17.78726082964798,b_u_N_95%_HPD={0.0,5.0},height_95%_HPD={38.853378086999015,73.6114986277044},length_95%_HPD={4.210354670288055,34.34702615163114},N_95%_HPD={2.0,3.0},b_u_S_range={0.0,10.0},b_u_N_range={0.0,14.0},height_median=55.51554239914368,b_u_S_median=1.0,posterior=0.9981113209643373,b_u_S=1.353739982190561,length_median=16.98700705305511,S_range={0.0,5.0},N_median=2.0,b_u_N=1.839492430988424]:18.219992008080325)[&b_u_N_median=0.0,length_range={0.056478432376920296,31.434833535031032},b_u_S_95%_HPD={0.0,2.0},height_range={47.169268480415525,113.28112669558189},N_range={0.0,6.0},N=2.1596368233536376,rate_95%_HPD={2.256069884605401E-5,5.122597262880602E-4},S_95%_HPD={0.0,0.0},rate_range={7.949681840665434E-6,0.002833050957929307},height=74.0408057288896,rate=1.9896720877848786E-4,rate_median=1.551849375661415E-4,S=0.014710952764050109,S_median=0.0,length=6.587540854540326,b_u_N_95%_HPD={0.0,3.0},height_95%_HPD={56.433193347710045,91.37427362274104},length_95%_HPD={0.5176960380379327,14.416972064909402},N_95%_HPD={1.0,3.0},b_u_S_range={0.0,8.0},b_u_N_range={0.0,13.0},height_median=73.73553440722401,b_u_S_median=0.0,posterior=0.9666703699588934,b_u_S=0.5761406734858062,length_median=5.7765846990897955,S_range={0.0,2.0},N_median=2.0,b_u_N=0.7766923342144582]:6.708233810616861,29[&b_u_N_median=2.0,length_range={21.09542044011397,106.88673588884208},b_u_S_95%_HPD={0.0,4.0},height_range={21.999999999999943,22.000000000000114},N_range={1.0,5.0},N=2.0593267414731695,rate_95%_HPD={1.0235478077948663E-5,9.178560256662205E-5},S_95%_HPD={0.0,0.0},rate_range={4.855081913268609E-6,2.337900265937104E-4},height=22.0,rate=4.755780564380298E-5,rate_median=4.3597595932539484E-5,S=0.037440284412843014,S_median=0.0,length=58.27144157793655,b_u_N_95%_HPD={0.0,5.0},height_95%_HPD={22.0,22.000000000000057},length_95%_HPD={39.16716909201652,77.19714940014009},N_95%_HPD={2.0,3.0},b_u_S_range={0.0,12.0},b_u_N_range={0.0,11.0},height_median=22.00000000000003,b_u_S_median=1.0,b_u_S=1.3681813131874236,length_median=58.113781267543715,S_range={0.0,4.0},N_median=2.0,b_u_N=1.9000111098766803]:58.44376821784084)[&b_u_N_median=1.0,length_range={0.1472975531504801,45.83013318361196},b_u_S_95%_HPD={0.0,3.0},height_range={48.690693043662975,128.88673588884208},N_range={0.0,6.0},N=2.05314447592068,rate_95%_HPD={4.007123924730768E-5,5.869462518623674E-4},S_95%_HPD={1.0,2.0},rate_range={2.8016590824339984E-5,0.0026279145029859128},height=80.66433294052578,rate=2.486204416276137E-4,rate_median=2.0251249510707187E-4,S=1.9530878186968839,S_median=2.0,length=10.263613589812662,b_u_N_95%_HPD={0.0,4.0},height_95%_HPD={62.28809895188368,99.15627933153746},length_95%_HPD={1.6959489547256368,20.656942508061775},N_95%_HPD={2.0,3.0},b_u_S_range={0.0,9.0},b_u_N_range={0.0,9.0},height_median=80.44376821784087,b_u_S_median=1.0,posterior=0.9804466170425509,b_u_S=1.0709348441926345,length_median=9.340606243550369,S_range={0.0,4.0},N_median=2.0,b_u_N=1.485099150141643]:10.094905699676758,31[&b_u_N_median=3.0,length_range={26.601747710385666,118.78961739676481},b_u_S_95%_HPD={0.0,6.0},height_range={21.999999999999943,22.000000000000114},N_range={1.0,7.0},N=4.029107876902566,rate_95%_HPD={2.2949246177431935E-5,1.1988600324221002E-4},S_95%_HPD={1.0,1.0},rate_range={1.3219588030340856E-5,3.5895901999905E-4},height=22.0,rate=6.687778221745313E-5,rate_median=6.309504668242448E-5,S=1.0311076547050329,S_median=1.0,length=68.65867875750503,b_u_N_95%_HPD={0.0,7.0},height_95%_HPD={22.0,22.000000000000057},length_95%_HPD={48.12199175108924,88.68345478542822},N_95%_HPD={4.0,5.0},b_u_S_range={0.0,13.0},b_u_N_range={0.0,15.0},height_median=22.00000000000003,b_u_S_median=2.0,b_u_S=2.2774136207088103,length_median=68.46109266991411,S_range={0.0,5.0},N_median=4.0,b_u_N=3.155871569825575]:68.5386739175176)[&b_u_N_median=1.0,length_range={0.44774483566195045,67.12355268321535},b_u_S_95%_HPD={0.0,3.0},height_range={56.80351418414904,140.78961739676484},N_range={1.0,7.0},N=3.575158315742695,rate_95%_HPD={2.8096202085345318E-5,5.098270451780167E-4},S_95%_HPD={0.0,0.0},rate_range={1.645965082580079E-5,0.002761291387057256},height=90.82367783163092,rate=2.1843094449872544E-4,rate_median=1.7767891419448863E-4,S=0.027330296633707365,S_median=0.0,length=11.165044310581699,b_u_N_95%_HPD={0.0,4.0},height_95%_HPD={70.12199175108924,109.93533665533397},length_95%_HPD={1.7114291522379546,22.994243583380566},N_95%_HPD={3.0,5.0},b_u_S_range={0.0,9.0},b_u_N_range={0.0,11.0},height_median=90.53867391751763,b_u_S_median=1.0,posterior=1.0,b_u_S=1.0378846794800578,length_median=10.02938221133823,S_range={0.0,2.0},N_median=4.0,b_u_N=1.4359515609376736]:10.527115353856487,37[&b_u_N_median=5.0,length_range={15.801337957678271,135.1505597706633},b_u_S_95%_HPD={0.0,8.0},height_range={21.999999999999943,22.000000000000142},N_range={2.0,9.0},N=4.487501388734585,rate_95%_HPD={3.5759016832890524E-5,1.577096539026619E-4},S_95%_HPD={5.0,5.0},rate_range={1.7973821085223595E-5,5.821302105358959E-4},height=22.0,rate=9.63033252203561E-5,rate_median=9.171492195717453E-5,S=5.028885679368959,S_median=5.0,length=79.05867105548762,b_u_N_95%_HPD={0.0,10.0},height_95%_HPD={22.0,22.000000000000057},length_95%_HPD={56.154755338518285,104.81685535574188},N_95%_HPD={3.0,5.0},b_u_S_range={0.0,17.0},b_u_N_range={0.0,22.0},height_median=22.00000000000003,b_u_S_median=3.0,b_u_S=3.7769136762581934,length_median=78.80187851312373,S_range={4.0,9.0},N_median=5.0,b_u_N=5.224308410176647]:79.06578927137409)[&b_u_N_median=1.0,length_range={0.2227615273312864,61.70966045002747},b_u_S_95%_HPD={0.0,2.0},height_range={63.07277927934538,157.15055977066334},N_range={0.0,4.0},N=2.004496195526862,rate_95%_HPD={1.2758909870077824E-5,3.677086440437798E-4},S_95%_HPD={0.0,0.0},rate_range={6.755230695912152E-6,0.00239365644972868},height=101.685402492786,rate=1.515706282004262E-4,rate_median=1.1967135275527775E-4,S=0.008761816924141111,S_median=0.0,length=10.461921119859738,b_u_N_95%_HPD={0.0,3.0},height_95%_HPD={79.83142937166866,124.46761229423572},length_95%_HPD={0.7289273913001324,23.827700839290102},N_95%_HPD={1.0,2.0},b_u_S_range={0.0,7.0},b_u_N_range={0.0,9.0},height_median=101.06578927137411,b_u_S_median=0.0,posterior=0.9636707032551939,b_u_S=0.6548305280147567,length_median=8.986154127680997,S_range={0.0,2.0},N_median=2.0,b_u_N=0.8835600645607563]:8.97467016753248)[&b_u_N_median=2.0,length_range={0.9094251614371558,86.59446439673023},b_u_S_95%_HPD={0.0,4.0},height_range={68.55926586827385,172.69591474228199},N_range={2.0,7.0},N=3.650038884568381,rate_95%_HPD={1.9074385756731328E-5,3.501592222670478E-4},S_95%_HPD={0.0,1.0},rate_range={1.0493500023171883E-5,0.0017044466874873104},height=112.1292747686174,rate=1.512021951722509E-4,rate_median=1.2419093015378612E-4,S=0.40839906677035887,S_median=0.0,length=22.812493663287285,b_u_N_95%_HPD={0.0,5.0},height_95%_HPD={91.65429169343139,140.8462764029879},length_95%_HPD={4.1277844413721425,46.82787804502199},N_95%_HPD={3.0,5.0},b_u_S_range={0.0,11.0},b_u_N_range={0.0,12.0},height_median=110.0404594389066,b_u_S_median=1.0,posterior=1.0,b_u_S=1.444728363515165,length_median=20.884733318725168,S_range={0.0,3.0},N_median=4.0,b_u_N=1.990001110987668]:22.60481915770174)[&b_u_N_median=1.0,length_range={0.565479335170636,86.44991667400116},b_u_S_95%_HPD={0.0,3.0},height_range={112.19333851255504,185.17769028507644},N_range={0.0,4.0},N=0.9520353781607892,rate_95%_HPD={1.051503185520823E-5,2.288391174418122E-4},S_95%_HPD={1.0,2.0},rate_range={8.061558608909125E-6,0.0010665529263633546},height=134.64835396667428,rate=9.821148384725912E-5,rate_median=7.961130543323862E-5,S=1.2416373738519106,S_median=1.0,length=24.718938262650543,b_u_N_95%_HPD={0.0,4.0},height_95%_HPD={113.29626744453981,161.02723010938598},length_95%_HPD={1.8548766083668227,50.21536155663165},N_95%_HPD={0.0,1.0},b_u_S_range={0.0,8.0},b_u_N_range={0.0,12.0},height_median=132.64527859660834,b_u_S_median=1.0,posterior=0.9797800244417287,b_u_S=0.9775484748837737,length_median=22.782333159171912,S_range={0.0,5.0},N_median=1.0,b_u_N=1.361492232679442]:26.83338354801836,((17[&b_u_N_median=0.0,length_range={3.85975056971688E-4,36.56097472057027},b_u_S_95%_HPD={0.0,1.0},height_range={111.99999999999994,112.00000000000014},N_range={0.0,1.0},N=2.2219753360737697E-4,rate_95%_HPD={5.953530669227342E-6,2.832677236089534E-4},S_95%_HPD={0.0,0.0},rate_range={2.8273235538223913E-6,0.0013286304438532655},height=112.0,rate=1.0713380060480502E-4,rate_median=7.875532207435381E-5,S=2.2219753360737697E-4,S_median=0.0,length=3.301305433707922,b_u_N_95%_HPD={0.0,1.0},height_95%_HPD={112.0,112.00000000000006},length_95%_HPD={3.85975056971688E-4,11.230472275834458},N_95%_HPD={0.0,0.0},b_u_S_range={0.0,5.0},b_u_N_range={0.0,4.0},height_median=112.00000000000003,b_u_S_median=0.0,b_u_S=0.13854016220419954,length_median=1.9211825792527293,S_range={0.0,2.0},N_median=0.0,b_u_N=0.19064548383512944]:1.9179454163996468,20[&b_u_N_median=0.0,length_range={3.85975056971688E-4,36.56097472057027},b_u_S_95%_HPD={0.0,1.0},height_range={111.99999999999994,112.00000000000014},N_range={0.0,1.0},N=2.2219753360737697E-4,rate_95%_HPD={4.2079053226167954E-6,2.74566648467031E-4},S_95%_HPD={0.0,0.0},rate_range={3.756080620977105E-6,0.0015120942174316886},height=112.0,rate=1.0664491351966091E-4,rate_median=8.01462685588187E-5,S=2.2219753360737697E-4,S_median=0.0,length=3.3030694096606195,b_u_N_95%_HPD={0.0,1.0},height_95%_HPD={112.0,112.00000000000006},length_95%_HPD={3.85975056971688E-4,11.230472275834458},N_95%_HPD={0.0,0.0},b_u_S_range={0.0,5.0},b_u_N_range={0.0,6.0},height_median=112.00000000000003,b_u_S_median=0.0,b_u_S=0.14242861904232862,length_median=1.9211825792527293,S_range={0.0,2.0},N_median=0.0,b_u_N=0.1996444839462282]:1.9179454163996468)[&b_u_N_median=1.0,length_range={0.29542491025293316,76.16383717884223},b_u_S_95%_HPD={0.0,2.0},height_range={112.00038597505697,148.56097472057033},N_range={0.0,3.0},N=0.9961089494163424,rate_95%_HPD={7.86532239031735E-6,1.960602427229605E-4},S_95%_HPD={0.0,0.0},rate_range={4.339107054880752E-6,0.0012410839010669776},height=115.2970580001033,rate=8.294478334723899E-5,rate_median=6.650370696116926E-5,S=0.015786548082267926,S_median=0.0,length=18.78977549736963,b_u_N_95%_HPD={0.0,3.0},height_95%_HPD={112.00038597505697,123.213820499594},length_95%_HPD={1.8306107912523828,39.978959225710724},N_95%_HPD={1.0,1.0},b_u_S_range={0.0,8.0},b_u_N_range={0.0,8.0},height_median=113.91794541639968,b_u_S_median=0.0,posterior=0.9993334073991779,b_u_S=0.6414674819344081,length_median=16.904997344941776,S_range={0.0,2.0},N_median=1.0,b_u_N=0.9022790439132852]:18.505810580997633,18[&b_u_N_median=2.0,length_range={2.120173844435982,77.33494609762829},b_u_S_95%_HPD={0.0,5.0},height_range={111.99999999999997,112.00000000000011},N_range={2.0,5.0},N=3.0147761359848904,rate_95%_HPD={3.727021871730644E-5,4.886814798462227E-4},S_95%_HPD={3.0,3.0},rate_range={2.941312694315764E-5,0.0016420959616615432},height=112.0,rate=2.156762413903864E-4,rate_median=1.7736049010668456E-4,S=3.015442728585713,S_median=3.0,length=22.078026873663454,b_u_N_95%_HPD={0.0,6.0},height_95%_HPD={112.0,112.00000000000006},length_95%_HPD={4.38785442760647,43.65504175333356},N_95%_HPD={3.0,3.0},b_u_S_range={0.0,13.0},b_u_N_range={0.0,14.0},height_median=112.00000000000003,b_u_S_median=2.0,b_u_S=1.9512276413731808,length_median=20.419398954853108,S_range={2.0,6.0},N_median=3.0,b_u_N=2.707699144539496]:20.42375599739728)[&b_u_N_median=1.0,length_range={1.0723994129403422,92.60821518063504},b_u_S_95%_HPD={0.0,4.0},height_range={114.12017384443598,189.33494609762832},N_range={0.0,5.0},N=1.0703255193867347,rate_95%_HPD={1.8819108301587717E-5,2.840996301788404E-4},S_95%_HPD={1.0,3.0},rate_range={6.244917716909456E-6,0.001489157755029497},height=134.0808487138094,rate=1.2127702415693012E-4,rate_median=9.845541421403418E-5,S=2.170758804577269,S_median=2.0,length=25.072405122592922,b_u_N_95%_HPD={0.0,5.0},height_95%_HPD={116.38785442760656,155.6322375117327},length_95%_HPD={3.3010415045120567,49.65474784207913},N_95%_HPD={1.0,2.0},b_u_S_range={0.0,10.0},b_u_N_range={0.0,14.0},height_median=132.4237559973973,b_u_S_median=1.0,posterior=1.0,b_u_S=1.254305077213643,length_median=23.42506389471407,S_range={0.0,6.0},N_median=1.0,b_u_N=1.7559160093322963]:27.05490614722939)[&b_u_N_median=2.0,length_range={0.5387530784570629,110.08975473827988},b_u_S_95%_HPD={0.0,4.0},height_range={120.07617238571409,213.35048484906983},N_range={0.0,6.0},N=3.3584444444444443,rate_95%_HPD={1.955381235483876E-5,2.194422973151313E-4},S_95%_HPD={0.0,1.0},rate_range={8.733088723195368E-6,0.0011536288578072322},height=159.35545388725737,rate=1.0008079330717297E-4,rate_median=8.486549919564361E-5,S=0.349,S_median=0.0,length=34.62689366597744,b_u_N_95%_HPD={0.0,5.0},height_95%_HPD={133.88422465464836,183.79145297397298},length_95%_HPD={7.800884394758668,61.1218446109236},N_95%_HPD={3.0,4.0},b_u_S_range={0.0,10.0},b_u_N_range={0.0,13.0},height_median=159.4786621446267,b_u_S_median=1.0,posterior=0.9998889012331963,b_u_S=1.5195555555555555,length_median=33.98251017684842,S_range={0.0,3.0},N_median=3.0,b_u_N=2.089888888888889]:32.51904947276955)[&b_u_N_median=0.0,length_range={0.04550580848433583,85.86232554872416},b_u_S_95%_HPD={0.0,2.0},height_range={183.09995917547704,248.88950797238482},N_range={0.0,4.0},N=1.0006713662302786,rate_95%_HPD={7.465485807761222E-6,2.2171986540986765E-4},S_95%_HPD={0.0,0.0},rate_range={7.223115025700651E-6,0.001369095954227882},height=193.75734883900287,rate=9.459904004801035E-5,rate_median=7.579081439798794E-5,S=0.00788855320577375,S_median=0.0,length=14.296399515582559,b_u_N_95%_HPD={0.0,3.0},height_95%_HPD={183.23630532370584,208.93772336545752},length_95%_HPD={0.5527586285198538,32.96875629556132},N_95%_HPD={1.0,1.0},b_u_S_range={0.0,7.0},b_u_N_range={0.0,6.0},height_median=191.99771161739625,b_u_S_median=0.0,posterior=0.661926452616376,b_u_S=0.5458207452165156,length_median=12.452867140093232,S_range={0.0,3.0},N_median=1.0,b_u_N=0.7374958039610607]:11.087692097072278,(3[&b_u_N_median=0.0,length_range={3.9666996690357337E-4,58.47578913125264},b_u_S_95%_HPD={0.0,1.0},height_range={182.99999999999997,183.0000000000001},N_range={0.0,2.0},N=0.0015553827352516388,rate_95%_HPD={4.470804239567954E-6,2.2856342473255426E-4},S_95%_HPD={0.0,0.0},rate_range={1.572959160486184E-6,0.0010581083935281403},height=183.0,rate=9.044867277743376E-5,rate_median=6.991768451418171E-5,S=0.002555271636484835,S_median=0.0,length=6.323253674544804,b_u_N_95%_HPD={0.0,2.0},height_95%_HPD={183.0,183.00000000000006},length_95%_HPD={3.9666996690357337E-4,17.758807465146987},N_95%_HPD={0.0,0.0},b_u_S_range={0.0,6.0},b_u_N_range={0.0,5.0},height_median=183.00000000000003,b_u_S_median=0.0,b_u_S=0.23786245972669703,length_median=4.538462774555768,S_range={0.0,1.0},N_median=0.0,b_u_N=0.3134096211532052]:4.882163112031492,1[&b_u_N_median=0.0,length_range={0.06080911608918882,58.47578913125264},b_u_S_95%_HPD={0.0,2.0},height_range={182.99999999999997,183.0000000000001},N_range={0.0,2.0},N=0.0026663704032885236,rate_95%_HPD={1.1596957820254888E-5,3.3873223212663E-4},S_95%_HPD={1.0,1.0},rate_range={5.946304244749935E-6,0.0016838652684866852},height=183.0,rate=1.345151960457342E-4,rate_median=1.0258904650636426E-4,S=1.0004443950672148,S_median=1.0,length=7.167124637575665,b_u_N_95%_HPD={0.0,2.0},height_95%_HPD={183.0,183.00000000000006},length_95%_HPD={0.143326899148434,18.98107105089096},N_95%_HPD={0.0,0.0},b_u_S_range={0.0,6.0},b_u_N_range={0.0,6.0},height_median=183.00000000000003,b_u_S_median=0.0,b_u_S=0.3760693256304855,length_median=5.4660474838011055,S_range={0.0,3.0},N_median=0.0,b_u_N=0.5248305743806244]:4.882163112031492)[&b_u_N_median=0.0,length_range={1.2697513687953688E-4,93.78447542477653},b_u_S_95%_HPD={0.0,2.0},height_range={183.06080911608925,241.4757891312527},N_range={0.0,3.0},N=0.7714514835605453,rate_95%_HPD={5.850725376848876E-6,2.149939814302972E-4},S_95%_HPD={0.0,0.0},rate_range={1.9072326919231408E-6,0.001239243212807447},height=189.66041107662238,rate=8.769248767434428E-5,rate_median=6.791384681206377E-5,S=0.00817963111467522,S_median=0.0,length=15.132588644886294,b_u_N_95%_HPD={0.0,3.0},height_95%_HPD={183.06080911608925,201.3657490184204},length_95%_HPD={1.2697513687953688E-4,36.09724426889383},N_95%_HPD={0.0,1.0},b_u_S_range={0.0,8.0},b_u_N_range={0.0,8.0},height_median=187.88216311203152,b_u_S_median=0.0,posterior=0.6927008110209977,b_u_S=0.5291098636728148,length_median=13.215943078314353,S_range={0.0,3.0},N_median=1.0,b_u_N=0.7270248596631916]:15.203240602437006)[&b_u_N_median=0.0,length_range={0.011427501808242368,67.49259947866238},b_u_S_95%_HPD={0.0,1.0},height_range={185.5522490258311,251.5726538834301},N_range={0.0,2.0},N=0.006650544135429262,rate_95%_HPD={5.468257522995847E-6,2.1274286998226047E-4},S_95%_HPD={0.0,0.0},rate_range={4.143640780499645E-6,0.001143997022527416},height=204.49338561232744,rate=8.22114453580637E-5,rate_median=6.229611276641399E-5,S=0.0036275695284159614,S_median=0.0,length=9.52244506529288,b_u_N_95%_HPD={0.0,2.0},height_95%_HPD={188.59403205709322,222.5526197871354},length_95%_HPD={0.011427501808242368,27.050225722867907},N_95%_HPD={0.0,0.0},b_u_S_range={0.0,4.0},b_u_N_range={0.0,6.0},height_median=203.08540371446853,b_u_S_median=0.0,posterior=0.18375736029330075,b_u_S=0.26481257557436516,length_median=6.888639594021967,S_range={0.0,1.0},N_median=0.0,b_u_N=0.42503022974607013]:8.779298674146645)[&b_u_N_median=1.0,length_range={0.3075890189669792,88.17242461305634},b_u_S_95%_HPD={0.0,3.0},height_range={190.40205535595769,286.1825430331682},N_range={0.0,3.0},N=0.9307359307359307,rate_95%_HPD={1.1842732224956701E-5,3.0902676728886315E-4},S_95%_HPD={0.0,2.0},rate_range={9.332577547967031E-6,0.0027358606124283},height=213.78384368014983,rate=1.2778268598924187E-4,rate_median=1.0143131623200931E-4,S=1.425066996495568,S_median=1.0,length=17.954457002671134,b_u_N_95%_HPD={0.0,4.0},height_95%_HPD={195.43582366024947,237.21572983509185},length_95%_HPD={0.4869347767230181,39.293452662254396},N_95%_HPD={0.0,1.0},b_u_S_range={0.0,8.0},b_u_N_range={0.0,9.0},height_median=211.86470238861517,b_u_S_median=1.0,posterior=0.5389401177646929,b_u_S=0.9105339105339105,length_median=15.724188572508467,S_range={0.0,4.0},N_median=1.0,b_u_N=1.2572665429808287]:15.271161903078251)[&b_u_N_median=0.0,length_range={0.0257185217670326,54.748884659259716},b_u_S_95%_HPD={0.0,2.0},height_range={198.5584723785003,297.3335076381031},N_range={0.0,1.0},N=0.04169424222369292,rate_95%_HPD={8.5195813076328E-6,2.6520989093396655E-4},S_95%_HPD={0.0,2.0},rate_range={5.741406022265626E-6,0.0019265074875455743},height=229.0585887736804,rate=1.0660054546545296E-4,rate_median=8.192125294571397E-5,S=0.6320317670416943,S_median=0.0,length=8.084669461047962,b_u_N_95%_HPD={0.0,2.0},height_95%_HPD={205.64524093884398,257.5661522116592},length_95%_HPD={0.0257185217670326,23.001835453822338},N_95%_HPD={0.0,0.0},b_u_S_range={0.0,5.0},b_u_N_range={0.0,6.0},height_median=227.13586429169342,b_u_S_median=0.0,posterior=0.1678702366403733,b_u_S=0.3613500992720053,length_median=6.000218204804895,S_range={0.0,4.0},N_median=0.0,b_u_N=0.49636002647253474]:10.716953672049897)[&height_95%_HPD={210.25390111304077,273.2016387450478},height_median=237.85281796374332,height=239.91129233235853,posterior=1.0,height_range={200.02506666040105,341.8518977596864},length=0.0];
