# Supplementary material for: phylotree.js - a JavaScript library for application development and interactive data visualization in phylogenetics
Source: BMC Bioinformatics. 2018 Jul 25;19:276. doi: 10.1186/s12859-018-2283-2 (PMC6060545; doi:10.1186/s12859-018-2283-2)
Supplement: Supplementary file 1 — Latest release of source code. A zip file of the source code from release 0.1.8. Accessed 4 May 2018. (ZIP 3513 kb) [file 12859_2018_2283_MOESM1_ESM.zip › phylotree.js-0.1.8/examples/siv/N02_CD3_MCC.json]

[["1", "021N02Kc_02"], ["2", "021N02Kc_03"], ["3", "021N02Kc_04"], ["4", "021N02Kc_06"], ["5", "021N02Kc_07"], ["6", "021N02Kc_08"], ["7", "021N02Kc_09"], ["8", "021N02Kc_10"], ["9", "021N02Kc_11"], ["10", "021N02Kc_13"], ["11", "021N02Kc_14"], ["12", "021N02Kc_16"], ["13", "021N02Kc_17"], ["14", "021N02Kc_18"], ["15", "021N02Kc_19"], ["16", "021N02Kc_20"], ["17", "021N02Kc_21"], ["18", "092N02Kc_01"], ["19", "092N02Kc_02"], ["20", "092N02Kc_03"], ["21", "092N02Kc_04"], ["22", "092N02Kc_05"], ["23", "092N02Kc_06"], ["24", "092N02Kc_07"], ["25", "092N02Kc_08"], ["26", "092N02Kc_09"], ["27", "092N02Kc_10"], ["28", "092N02Kc_11"], ["29", "092N02Kc_12"], ["30", "092N02Kc_13"], ["31", "092N02Kc_14"], ["32", "092N02Kc_15"], ["33", "092N02Kc_18"], ["34", "092N02Kc_19"], ["35", "092N02Kc_20"], ["36", "092N02Kc_22"], ["37", "092N02Kc_24"], ["38", "182N02Kc_01"], ["39", "182N02Kc_03"], ["40", "182N02Kc_04"], ["41", "182N02Kc_06"], ["42", "182N02Kc_08"], ["43", "182N02Kc_11"], ["44", "182N02Kc_12"], ["45", "182N02Kc_13"], ["46", "182N02Kc_14"], ["47", "182N02Kc_15"], ["48", "182N02Kc_18"], ["49", "182N02Kc_20"], ["50", "204N02Kc_01"], ["51", "204N02Kc_03"], ["52", "204N02Kc_04"], ["53", "204N02Kc_05"], ["54", "204N02Kc_07"], ["55", "204N02Kc_08"], ["56", "204N02Kc_09"], ["57", "204N02Kc_12"], ["58", "204N02Kc_13"], ["59", "204N02Kc_14"], ["60", "204N02Kc_15"], ["61", "204N02Kc_17"], ["62", "204N02Kc_18"]]
