# Supplementary material for: phylotree.js - a JavaScript library for application development and interactive data visualization in phylogenetics
Source: BMC Bioinformatics. 2018 Jul 25;19:276. doi: 10.1186/s12859-018-2283-2 (PMC6060545; doi:10.1186/s12859-018-2283-2)
Supplement: Supplementary file 1 — Latest release of source code. A zip file of the source code from release 0.1.8. Accessed 4 May 2018. (ZIP 3513 kb) [file 12859_2018_2283_MOESM1_ESM.zip › phylotree.js-0.1.8/examples/siv/N02_CD3_MCC.new]

((((10[&b_u_N_median=0.0,length_range={0.02536900188056279,58.581174909669016},b_u_S_95%_HPD={0.0,2.0},height_range={183.0,183.00000000000009},N_range={0.0,2.0},N=1.0055549383401845,rate_95%_HPD={2.1110291644689023E-5,2.5173534235737574E-4},S_95%_HPD={0.0,1.0},rate_range={8.633227575768125E-6,0.0012906679639571167},height=183.0,rate=1.1166362418312412E-4,rate_median=9.338461162442918E-5,S=0.2746361515387179,S_median=0.0,length=8.588680806217784,b_u_N_95%_HPD={0.0,2.0},height_95%_HPD={183.0,183.00000000000006},length_95%_HPD={0.263469334626393,20.962794002121143},N_95%_HPD={1.0,1.0},b_u_S_range={0.0,6.0},b_u_N_range={0.0,7.0},height_median=183.00000000000003,b_u_S_median=0.0,b_u_S=0.41695367181424287,length_median=7.20637871264276,S_range={0.0,2.0},N_median=1.0,b_u_N=0.6029330074436173]:7.205225285464877,(((18[&b_u_N_median=2.0,length_range={12.123148861837919,73.55019229985919},b_u_S_95%_HPD={0.0,4.0},height_range={112.0,112.00000000000009},N_range={1.0,5.0},N=2.024219531163204,rate_95%_HPD={2.348112023800459E-5,1.3700944173355889E-4},S_95%_HPD={1.0,1.0},rate_range={1.3534689878169818E-5,2.7880704382428025E-4},height=112.0,rate=7.350436971526881E-5,rate_median=6.832096342610933E-5,S=1.0154427285857126,S_median=1.0,length=41.175587164040735,b_u_N_95%_HPD={0.0,5.0},height_95%_HPD={112.0,112.00000000000006},length_95%_HPD={24.36272381523139,57.93653202921334},N_95%_HPD={2.0,2.0},b_u_S_range={0.0,10.0},b_u_N_range={0.0,11.0},height_median=112.00000000000003,b_u_S_median=1.0,b_u_S=1.4481724252860793,length_median=41.18253722581133,S_range={0.0,4.0},N_median=2.0,b_u_N=2.1120986557049215]:41.136605273957656,((22[&b_u_N_median=2.0,length_range={2.6483403881860994,110.82033480835952},b_u_S_95%_HPD={0.0,5.0},height_range={111.99999999999997,112.00000000000009},N_range={2.0,6.0},N=3.969336740362182,rate_95%_HPD={4.13251536176627E-5,3.465195033990555E-4},S_95%_HPD={2.0,3.0},rate_range={2.4780538391684103E-5,0.0017919710661688161},height=112.0,rate=1.6903437390337152E-4,rate_median=1.477008689459606E-4,S=2.132985223864015,S_median=2.0,length=23.478584995938,b_u_N_95%_HPD={0.0,6.0},height_95%_HPD={112.0,112.00000000000006},length_95%_HPD={5.973396630485283,41.33091002192731},N_95%_HPD={4.0,4.0},b_u_S_range={0.0,12.0},b_u_N_range={0.0,12.0},height_median=112.00000000000003,b_u_S_median=1.0,b_u_S=1.7219197866903677,length_median=21.326078434782517,S_range={1.0,7.0},N_median=4.0,b_u_N=2.4972780802133094]:20.944320638368396,35[&b_u_N_median=1.0,length_range={2.6483403881860994,58.90322991153997},b_u_S_95%_HPD={0.0,3.0},height_range={111.99999999999997,112.00000000000009},N_range={0.0,3.0},N=0.011220975447172536,rate_95%_HPD={2.8121944101509516E-5,2.170145268096635E-4},S_95%_HPD={3.0,4.0},rate_range={9.607816757574454E-6,9.574944056160422E-4},height=112.0,rate=1.0882274948321683E-4,rate_median=9.606625124175082E-5,S=3.0968781246528163,S_median=3.0,length=21.766116472951232,b_u_N_95%_HPD={0.0,4.0},height_95%_HPD={112.0,112.00000000000006},length_95%_HPD={7.549969539687652,36.95406224160743},N_95%_HPD={0.0,0.0},b_u_S_range={0.0,10.0},b_u_N_range={0.0,12.0},height_median=112.00000000000003,b_u_S_median=1.0,b_u_S=1.0779913342961893,length_median=21.130935306186274,S_range={1.0,6.0},N_median=0.0,b_u_N=1.5787134762804134]:20.944320638368396)[&b_u_N_median=1.0,length_range={0.21520318665716331,54.43660593243622},b_u_S_95%_HPD={0.0,2.0},height_range={114.64834038818613,170.90322991154},N_range={0.0,2.0},N=0.012375665047420773,rate_95%_HPD={2.3472390849673205E-5,2.5045782020778346E-4},S_95%_HPD={1.0,2.0},rate_range={1.0732380016283012E-5,8.908259768524045E-4},height=133.5708248996451,rate=1.1686096085618446E-4,rate_median=1.0087066509904558E-4,S=1.979643765903308,S_median=2.0,length=11.415402972111734,b_u_N_95%_HPD={0.0,3.0},height_95%_HPD={119.64022635803552,148.6216926775855},length_95%_HPD={1.0573351151954569,23.676203281109338},N_95%_HPD={0.0,0.0},b_u_S_range={0.0,6.0},b_u_N_range={0.0,8.0},height_median=132.94432063836842,b_u_S_median=0.0,posterior=0.9605599377846906,b_u_S=0.5774924820726347,length_median=10.343189849256405,S_range={0.0,4.0},N_median=0.0,b_u_N=0.8366874855424474]:11.655710004689979,(29[&b_u_N_median=1.0,length_range={0.5950550882320726,55.49666685156038},b_u_S_95%_HPD={0.0,3.0},height_range={111.99999999999997,112.00000000000011},N_range={1.0,4.0},N=2.01144317298078,rate_95%_HPD={2.605324554553694E-5,2.499208634374434E-4},S_95%_HPD={1.0,1.0},rate_range={1.2830557904829827E-5,0.0010841609835419241},height=112.0,rate=1.1990545494704248E-4,rate_median=1.0338749136370141E-4,S=1.0081102099766692,S_median=1.0,length=18.311309079587055,b_u_N_95%_HPD={0.0,4.0},height_95%_HPD={112.0,112.00000000000006},length_95%_HPD={3.854083312118348,34.55540537564676},N_95%_HPD={2.0,2.0},b_u_S_range={0.0,9.0},b_u_N_range={0.0,13.0},height_median=112.00000000000003,b_u_S_median=1.0,b_u_S=0.9598933451838685,length_median=17.53010261750987,S_range={0.0,3.0},N_median=2.0,b_u_N=1.4220642150872125]:17.414894636151672,25[&b_u_N_median=1.0,length_range={0.5950550882320726,55.49666685156038},b_u_S_95%_HPD={0.0,2.0},height_range={111.99999999999997,112.00000000000011},N_range={0.0,2.0},N=0.011665370514387291,rate_95%_HPD={1.597385420035899E-5,1.6251783154859129E-4},S_95%_HPD={1.0,1.0},rate_range={9.197177374326835E-6,5.101799348028659E-4},height=112.0,rate=7.974063707909863E-5,rate_median=7.035262438771409E-5,S=1.0047772469725587,S_median=1.0,length=18.311267793890774,b_u_N_95%_HPD={0.0,3.0},height_95%_HPD={112.0,112.00000000000006},length_95%_HPD={3.854083312118348,34.585693804596986},N_95%_HPD={0.0,0.0},b_u_S_range={0.0,6.0},b_u_N_range={0.0,9.0},height_median=112.00000000000003,b_u_S_median=0.0,b_u_S=0.6571492056438174,length_median=17.524014497423792,S_range={0.0,3.0},N_median=0.0,b_u_N=0.9430063326297078]:17.414894636151672)[&b_u_N_median=0.0,length_range={0.07333265180000126,58.237076139213514},b_u_S_95%_HPD={0.0,2.0},height_range={112.5950550882321,167.49666685156038},N_range={0.0,3.0},N=0.9830623306233063,rate_95%_HPD={1.550823019273062E-5,1.8603481104704735E-4},S_95%_HPD={0.0,0.0},rate_range={7.660621849399535E-6,7.356464277906939E-4},height=130.19786133539915,rate=8.80872079920028E-5,rate_median=7.632586430659046E-5,S=0.011404697380307137,S_median=0.0,length=14.398184419688224,b_u_N_95%_HPD={0.0,3.0},height_95%_HPD={115.85408331211838,146.42912478187557},length_95%_HPD={0.5198394056029088,29.882731110319327},N_95%_HPD={1.0,1.0},b_u_S_range={0.0,7.0},b_u_N_range={0.0,8.0},height_median=129.4148946361517,b_u_S_median=0.0,posterior=0.9838906788134651,b_u_S=0.5470867208672087,length_median=13.275808717435545,S_range={0.0,3.0},N_median=1.0,b_u_N=0.7912149954832882]:15.185136006906703)[&b_u_N_median=0.0,length_range={0.02628070697306839,45.093042236201},b_u_S_95%_HPD={0.0,2.0},height_range={117.91380166761351,180.8448980233261},N_range={0.0,3.0},N=1.015380918048546,rate_95%_HPD={1.876213031671656E-5,2.2514822615786356E-4},S_95%_HPD={0.0,0.0},rate_range={1.072467850292511E-5,7.15544494473607E-4},height=144.8531143652852,rate=1.0414951357746831E-4,rate_median=8.952649922635283E-5,S=0.00684931506849315,S_median=0.0,length=8.383287909128418,b_u_N_95%_HPD={0.0,2.0},height_95%_HPD={129.15554969705826,160.95508093408336},length_95%_HPD={0.14179526757638428,19.533701966661624},N_95%_HPD={1.0,1.0},b_u_S_range={0.0,6.0},b_u_N_range={0.0,7.0},height_median=144.6000306430584,b_u_S_median=0.0,posterior=0.9245639373402955,b_u_S=0.3858447488584475,length_median=7.158863670582903,S_range={0.0,2.0},N_median=1.0,b_u_N=0.5677721701514059]:8.536574630899281)[&b_u_N_median=0.0,length_range={0.07880215128594159,42.26211752312068},b_u_S_95%_HPD={0.0,2.0},height_range={124.12314886183792,185.5501922998592},N_range={0.0,3.0},N=0.9991535671100362,rate_95%_HPD={1.5244435612268518E-5,2.1315876004714877E-4},S_95%_HPD={0.0,0.0},rate_range={8.153551435792402E-6,9.484227801238546E-4},height=153.1465312331415,rate=1.0032169220822362E-4,rate_median=8.624724485773399E-5,S=0.008464328899637243,S_median=0.0,length=9.802433780366577,b_u_N_95%_HPD={0.0,2.0},height_95%_HPD={136.75455925417057,169.92126508563098},length_95%_HPD={0.3527450679698916,22.58799839096943},N_95%_HPD={1.0,1.0},b_u_S_range={0.0,6.0},b_u_N_range={0.0,7.0},height_median=153.13660527395768,b_u_S_median=0.0,posterior=0.9187868014665037,b_u_S=0.43035066505441355,length_median=8.448781955582575,S_range={0.0,2.0},N_median=1.0,b_u_N=0.6195888754534462]:9.924900851937252,((31[&b_u_N_median=1.0,length_range={1.3931021946617648,56.65303632391755},b_u_S_95%_HPD={0.0,3.0},height_range={111.99999999999997,112.00000000000009},N_range={2.0,5.0},N=3.0097766914787245,rate_95%_HPD={3.4032249722604746E-5,3.2382789856892456E-4},S_95%_HPD={1.0,1.0},rate_range={2.0343658216781815E-5,0.0020128116007810167},height=112.0,rate=1.5247393764316605E-4,rate_median=1.3010850174600028E-4,S=1.0152205310521054,S_median=1.0,length=16.27389791851571,b_u_N_95%_HPD={0.0,4.0},height_95%_HPD={112.0,112.00000000000006},length_95%_HPD={3.3870312520350723,31.159396503385096},N_95%_HPD={3.0,3.0},b_u_S_range={0.0,10.0},b_u_N_range={0.0,10.0},height_median=112.00000000000003,b_u_S_median=1.0,b_u_S=1.057438062437507,length_median=15.234329466266075,S_range={0.0,3.0},N_median=3.0,b_u_N=1.5624930563270747]:15.230025808946436,30[&b_u_N_median=1.0,length_range={1.3931021946617648,51.591183401016366},b_u_S_95%_HPD={0.0,2.0},height_range={111.99999999999997,112.00000000000009},N_range={0.0,2.0},N=0.007554716142650817,rate_95%_HPD={1.775208771922373E-5,1.709817438039722E-4},S_95%_HPD={1.0,1.0},rate_range={5.985934015569713E-6,8.34883211910721E-4},height=112.0,rate=8.244628135626537E-5,rate_median=7.272145860894686E-5,S=1.0033329630041106,S_median=1.0,length=16.270039823322108,b_u_N_95%_HPD={0.0,3.0},height_95%_HPD={112.0,112.00000000000006},length_95%_HPD={3.4114768021347857,31.159396503385096},N_95%_HPD={0.0,0.0},b_u_S_range={0.0,7.0},b_u_N_range={0.0,7.0},height_median=112.00000000000003,b_u_S_median=0.0,b_u_S=0.6123764026219309,length_median=15.234329466266075,S_range={0.0,3.0},N_median=0.0,b_u_N=0.8877902455282747]:15.230025808946436)[&b_u_N_median=1.0,length_range={0.3241537850824443,51.765802678651426},b_u_S_95%_HPD={0.0,2.0},height_range={113.3931021946618,163.5911834010164},N_range={0.0,3.0},N=1.001222358039782,rate_95%_HPD={2.1821360107750924E-5,2.3741340428729013E-4},S_95%_HPD={1.0,1.0},rate_range={9.586551836765343E-6,9.108308461137442E-4},height=128.26686099780846,rate=1.1050015141109012E-4,rate_median=9.481814673487112E-5,S=1.0075563951550173,S_median=1.0,length=13.9804093757602,b_u_N_95%_HPD={0.0,3.0},height_95%_HPD={115.4327817716381,143.15939650338512},length_95%_HPD={1.7348190197202484,29.11332086270795},N_95%_HPD={1.0,1.0},b_u_S_range={0.0,7.0},b_u_N_range={0.0,7.0},height_median=127.23002580894646,b_u_S_median=0.0,posterior=0.9997778024663926,b_u_S=0.6601844649405489,length_median=12.667381130845683,S_range={0.0,3.0},N_median=1.0,b_u_N=0.93832648072008]:18.05252767163489,((23[&b_u_N_median=1.0,length_range={0.7895229607994025,53.75768469852065},b_u_S_95%_HPD={0.0,2.0},height_range={111.99999999999997,112.00000000000011},N_range={0.0,3.0},N=1.0174425063881791,rate_95%_HPD={1.640068449240539E-5,1.7315753312044575E-4},S_95%_HPD={0.0,0.0},rate_range={8.764768818050187E-6,6.321187586834022E-4},height=112.0,rate=8.347939449803677E-5,rate_median=7.368091504656406E-5,S=0.0068881235418286856,S_median=0.0,length=16.252455248625058,b_u_N_95%_HPD={0.0,3.0},height_95%_HPD={112.0,112.00000000000006},length_95%_HPD={2.888625334658286,32.435928218176},N_95%_HPD={1.0,1.0},b_u_S_range={0.0,6.0},b_u_N_range={0.0,8.0},height_median=112.00000000000003,b_u_S_median=0.0,b_u_S=0.6100433285190534,length_median=15.012624862452697,S_range={0.0,2.0},N_median=1.0,b_u_N=0.8851238751249861]:14.965177977579202,19[&b_u_N_median=1.0,length_range={0.7895229607994025,52.55915975767908},b_u_S_95%_HPD={0.0,3.0},height_range={111.99999999999997,112.00000000000011},N_range={0.0,4.0},N=1.0229974447283636,rate_95%_HPD={2.7763810361395603E-5,2.76014419773284E-4},S_95%_HPD={2.0,2.0},rate_range={9.792718835612607E-6,0.0010559137135001235},height=112.0,rate=1.2843518410925279E-4,rate_median=1.09541618730744E-4,S=2.006665926008221,S_median=2.0,length=16.303021620617148,b_u_N_95%_HPD={0.0,4.0},height_95%_HPD={112.0,112.00000000000006},length_95%_HPD={2.8959830415000027,32.61871307628027},N_95%_HPD={1.0,1.0},b_u_S_range={0.0,8.0},b_u_N_range={0.0,9.0},height_median=112.00000000000003,b_u_S_median=1.0,b_u_S=0.8817909121208755,length_median=15.048734803529925,S_range={1.0,4.0},N_median=1.0,b_u_N=1.3090767692478613]:14.965177977579202)[&b_u_N_median=0.0,length_range={0.01591955423978675,52.03888989980133},b_u_S_95%_HPD={0.0,2.0},height_range={112.78952296079942,162.09845850436724},N_range={0.0,3.0},N=1.0010146561443067,rate_95%_HPD={1.6034117646258355E-5,1.9875878885497784E-4},S_95%_HPD={0.0,0.0},rate_range={7.921222928932195E-6,0.001559157611108604},height=128.15607414073727,rate=9.188816236749414E-5,rate_median=7.902200979533085E-5,S=0.0066516347237880495,S_median=0.0,length=12.404773378747505,b_u_N_95%_HPD={0.0,3.0},height_95%_HPD={114.3883160493119,143.69719549104153},length_95%_HPD={0.45973387646250785,28.154708168168227},N_95%_HPD={1.0,1.0},b_u_S_range={0.0,5.0},b_u_N_range={0.0,8.0},height_median=126.96517797757923,b_u_S_median=0.0,posterior=0.9854460615487168,b_u_S=0.4881623449830891,length_median=10.880559828420395,S_range={0.0,2.0},N_median=1.0,b_u_N=0.7137542277339346]:9.284042148678424,33[&b_u_N_median=1.0,length_range={3.7400170552029977,63.90583758968836},b_u_S_95%_HPD={0.0,3.0},height_range={112.0,112.00000000000009},N_range={1.0,3.0},N=1.0077769136762582,rate_95%_HPD={1.4243237616560684E-5,1.3027356874639368E-4},S_95%_HPD={0.0,0.0},rate_range={9.443075873879293E-6,5.888920459256354E-4},height=112.0,rate=6.618881626645066E-5,rate_median=5.9729576436745704E-5,S=0.008999000111098767,S_median=0.0,length=27.351945560897853,b_u_N_95%_HPD={0.0,4.0},height_95%_HPD={112.0,112.00000000000006},length_95%_HPD={10.002871981719181,46.163181245023225},N_95%_HPD={1.0,1.0},b_u_S_range={0.0,7.0},b_u_N_range={0.0,13.0},height_median=112.00000000000003,b_u_S_median=1.0,b_u_S=0.8373514053994001,length_median=26.77094395359856,S_range={0.0,2.0},N_median=1.0,b_u_N=1.223975113876236]:24.249220126257626)[&b_u_N_median=0.0,length_range={1.977321649633268E-4,45.896121874116005},b_u_S_95%_HPD={0.0,1.0},height_range={115.88907989730865,173.41453441915928},N_range={0.0,2.0},N=0.010031808172253487,rate_95%_HPD={1.1025350577545357E-5,1.7231238383567815E-4},S_95%_HPD={0.0,0.0},rate_range={7.921222928932195E-6,6.974996693357152E-4},height=136.98293680772207,rate=8.02428458472182E-5,rate_median=6.831083611384495E-5,S=0.005138243210178615,S_median=0.0,length=8.63479944003881,b_u_N_95%_HPD={0.0,2.0},height_95%_HPD={121.07444435953826,154.77635202752154},length_95%_HPD={1.977321649633268E-4,23.69844456466538},N_95%_HPD={0.0,0.0},b_u_S_range={0.0,5.0},b_u_N_range={0.0,8.0},height_median=136.24922012625765,b_u_S_median=0.0,posterior=0.4540606599266748,b_u_S=0.28945436750672865,length_median=6.779056518578045,S_range={0.0,1.0},N_median=0.0,b_u_N=0.41742109126498655]:9.033333354323702)[&b_u_N_median=1.0,length_range={0.6487614452254036,61.25741265358775},b_u_S_95%_HPD={0.0,3.0},height_range={117.28531040157387,183.50052792450367},N_range={0.0,2.0},N=0.014454080498109851,rate_95%_HPD={2.3991743898723875E-5,2.130220965021816E-4},S_95%_HPD={2.0,2.0},rate_range={8.837666563259477E-6,9.66531026741393E-4},height=145.59568579723555,rate=1.018602992441818E-4,rate_median=8.815418303831203E-5,S=2.005781632199244,S_median=2.0,length=17.32186438696873,b_u_N_95%_HPD={0.0,3.0},height_95%_HPD={128.6058129226901,163.29221580178046},length_95%_HPD={2.8573138909232796,34.28182672728582},N_95%_HPD={0.0,0.0},b_u_S_range={0.0,7.0},b_u_N_range={0.0,10.0},height_median=145.28255348058136,b_u_S_median=0.0,posterior=0.9992223086323742,b_u_S=0.7728485657104737,length_median=16.335653627623827,S_range={0.0,5.0},N_median=0.0,b_u_N=1.1173004225038914]:17.77895264531358)[&b_u_N_median=1.0,length_range={0.5645523658733964,51.017015275629376},b_u_S_95%_HPD={0.0,2.0},height_range={131.019866218408,191.27588030528867},N_range={0.0,3.0},N=1.0103031029112255,rate_95%_HPD={2.231431347334834E-5,2.5051964947625917E-4},S_95%_HPD={1.0,2.0},rate_range={1.3148454796275317E-5,0.0011975865278074972},height=162.95929971988866,rate=1.173844247010318E-4,rate_median=1.0066521414534016E-4,S=1.25961423265844,S_median=1.0,length=13.434762784743311,b_u_N_95%_HPD={0.0,3.0},height_95%_HPD={146.90580335128016,179.07660798930624},length_95%_HPD={2.009485684104874,27.31402202339453},N_95%_HPD={1.0,1.0},b_u_S_range={0.0,7.0},b_u_N_range={0.0,11.0},height_median=163.06150612589494,b_u_S_median=0.0,posterior=0.9273414065103878,b_u_S=0.6802443991853361,length_median=12.394325401650292,S_range={0.0,4.0},N_median=1.0,b_u_N=1.0104229064334491]:14.236417801034122,((24[&b_u_N_median=1.0,length_range={2.3558339875212084,83.6454199157946},b_u_S_95%_HPD={0.0,3.0},height_range={111.99999999999997,112.00000000000009},N_range={0.0,2.0},N=0.010665481613154094,rate_95%_HPD={1.3348884686913857E-5,1.3721278274190084E-4},S_95%_HPD={1.0,2.0},rate_range={7.560280002528379E-6,5.70490245759448E-4},height=112.0,rate=6.878212999364295E-5,rate_median=6.123170126109812E-5,S=1.0328852349738917,S_median=1.0,length=26.870571365785867,b_u_N_95%_HPD={0.0,4.0},height_95%_HPD={112.0,112.00000000000006},length_95%_HPD={6.138006813656872,49.601571849934345},N_95%_HPD={0.0,0.0},b_u_S_range={0.0,9.0},b_u_N_range={0.0,9.0},height_median=112.00000000000003,b_u_S_median=1.0,b_u_S=0.8447950227752472,length_median=25.837459521417088,S_range={0.0,5.0},N_median=0.0,b_u_N=1.2256415953782913]:25.56355475686962,21[&b_u_N_median=2.0,length_range={2.3558339875212084,83.6454199157946},b_u_S_95%_HPD={0.0,4.0},height_range={111.99999999999997,112.00000000000009},N_range={3.0,7.0},N=4.942561937562493,rate_95%_HPD={3.6791547878078674E-5,2.9021700400971503E-4},S_95%_HPD={0.0,1.0},rate_range={2.3136453224315815E-5,0.0014300955700163064},height=112.0,rate=1.3825250010986861E-4,rate_median=1.1925740283518451E-4,S=0.19020108876791467,S_median=0.0,length=26.480767219192312,b_u_N_95%_HPD={0.0,6.0},height_95%_HPD={112.0,112.00000000000006},length_95%_HPD={5.54717165510273,47.91275377806585},N_95%_HPD={4.0,5.0},b_u_S_range={0.0,13.0},b_u_N_range={0.0,14.0},height_median=112.00000000000003,b_u_S_median=1.0,b_u_S=1.5546050438840129,length_median=25.565709089587983,S_range={0.0,6.0},N_median=5.0,b_u_N=2.2943006332629707]:25.56355475686962)[&b_u_N_median=1.0,length_range={0.3681520553353437,91.37438072459595},b_u_S_95%_HPD={0.0,3.0},height_range={114.35583398752124,195.64541991579463},N_range={0.0,2.0},N=0.01350571395590442,rate_95%_HPD={1.5783078485571013E-5,1.7702230981397996E-4},S_95%_HPD={1.0,2.0},rate_range={1.040448803568556E-5,0.00118462939801594},height=138.48560635676432,rate=8.687011759676426E-5,rate_median=7.605897501931258E-5,S=1.9939974604640425,S_median=2.0,length=23.967619510988207,b_u_N_95%_HPD={0.0,4.0},height_95%_HPD={117.43353294411202,159.91275377806588},length_95%_HPD={3.735373841292187,47.49582890208862},N_95%_HPD={0.0,0.0},b_u_S_range={0.0,7.0},b_u_N_range={0.0,11.0},height_median=137.56355475686965,b_u_S_median=1.0,posterior=0.9624486168203533,b_u_S=0.8904536534687753,length_median=22.430562284782326,S_range={0.0,6.0},N_median=0.0,b_u_N=1.314787025279926]:24.13926345693855,(26[&b_u_N_median=3.0,length_range={3.5697599492691836,113.32498883791965},b_u_S_95%_HPD={0.0,5.0},height_range={111.99999999999997,112.00000000000009},N_range={0.0,4.0},N=1.0231085434951672,rate_95%_HPD={3.7636943253269265E-5,2.546501921148511E-4},S_95%_HPD={5.0,6.0},rate_range={2.0277570216691582E-5,8.197738860829553E-4},height=112.0,rate=1.2984135754940795E-4,rate_median=1.1555974487033509E-4,S=5.080102210865459,S_median=5.0,length=34.43930925069797,b_u_N_95%_HPD={0.0,7.0},height_95%_HPD={112.0,112.00000000000006},length_95%_HPD={11.370047040535013,58.362802844536645},N_95%_HPD={1.0,1.0},b_u_S_range={0.0,11.0},b_u_N_range={0.0,17.0},height_median=112.00000000000003,b_u_S_median=2.0,b_u_S=1.992889678924564,length_median=33.78931061397989,S_range={4.0,8.0},N_median=1.0,b_u_N=2.9150094433951783]:32.95509088769009,32[&b_u_N_median=1.0,length_range={3.5697599492691836,137.57952873120556},b_u_S_95%_HPD={0.0,4.0},height_range={111.99999999999997,112.00000000000009},N_range={0.0,4.0},N=1.9705588267970227,rate_95%_HPD={1.5963425381052173E-5,1.4109620776313342E-4},S_95%_HPD={0.0,1.0},rate_range={7.714668357631898E-6,5.307517926422776E-4},height=112.0,rate=7.257347740543517E-5,rate_median=6.542484448755325E-5,S=0.1330963226308188,S_median=0.0,length=35.8689562072762,b_u_N_95%_HPD={0.0,5.0},height_95%_HPD={112.0,112.00000000000006},length_95%_HPD={10.080919323762302,60.99560240172184},N_95%_HPD={2.0,2.0},b_u_S_range={0.0,9.0},b_u_N_range={0.0,9.0},height_median=112.00000000000003,b_u_S_median=1.0,b_u_S=1.188645706032663,length_median=34.1306716038124,S_range={0.0,3.0},N_median=2.0,b_u_N=1.6895900455504944]:32.95509088769009)[&b_u_N_median=1.0,length_range={0.035991789378215344,70.20716437365387},b_u_S_95%_HPD={0.0,2.0},height_range={115.56975994926921,190.67992723464818},N_range={0.0,2.0},N=0.006878761822871883,rate_95%_HPD={1.3235598445211827E-5,1.7770111832749754E-4},S_95%_HPD={1.0,1.0},rate_range={8.210213008241487E-6,5.809179870650236E-4},height=145.57696610990365,rate=8.412918854753374E-5,rate_median=7.338097005920688E-5,S=0.9938582483724359,S_median=1.0,length=17.031211955341643,b_u_N_95%_HPD={0.0,3.0},height_95%_HPD={123.37004704053501,168.62777831461162},length_95%_HPD={0.6242047949215248,38.00559652978333},N_95%_HPD={0.0,0.0},b_u_S_range={0.0,8.0},b_u_N_range={0.0,8.0},height_median=144.95509088769012,b_u_S_median=0.0,posterior=0.904455060548828,b_u_S=0.6068050608033411,length_median=15.069172807793507,S_range={0.0,3.0},N_median=0.0,b_u_N=0.8834295541088318]:16.74772732611808)[&b_u_N_median=1.0,length_range={0.0019113525602563186,63.725555119706655},b_u_S_95%_HPD={0.0,2.0},height_range={124.22969848829966,207.90056725072446},N_range={0.0,2.0},N=0.008645916467145517,rate_95%_HPD={1.5917233571170963E-5,1.7261848766133618E-4},S_95%_HPD={0.0,1.0},rate_range={8.078407742639379E-6,8.614294471216352E-4},height=161.17317990350426,rate=8.30497538232249E-5,rate_median=7.301670892453929E-5,S=0.8502261239691408,S_median=1.0,length=15.834915807849326,b_u_N_95%_HPD={0.0,3.0},height_95%_HPD={140.68530974905377,180.47664000852066},length_95%_HPD={0.030202462530013463,34.17277017320049},N_95%_HPD={0.0,0.0},b_u_S_range={0.0,8.0},b_u_N_range={0.0,10.0},height_median=161.7028182138082,b_u_S_median=0.0,posterior=0.83524052883013,b_u_S=0.5763500931098696,length_median=14.485343603298517,S_range={0.0,3.0},N_median=0.0,b_u_N=0.8487629688747007]:15.595105713120859)[&b_u_N_median=0.0,length_range={0.1640618127155733,67.78157248078125},b_u_S_95%_HPD={0.0,2.0},height_range={147.1528935087966,217.6930997002325},N_range={0.0,3.0},N=1.0071505184125848,rate_95%_HPD={1.4112456209742214E-5,1.7811055998955076E-4},S_95%_HPD={0.0,0.0},rate_range={7.228903296032695E-6,7.886547729301985E-4},height=176.9900834036402,rate=8.609315719632653E-5,rate_median=7.503543754272581E-5,S=0.009772375163866047,S_median=0.0,length=14.57190014123856,b_u_N_95%_HPD={0.0,3.0},height_95%_HPD={161.32891592194034,192.76398675372315},length_95%_HPD={1.2112368543862715,30.087857353110024},N_95%_HPD={1.0,1.0},b_u_S_range={0.0,7.0},b_u_N_range={0.0,7.0},height_median=177.29792392692906,b_u_S_median=0.0,posterior=0.93222975224975,b_u_S=0.5634608509116911,length_median=13.378233918620026,S_range={0.0,2.0},N_median=1.0,b_u_N=0.7984745560719819]:12.907301358535847)[&b_u_N_median=1.0,length_range={0.1299078626258563,75.9655261970378},b_u_S_95%_HPD={0.0,3.0},height_range={183.02536900188056,241.58117490966902},N_range={0.0,3.0},N=1.0385573614900938,rate_95%_HPD={2.0759785086821165E-5,2.598904128930133E-4},S_95%_HPD={1.0,2.0},rate_range={6.891454221705934E-6,9.866467493283547E-4},height=191.5949357696176,rate=1.1922539472750995E-4,rate_median=1.0135543822613765E-4,S=1.3903191363151026,S_median=1.0,length=14.899770665656243,b_u_N_95%_HPD={0.0,4.0},height_95%_HPD={183.10347102166202,203.84326793541277},length_95%_HPD={1.3140638568611962,32.19539445650915},N_95%_HPD={1.0,2.0},b_u_S_range={0.0,7.0},b_u_N_range={0.0,10.0},height_median=190.2052252854649,b_u_S_median=0.0,posterior=0.9364515053882901,b_u_S=0.7572665796654408,length_median=13.234171712451428,S_range={0.0,4.0},N_median=1.0,b_u_N=1.1035710048641594]:14.73268944190852,2[&b_u_N_median=1.0,length_range={2.446575054976762,85.80728262245384},b_u_S_95%_HPD={0.0,3.0},height_range={183.0,183.00000000000009},N_range={0.0,3.0},N=1.0001110987668036,rate_95%_HPD={2.081379537830399E-5,1.8876913400526837E-4},S_95%_HPD={1.0,2.0},rate_range={9.435181563251035E-6,9.941423328568779E-4},height=183.0,rate=9.275701556661964E-5,rate_median=8.186719986999689E-5,S=1.3519608932340852,S_median=1.0,length=23.40889156204953,b_u_N_95%_HPD={0.0,4.0},height_95%_HPD={183.0,183.00000000000006},length_95%_HPD={6.361109340404823,43.52541595777717},N_95%_HPD={0.0,2.0},b_u_S_range={0.0,8.0},b_u_N_range={0.0,9.0},height_median=183.00000000000003,b_u_S_median=1.0,b_u_S=0.998222419731141,length_median=21.90941912853424,S_range={0.0,4.0},N_median=1.0,b_u_N=1.3961782024219531]:21.937914727373396)[&b_u_N_median=1.0,length_range={3.381898557677232E-4,90.33585497791714},b_u_S_95%_HPD={0.0,3.0},height_range={185.4465750549768,265.71875410458256},N_range={0.0,4.0},N=1.9235043745566327,rate_95%_HPD={2.384293942044661E-5,2.428482782654682E-4},S_95%_HPD={0.0,1.0},rate_range={1.0937672722121687E-5,9.202688846036622E-4},height=206.36725338063303,rate=1.141478510935136E-4,rate_median=9.831927085409317E-5,S=0.9841570111137384,S_median=1.0,length=20.00485363104634,b_u_N_95%_HPD={0.0,4.0},height_95%_HPD={189.14308784525576,225.88196957950393},length_95%_HPD={3.11196480328195,40.61412139584621},N_95%_HPD={1.0,2.0},b_u_S_range={0.0,9.0},b_u_N_range={0.0,11.0},height_median=204.93791472737342,b_u_S_median=1.0,posterior=0.9396733696255971,b_u_S=0.967841097186096,length_median=18.401641352836236,S_range={0.0,3.0},N_median=2.0,b_u_N=1.4184204303617876]:20.050766518409944,((((3[&b_u_N_median=0.0,length_range={0.09899397455109238,59.12329147558913},b_u_S_95%_HPD={0.0,1.0},height_range={183.0,183.00000000000009},N_range={0.0,2.0},N=0.027330296633707365,rate_95%_HPD={1.1531878686842392E-5,1.7363920416244878E-4},S_95%_HPD={0.0,0.0},rate_range={7.304268927424836E-6,5.777730442843223E-4},height=183.0,rate=7.975078332607008E-5,rate_median=6.897245148166238E-5,S=0.00799911120986557,S_median=0.0,length=8.11353144537959,b_u_N_95%_HPD={0.0,2.0},height_95%_HPD={183.0,183.00000000000006},length_95%_HPD={0.8065267962591633,17.84250860869909},N_95%_HPD={0.0,0.0},b_u_S_range={0.0,6.0},b_u_N_range={0.0,7.0},height_median=183.00000000000003,b_u_S_median=0.0,b_u_S=0.29741139873347405,length_median=7.030385676297158,S_range={0.0,2.0},N_median=0.0,b_u_N=0.4213976224863904]:7.188143636315431,(16[&b_u_N_median=0.0,length_range={0.008383621895745819,30.08407658655284},b_u_S_95%_HPD={0.0,1.0},height_range={183.0,183.00000000000009},N_range={0.0,2.0},N=0.004999444506165982,rate_95%_HPD={1.2918342757040163E-5,2.0655692484725089E-4},S_95%_HPD={0.0,0.0},rate_range={8.13006623347588E-6,8.731237808965502E-4},height=183.0,rate=9.301240875960213E-5,rate_median=7.85664120556528E-5,S=0.006443728474613932,S_median=0.0,length=3.310473650473242,b_u_N_95%_HPD={0.0,1.0},height_95%_HPD={183.0,183.00000000000006},length_95%_HPD={0.04211628470054052,8.738083381458893},N_95%_HPD={0.0,0.0},b_u_S_range={0.0,4.0},b_u_N_range={0.0,4.0},height_median=183.00000000000003,b_u_S_median=0.0,b_u_S=0.13909565603821797,length_median=2.545689722809101,S_range={0.0,1.0},N_median=0.0,b_u_N=0.20197755804910567]:2.5260213439830466,6[&b_u_N_median=0.0,length_range={0.008383621895745819,38.35735739022206},b_u_S_95%_HPD={0.0,1.0},height_range={183.0,183.00000000000009},N_range={0.0,2.0},N=0.005888234640595489,rate_95%_HPD={1.8917836187462295E-5,2.8498227969142944E-4},S_95%_HPD={1.0,1.0},rate_range={1.0968162281739449E-5,0.001593881607136006},height=183.0,rate=1.2525687333810544E-4,rate_median=1.0278122737378021E-4,S=0.9758915676035996,S_median=1.0,length=3.4604971553643686,b_u_N_95%_HPD={0.0,1.0},height_95%_HPD={183.0,183.00000000000006},length_95%_HPD={0.04211628470054052,9.39637057551036},N_95%_HPD={0.0,0.0},b_u_S_range={0.0,4.0},b_u_N_range={0.0,5.0},height_median=183.00000000000003,b_u_S_median=0.0,b_u_S=0.1839795578269081,length_median=2.591021082874306,S_range={0.0,3.0},N_median=0.0,b_u_N=0.2669703366292634]:2.5260213439830466)[&b_u_N_median=0.0,length_range={4.054856470645518E-4,57.32319252106328},b_u_S_95%_HPD={0.0,1.0},height_range={183.00838362189575,213.0840765865529},N_range={0.0,2.0},N=0.9995438996579248,rate_95%_HPD={2.021245402717711E-5,2.694456206393708E-4},S_95%_HPD={0.0,0.0},rate_range={8.772064328591194E-6,0.0011204231353107797},height=186.28242827881166,rate=1.1998531417559735E-4,rate_median=9.964661953297234E-5,S=0.0018244013683010262,S_median=0.0,length=4.935562163350331,b_u_N_95%_HPD={0.0,2.0},height_95%_HPD={183.04211628470057,191.68586259384878},length_95%_HPD={0.040001309587410105,12.572393688690823},N_95%_HPD={1.0,1.0},b_u_S_range={0.0,4.0},b_u_N_range={0.0,6.0},height_median=185.52602134398307,b_u_S_median=0.0,posterior=0.9743361848683479,b_u_S=0.25587229190421895,length_median=3.871258761715737,S_range={0.0,1.0},N_median=1.0,b_u_N=0.3719498289623717]:4.662122292332384)[&b_u_N_median=1.0,length_range={0.5936525289494057,83.38189770025045},b_u_S_95%_HPD={0.0,3.0},height_range={183.27021481559103,242.12329147558918},N_range={0.0,4.0},N=2.0249972225308297,rate_95%_HPD={2.5564590971040077E-5,3.078050555192734E-4},S_95%_HPD={0.0,1.0},rate_range={1.1868438071200909E-5,0.0015028092224655786},height=191.27523297729672,rate=1.3723786829908643E-4,rate_median=1.1451135468299162E-4,S=0.7290301077658038,S_median=1.0,length=12.801578653467365,b_u_N_95%_HPD={0.0,3.0},height_95%_HPD={183.8452682168454,200.9133584966595},length_95%_HPD={1.3334475276649016,28.556904066058053},N_95%_HPD={2.0,2.0},b_u_S_range={0.0,8.0},b_u_N_range={0.0,9.0},height_median=190.18814363631546,b_u_S_median=0.0,posterior=1.0,b_u_S=0.7108099100099989,length_median=11.06362527850689,S_range={0.0,4.0},N_median=2.0,b_u_N=1.06777024775025]:10.206557935069213,17[&b_u_N_median=0.0,length_range={0.0021147275752753103,81.50105546415239},b_u_S_95%_HPD={0.0,2.0},height_range={183.0,183.00000000000009},N_range={0.0,2.0},N=0.0024441728696811466,rate_95%_HPD={1.0933888940028838E-5,1.5307925297924937E-4},S_95%_HPD={0.0,1.0},rate_range={6.622400690716526E-6,8.410333168545831E-4},height=183.0,rate=7.134346873884461E-5,rate_median=6.144375070857126E-5,S=0.10865459393400734,S_median=0.0,length=14.807109693036091,b_u_N_95%_HPD={0.0,3.0},height_95%_HPD={183.0,183.00000000000006},length_95%_HPD={0.0021147275752753103,31.688565394585254},N_95%_HPD={0.0,0.0},b_u_S_range={0.0,6.0},b_u_N_range={0.0,8.0},height_median=183.00000000000003,b_u_S_median=0.0,b_u_S=0.4505054993889568,length_median=14.169744480797391,S_range={0.0,3.0},N_median=0.0,b_u_N=0.6605932674147317]:17.394701571384644)[&b_u_N_median=0.0,length_range={0.04532825517173933,67.41693023970063},b_u_S_95%_HPD={0.0,2.0},height_range={184.94866891832365,241.28369023180576},N_range={0.0,2.0},N=0.0038360941586748037,rate_95%_HPD={1.276187147971122E-5,2.2048901776621757E-4},S_95%_HPD={1.0,2.0},rate_range={9.541566756003747E-6,7.716651999428572E-4},height=201.6826963592478,rate=1.0128061383404712E-4,rate_median=8.558889528440539E-5,S=1.0432432432432432,S_median=1.0,length=10.758611995997374,b_u_N_95%_HPD={0.0,3.0},height_95%_HPD={188.64968356633096,217.82895773721143},length_95%_HPD={0.04532825517173933,26.691750980864583},N_95%_HPD={0.0,0.0},b_u_S_range={0.0,8.0},b_u_N_range={0.0,8.0},height_median=200.39470157138467,b_u_S_median=0.0,posterior=0.6371514276191534,b_u_S=0.45231037489102005,length_median=8.706998582294602,S_range={0.0,3.0},N_median=0.0,b_u_N=0.662772449869224]:8.231981620816185,27[&b_u_N_median=3.0,length_range={30.486822521047912,161.80958321468552},b_u_S_95%_HPD={0.0,5.0},height_range={112.0,112.00000000000009},N_range={0.0,4.0},N=0.053882901899788914,rate_95%_HPD={1.5704511726552457E-5,8.407550981730335E-5},S_95%_HPD={3.0,4.0},rate_range={5.183728602599418E-6,1.718717203325834E-4},height=112.0,rate=4.776264435424229E-5,rate_median=4.515325699109738E-5,S=3.391178757915787,S_median=3.0,length=91.37687076826226,b_u_N_95%_HPD={0.0,7.0},height_95%_HPD={112.0,112.00000000000006},length_95%_HPD={71.00211472757528,117.82968458358033},N_95%_HPD={0.0,0.0},b_u_S_range={0.0,12.0},b_u_N_range={0.0,15.0},height_median=112.00000000000003,b_u_S_median=2.0,b_u_S=2.0987668036884792,length_median=91.49495501222873,S_range={2.0,7.0},N_median=0.0,b_u_N=3.0552160871014333]:96.62668319220083)[&b_u_N_median=1.0,length_range={0.11530550785099081,68.67688473515369},b_u_S_95%_HPD={0.0,2.0},height_range={186.7108644520576,273.8095832146856},N_range={0.0,2.0},N=0.006276403138201569,rate_95%_HPD={1.4252064223968417E-5,1.9009411730921E-4},S_95%_HPD={1.0,2.0},rate_range={5.772904756933737E-6,7.519443814013639E-4},height=209.76930201650293,rate=9.11497920154628E-5,rate_median=7.871633324369154E-5,S=1.2660229330114665,S_median=1.0,length=15.343750849439381,b_u_N_95%_HPD={0.0,3.0},height_95%_HPD={191.99929648850582,229.81425774207432},length_95%_HPD={0.323500081186495,34.43954031161647},N_95%_HPD={0.0,0.0},b_u_S_range={0.0,7.0},b_u_N_range={0.0,9.0},height_median=208.62668319220086,b_u_S_median=0.0,posterior=0.920453282968559,b_u_S=0.6033796016898009,length_median=13.27567168826667,S_range={0.0,4.0},N_median=0.0,b_u_N=0.8709716354858178]:11.594160983065649,((49[&b_u_N_median=4.0,length_range={117.32010327499864,215.47973765621978},b_u_S_95%_HPD={0.0,7.0},height_range={22.0,22.000000000000085},N_range={0.0,4.0},N=1.8179091212087546,rate_95%_HPD={1.454651659503549E-5,5.8499031764545906E-5},S_95%_HPD={3.0,3.0},rate_range={5.6570726036496246E-6,9.383082486113575E-5},height=22.0,rate=3.522927850030857E-5,rate_median=3.387440247256352E-5,S=3.0549938895678257,S_median=3.0,length=170.7472472843155,b_u_N_95%_HPD={0.0,9.0},height_95%_HPD={22.0,22.000000000000057},length_95%_HPD={161.24320988502657,184.0974636319717},N_95%_HPD={1.0,2.0},b_u_S_range={0.0,16.0},b_u_N_range={0.0,18.0},height_median=22.00000000000003,b_u_S_median=3.0,b_u_S=2.9692256415953784,length_median=169.3792546040092,S_range={2.0,7.0},N_median=2.0,b_u_N=4.299300077769137]:169.1128340572815,1[&b_u_N_median=0.0,length_range={0.03745642463570675,64.15454455238768},b_u_S_95%_HPD={0.0,2.0},height_range={183.0,183.00000000000009},N_range={0.0,3.0},N=0.31840906565937116,rate_95%_HPD={1.7625789091502262E-5,2.29940263979083E-4},S_95%_HPD={1.0,1.0},rate_range={9.107880209536534E-6,7.009466265365245E-4},height=183.0,rate=1.0511813035628598E-4,rate_median=8.848769836569253E-5,S=0.9940006665926008,S_median=1.0,length=10.954847103819759,b_u_N_95%_HPD={0.0,3.0},height_95%_HPD={183.0,183.00000000000006},length_95%_HPD={0.2082376031434876,27.02690554033552},N_95%_HPD={0.0,1.0},b_u_S_range={0.0,6.0},b_u_N_range={0.0,7.0},height_median=183.00000000000003,b_u_S_median=0.0,b_u_S=0.4965003888456838,length_median=9.084499804216051,S_range={0.0,3.0},N_median=0.0,b_u_N=0.6897011443172981]:8.112834057281503)[&b_u_N_median=0.0,length_range={0.05569317285392117,82.75396863947358},b_u_S_95%_HPD={0.0,2.0},height_range={183.03745642463576,237.47973765621984},N_range={0.0,4.0},N=1.0049236207549552,rate_95%_HPD={1.8251702079831953E-5,2.038460721402653E-4},S_95%_HPD={0.0,0.0},rate_range={1.0482542332711675E-5,6.566831624821524E-4},height=192.50729410469737,rate=9.463151507145644E-5,rate_median=8.198724562572806E-5,S=0.017295795985355383,S_median=0.0,length=11.989105496210012,b_u_N_95%_HPD={0.0,3.0},height_95%_HPD={183.20823760314354,205.7286018956141},length_95%_HPD={0.3787149883507368,27.0344751944763},N_95%_HPD={1.0,1.0},b_u_S_range={0.0,6.0},b_u_N_range={0.0,7.0},height_median=191.11283405728153,b_u_S_median=0.0,posterior=0.8800133318520165,b_u_S=0.4731725792197955,length_median=10.39820335555035,S_range={0.0,3.0},N_median=1.0,b_u_N=0.7170811766191137]:11.946212000874539,14[&b_u_N_median=1.0,length_range={0.290244353540686,85.73813899672837},b_u_S_95%_HPD={0.0,3.0},height_range={183.0,183.00000000000009},N_range={1.0,5.0},N=2.7022553049661147,rate_95%_HPD={2.500771834718903E-5,2.2375708494638984E-4},S_95%_HPD={0.0,0.0},rate_range={1.0790748662558691E-5,9.249525285981309E-4},height=183.0,rate=1.0713420272432662E-4,rate_median=9.407033168317615E-5,S=0.009332296411509832,S_median=0.0,length=20.32777627904744,b_u_N_95%_HPD={0.0,4.0},height_95%_HPD={183.0,183.00000000000006},length_95%_HPD={3.084069046273271,39.07895720205644},N_95%_HPD={2.0,3.0},b_u_S_range={0.0,9.0},b_u_N_range={0.0,11.0},height_median=183.00000000000003,b_u_S_median=1.0,b_u_S=0.9650038884568382,length_median=19.06638488284483,S_range={0.0,2.0},N_median=3.0,b_u_N=1.4146205977113655]:20.059046058156042)[&b_u_N_median=1.0,length_range={0.4322180722134874,81.49709677182767},b_u_S_95%_HPD={0.0,3.0},height_range={185.11779842487746,268.7381389967284},N_range={0.0,5.0},N=1.6291043109224927,rate_95%_HPD={1.74612171934107E-5,2.1918928771841155E-4},S_95%_HPD={0.0,2.0},rate_range={9.31866294206417E-6,7.788604916445972E-4},height=204.4434803484519,rate=1.0292271754772705E-4,rate_median=8.831946657217245E-5,S=0.7310699128880948,S_median=1.0,length=20.187813472824182,b_u_N_95%_HPD={0.0,4.0},height_95%_HPD={188.08478060560492,222.24306504774117},length_95%_HPD={1.8606822197506006,40.23019627279845},N_95%_HPD={1.0,3.0},b_u_S_range={0.0,8.0},b_u_N_range={0.0,12.0},height_median=203.05904605815607,b_u_S_median=1.0,posterior=0.9947783579602266,b_u_S=0.8771498771498771,length_median=18.785938632461068,S_range={0.0,4.0},N_median=2.0,b_u_N=1.2937234755416573]:17.161798117110436)[&b_u_N_median=0.0,length_range={0.0020259492423519987,53.49661196363593},b_u_S_95%_HPD={0.0,2.0},height_range={194.92970266988857,277.7091839659447},N_range={0.0,2.0},N=0.005305978068623983,rate_95%_HPD={1.449003392084087E-5,2.027521621524467E-4},S_95%_HPD={0.0,1.0},rate_range={9.966130463512805E-6,6.776174628177767E-4},height=221.20306879373013,rate=8.857053153486486E-5,rate_median=7.4531806903947E-5,S=0.2907675981605943,S_median=0.0,length=8.059614592877338,b_u_N_95%_HPD={0.0,2.0},height_95%_HPD={201.1775656184239,241.27852889520594},length_95%_HPD={0.0020259492423519987,22.928912298666518},N_95%_HPD={0.0,0.0},b_u_S_range={0.0,5.0},b_u_N_range={0.0,7.0},height_median=220.2208441752665,b_u_S_median=0.0,posterior=0.31407621375402733,b_u_S=0.2981959674566678,length_median=6.0758153550087,S_range={0.0,3.0},N_median=0.0,b_u_N=0.41351255748142907]:4.767837070516862)[&b_u_N_median=0.0,length_range={0.033106957864134756,52.31769225264628},b_u_S_95%_HPD={0.0,2.0},height_range={198.87269824206035,274.7596921731124},N_range={0.0,3.0},N=0.5667708798570791,rate_95%_HPD={1.4654785340892224E-5,2.54103865383507E-4},S_95%_HPD={0.0,2.0},rate_range={1.1076603942207404E-5,8.166338672628381E-4},height=226.1618021085771,rate=1.1236518198301172E-4,rate_median=9.448735888109114E-5,S=0.9265297007592675,S_median=1.0,length=9.970630701158498,b_u_N_95%_HPD={0.0,3.0},height_95%_HPD={205.49452763858574,248.04725329795437},length_95%_HPD={0.033106957864134756,23.573729975184847},N_95%_HPD={0.0,1.0},b_u_S_range={0.0,6.0},b_u_N_range={0.0,10.0},height_median=224.98868124578337,b_u_S_median=0.0,posterior=0.497500277746917,b_u_S=0.49575703439035285,length_median=8.39761005838362,S_range={0.0,4.0},N_median=1.0,b_u_N=0.7190710138454667]:11.660865705257294,(((9[&b_u_N_median=1.0,length_range={0.551533282885174,75.29998502539587},b_u_S_95%_HPD={0.0,3.0},height_range={183.0,183.00000000000009},N_range={0.0,3.0},N=1.0072214198422398,rate_95%_HPD={2.7863245850401168E-5,2.7870920440059403E-4},S_95%_HPD={2.0,2.0},rate_range={1.6830532966793308E-5,0.0015761151244250717},height=183.0,rate=1.3225771561634067E-4,rate_median=1.1274444361631076E-4,S=2.0079991112098656,S_median=2.0,length=15.227522167357117,b_u_N_95%_HPD={0.0,4.0},height_95%_HPD={183.0,183.00000000000006},length_95%_HPD={2.312712393621837,30.963329791429686},N_95%_HPD={1.0,1.0},b_u_S_range={0.0,8.0},b_u_N_range={0.0,10.0},height_median=183.00000000000003,b_u_S_median=1.0,b_u_S=0.8526830352183091,length_median=13.89281707519416,S_range={1.0,4.0},N_median=1.0,b_u_N=1.2647483612931896]:12.984269283308407,(13[&b_u_N_median=0.0,length_range={3.0787830436906916E-4,51.65669378098917},b_u_S_95%_HPD={0.0,1.0},height_range={183.0,183.00000000000009},N_range={0.0,2.0},N=0.0014442839684479503,rate_95%_HPD={1.3136751584243546E-5,2.001211580368786E-4},S_95%_HPD={0.0,0.0},rate_range={7.527372033475441E-6,8.162201148829021E-4},height=183.0,rate=8.857330673572704E-5,rate_median=7.424608334624995E-5,S=0.0017775802688590157,S_median=0.0,length=5.667220417013117,b_u_N_95%_HPD={0.0,2.0},height_95%_HPD={183.0,183.00000000000006},length_95%_HPD={3.0787830436906916E-4,17.890517458946476},N_95%_HPD={0.0,0.0},b_u_S_range={0.0,5.0},b_u_N_range={0.0,6.0},height_median=183.00000000000003,b_u_S_median=0.0,b_u_S=0.1958671258749028,length_median=3.5465222115646213,S_range={0.0,2.0},N_median=0.0,b_u_N=0.3019664481724253]:5.192276640068911,(4[&b_u_N_median=0.0,length_range={7.058349543171971E-4,47.521529174201135},b_u_S_95%_HPD={0.0,1.0},height_range={183.0,183.00000000000009},N_range={0.0,2.0},N=0.0019997778024663927,rate_95%_HPD={1.3047616317857464E-5,1.958396872097236E-4},S_95%_HPD={0.0,0.0},rate_range={7.22067821163517E-6,0.0011423392069584701},height=183.0,rate=8.813376096498038E-5,rate_median=7.437838472746375E-5,S=0.002777469170092212,S_median=0.0,length=5.6581064188229115,b_u_N_95%_HPD={0.0,2.0},height_95%_HPD={183.0,183.00000000000006},length_95%_HPD={7.058349543171971E-4,17.700460133205638},N_95%_HPD={0.0,0.0},b_u_S_range={0.0,5.0},b_u_N_range={0.0,5.0},height_median=183.00000000000003,b_u_S_median=0.0,b_u_S=0.2093100766581491,length_median=3.6027468388665795,S_range={0.0,2.0},N_median=0.0,b_u_N=0.2941895344961671]:1.6379228392482617,8[&b_u_N_median=0.0,length_range={4.1196140969645967E-4,45.3906022319905},b_u_S_95%_HPD={0.0,1.0},height_range={183.0,183.00000000000009},N_range={0.0,2.0},N=0.0012220864348405733,rate_95%_HPD={1.276187147971122E-5,1.9772327914387733E-4},S_95%_HPD={0.0,0.0},rate_range={6.622400690716526E-6,0.0014075153240307504},height=183.0,rate=8.791398415082199E-5,rate_median=7.387109359771007E-5,S=0.0013331852016442618,S_median=0.0,length=5.612284006184461,b_u_N_95%_HPD={0.0,2.0},height_95%_HPD={183.0,183.00000000000006},length_95%_HPD={4.1196140969645967E-4,18.091128431194363},N_95%_HPD={0.0,0.0},b_u_S_range={0.0,4.0},b_u_N_range={0.0,5.0},height_median=183.00000000000003,b_u_S_median=0.0,b_u_S=0.19786690367736917,length_median=3.4942753635103543,S_range={0.0,2.0},N_median=0.0,b_u_N=0.29441173202977444]:1.6379228392482617)[&b_u_N_median=0.0,length_range={4.2792685269432695E-4,57.65486005541044},b_u_S_95%_HPD={0.0,1.0},height_range={183.00246142294327,214.7183502187934},N_range={0.0,1.0},N=0.002617801047120419,rate_95%_HPD={1.1059818594354425E-5,1.885582926857448E-4},S_95%_HPD={0.0,0.0},rate_range={5.985934015569713E-6,7.008812340739753E-4},height=185.84972658223253,rate=8.4906696085295E-5,rate_median=7.227092994772138E-5,S=0.0033657442034405387,S_median=0.0,length=6.846863285097799,b_u_N_95%_HPD={0.0,2.0},height_95%_HPD={183.00246142294327,192.57265506293456},length_95%_HPD={4.2792685269432695E-4,19.206485088449966},N_95%_HPD={0.0,0.0},b_u_S_range={0.0,4.0},b_u_N_range={0.0,7.0},height_median=184.6379228392483,b_u_S_median=0.0,posterior=0.297078102433063,b_u_S=0.24270755422587884,length_median=5.090673279014027,S_range={0.0,2.0},N_median=0.0,b_u_N=0.3365744203440538]:3.5543538008206497)[&b_u_N_median=0.0,length_range={0.001437768359267011,50.85956725681646},b_u_S_95%_HPD={0.0,2.0},height_range={183.05658562958936,216.61838520070773},N_range={0.0,1.0},N=0.001159823706796567,rate_95%_HPD={1.2194469226766036E-5,1.6604769656680842E-4},S_95%_HPD={0.0,0.0},rate_range={8.089772033975225E-6,6.490022837495021E-4},height=189.3924918147729,rate=7.767642512050701E-5,rate_median=6.76409176706599E-5,S=0.002551612154952447,S_median=0.0,length=9.37926812347298,b_u_N_95%_HPD={0.0,2.0},height_95%_HPD={183.18237971365818,198.97450580681576},length_95%_HPD={0.001437768359267011,22.462859132575772},N_95%_HPD={0.0,0.0},b_u_S_range={0.0,5.0},b_u_N_range={0.0,6.0},height_median=188.19227664006894,b_u_S_median=0.0,posterior=0.47894678369070104,b_u_S=0.3326374391092554,length_median=8.119980127715763,S_range={0.0,1.0},N_median=0.0,b_u_N=0.4439805149617258]:7.791992643239496)[&b_u_N_median=0.0,length_range={1.4841783479369042E-4,42.63816275950248},b_u_S_95%_HPD={0.0,1.0},height_range={184.2565759716315,229.60242213123487},N_range={0.0,1.0},N=0.003627130939426913,rate_95%_HPD={1.1648730499017944E-5,1.8246878653175962E-4},S_95%_HPD={0.0,0.0},rate_range={8.34806266681169E-6,6.368812689198828E-4},height=196.90107665499715,rate=8.356138287278012E-5,rate_median=7.078814735498393E-5,S=0.003627130939426913,S_median=0.0,length=6.7538949283315395,b_u_N_95%_HPD={0.0,2.0},height_95%_HPD={186.80094792119766,209.49226243351075},length_95%_HPD={1.4841783479369042E-4,18.449905311739172},N_95%_HPD={0.0,0.0},b_u_S_range={0.0,5.0},b_u_N_range={0.0,6.0},height_median=195.98426928330844,b_u_S_median=0.0,posterior=0.3062993000777691,b_u_S=0.23249909321726514,length_median=5.003265730810767,S_range={0.0,1.0},N_median=0.0,b_u_N=0.35291984040623864]:6.293787658525929,(5[&b_u_N_median=0.0,length_range={0.08398845216169093,36.92500446088343},b_u_S_95%_HPD={0.0,2.0},height_range={183.0,183.00000000000009},N_range={0.0,3.0},N=0.9384512831907565,rate_95%_HPD={2.45211171787811E-5,3.122848250179119E-4},S_95%_HPD={1.0,1.0},rate_range={1.4243470563915933E-5,0.001115364314596664},height=183.0,rate=1.393664346561507E-4,rate_median=1.1535623199635999E-4,S=1.0232196422619708,S_median=1.0,length=7.293260328917907,b_u_N_95%_HPD={0.0,2.0},height_95%_HPD={183.0,183.00000000000006},length_95%_HPD={0.249060736126836,16.768905062782267},N_95%_HPD={0.0,1.0},b_u_S_range={0.0,5.0},b_u_N_range={0.0,10.0},height_median=183.00000000000003,b_u_S_median=0.0,b_u_S=0.4257304743917342,length_median=6.228012682248021,S_range={0.0,3.0},N_median=1.0,b_u_N=0.6353738473502945]:6.3360655468117955,15[&b_u_N_median=0.0,length_range={0.04664392342630208,36.92500446088343},b_u_S_95%_HPD={0.0,1.0},height_range={183.0,183.00000000000009},N_range={0.0,1.0},N=0.0013331852016442618,rate_95%_HPD={1.2443086973415653E-5,1.772846334535037E-4},S_95%_HPD={0.0,0.0},rate_range={5.827984084047842E-6,8.31308023146507E-4},height=183.0,rate=8.229090996422509E-5,rate_median=7.017587952912061E-5,S=0.023664037329185646,S_median=0.0,length=7.4994137353429275,b_u_N_95%_HPD={0.0,2.0},height_95%_HPD={183.0,183.00000000000006},length_95%_HPD={0.24242088220961477,16.997243744880848},N_95%_HPD={0.0,0.0},b_u_S_range={0.0,5.0},b_u_N_range={0.0,11.0},height_median=183.00000000000003,b_u_S_median=0.0,b_u_S=0.2733029663370737,length_median=6.482781703910462,S_range={0.0,2.0},N_median=0.0,b_u_N=0.4086212643039662]:6.3360655468117955)[&b_u_N_median=0.0,length_range={0.0747222836345145,52.40747485395312},b_u_S_95%_HPD={0.0,2.0},height_range={183.0839884521617,219.92500446088343},N_range={0.0,2.0},N=0.003038774766014343,rate_95%_HPD={1.6039850864123672E-5,2.293535148191057E-4},S_95%_HPD={1.0,1.0},rate_range={1.138404432967119E-5,0.001138343411628027},height=190.3290241701568,rate=1.050190994847472E-4,rate_median=8.850313927342606E-5,S=1.0012155099064057,S_median=1.0,length=8.41589199054692,b_u_N_95%_HPD={0.0,2.0},height_95%_HPD={183.38073198905604,199.5607207939541},length_95%_HPD={0.15778372567413612,20.472921154947045},N_95%_HPD={0.0,0.0},b_u_S_range={0.0,5.0},b_u_N_range={0.0,6.0},height_median=189.33606554681182,b_u_S_median=0.0,posterior=0.9140095544939452,b_u_S=0.37547101008873224,length_median=6.964040865915081,S_range={0.0,3.0},N_median=0.0,b_u_N=0.5384708885377416]:12.94199139502254)[&b_u_N_median=0.0,length_range={0.08676989879501207,67.61209829011293},b_u_S_95%_HPD={0.0,2.0},height_range={185.91929891597422,258.29998502539587},N_range={0.0,3.0},N=0.9961341813193665,rate_95%_HPD={1.5113969034317353E-5,1.9340398739949922E-4},S_95%_HPD={0.0,0.0},rate_range={6.286840928278718E-6,0.0010806060115788763},height=203.41207400409837,rate=8.922879553341455E-5,rate_median=7.647751196628346E-5,S=0.005112856964708816,S_median=0.0,length=14.027898208633719,b_u_N_95%_HPD={0.0,3.0},height_95%_HPD={190.1212186294682,218.34699529272308},length_95%_HPD={0.5219861301637252,31.445462687684426},N_95%_HPD={1.0,1.0},b_u_S_range={0.0,6.0},b_u_N_range={0.0,10.0},height_median=202.27805694183436,b_u_S_median=0.0,posterior=0.8909010109987779,b_u_S=0.5228831525127822,length_median=12.350992617157516,S_range={0.0,2.0},N_median=1.0,b_u_N=0.774784885895997]:17.160447891875236,((((62[&b_u_N_median=3.0,length_range={113.37601839801167,197.66701139062823},b_u_S_95%_HPD={0.0,6.0},height_range={0.0,8.526512829121202E-14},N_range={1.0,4.0},N=2.022553049661149,rate_95%_HPD={1.491213151138931E-5,6.438248811707274E-5},S_95%_HPD={1.0,2.0},rate_range={7.6170043183623114E-6,9.056425016501946E-5},height=2.2558014906211114E-14,rate=3.8223717677911785E-5,rate_median=3.646973873515831E-5,S=2.0427730252194203,S_median=2.0,length=138.3527981155399,b_u_N_95%_HPD={0.0,8.0},height_95%_HPD={0.0,5.6843418860808015E-14},length_95%_HPD={116.7010449106837,161.89343241088113},N_95%_HPD={1.0,2.0},b_u_S_range={0.0,15.0},b_u_N_range={0.0,17.0},height_median=2.8421709430404007E-14,b_u_S_median=2.0,b_u_S=2.6349294522830795,length_median=137.0713135509505,S_range={1.0,6.0},N_median=2.0,b_u_N=3.811354293967337]:137.07507672336416,28[&b_u_N_median=2.0,length_range={1.3760183980116665,85.66701139062823},b_u_S_95%_HPD={0.0,4.0},height_range={112.0,112.00000000000009},N_range={2.0,6.0},N=3.0391067659148985,rate_95%_HPD={3.488963840396538E-5,3.13325956138003E-4},S_95%_HPD={2.0,3.0},rate_range={1.871564700790716E-5,0.0015028092224655786},height=112.0,rate=1.4851588074721225E-4,rate_median=1.261399549841479E-4,S=2.442617486945895,S_median=2.0,length=26.361986064840366,b_u_N_95%_HPD={0.0,6.0},height_95%_HPD={112.0,112.00000000000006},length_95%_HPD={4.662825415008257,49.89343241088113},N_95%_HPD={3.0,3.0},b_u_S_range={0.0,10.0},b_u_N_range={0.0,17.0},height_median=112.00000000000003,b_u_S_median=1.0,b_u_S=1.636262637484724,length_median=25.077300995093452,S_range={1.0,6.0},N_median=3.0,b_u_N=2.403399622264193]:25.075076723364162)[&b_u_N_median=1.0,length_range={0.33344393049010534,89.2133449178348},b_u_S_95%_HPD={0.0,3.0},height_range={113.3760183980117,197.66701139062823},N_range={0.0,4.0},N=1.984105813048794,rate_95%_HPD={2.166335225041269E-5,2.356499577120719E-4},S_95%_HPD={1.0,2.0},rate_range={1.3554470724620063E-5,0.0010226223865860782},height=138.35377993316104,rate=1.1212154515058637E-4,rate_median=9.630288734236022E-5,S=1.308213849060798,S_median=1.0,length=24.27892562497374,b_u_N_95%_HPD={0.0,5.0},height_95%_HPD={116.70104491068372,161.89343241088113},length_95%_HPD={3.444439087840408,48.802463653607106},N_95%_HPD={1.0,2.0},b_u_S_range={0.0,9.0},b_u_N_range={0.0,12.0},height_median=137.0750767233642,b_u_S_median=1.0,posterior=0.9995556049327853,b_u_S=1.1558297210181172,length_median=22.42091685678355,S_range={0.0,5.0},N_median=2.0,b_u_N=1.6637768144937202]:28.782981883785055,(36[&b_u_N_median=1.0,length_range={1.3556067826567215,106.23715895246531},b_u_S_95%_HPD={0.0,3.0},height_range={111.99999999999997,112.00000000000009},N_range={0.0,3.0},N=1.0133318520164427,rate_95%_HPD={1.5783667358147098E-5,1.4156450646601263E-4},S_95%_HPD={1.0,1.0},rate_range={9.88937308926056E-6,6.972738263168704E-4},height=112.0,rate=7.07182012978745E-5,rate_median=6.238636920393738E-5,S=1.0193311854238418,S_median=1.0,length=37.34116348431328,b_u_N_95%_HPD={0.0,5.0},height_95%_HPD={112.0,112.00000000000006},length_95%_HPD={9.387590060624973,67.27445815888018},N_95%_HPD={1.0,1.0},b_u_S_range={0.0,11.0},b_u_N_range={0.0,10.0},height_median=112.00000000000003,b_u_S_median=1.0,b_u_S=1.1553160759915564,length_median=36.69350242038024,S_range={0.0,4.0},N_median=1.0,b_u_N=1.6819242306410398]:31.401423011385447,20[&b_u_N_median=2.0,length_range={1.3556067826567215,101.60082662611177},b_u_S_95%_HPD={0.0,4.0},height_range={111.99999999999997,112.00000000000009},N_range={0.0,4.0},N=2.0012220864348405,rate_95%_HPD={2.183977508878131E-5,1.741519002749834E-4},S_95%_HPD={1.0,1.0},rate_range={9.699485011735558E-6,7.264277762507323E-4},height=112.0,rate=8.431010415347344E-5,rate_median=7.323064346096629E-5,S=1.0218864570603265,S_median=1.0,length=37.48180554448093,b_u_N_95%_HPD={0.0,5.0},height_95%_HPD={112.0,112.00000000000006},length_95%_HPD={7.842073158129182,66.12636608534532},N_95%_HPD={2.0,2.0},b_u_S_range={0.0,11.0},b_u_N_range={0.0,11.0},height_median=112.00000000000003,b_u_S_median=1.0,b_u_S=1.3552938562381958,length_median=36.92294717080168,S_range={0.0,4.0},N_median=2.0,b_u_N=2.014553938451283]:31.401423011385447)[&b_u_N_median=1.0,length_range={0.008815166554512643,93.94364942304357},b_u_S_95%_HPD={0.0,3.0},height_range={113.35560678265675,213.60082662611183},N_range={0.0,2.0},N=0.08278902677988242,rate_95%_HPD={1.1280888033984559E-5,1.4792162653517446E-4},S_95%_HPD={0.0,1.0},rate_range={6.903446336420155E-6,4.8476910700277314E-4},height=144.52608839975204,rate=6.92403003226271E-5,rate_median=5.98761269723914E-5,S=0.3889614630960157,S_median=0.0,length=21.999466566162724,b_u_N_95%_HPD={0.0,3.0},height_95%_HPD={118.89942099974807,171.7959796187021},length_95%_HPD={0.008815166554512643,52.242411909742586},N_95%_HPD={0.0,1.0},b_u_S_range={0.0,9.0},b_u_N_range={0.0,9.0},height_median=143.40142301138548,b_u_S_median=0.0,posterior=0.6803688479057882,b_u_S=0.6507184846505552,length_median=18.78716387354683,S_range={0.0,3.0},N_median=0.0,b_u_N=0.8897779229261921]:22.45663559576377)[&b_u_N_median=1.0,length_range={0.7689970277689042,109.69018193888351},b_u_S_95%_HPD={0.0,3.0},height_range={124.02038977860092,225.93185857497372},N_range={0.0,3.0},N=1.0144144144144145,rate_95%_HPD={1.3544612118395843E-5,1.2560518590014588E-4},S_95%_HPD={0.0,1.0},rate_range={5.408274899091444E-6,5.618506235528803E-4},height=165.42582211662435,rate=6.043348758038381E-5,rate_median=5.322487467211079E-5,S=0.08885135135135135,S_median=0.0,length=37.85216603635952,b_u_N_95%_HPD={0.0,4.0},height_95%_HPD={136.57632853593373,191.98325399835122},length_95%_HPD={7.170188012339111,70.19383057517825},N_95%_HPD={1.0,1.0},b_u_S_range={0.0,8.0},b_u_N_range={0.0,15.0},height_median=165.85805860714925,b_u_S_median=1.0,posterior=0.9865570492167537,b_u_S=1.0184684684684684,length_median=37.097135759303114,S_range={0.0,2.0},N_median=1.0,b_u_N=1.4623873873873874]:38.08872322965874,((37[&b_u_N_median=3.0,length_range={1.9382299339055038,112.07389441919082},b_u_S_95%_HPD={0.0,6.0},height_range={112.0,112.00000000000009},N_range={3.0,7.0},N=4.069547828019109,rate_95%_HPD={3.2623593474471893E-5,1.7531775824452836E-4},S_95%_HPD={2.0,4.0},rate_range={1.897689184372872E-5,8.605741799925484E-4},height=112.0,rate=9.597190210727882E-5,rate_median=8.695981484886708E-5,S=2.5446061548716807,S_median=2.0,length=56.28999706263801,b_u_N_95%_HPD={0.0,8.0},height_95%_HPD={112.0,112.00000000000006},length_95%_HPD={25.99777762580186,82.75343244093037},N_95%_HPD={3.0,5.0},b_u_S_range={0.0,13.0},b_u_N_range={0.0,16.0},height_median=112.00000000000003,b_u_S_median=2.0,b_u_S=2.5118320186645926,length_median=57.62242375686611,S_range={1.0,7.0},N_median=4.0,b_u_N=3.642039773358516]:56.985127405977465,(((((42[&b_u_N_median=2.0,length_range={5.3739956536776425,97.18560113369935},b_u_S_95%_HPD={0.0,5.0},height_range={21.99999999999997,22.000000000000114},N_range={1.0,7.0},N=3.1560937673591822,rate_95%_HPD={3.476754869775142E-5,2.0980023424567503E-4},S_95%_HPD={1.0,2.0},rate_range={1.4554682805791986E-5,6.228290562217715E-4},height=22.0,rate=1.1041081969510542E-4,rate_median=9.977413686990767E-5,S=1.7386957004777246,S_median=2.0,length=33.87966756754331,b_u_N_95%_HPD={0.0,6.0},height_95%_HPD={22.0,22.000000000000057},length_95%_HPD={12.18964305028964,57.15203495826121},N_95%_HPD={2.0,4.0},b_u_S_range={0.0,10.0},b_u_N_range={0.0,13.0},height_median=22.00000000000003,b_u_S_median=1.0,b_u_S=1.7223641817575825,length_median=33.19807950562904,S_range={0.0,4.0},N_median=3.0,b_u_N=2.508054660593267]:36.23950356864253,((60[&b_u_N_median=2.0,length_range={9.312551867210372,69.49430939698594},b_u_S_95%_HPD={0.0,4.0},height_range={0.0,1.1368683772161603E-13},N_range={1.0,5.0},N=2.0237751360959892,rate_95%_HPD={2.7064401418290284E-5,1.5488833109740383E-4},S_95%_HPD={1.0,1.0},rate_range={1.2231639024601437E-5,3.1086241722622565E-4},height=2.3240060149735972E-14,rate=8.408519074779768E-5,rate_median=7.801030795755569E-5,S=1.0129985557160315,S_median=1.0,length=32.004225016518596,b_u_N_95%_HPD={0.0,5.0},height_95%_HPD={0.0,5.6843418860808015E-14},length_95%_HPD={23.321258340063405,43.247135925879846},N_95%_HPD={2.0,2.0},b_u_S_range={0.0,10.0},b_u_N_range={0.0,13.0},height_median=2.8421709430404007E-14,b_u_S_median=1.0,b_u_S=1.300633262970781,length_median=30.88662564284391,S_range={0.0,5.0},N_median=2.0,b_u_N=1.9094545050549938]:30.893078910684608,45[&b_u_N_median=1.0,length_range={0.42690036535282516,47.49430939698594},b_u_S_95%_HPD={0.0,2.0},height_range={21.99999999999997,22.000000000000142},N_range={0.0,3.0},N=0.023775136095989333,rate_95%_HPD={3.391835455861373E-5,3.489226264407596E-4},S_95%_HPD={3.0,3.0},rate_range={1.119405147635726E-5,0.0017919710661688161},height=22.0,rate=1.5850276831587116E-4,rate_median=1.3260040718581097E-4,S=2.993222975224975,S_median=3.0,length=10.024977271536432,b_u_N_95%_HPD={0.0,3.0},height_95%_HPD={22.0,22.000000000000057},length_95%_HPD={1.3257038400230492,21.17723661386733},N_95%_HPD={0.0,0.0},b_u_S_range={0.0,9.0},b_u_N_range={0.0,10.0},height_median=22.00000000000003,b_u_S_median=0.0,b_u_S=0.6864792800799911,length_median=8.906486508331085,S_range={1.0,5.0},N_median=0.0,b_u_N=1.0223308521275414]:8.893078910684608)[&b_u_N_median=0.0,length_range={0.17046048746253462,47.35081032713872},b_u_S_95%_HPD={0.0,2.0},height_range={22.42690036535282,69.49430939698595},N_range={0.0,4.0},N=1.982182628062361,rate_95%_HPD={2.776854472527006E-5,2.826346244951473E-4},S_95%_HPD={0.0,0.0},rate_range={1.66493731888492E-5,0.0011398868082752337},height=32.01576457066484,rate=1.2875788004279974E-4,rate_median=1.0813751173890747E-4,S=0.011915367483296213,S_median=0.0,length=9.288265796396123,b_u_N_95%_HPD={0.0,3.0},height_95%_HPD={23.325703840023095,43.13126277825245},length_95%_HPD={0.6885161775460809,20.28258137582506},N_95%_HPD={2.0,2.0},b_u_S_range={0.0,7.0},b_u_N_range={0.0,9.0},height_median=30.893078910684636,b_u_S_median=0.0,posterior=0.9976669258971226,b_u_S=0.5143652561247216,length_median=8.19113344441639,S_range={0.0,2.0},N_median=2.0,b_u_N=0.7476614699331848]:11.009084641155653,(61[&b_u_N_median=2.0,length_range={4.128306992272311,82.64954679939831},b_u_S_95%_HPD={0.0,4.0},height_range={0.0,1.1368683772161603E-13},N_range={0.0,4.0},N=1.0086657038106877,rate_95%_HPD={2.0990294461656407E-5,1.6213054213948705E-4},S_95%_HPD={2.0,2.0},rate_range={1.0952893885338114E-5,6.24664522631563E-4},height=2.297797794967781E-14,rate=8.368494944549241E-5,rate_median=7.567283573996327E-5,S=2.003666259304522,S_median=2.0,length=34.726363488058844,b_u_N_95%_HPD={0.0,5.0},height_95%_HPD={0.0,5.6843418860808015E-14},length_95%_HPD={11.216548087424876,55.02298921574022},N_95%_HPD={1.0,1.0},b_u_S_range={0.0,9.0},b_u_N_range={0.0,13.0},height_median=2.8421709430404007E-14,b_u_S_median=1.0,b_u_S=1.3337406954782802,length_median=34.952629694390424,S_range={1.0,6.0},N_median=1.0,b_u_N=1.9465614931674258]:30.01179253278788,(50[&length_range={1.0608182327738487E-4,43.60656334842565},b_u_N_median=0.0,b_u_S_95%_HPD={0.0,1.0},height_range={0.0,1.4210854715202004E-13},N_range={0.0,2.0},N=3.3329630041106545E-4,rate_95%_HPD={1.2711433698185642E-5,2.0253562788866646E-4},rate_range={5.6594837785237205E-6,6.750147503352035E-4},height=2.2905352761709885E-14,rate=9.134686152256882E-5,rate_median=7.742221943251248E-5,S=0.0,length=3.8447063477848005,b_u_N_95%_HPD={0.0,1.0},height_95%_HPD={0.0,5.6843418860808015E-14},length_95%_HPD={1.0608182327738487E-4,11.355234545546582},N_95%_HPD={0.0,0.0},b_u_S_range={0.0,4.0},b_u_N_range={0.0,5.0},height_median=2.8421709430404007E-14,b_u_S_median=0.0,b_u_S=0.14965003888456838,length_median=2.6726531355940195,N_median=0.0,b_u_N=0.2228641262081991]:2.672653135594004,58[&length_range={1.0608182327738487E-4,43.60656334842565},b_u_N_median=0.0,b_u_S_95%_HPD={0.0,1.0},height_range={0.0,1.4210854715202004E-13},N_range={0.0,2.0},N=3.3329630041106545E-4,rate_95%_HPD={1.3284658010787658E-5,2.000372461326394E-4},rate_range={7.581403848048696E-6,8.296454059045419E-4},height=2.2905352761709885E-14,rate=9.113004256555452E-5,rate_median=7.704123047190039E-5,S=0.0,length=3.8447063477848005,b_u_N_95%_HPD={0.0,1.0},height_95%_HPD={0.0,5.6843418860808015E-14},length_95%_HPD={1.0608182327738487E-4,11.355234545546582},N_95%_HPD={0.0,0.0},b_u_S_range={0.0,4.0},b_u_N_range={0.0,6.0},height_median=2.8421709430404007E-14,b_u_S_median=0.0,b_u_S=0.14865014998333517,length_median=2.6726531355940195,N_median=0.0,b_u_N=0.22408621264303966]:2.672653135594004)[&b_u_N_median=2.0,length_range={2.001993156604657,80.26683227411593},b_u_S_95%_HPD={0.0,4.0},height_range={1.0608182327587201E-4,43.60656334842568},N_range={1.0,5.0},N=2.9560048883457393,rate_95%_HPD={3.0066449099028E-5,2.166804577576963E-4},S_95%_HPD={1.0,1.0},rate_range={1.6198097300432576E-5,7.586826030990439E-4},height=3.844706347784824,rate=1.0506205115657738E-4,rate_median=9.237969411234352E-5,S=1.008887901344295,S_median=1.0,length=31.269802488742798,b_u_N_95%_HPD={0.0,5.0},height_95%_HPD={1.0608182327587201E-4,11.355234545546637},length_95%_HPD={9.29298299112162,53.3696392227586},N_95%_HPD={2.0,3.0},b_u_S_range={0.0,9.0},b_u_N_range={0.0,12.0},height_median=2.6726531355940324,b_u_S_median=1.0,posterior=1.0,b_u_S=1.4501722030885458,length_median=31.257716305986648,S_range={0.0,4.0},N_median=3.0,b_u_N=2.1150983224086213]:27.339139397193875)[&b_u_N_median=0.0,length_range={0.006753578610535271,56.973247919118265},b_u_S_95%_HPD={0.0,2.0},height_range={4.128306992272314,76.58724612082827},N_range={0.0,2.0},N=0.013673983447283196,rate_95%_HPD={1.095240949058104E-5,1.625354917680492E-4},S_95%_HPD={0.0,0.0},rate_range={7.588623701967934E-6,6.251878729402459E-4},height=30.13870120115223,rate=7.499074156019629E-5,rate_median=6.404402437111262E-5,S=0.003778337531486146,S_median=0.0,length=11.643497955961438,b_u_N_95%_HPD={0.0,2.0},height_95%_HPD={10.173902720078615,49.49783633808448},length_95%_HPD={0.006753578610535271,29.30211689401631},N_95%_HPD={0.0,0.0},b_u_S_range={0.0,6.0},b_u_N_range={0.0,8.0},height_median=30.011792532787908,b_u_S_median=0.0,posterior=0.6174869458949006,b_u_S=0.36200071968333936,length_median=9.397057443502362,S_range={0.0,2.0},N_median=0.0,b_u_N=0.5359841669665347]:11.890371019052381)[&b_u_N_median=1.0,length_range={0.5757765087380733,60.247591303491824},b_u_S_95%_HPD={0.0,3.0},height_range={24.05705945517957,86.30581460563067},N_range={2.0,8.0},N=3.691478724586157,rate_95%_HPD={3.639090047817075E-5,3.195391746782507E-4},S_95%_HPD={0.0,0.0},rate_range={2.0603498619862883E-5,0.0011338937825133078},height=42.960809252703214,rate=1.4653247562245665E-4,rate_median=1.2503145404894734E-4,S=0.03577380291078769,S_median=0.0,length=15.94284555656824,b_u_N_95%_HPD={0.0,4.0},height_95%_HPD={27.94401984014371,59.468346104261},length_95%_HPD={2.8304139058357833,31.501234562589683},N_95%_HPD={2.0,4.0},b_u_S_range={0.0,9.0},b_u_N_range={0.0,13.0},height_median=41.90216355184029,b_u_S_median=1.0,posterior=1.0,b_u_S=1.0168870125541607,length_median=14.661973334767147,S_range={0.0,3.0},N_median=4.0,b_u_N=1.4543939562270858]:16.337340016802273)[&b_u_N_median=1.0,length_range={1.0224779045902679,64.16343580837139},b_u_S_95%_HPD={0.0,3.0},height_range={31.410164766845867,119.18560113369938},N_range={0.0,7.0},N=4.097101662498161,rate_95%_HPD={3.234777301496669E-5,3.1211429812829234E-4},S_95%_HPD={0.0,1.0},rate_range={1.930043683846359E-5,9.804628705085963E-4},height=59.24974081874715,rate=1.483932183509437E-4,rate_median=1.270469883702318E-4,S=0.1416801530086803,S_median=0.0,length=17.633189679868824,b_u_N_95%_HPD={0.0,5.0},height_95%_HPD={40.17967115859361,80.7834252097426},length_95%_HPD={3.6212215889130874,35.37959024993775},N_95%_HPD={3.0,5.0},b_u_S_range={0.0,8.0},b_u_N_range={0.0,11.0},height_median=58.23950356864256,b_u_S_median=1.0,posterior=0.7551383179646706,b_u_S=1.1172576136530823,length_median=16.02299436740266,S_range={0.0,3.0},N_median=4.0,b_u_N=1.6486685302339268]:24.006647252239915,((43[&b_u_N_median=2.0,length_range={1.5102527345543884,83.80685341114463},b_u_S_95%_HPD={0.0,4.0},height_range={21.999999999999943,22.000000000000114},N_range={3.0,8.0},N=4.441839795578269,rate_95%_HPD={2.7897807952374926E-5,2.3082698500959028E-4},S_95%_HPD={0.0,0.0},rate_range={1.376505032656067E-5,0.0016636196135773268},height=22.0,rate=1.1483380308417882E-4,rate_median=1.0032047364997627E-4,S=0.009110098877902456,S_median=0.0,length=29.862077799309475,b_u_N_95%_HPD={0.0,5.0},height_95%_HPD={22.0,22.000000000000057},length_95%_HPD={8.424849161304692,51.664078272380664},N_95%_HPD={4.0,6.0},b_u_S_range={0.0,11.0},b_u_N_range={0.0,15.0},height_median=22.00000000000003,b_u_S_median=1.0,b_u_S=1.5307188090212198,length_median=29.094749020555973,S_range={0.0,2.0},N_median=4.0,b_u_N=2.222864126208199]:32.37668847573849,(47[&b_u_N_median=3.0,length_range={2.627387499823193,133.74095994104334},b_u_S_95%_HPD={0.0,5.0},height_range={21.999999999999943,22.000000000000114},N_range={2.0,8.0},N=4.357515831574269,rate_95%_HPD={1.796440911407264E-5,3.8778342010083633E-4},S_95%_HPD={0.0,3.0},rate_range={1.1196673262407299E-5,0.0012985718151053709},height=22.0,rate=1.4573008888965085E-4,rate_median=1.0211132763780634E-4,S=2.0518831240973223,S_median=2.0,length=45.60870928174628,b_u_N_95%_HPD={0.0,7.0},height_95%_HPD={22.0,22.000000000000057},length_95%_HPD={6.572388575868548,88.93925291032045},N_95%_HPD={2.0,5.0},b_u_S_range={0.0,11.0},b_u_N_range={0.0,16.0},height_median=22.00000000000003,b_u_S_median=2.0,b_u_S=2.123764026219309,length_median=42.44863401019903,S_range={0.0,5.0},N_median=5.0,b_u_N=3.102988556827019]:20.64600358546525,(44[&b_u_N_median=0.0,length_range={0.0010760742736692919,65.21641375377952},b_u_S_95%_HPD={0.0,2.0},height_range={21.99999999999997,22.000000000000114},N_range={0.0,2.0},N=0.0031107654705032775,rate_95%_HPD={1.3205864397542869E-5,1.6345776859097517E-4},S_95%_HPD={0.0,0.0},rate_range={5.620899905572267E-6,7.894518237736961E-4},height=22.0,rate=7.376720743336851E-5,rate_median=6.305653922316959E-5,S=9.998889012331964E-4,S_median=0.0,length=13.239645552553602,b_u_N_95%_HPD={0.0,2.0},height_95%_HPD={22.0,22.000000000000057},length_95%_HPD={0.0010760742736692919,31.548362828879952},N_95%_HPD={0.0,0.0},b_u_S_range={0.0,6.0},b_u_N_range={0.0,8.0},height_median=22.00000000000003,b_u_S_median=0.0,b_u_S=0.4151760915453838,length_median=11.627842693639067,S_range={0.0,2.0},N_median=0.0,b_u_N=0.58915676035996]:9.307887718927645,(55[&b_u_N_median=2.0,length_range={4.995086753262763,69.71540893370357},b_u_S_95%_HPD={0.0,4.0},height_range={0.0,1.1368683772161603E-13},N_range={1.0,6.0},N=2.1117653594045107,rate_95%_HPD={4.111192426317666E-5,2.798970227705426E-4},S_95%_HPD={3.0,3.0},rate_range={1.801093177129235E-5,7.0615949635674E-4},height=2.2649585795388062E-14,rate=1.4255151686864138E-4,rate_median=1.271295561526246E-4,S=3.0008887901344297,S_median=3.0,length=23.36382027482486,b_u_N_95%_HPD={0.0,5.0},height_95%_HPD={0.0,5.6843418860808015E-14},length_95%_HPD={8.995156408076053,42.347035644539226},N_95%_HPD={2.0,3.0},b_u_S_range={0.0,9.0},b_u_N_range={0.0,12.0},height_median=2.8421709430404007E-14,b_u_S_median=1.0,b_u_S=1.5088323519608933,length_median=21.376079437383886,S_range={2.0,5.0},N_median=2.0,b_u_N=2.1796467059215643]:21.086488074006184,53[&b_u_N_median=2.0,length_range={4.995086753262763,87.88305394245856},b_u_S_95%_HPD={0.0,5.0},height_range={0.0,1.1368683772161603E-13},N_range={3.0,8.0},N=5.042550827685813,rate_95%_HPD={4.856362412525812E-5,3.287491545644263E-4},S_95%_HPD={1.0,1.0},rate_range={2.866488214759255E-5,0.0010399275432121302},height=2.2627482477310867E-14,rate=1.6355384516885722E-4,rate_median=1.4535735888941264E-4,S=1.0129985557160315,S_median=1.0,length=23.507969110381804,b_u_N_95%_HPD={0.0,6.0},height_95%_HPD={0.0,5.6843418860808015E-14},length_95%_HPD={9.051857558027722,43.206606775626085},N_95%_HPD={5.0,6.0},b_u_S_range={0.0,10.0},b_u_N_range={0.0,17.0},height_median=2.8421709430404007E-14,b_u_S_median=1.0,b_u_S=1.7284746139317853,length_median=21.376079437383886,S_range={0.0,4.0},N_median=5.0,b_u_N=2.518609043439618]:21.086488074006184)[&b_u_N_median=1.0,length_range={0.11147841047469953,55.12844425575535},b_u_S_95%_HPD={0.0,2.0},height_range={4.995086753262825,69.71540893370357},N_range={0.0,4.0},N=1.9882596685082874,rate_95%_HPD={2.3246113771986953E-5,2.469562687851691E-4},S_95%_HPD={0.0,0.0},rate_range={1.1741936842494662E-5,0.0011416821831391792},height=22.87453312443915,rate=1.145277652832981E-4,rate_median=9.794345035712827E-5,S=0.009208103130755065,S_median=0.0,length=12.57985565662616,b_u_N_95%_HPD={0.0,3.0},height_95%_HPD={8.577321051195923,40.41978959147164},length_95%_HPD={1.355409367387825,27.01966732371175},N_95%_HPD={2.0,2.0},b_u_S_range={0.0,8.0},b_u_N_range={0.0,10.0},height_median=21.086488074006212,b_u_S_median=0.0,posterior=0.9652260859904455,b_u_S=0.6228130755064457,length_median=11.2457126890912,S_range={0.0,2.0},N_median=2.0,b_u_N=0.8969843462246777]:10.221399644921462)[&b_u_N_median=0.0,length_range={0.011311999756756563,77.4733754548697},b_u_S_95%_HPD={0.0,2.0},height_range={22.001076074273726,82.56486213235078},N_range={0.0,3.0},N=0.9920726434130873,rate_95%_HPD={1.5171532824826699E-5,1.9118313019244015E-4},S_95%_HPD={0.0,0.0},rate_range={8.822775628673437E-6,8.589090557544611E-4},height=33.39052044665855,rate=8.786606892378095E-5,rate_median=7.502144264869882E-5,S=0.004324012683770539,S_median=0.0,length=14.44995818904663,b_u_N_95%_HPD={0.0,3.0},height_95%_HPD={22.001076074273726,51.791739056509726},length_95%_HPD={0.011311999756756563,34.75367606326927},N_95%_HPD={0.0,2.0},b_u_S_range={0.0,6.0},b_u_N_range={0.0,10.0},height_median=31.307887718927674,b_u_S_median=0.0,posterior=0.7708032440839907,b_u_S=0.5466993369847218,length_median=12.376509508844553,S_range={0.0,2.0},N_median=1.0,b_u_N=0.825886422600173]:11.338115866537606)[&b_u_N_median=1.0,length_range={0.2241854225931874,46.620768355264865},b_u_S_95%_HPD={0.0,2.0},height_range={25.374573149885123,87.21641375377953},N_range={0.0,3.0},N=1.9219088937093276,rate_95%_HPD={2.106757216450333E-5,2.654592150922427E-4},S_95%_HPD={0.0,0.0},rate_range={1.639917062027198E-5,7.704178114014041E-4},height=43.64473058103483,rate=1.2096054424312077E-4,rate_median=1.0273960293721619E-4,S=0.00554350445890576,S_median=0.0,length=10.359417006500987,b_u_N_95%_HPD={0.0,3.0},height_95%_HPD={29.045714927903305,60.24651178783975},length_95%_HPD={0.8563800508483652,21.739133904615507},N_95%_HPD={1.0,2.0},b_u_S_range={0.0,7.0},b_u_N_range={0.0,7.0},height_median=42.64600358546528,b_u_S_median=0.0,posterior=0.4609487834685035,b_u_S=0.5577247529525187,length_median=9.260706576409284,S_range={0.0,2.0},N_median=2.0,b_u_N=0.8124849361291877]:11.730684890273238)[&b_u_N_median=1.0,length_range={0.7789464939276769,78.75628139713865},b_u_S_95%_HPD={0.0,3.0},height_range={29.750381460564597,120.47303060199116},N_range={0.0,7.0},N=2.963024168560215,rate_95%_HPD={3.309210222692608E-5,3.2758027955827915E-4},S_95%_HPD={1.0,2.0},rate_range={1.8679285820994865E-5,8.198440674945556E-4},height=55.61471148196868,rate=1.4825242002991369E-4,rate_median=1.2578130171342293E-4,S=1.1319975211733113,S_median=1.0,length=17.583447277233414,b_u_N_95%_HPD={0.0,4.0},height_95%_HPD={34.671257166873545,77.41482582216452},length_95%_HPD={2.2877938640926985,36.6579485188296},N_95%_HPD={0.0,4.0},b_u_S_range={0.0,11.0},b_u_N_range={0.0,11.0},height_median=54.37668847573852,b_u_S_median=1.0,posterior=0.5378291300966559,b_u_S=1.1169179921503822,length_median=15.574426903985625,S_range={0.0,4.0},N_median=3.0,b_u_N=1.6099979343110928]:14.460225981083909,39[&b_u_N_median=2.0,length_range={12.459315797410824,115.4305249449192},b_u_S_95%_HPD={0.0,4.0},height_range={21.99999999999997,22.000000000000114},N_range={0.0,7.0},N=2.9060104432840794,rate_95%_HPD={2.0072563463605452E-5,1.3426768800722357E-4},S_95%_HPD={0.0,1.0},rate_range={9.446803478095794E-6,3.0902443745678865E-4},height=22.0,rate=6.981522439900636E-5,rate_median=6.473903269218729E-5,S=0.1407621375402733,S_median=0.0,length=46.11504537283807,b_u_N_95%_HPD={0.0,5.0},height_95%_HPD={22.0,22.000000000000057},length_95%_HPD={25.153008329497304,70.74117380933434},N_95%_HPD={1.0,4.0},b_u_S_range={0.0,10.0},b_u_N_range={0.0,12.0},height_median=22.00000000000003,b_u_S_median=1.0,b_u_S=1.5157204755027218,length_median=45.13540047892404,S_range={0.0,4.0},N_median=3.0,b_u_N=2.203644039551161]:46.8369144568224)[&b_u_N_median=1.0,length_range={0.6979047496123201,53.66853015974877},b_u_S_95%_HPD={0.0,2.0},height_range={40.89415743066792,126.02078862712318},N_range={0.0,3.0},N=1.0255075481520042,rate_95%_HPD={2.5249436988227828E-5,2.5234153713966294E-4},S_95%_HPD={1.0,1.0},rate_range={1.3392251461064385E-5,9.682864170571924E-4},height=69.55039443107538,rate=1.1432536046779507E-4,rate_median=9.806670632263884E-5,S=0.9989588755856325,S_median=1.0,length=12.821221377861482,b_u_N_95%_HPD={0.0,3.0},height_95%_HPD={48.64994451763482,92.74117380933436},length_95%_HPD={1.0962577354844072,27.20667028336687},N_95%_HPD={0.0,1.0},b_u_S_range={0.0,6.0},b_u_N_range={0.0,7.0},height_median=68.83691445682243,b_u_S_median=0.0,posterior=0.42684146205977114,b_u_S=0.6585111920874545,length_median=11.591449929255504,S_range={0.0,3.0},N_median=1.0,b_u_N=0.8758459135866736]:13.40923636406005)[&b_u_N_median=1.0,length_range={0.44485102418795464,58.74696773731111},b_u_S_95%_HPD={0.0,3.0},height_range={50.80723873029075,137.43052494491923},N_range={0.0,5.0},N=1.6935692706085455,rate_95%_HPD={3.482798790453017E-5,3.3287995664791226E-4},S_95%_HPD={1.0,3.0},rate_range={1.8488006308141438E-5,0.0013134023885849931},height=82.73549982841689,rate=1.5339492337888765E-4,rate_median=1.295579339412133E-4,S=1.9745360379801467,S_median=2.0,length=14.34088839660912,b_u_N_95%_HPD={0.0,4.0},height_95%_HPD={60.006227776629856,106.17647356022485},length_95%_HPD={1.7943808934483485,29.10631022138294},N_95%_HPD={1.0,3.0},b_u_S_range={0.0,8.0},b_u_N_range={0.0,11.0},height_median=82.24615082088248,b_u_S_median=1.0,posterior=0.5148316853682924,b_u_S=0.9507984462667242,length_median=12.937455856141632,S_range={0.0,5.0},N_median=2.0,b_u_N=1.3651273198100993]:13.141877994213274,48[&b_u_N_median=4.0,length_range={5.3739956536776425,143.93242786331695},b_u_S_95%_HPD={0.0,7.0},height_range={21.99999999999997,22.000000000000114},N_range={4.0,10.0},N=6.579046772580824,rate_95%_HPD={2.6006212896114666E-5,3.4914978965076696E-4},S_95%_HPD={1.0,2.0},rate_range={1.8037806760113223E-5,0.001593881607136006},height=22.0,rate=1.2842898809544535E-4,rate_median=9.270982651676326E-5,S=1.3486279302299744,S_median=1.0,length=59.77790267341182,b_u_N_95%_HPD={0.0,9.0},height_95%_HPD={22.0,22.000000000000057},length_95%_HPD={10.00153496040231,94.88265975474768},N_95%_HPD={5.0,8.0},b_u_S_range={0.0,16.0},b_u_N_range={0.0,17.0},height_median=22.00000000000003,b_u_S_median=3.0,b_u_S=2.8839017886901455,length_median=64.5250024969298,S_range={0.0,5.0},N_median=6.0,b_u_N=4.147539162315298]:73.38802881509572)[&b_u_N_median=2.0,length_range={0.15058539547213456,86.62003999269635},b_u_S_95%_HPD={0.0,4.0},height_range={53.84304608592535,174.37592748754062},N_range={0.0,9.0},N=3.8558212996389893,rate_95%_HPD={3.221152182425178E-5,3.6710653949182547E-4},S_95%_HPD={0.0,3.0},rate_range={1.7500321781267717E-5,0.0011671937682814998},height=96.14617310963412,rate=1.6347013328911808E-4,rate_median=1.3606382157674112E-4,S=1.1818592057761732,S_median=1.0,length=20.20102199657066,b_u_N_95%_HPD={0.0,6.0},height_95%_HPD={68.32257923833635,122.99408444409582},length_95%_HPD={1.0975214990652944,44.09825159862456},N_95%_HPD={1.0,6.0},b_u_S_range={0.0,10.0},b_u_N_range={0.0,15.0},height_median=95.38802881509575,b_u_S_median=1.0,posterior=0.9847794689478947,b_u_S=1.4177572202166064,length_median=17.741206974300894,S_range={0.0,4.0},N_median=4.0,b_u_N=2.0726534296028882]:18.43425715589389,((38[&b_u_N_median=1.0,length_range={1.7765817158753627,80.3995976958146},b_u_S_95%_HPD={0.0,3.0},height_range={21.999999999999943,22.000000000000114},N_range={0.0,4.0},N=1.673702921897567,rate_95%_HPD={2.2119208470735852E-5,2.113697525692408E-4},S_95%_HPD={1.0,1.0},rate_range={1.4477390954915082E-5,0.0014840255003161934},height=22.0,rate=1.0187401003032941E-4,rate_median=8.863912152421065E-5,S=0.9983335184979447,S_median=1.0,length=22.794814238159855,b_u_N_95%_HPD={0.0,4.0},height_95%_HPD={21.99999999999997,22.000000000000057},length_95%_HPD={4.4750941590063675,43.52231217109656},N_95%_HPD={1.0,2.0},b_u_S_range={0.0,8.0},b_u_N_range={0.0,12.0},height_median=22.00000000000003,b_u_S_median=1.0,b_u_S=1.018220197755805,length_median=21.18648267222742,S_range={0.0,3.0},N_median=2.0,b_u_N=1.471836462615265]:21.186482672227385,41[&b_u_N_median=1.0,length_range={1.7765817158753627,80.3995976958146},b_u_S_95%_HPD={0.0,3.0},height_range={21.999999999999943,22.000000000000114},N_range={1.0,6.0},N=3.3394067325852683,rate_95%_HPD={2.2390389047060353E-5,2.35733686234082E-4},S_95%_HPD={0.0,0.0},rate_range={1.3365292126812142E-5,0.0015021040954062061},height=22.0,rate=1.1480711625842334E-4,rate_median=9.938424688315611E-5,S=0.0068881235418286856,S_median=0.0,length=22.794814238159855,b_u_N_95%_HPD={0.0,4.0},height_95%_HPD={21.99999999999997,22.000000000000057},length_95%_HPD={4.4750941590063675,43.52231217109656},N_95%_HPD={3.0,4.0},b_u_S_range={0.0,8.0},b_u_N_range={0.0,10.0},height_median=22.00000000000003,b_u_S_median=1.0,b_u_S=1.1386512609710033,length_median=21.18648267222742,S_range={0.0,2.0},N_median=3.0,b_u_N=1.652594156204866]:21.186482672227385)[&b_u_N_median=2.0,length_range={1.8281565154263646,119.77565011894069},b_u_S_95%_HPD={0.0,5.0},height_range={23.77658171587541,102.39959769581466},N_range={3.0,9.0},N=5.667925786023775,rate_95%_HPD={3.0976367823228747E-5,2.6230711253865074E-4},S_95%_HPD={0.0,0.0},rate_range={1.877408424370045E-5,0.00109885714539114},height=44.794814238159866,rate=1.2597765575282462E-4,rate_median=1.0873470531746362E-4,S=0.03688479057882457,S_median=0.0,length=35.0978821914413,b_u_N_95%_HPD={0.0,7.0},height_95%_HPD={26.47509415900643,65.52231217109659},length_95%_HPD={8.059748223189729,64.24172390218573},N_95%_HPD={5.0,7.0},b_u_S_range={0.0,12.0},b_u_N_range={0.0,15.0},height_median=43.18648267222741,b_u_S_median=2.0,posterior=1.0,b_u_S=1.9178980113320743,length_median=33.5699807113105,S_range={0.0,3.0},N_median=6.0,b_u_N=2.7619153427396954]:35.96225600559667,40[&b_u_N_median=2.0,length_range={12.851608349507707,135.66086597675798},b_u_S_95%_HPD={0.0,5.0},height_range={21.999999999999943,22.000000000000114},N_range={0.0,5.0},N=1.7286968114653927,rate_95%_HPD={1.9954572013123912E-5,1.2796007632399136E-4},S_95%_HPD={2.0,2.0},rate_range={8.772064328591194E-6,3.1968798216461036E-4},height=22.0,rate=6.821967704030132E-5,rate_median=6.250869180431436E-5,S=1.9873347405843795,S_median=2.0,length=58.03951253733465,b_u_N_95%_HPD={0.0,6.0},height_95%_HPD={22.0,22.000000000000057},length_95%_HPD={26.061315048290375,90.14839941102292},N_95%_HPD={1.0,3.0},b_u_S_range={0.0,12.0},b_u_N_range={0.0,14.0},height_median=22.00000000000003,b_u_S_median=2.0,b_u_S=1.8514609487834686,length_median=57.60306082676529,S_range={0.0,4.0},N_median=2.0,b_u_N=2.6773691812020886]:57.148738677824056)[&b_u_N_median=2.0,length_range={0.2032555794022386,132.28478108988008},b_u_S_95%_HPD={0.0,4.0},height_range={34.85160834950773,157.66086597675798},N_range={0.0,8.0},N=2.8297654292871783,rate_95%_HPD={1.854701837397338E-5,1.751647325761233E-4},S_95%_HPD={0.0,2.0},rate_range={6.286840928278718E-6,8.133793284561891E-4},height=79.32915446266884,rate=8.487602023280219E-5,rate_median=7.403000094620722E-5,S=0.2649738100660442,S_median=0.0,length=37.79103614393636,b_u_N_95%_HPD={0.0,5.0},height_95%_HPD={47.8684588317295,110.08984934547402},length_95%_HPD={4.632538756081544,74.11897028671669},N_95%_HPD={0.0,4.0},b_u_S_range={0.0,13.0},b_u_N_range={0.0,13.0},height_median=79.14873867782408,b_u_S_median=1.0,posterior=0.9756693700699922,b_u_S=1.3772489182418584,length_median=35.705732472079156,S_range={0.0,5.0},N_median=3.0,b_u_N=2.0411068093828284]:34.673547293165555)[&b_u_N_median=2.0,length_range={1.480282626235109,90.0190122215097},b_u_S_95%_HPD={0.0,4.0},height_range={68.10958642313386,173.4500034446825},N_range={0.0,6.0},N=2.131225146752509,rate_95%_HPD={2.599905404241363E-5,2.819544270868436E-4},S_95%_HPD={2.0,3.0},rate_range={1.851388232733576E-5,0.002002882019850565},height=116.51107624895728,rate=1.3355991960672175E-4,rate_median=1.1369723567599763E-4,S=2.258473773906457,S_median=2.0,length=24.529670209003914,b_u_N_95%_HPD={0.0,5.0},height_95%_HPD={87.06262809861514,148.40623415495782},length_95%_HPD={3.2599012907878517,49.52451038503422},N_95%_HPD={1.0,4.0},b_u_S_range={0.0,11.0},b_u_N_range={0.0,12.0},height_median=113.82228597098964,b_u_S_median=1.0,posterior=0.5867125874902789,b_u_S=1.4349555008521113,length_median=22.358299975070267,S_range={0.0,5.0},N_median=2.0,b_u_N=2.0164741526226093]:29.669204949272057,(46[&b_u_N_median=6.0,length_range={11.1376908660814,162.62623801911082},b_u_S_95%_HPD={0.0,9.0},height_range={21.99999999999997,22.000000000000114},N_range={2.0,11.0},N=6.378291300966559,rate_95%_HPD={3.996452403155884E-5,1.9485846166727183E-4},S_95%_HPD={4.0,6.0},rate_range={2.7624238401198022E-5,6.672567771618136E-4},height=22.0,rate=1.0617474401601764E-4,rate_median=9.626238721313449E-5,S=5.195644928341295,S_median=5.0,length=89.20655689953142,b_u_N_95%_HPD={1.0,12.0},height_95%_HPD={22.0,22.000000000000057},length_95%_HPD={43.1365183710995,145.57769906782755},N_95%_HPD={4.0,8.0},b_u_S_range={0.0,16.0},b_u_N_range={0.0,21.0},height_median=22.00000000000003,b_u_S_median=4.0,b_u_S=4.299966670369959,length_median=85.24379216589162,S_range={3.0,10.0},N_median=6.0,b_u_N=6.234307299188979]:75.80218036672272,(57[&b_u_N_median=3.0,length_range={14.559193542475006,145.04354608518008},b_u_S_95%_HPD={0.0,6.0},height_range={0.0,1.1368683772161603E-13},N_range={2.0,9.0},N=4.853238529052327,rate_95%_HPD={2.4423943496210558E-5,1.4253595442911856E-4},S_95%_HPD={1.0,2.0},rate_range={1.6606540514380666E-5,3.6947055334806257E-4},height=2.2425394997747945E-14,rate=7.950450259430933E-5,rate_median=7.317168811389369E-5,S=1.0746583712920788,S_median=1.0,length=66.16202291683882,b_u_N_95%_HPD={0.0,8.0},height_95%_HPD={0.0,5.6843418860808015E-14},length_95%_HPD={32.92654133525225,99.57809760178485},N_95%_HPD={3.0,6.0},b_u_S_range={0.0,13.0},b_u_N_range={0.0,17.0},height_median=2.8421709430404007E-14,b_u_S_median=2.0,b_u_S=2.4575047216975894,length_median=65.08437320190222,S_range={0.0,5.0},N_median=5.0,b_u_N=3.6263748472391955]:64.8110510222729,((51[&b_u_N_median=0.0,length_range={1.1308279100401144E-4,30.354001191150108},b_u_S_95%_HPD={0.0,1.0},height_range={0.0,1.4210854715202004E-13},N_range={0.0,2.0},N=5.554938340184424E-4,rate_95%_HPD={1.3656887492309307E-5,2.0841320158710688E-4},S_95%_HPD={0.0,0.0},rate_range={5.183728602599418E-6,9.252237413971376E-4},height=2.2422237380879774E-14,rate=9.405222159461992E-5,rate_median=7.919846392688443E-5,S=3.3329630041106545E-4,S_median=0.0,length=3.2716458791433687,b_u_N_95%_HPD={0.0,1.0},height_95%_HPD={0.0,5.6843418860808015E-14},length_95%_HPD={1.1308279100401144E-4,9.849978789810015},N_95%_HPD={0.0,0.0},b_u_S_range={0.0,4.0},b_u_N_range={0.0,5.0},height_median=2.8421709430404007E-14,b_u_S_median=0.0,b_u_S=0.13542939673369625,length_median=2.250310691018205,S_range={0.0,1.0},N_median=0.0,b_u_N=0.19497833574047327]:2.2503106910182,56[&b_u_N_median=0.0,length_range={1.1308279100401144E-4,30.354001191150108},b_u_S_95%_HPD={0.0,1.0},height_range={0.0,1.4210854715202004E-13},N_range={0.0,1.0},N=1.1109876680368848E-4,rate_95%_HPD={1.321878665021988E-5,2.0766445008118083E-4},S_95%_HPD={0.0,0.0},rate_range={8.688271660905502E-6,7.759439219882551E-4},height=2.2422237380879774E-14,rate=9.344834019640127E-5,rate_median=7.806124437328483E-5,S=5.554938340184424E-4,S_median=0.0,length=3.2716458791433687,b_u_N_95%_HPD={0.0,1.0},height_95%_HPD={0.0,5.6843418860808015E-14},length_95%_HPD={1.1308279100401144E-4,9.849978789810015},N_95%_HPD={0.0,0.0},b_u_S_range={0.0,4.0},b_u_N_range={0.0,6.0},height_median=2.8421709430404007E-14,b_u_S_median=0.0,b_u_S=0.13054105099433397,length_median=2.250310691018205,S_range={0.0,2.0},N_median=0.0,b_u_N=0.20031107654705033]:2.2503106910182)[&b_u_N_median=2.0,length_range={1.5303079789735623,72.41008244131922},b_u_S_95%_HPD={0.0,4.0},height_range={1.1308279107424823E-4,30.354001191150104},N_range={1.0,6.0},N=2.139428952338629,rate_95%_HPD={3.1489645866945486E-5,2.9067392153830435E-4},S_95%_HPD={2.0,3.0},rate_range={1.9757839729172347E-5,0.0016636196135773268},height=3.2716458791433953,rate=1.3873055920973846E-4,rate_median=1.201515654956218E-4,S=2.326630374402844,S_median=2.0,length=22.197432197799372,b_u_N_95%_HPD={0.0,5.0},height_95%_HPD={1.1308279107424823E-4,9.849978789810024},length_95%_HPD={6.077530899923817,43.4879669989018},N_95%_HPD={2.0,3.0},b_u_S_range={0.0,9.0},b_u_N_range={0.0,13.0},height_median=2.2503106910182282,b_u_S_median=1.0,posterior=1.0,b_u_S=1.3245194978335741,length_median=20.263536878319197,S_range={1.0,5.0},N_median=2.0,b_u_N=1.9335629374513943]:22.15800798408904,(54[&b_u_N_median=1.0,length_range={1.410795695941391,67.77814365760129},b_u_S_95%_HPD={0.0,2.0},height_range={0.0,1.1368683772161603E-13},N_range={0.0,3.0},N=0.969003444061771,rate_95%_HPD={1.4840370278578322E-5,1.923999002131738E-4},S_95%_HPD={0.0,1.0},rate_range={7.527372033475441E-6,5.739922445781028E-4},height=2.240329167967075E-14,rate=9.18195584360339E-5,rate_median=8.047227993699157E-5,S=0.5038329074547273,S_median=0.0,length=16.46908831752245,b_u_N_95%_HPD={0.0,3.0},height_95%_HPD={0.0,5.6843418860808015E-14},length_95%_HPD={4.080748043099167,33.00057357911295},N_95%_HPD={1.0,1.0},b_u_S_range={0.0,7.0},b_u_N_range={0.0,9.0},height_median=2.8421709430404007E-14,b_u_S_median=0.0,b_u_S=0.6835907121430952,length_median=15.097103023924829,S_range={0.0,3.0},N_median=1.0,b_u_N=0.9893345183868459]:14.074643054604564,(52[&length_range={1.5379617198752416E-5,26.91805373046099},b_u_N_median=0.0,b_u_S_95%_HPD={0.0,1.0},height_range={0.0,1.1368683772161603E-13},N=0.0,rate_95%_HPD={1.189035081397162E-5,2.0935103962988513E-4},S_95%_HPD={0.0,0.0},rate_range={8.071117098987153E-6,0.0014300955700163064},height=2.2526438737529408E-14,rate=9.499677647601308E-5,rate_median=8.023228575396331E-5,S=5.554938340184424E-4,S_median=0.0,length=2.838478676266182,b_u_N_95%_HPD={0.0,1.0},height_95%_HPD={0.0,5.6843418860808015E-14},length_95%_HPD={1.5379617198752416E-5,8.422930205679693},b_u_S_range={0.0,4.0},b_u_N_range={0.0,5.0},height_median=2.8421709430404007E-14,b_u_S_median=0.0,b_u_S=0.11832018664592824,length_median=2.0082948914803267,S_range={0.0,2.0},b_u_N=0.17798022441950895]:2.0082948914803183,59[&length_range={1.5379617198752416E-5,26.91805373046099},b_u_N_median=0.0,b_u_S_95%_HPD={0.0,1.0},height_range={0.0,1.1368683772161603E-13},N=0.0,rate_95%_HPD={1.2184339058190958E-5,2.1163396719791E-4},S_95%_HPD={0.0,0.0},rate_range={7.660621849399535E-6,0.0014748117007770244},height=2.2526438737529408E-14,rate=9.51528027242718E-5,rate_median=7.989657899873677E-5,S=5.554938340184424E-4,S_median=0.0,length=2.838478676266182,b_u_N_95%_HPD={0.0,1.0},height_95%_HPD={0.0,5.6843418860808015E-14},length_95%_HPD={1.5379617198752416E-5,8.422930205679693},b_u_S_range={0.0,4.0},b_u_N_range={0.0,5.0},height_median=2.8421709430404007E-14,b_u_S_median=0.0,b_u_S=0.11854238417953561,length_median=2.0082948914803267,S_range={0.0,2.0},b_u_N=0.17298077991334296]:2.0082948914803183)[&b_u_N_median=1.0,length_range={0.6933091474475388,66.53530952323331},b_u_S_95%_HPD={0.0,3.0},height_range={1.5379617195776518E-5,26.918053730460997},N_range={0.0,3.0},N=0.014776135984890568,rate_95%_HPD={2.3501360329903957E-5,2.7201891902792474E-4},S_95%_HPD={2.0,3.0},rate_range={9.352769621135184E-6,0.001018910818637717},height=2.838478676266204,rate=1.2584029934656026E-4,rate_median=1.0682313568269521E-4,S=2.370514387290301,S_median=2.0,length=12.622001586975397,b_u_N_95%_HPD={0.0,3.0},height_95%_HPD={1.5379617195776518E-5,8.422930205679705},length_95%_HPD={1.8838245765754968,25.450630953352594},N_95%_HPD={0.0,0.0},b_u_S_range={0.0,9.0},b_u_N_range={0.0,9.0},height_median=2.0082948914803467,b_u_S_median=0.0,posterior=1.0,b_u_S=0.7018109098989002,length_median=11.380742743517597,S_range={1.0,5.0},N_median=0.0,b_u_N=1.0004443950672148]:12.066348163124246)[&b_u_N_median=0.0,length_range={0.07435112581361736,63.20992972210421},b_u_S_95%_HPD={0.0,2.0},height_range={1.410795695941431,67.77814365760128},N_range={0.0,3.0},N=1.001417343125886,rate_95%_HPD={1.5779810717513317E-5,2.0932681037222402E-4},S_95%_HPD={0.0,1.0},rate_range={1.0673122041163799E-5,6.94861724011551E-4},height=15.137251302712654,rate=9.762513110999011E-5,rate_median=8.338946107464077E-5,S=0.07344414379590258,S_median=0.0,length=11.649469100785709,b_u_N_95%_HPD={0.0,3.0},height_95%_HPD={3.8435434395861705,28.383291865909598},length_95%_HPD={0.3608882094013346,28.79558367977161},N_95%_HPD={1.0,1.0},b_u_S_range={0.0,6.0},b_u_N_range={0.0,9.0},height_median=14.074643054604593,b_u_S_median=0.0,posterior=0.8622375291634263,b_u_S=0.4869217884293261,length_median=9.581910357426867,S_range={0.0,2.0},N_median=1.0,b_u_N=0.7113773998196109]:10.333675620502675)[&b_u_N_median=3.0,length_range={4.15544821206791,131.00519062063796},b_u_S_95%_HPD={0.0,6.0},height_range={4.902374503666891,85.25287801017572},N_range={4.0,11.0},N=6.3448505721586494,rate_95%_HPD={4.241951548831462E-5,2.976920898498577E-4},S_95%_HPD={1.0,2.0},rate_range={2.078496320742867E-5,0.0010565618570180283},height=26.54970941087564,rate=1.4806772439659188E-4,rate_median=1.2926873841629004E-4,S=1.53282968559049,S_median=2.0,length=39.22306138232868,b_u_N_95%_HPD={0.0,8.0},height_95%_HPD={9.751067375752626,47.27520192634421},length_95%_HPD={11.808351942283561,70.46186797530069},N_95%_HPD={5.0,8.0},b_u_S_range={0.0,12.0},b_u_N_range={0.0,19.0},height_median=24.408318675107267,b_u_S_median=2.0,posterior=1.0,b_u_S=2.4798355738251305,length_median=37.60125726452458,S_range={0.0,7.0},N_median=6.0,b_u_N=3.683924008443506]:40.40273234716567)[&b_u_N_median=2.0,length_range={1.9079951703309774,116.98409933327241},b_u_S_95%_HPD={0.0,4.0},height_range={14.559193542475015,145.0435460851801},N_range={1.0,7.0},N=3.8215499660095174,rate_95%_HPD={2.4484931386114553E-5,2.165816347540317E-4},S_95%_HPD={0.0,2.0},rate_range={1.4220538300137075E-5,7.331687573358556E-4},height=65.72887763276167,rate=1.0652817700380283E-4,rate_median=9.262452397733092E-5,S=0.6409472014502606,S_median=0.0,length=35.86751057685124,b_u_N_95%_HPD={0.0,6.0},height_95%_HPD={33.10113420750295,98.76707159399987},length_95%_HPD={6.335730073866614,69.4486976632002},N_95%_HPD={2.0,5.0},b_u_S_range={0.0,12.0},b_u_N_range={0.0,14.0},height_median=64.81105102227293,b_u_S_median=1.0,posterior=0.9805577158093545,b_u_S=1.598572399728076,length_median=33.49198995865514,S_range={0.0,4.0},N_median=4.0,b_u_N=2.3809200090641287]:32.99112934444982)[&b_u_N_median=2.0,length_range={0.2887336803052847,128.0305497639082},b_u_S_95%_HPD={0.0,4.0},height_range={41.62677903019696,172.68252052322524},N_range={0.0,7.0},N=2.7984710474951204,rate_95%_HPD={1.8262945598113214E-5,1.850408519673707E-4},S_95%_HPD={0.0,2.0},rate_range={9.29060480623567E-6,6.551295695053527E-4},height=98.63085069905783,rate=8.54864275915551E-5,rate_median=7.38096415479503E-5,S=0.34759271307742357,S_median=0.0,length=38.36253064064934,b_u_N_95%_HPD={0.0,5.0},height_95%_HPD={58.71302677118223,140.21331985484807},length_95%_HPD={5.339489676252683,77.03516934461456},N_95%_HPD={1.0,5.0},b_u_S_range={0.0,9.0},b_u_N_range={0.0,13.0},height_median=97.80218036672275,b_u_S_median=1.0,posterior=0.6830352183090768,b_u_S=1.3554001301236174,length_median=36.14831367606663,S_range={0.0,4.0},N_median=3.0,b_u_N=2.014964216005205]:45.689310553538945)[&b_u_N_median=1.0,length_range={0.4545084089007503,144.2803329096729},b_u_S_95%_HPD={0.0,4.0},height_range={88.27419792626245,216.3279645593195},N_range={0.0,8.0},N=2.0680302356602933,rate_95%_HPD={1.8725385698055472E-5,2.072465288608823E-4},S_95%_HPD={1.0,2.0},rate_range={1.2604346477199468E-5,7.698941120390056E-4},height=142.0799471657756,rate=1.0235580594518925E-4,rate_median=8.850143637431342E-5,S=1.1858603823921743,S_median=1.0,length=27.37583921172012,b_u_N_95%_HPD={0.0,5.0},height_95%_HPD={107.08336957147066,173.8839825305859},length_95%_HPD={2.2531764886593635,58.45761015704525},N_95%_HPD={1.0,4.0},b_u_S_range={0.0,9.0},b_u_N_range={0.0,14.0},height_median=143.4914909202617,b_u_S_median=1.0,posterior=0.9994445061659816,b_u_S=1.19364161849711,length_median=24.14639248703068,S_range={0.0,5.0},N_median=2.0,b_u_N=1.7586705202312138]:25.493636485715797)[&b_u_N_median=1.0,length_range={1.0193001454289004,93.12480642666281},b_u_S_95%_HPD={0.0,3.0},height_range={113.9382299339055,221.33915659265497},N_range={1.0,4.0},N=2.057559027369905,rate_95%_HPD={1.8560304145569758E-5,1.708157297251656E-4},S_95%_HPD={0.0,0.0},rate_range={7.417335877398336E-6,4.7386365832411163E-4},height=167.33293407740194,rate=8.350871755230852E-5,rate_median=7.404407521946902E-5,S=0.02748737225419946,S_median=0.0,length=26.857438660009098,b_u_N_95%_HPD={0.0,4.0},height_95%_HPD={137.21586518292764,191.2786391841174},length_95%_HPD={4.619834440994595,53.278806039771354},N_95%_HPD={2.0,3.0},b_u_S_range={0.0,8.0},b_u_N_range={0.0,9.0},height_median=168.9851274059775,b_u_S_median=1.0,posterior=0.9457838017998,b_u_S=0.9928344884294609,length_median=24.902540734533233,S_range={0.0,3.0},N_median=2.0,b_u_N=1.3844708093504052]:24.98882381136042,7[&b_u_N_median=1.0,length_range={0.5104621562429656,66.99019707371806},b_u_S_95%_HPD={0.0,3.0},height_range={183.0,183.00000000000009},N_range={1.0,5.0},N=2.059215642706366,rate_95%_HPD={3.450229590288812E-5,3.413422954500167E-4},S_95%_HPD={1.0,3.0},rate_range={1.3670452214767714E-5,0.0020128116007810167},height=183.0,rate=1.5673102752179982E-4,rate_median=1.3323473698090036E-4,S=1.5117209198977892,S_median=1.0,length=13.068985248889959,b_u_N_95%_HPD={0.0,4.0},height_95%_HPD={183.0,183.00000000000006},length_95%_HPD={1.8292619024987573,27.821231170754913},N_95%_HPD={2.0,3.0},b_u_S_range={0.0,12.0},b_u_N_range={0.0,10.0},height_median=183.00000000000003,b_u_S_median=1.0,b_u_S=0.8684590601044329,length_median=11.563281584427102,S_range={0.0,5.0},N_median=2.0,b_u_N=1.2757471392067548]:10.973951217337884)[&b_u_N_median=0.0,length_range={0.131961797438521,69.48185528867984},b_u_S_95%_HPD={0.0,2.0},height_range={183.510462156243,249.99019707371806},N_range={0.0,3.0},N=0.9964473684210526,rate_95%_HPD={1.8061514756775276E-5,2.615125837348221E-4},S_95%_HPD={0.0,2.0},rate_range={4.674562107130499E-6,9.093284978873303E-4},height=195.31318555678993,rate=1.2037381194728589E-4,rate_median=1.0218432269448952E-4,S=0.883421052631579,S_median=1.0,length=10.318179504230939,b_u_N_95%_HPD={0.0,3.0},height_95%_HPD={184.21682839146814,208.78472884292327},length_95%_HPD={0.392261368234017,23.61619194842146},N_95%_HPD={1.0,1.0},b_u_S_range={0.0,7.0},b_u_N_range={0.0,8.0},height_median=193.9739512173379,b_u_S_median=0.0,posterior=0.8443506277080325,b_u_S=0.5452631578947369,length_median=8.892204468977269,S_range={0.0,4.0},N_median=1.0,b_u_N=0.7772368421052631]:9.972830619470074)[&b_u_N_median=1.0,length_range={0.1532980028717077,77.22629516306111},b_u_S_95%_HPD={0.0,2.0},height_range={185.78543558552826,257.95301173255075},N_range={0.0,2.0},N=0.020637898686679174,rate_95%_HPD={1.7245331126487556E-5,2.3261002060254182E-4},S_95%_HPD={1.0,2.0},rate_range={1.2175641784066947E-5,8.805259427456479E-4},height=205.23163930360374,rate=1.0690328327744344E-4,rate_median=9.136624835790293E-5,S=1.763870276065398,S_median=2.0,length=13.684344351466237,b_u_N_95%_HPD={0.0,3.0},height_95%_HPD={188.49951186149747,223.32580730000174},length_95%_HPD={0.762943738129735,30.424700086677888},N_95%_HPD={0.0,0.0},b_u_S_range={0.0,9.0},b_u_N_range={0.0,10.0},height_median=203.946781836808,b_u_S_median=0.0,posterior=0.8290189978891235,b_u_S=0.6207451085499865,length_median=12.061734603813377,S_range={0.0,4.0},N_median=0.0,b_u_N=0.9001608147949611]:10.77586482030847,((11[&b_u_N_median=0.0,length_range={0.017393815921622036,47.65750610863151},b_u_S_95%_HPD={0.0,1.0},height_range={183.0,183.00000000000009},N_range={0.0,1.0},N=0.0033329630041106545,rate_95%_HPD={1.305341131737353E-5,1.8984912159656161E-4},S_95%_HPD={0.0,0.0},rate_range={5.827984084047842E-6,8.246853277393436E-4},height=183.0,rate=8.731388077003134E-5,rate_median=7.455282189600368E-5,S=0.0015553827352516388,S_median=0.0,length=5.094190616498577,b_u_N_95%_HPD={0.0,1.0},height_95%_HPD={183.0,183.00000000000006},length_95%_HPD={0.0635971389328347,12.83456769998432},N_95%_HPD={0.0,0.0},b_u_S_range={0.0,5.0},b_u_N_range={0.0,6.0},height_median=183.00000000000003,b_u_S_median=0.0,b_u_S=0.19742250861015442,length_median=4.029006495977512,S_range={0.0,2.0},N_median=0.0,b_u_N=0.2904121764248417]:4.029006495977484,12[&b_u_N_median=0.0,length_range={0.017393815921622036,47.65750610863151},b_u_S_95%_HPD={0.0,1.0},height_range={183.0,183.00000000000009},N_range={0.0,3.0},N=0.9998889012331963,rate_95%_HPD={1.9482097658944212E-5,2.6441275383660577E-4},S_95%_HPD={0.0,0.0},rate_range={1.1179514870376486E-5,0.0010898762798943053},height=183.0,rate=1.17702973800015E-4,rate_median=9.824489857093098E-5,S=0.002110876569270081,S_median=0.0,length=5.094190616498577,b_u_N_95%_HPD={0.0,2.0},height_95%_HPD={183.0,183.00000000000006},length_95%_HPD={0.0635971389328347,12.83456769998432},N_95%_HPD={1.0,1.0},b_u_S_range={0.0,5.0},b_u_N_range={0.0,8.0},height_median=183.00000000000003,b_u_S_median=0.0,b_u_S=0.2621930896567048,length_median=4.029006495977512,S_range={0.0,2.0},N_median=1.0,b_u_N=0.3646261526497056]:4.029006495977484)[&b_u_N_median=1.0,length_range={0.8740308117171764,90.31302960498974},b_u_S_95%_HPD={0.0,4.0},height_range={183.01739381592162,230.65750610863154},N_range={0.0,5.0},N=1.0732140873236307,rate_95%_HPD={3.30270712902061E-5,3.0131243726651334E-4},S_95%_HPD={3.0,3.0},rate_range={6.2938676848725186E-6,0.0011703627544308601},height=188.0941906164986,rate=1.417808707747653E-4,rate_median=1.207564308151274E-4,S=3.0116653705143874,S_median=3.0,length=19.324092515624727,b_u_N_95%_HPD={0.0,5.0},height_95%_HPD={183.06359713893286,195.83456769998435},length_95%_HPD={3.5422820938811697,37.526639304504954},N_95%_HPD={1.0,2.0},b_u_S_range={0.0,7.0},b_u_N_range={0.0,11.0},height_median=187.0290064959775,b_u_S_median=1.0,posterior=1.0,b_u_S=1.181868681257638,length_median=17.792932377717676,S_range={1.0,5.0},N_median=1.0,b_u_N=1.7131429841128762]:18.16294735738512,34[&b_u_N_median=3.0,length_range={12.331179025325184,163.4395072510152},b_u_S_95%_HPD={0.0,5.0},height_range={112.0,112.00000000000009},N_range={0.0,3.0},N=0.14676147094767247,rate_95%_HPD={1.5105263410664107E-5,7.814694668332091E-5},S_95%_HPD={2.0,3.0},rate_range={6.93412125545264E-6,3.7646261658168376E-4},height=112.0,rate=4.492503321998283E-5,rate_median=4.250243842719229E-5,S=2.9960004443950674,S_median=3.0,length=94.11289157349366,b_u_N_95%_HPD={0.0,7.0},height_95%_HPD={112.0,112.00000000000006},length_95%_HPD={76.6667873220108,120.58180619389657},N_95%_HPD={0.0,1.0},b_u_S_range={0.0,11.0},b_u_N_range={0.0,14.0},height_median=112.00000000000003,b_u_S_median=2.0,b_u_S=2.0478835684923897,length_median=93.47475065665822,S_range={1.0,5.0},N_median=0.0,b_u_N=3.0447728030218864]:93.1919538533626)[&b_u_N_median=0.0,length_range={0.11278134343390889,106.5176695757624},b_u_S_95%_HPD={0.0,2.0},height_range={185.51199217868825,275.4395072510152},N_range={0.0,3.0},N=0.9818181818181818,rate_95%_HPD={1.73803947380295E-5,2.0810403122780626E-4},S_95%_HPD={0.0,0.0},rate_range={7.0428354005003985E-6,8.984544246565204E-4},height=206.44365700111575,rate=9.50218869891456E-5,rate_median=8.146002078841535E-5,S=0.010553083280356007,S_median=0.0,length=11.85875249392554,b_u_N_95%_HPD={0.0,3.0},height_95%_HPD={190.04420127145832,224.86469842297055},length_95%_HPD={0.2974462716543371,27.03943223402402},N_95%_HPD={1.0,1.0},b_u_S_range={0.0,7.0},b_u_N_range={0.0,9.0},height_median=205.19195385336263,b_u_S_median=0.0,posterior=0.8737918009110099,b_u_S=0.48747616020343293,length_median=10.160975964828367,S_range={0.0,2.0},N_median=1.0,b_u_N=0.691544818817546]:9.530692803753823)[&b_u_N_median=0.0,length_range={9.259748362637765E-4,48.8271204933001},b_u_S_95%_HPD={0.0,1.0},height_range={193.84844404206845,258.1207202870281},N_range={0.0,1.0},N=0.008020050125313283,rate_95%_HPD={1.3479149895286627E-5,1.9855404455744558E-4},S_95%_HPD={0.0,0.0},rate_range={7.993879892239728E-6,7.741006280078362E-4},height=216.23940093785308,rate=8.752809335947921E-5,rate_median=7.323502834983188E-5,S=0.006015037593984963,S_median=0.0,length=5.111762431693571,b_u_N_95%_HPD={0.0,1.0},height_95%_HPD={199.21638375935242,236.45274352743266},length_95%_HPD={0.0030628634523282017,15.075740632540231},N_95%_HPD={0.0,0.0},b_u_S_range={0.0,5.0},b_u_N_range={0.0,5.0},height_median=214.72264665711646,b_u_S_median=0.0,posterior=0.22164203977335853,b_u_S=0.19147869674185464,length_median=3.553686270402153,S_range={0.0,1.0},N_median=0.0,b_u_N=0.29022556390977444]:4.715858176593144)[&b_u_N_median=1.0,length_range={0.00889839785395452,62.216288458437134},b_u_S_95%_HPD={0.0,2.0},height_range={195.79199535296175,277.20912557943154},N_range={0.0,3.0},N=0.8078626799557033,rate_95%_HPD={2.2496781017828654E-5,2.620872112209316E-4},S_95%_HPD={0.0,2.0},rate_range={6.609953119618528E-6,0.0010139058638593693},height=220.58364457221617,rate=1.1654334143457258E-4,rate_median=9.907976995798493E-5,S=1.2595514950166113,S_median=1.0,length=13.132309815312057,b_u_N_95%_HPD={0.0,3.0},height_95%_HPD={202.3240831193525,241.25861021759414},length_95%_HPD={0.3000563170014914,28.54900546810481},N_95%_HPD={0.0,1.0},b_u_S_range={0.0,8.0},b_u_N_range={0.0,8.0},height_median=219.4385048337096,b_u_S_median=0.0,posterior=0.8025774913898456,b_u_S=0.6688815060908084,length_median=11.61756228323263,S_range={0.0,4.0},N_median=1.0,b_u_N=0.9754983388704319]:17.21104211733106)[&height_95%_HPD={215.6997868479341,262.73041824567184},height_median=236.64954695104066,height=237.95307582702458,posterior=1.0,height_range={204.65344361701028,306.034272259152},length=0.0];
