# Supplementary material for: phylotree.js - a JavaScript library for application development and interactive data visualization in phylogenetics
Source: BMC Bioinformatics. 2018 Jul 25;19:276. doi: 10.1186/s12859-018-2283-2 (PMC6060545; doi:10.1186/s12859-018-2283-2)
Supplement: Supplementary file 1 — Latest release of source code. A zip file of the source code from release 0.1.8. Accessed 4 May 2018. (ZIP 3513 kb) [file 12859_2018_2283_MOESM1_ESM.zip › phylotree.js-0.1.8/examples/siv/N02_Lung_Macs_MCC.json]

[["1", "035N02Uc_01"], ["2", "035N02Uc_02"], ["3", "035N02Uc_03"], ["4", "035N02Uc_04"], ["5", "035N02Uc_05"], ["6", "035N02Uc_06"], ["7", "035N02Uc_07"], ["8", "035N02Uc_08"], ["9", "035N02Uc_09"], ["10", "035N02Uc_10"], ["11", "035N02Uc_11"], ["12", "035N02Uc_12"], ["13", "035N02Uc_13"], ["14", "035N02Uc_14"], ["15", "035N02Uc_15"], ["16", "035N02Uc_16"], ["17", "035N02Uc_17"], ["18", "035N02Uc_18"], ["19", "035N02Uc_19"], ["20", "035N02Uc_20"], ["21", "035N02Uc_22"], ["22", "035N02Uc_23"], ["23", "098N02Uc_01"], ["24", "098N02Uc_02"], ["25", "098N02Uc_03"], ["26", "098N02Uc_04"], ["27", "098N02Uc_05"], ["28", "098N02Uc_06"], ["29", "098N02Uc_07"], ["30", "098N02Uc_08"], ["31", "098N02Uc_09"], ["32", "098N02Uc_10"], ["33", "098N02Uc_13"], ["34", "098N02Uc_14"], ["35", "098N02Uc_15"], ["36", "098N02Uc_16"], ["37", "098N02Uc_17"], ["38", "098N02Uc_18"], ["39", "098N02Uc_19"], ["40", "098N02Uc_21"], ["41", "098N02Uc_22"], ["42", "098N02Uc_23"], ["43", "189N02Uc_01"], ["44", "189N02Uc_03"], ["45", "189N02Uc_06"], ["46", "189N02Uc_07"], ["47", "189N02Uc_08"], ["48", "189N02Uc_09"], ["49", "189N02Uc_10"], ["50", "189N02Uc_13"], ["51", "189N02Uc_16"], ["52", "189N02Uc_18"], ["53", "189N02Uc_19"], ["54", "204N02Uc_01"], ["55", "204N02Uc_02"], ["56", "204N02Uc_03"], ["57", "204N02Uc_05"], ["58", "204N02Uc_06"], ["59", "204N02Uc_07"], ["60", "204N02Uc_09"], ["61", "204N02Uc_10"], ["62", "204N02Uc_11"], ["63", "204N02Uc_12"], ["64", "204N02Uc_13"], ["65", "204N02Uc_14"], ["66", "204N02Uc_15"], ["67", "204N02Uc_16"], ["68", "204N02Uc_17"], ["69", "204N02Uc_19"], ["70", "204N02Uc_20"], ["71", "204N02Uc_21"], ["72", "204N02Uc_23"]]
