# Supplementary material for: phylotree.js - a JavaScript library for application development and interactive data visualization in phylogenetics
Source: BMC Bioinformatics. 2018 Jul 25;19:276. doi: 10.1186/s12859-018-2283-2 (PMC6060545; doi:10.1186/s12859-018-2283-2)
Supplement: Supplementary file 1 — Latest release of source code. A zip file of the source code from release 0.1.8. Accessed 4 May 2018. (ZIP 3513 kb) [file 12859_2018_2283_MOESM1_ESM.zip › phylotree.js-0.1.8/examples/siv/N02_Lung_Macs_MCC.new]

tree TREE1 = [&R] ((((21[&b_u_N_median=0.0,length_range={1.62489756917239E-4,40.914173362353125},b_u_S_95%_HPD={0.0,1.0},height_range={168.99999999999997,169.00000000000009},N_range={0.0,1.0},N=5.554938340184424E-4,rate_95%_HPD={1.6960319990949665E-5,1.7309075168408117E-4},S_95%_HPD={0.0,0.0},rate_range={8.030429940687169E-6,6.5475056429789E-4},height=169.0,rate=8.580042644760685E-5,rate_median=7.652137334147557E-5,S=0.0012220864348405733,S_median=0.0,length=3.058442881315392,b_u_N_95%_HPD={0.0,1.0},height_95%_HPD={169.0,169.00000000000006},length_95%_HPD={1.62489756917239E-4,10.354743693399286},N_95%_HPD={0.0,0.0},b_u_S_range={0.0,4.0},b_u_N_range={0.0,5.0},height_median=169.00000000000003,b_u_S_median=0.0,b_u_S=0.1320964337295856,length_median=1.810781307719651,S_range={0.0,2.0},N_median=0.0,b_u_N=0.16464837240306632]:3.9976286422314047,(5[&b_u_N_median=0.0,length_range={2.610350847476184E-5,31.50910432208744},b_u_S_95%_HPD={0.0,1.0},height_range={168.99999999999997,169.00000000000009},N_range={0.0,1.0},N=6.665926008221309E-4,rate_95%_HPD={1.6607398346875653E-5,1.698106341122224E-4},S_95%_HPD={0.0,0.0},rate_range={9.177551563246447E-6,5.861466003966323E-4},height=169.0,rate=8.471966058854326E-5,rate_median=7.533841997045685E-5,S=9.998889012331964E-4,S_median=0.0,length=2.959545210928766,b_u_N_95%_HPD={0.0,1.0},height_95%_HPD={169.0,169.00000000000006},length_95%_HPD={2.610350847476184E-5,9.938594993319839},N_95%_HPD={0.0,0.0},b_u_S_range={0.0,5.0},b_u_N_range={0.0,5.0},height_median=169.00000000000003,b_u_S_median=0.0,b_u_S=0.12409732251972003,length_median=1.7697880864852493,S_range={0.0,2.0},N_median=0.0,b_u_N=0.15498277969114543]:1.1347145727031887,14[&b_u_N_median=0.0,length_range={2.610350847476184E-5,46.35492529366499},b_u_S_95%_HPD={0.0,1.0},height_range={168.99999999999997,169.00000000000009},N_range={0.0,1.0},N=3.3329630041106545E-4,rate_95%_HPD={1.8542887232536415E-5,1.7478816771449374E-4},S_95%_HPD={0.0,0.0},rate_range={1.0880304867923305E-5,6.549050145734014E-4},height=169.0,rate=8.524803926823499E-5,rate_median=7.613222131980043E-5,S=7.776913676258194E-4,S_median=0.0,length=3.0396604580154776,b_u_N_95%_HPD={0.0,1.0},height_95%_HPD={169.0,169.00000000000006},length_95%_HPD={2.610350847476184E-5,10.345544178802243},N_95%_HPD={0.0,0.0},b_u_S_range={0.0,4.0},b_u_N_range={0.0,5.0},height_median=169.00000000000003,b_u_S_median=0.0,b_u_S=0.12943006332629708,length_median=1.809471309797999,S_range={0.0,1.0},N_median=0.0,b_u_N=0.15898233529607822]:1.1347145727031887)[&b_u_N_median=0.0,length_range={1.2713090279703465E-4,29.659108676345397},b_u_S_95%_HPD={0.0,1.0},height_range={169.0000261035085,190.52013708528418},N_range={0.0,1.0},N=3.361344537815126E-4,rate_95%_HPD={1.7362301968985374E-5,1.7422213142215913E-4},S_95%_HPD={0.0,0.0},rate_range={1.1316206350037255E-5,5.266083887148048E-4},height=170.84345583656415,rate=8.307045163482175E-5,rate_median=7.315836275397082E-5,S=0.0020168067226890756,S_median=0.0,length=3.582574491702895,b_u_N_95%_HPD={0.0,1.0},height_95%_HPD={169.0000261035085,174.9978797215237},length_95%_HPD={1.2713090279703465E-4,11.685199825366482},N_95%_HPD={0.0,0.0},b_u_S_range={0.0,3.0},b_u_N_range={0.0,4.0},height_median=170.13471457270322,b_u_S_median=0.0,posterior=0.3305188312409732,b_u_S=0.1384873949579832,length_median=2.2568158420579323,S_range={0.0,1.0},N_median=0.0,b_u_N=0.17512605042016807]:2.862914069528216)[&b_u_N_median=1.0,length_range={0.12594411090412905,77.84796633187366},b_u_S_95%_HPD={0.0,3.0},height_range={169.00210541653456,215.354925293665},N_range={0.0,3.0},N=0.6872211417457956,rate_95%_HPD={2.096908195370669E-5,1.612501564620492E-4},S_95%_HPD={1.0,2.0},rate_range={1.0696565354803993E-5,5.592463207287506E-4},height=174.28957347728232,rate=8.342259132652106E-5,rate_median=7.529869052966082E-5,S=1.117949891316783,S_median=1.0,length=21.528889929407246,b_u_N_95%_HPD={0.0,3.0},height_95%_HPD={169.07195610410176,183.0262642906131},length_95%_HPD={0.9802232278903489,42.85648982961638},N_95%_HPD={0.0,1.0},b_u_S_range={0.0,9.0},b_u_N_range={0.0,15.0},height_median=172.99762864223143,b_u_S_median=1.0,posterior=0.971114320631041,b_u_S=0.8990962132479121,length_median=20.60359651062774,S_range={0.0,4.0},N_median=1.0,b_u_N=1.0888914311863631]:25.247734253043404,(((((((64[&b_u_N_median=3.0,length_range={10.794254926896983,107.8289863831073},b_u_S_95%_HPD={0.0,6.0},height_range={0.0,1.1368683772161603E-13},N_range={2.0,6.0},N=3.052327519164537,rate_95%_HPD={2.3690654325748683E-5,1.1452727736173952E-4},S_95%_HPD={1.0,2.0},rate_range={1.1247780087112818E-5,2.3830977400441815E-4},height=2.6328209446806867E-14,rate=6.519745129798163E-5,rate_median=6.142877793082242E-5,S=1.2719697811354294,S_median=1.0,length=68.17772428797832,b_u_N_95%_HPD={0.0,6.0},height_95%_HPD={0.0,5.6843418860808015E-14},length_95%_HPD={37.9731124699566,94.50595120492952},N_95%_HPD={3.0,4.0},b_u_S_range={0.0,11.0},b_u_N_range={0.0,16.0},height_median=2.8421709430404007E-14,b_u_S_median=2.0,b_u_S=2.360071103210754,length_median=70.36721985221396,S_range={0.0,5.0},N_median=3.0,b_u_N=2.837240306632596]:78.56880299535045,((55[&b_u_N_median=3.0,length_range={7.828755860151528,150.3657652524468},b_u_S_95%_HPD={0.0,6.0},height_range={0.0,1.4210854715202004E-13},N_range={3.0,7.0},N=4.464503944006221,rate_95%_HPD={3.3017377032889195E-5,1.6293508628740334E-4},S_95%_HPD={2.0,3.0},rate_range={2.2674673011652996E-5,4.6526638221867586E-4},height=2.6621867815546737E-14,rate=9.229655946749841E-5,rate_median=8.564357880005936E-5,S=2.1580935451616488,S_median=2.0,length=56.73326548531742,b_u_N_95%_HPD={0.0,7.0},height_95%_HPD={0.0,5.6843418860808015E-14},length_95%_HPD={26.45196611970814,95.70508064876348},N_95%_HPD={4.0,5.0},b_u_S_range={0.0,13.0},b_u_N_range={0.0,15.0},height_median=2.8421709430404007E-14,b_u_S_median=2.0,b_u_S=2.7220308854571713,length_median=55.258446130418044,S_range={1.0,5.0},N_median=4.0,b_u_N=3.2887456949227865]:66.21976086174372,((46[&b_u_N_median=2.0,length_range={8.762668083657633,88.55348892359366},b_u_S_95%_HPD={0.0,5.0},height_range={14.999999999999972,15.000000000000142},N_range={1.0,4.0},N=2.007554716142651,rate_95%_HPD={2.8658797718431116E-5,1.4362746181405093E-4},S_95%_HPD={2.0,2.0},rate_range={1.4490842155154257E-5,4.1019241389696757E-4},height=15.0,rate=7.938266303531816E-5,rate_median=7.431341525040682E-5,S=2.0153316298189092,S_median=2.0,length=45.27438465679471,b_u_N_95%_HPD={0.0,5.0},height_95%_HPD={15.0,15.000000000000057},length_95%_HPD={20.868515709531643,69.61290593778266},N_95%_HPD={2.0,2.0},b_u_S_range={0.0,11.0},b_u_N_range={0.0,12.0},height_median=15.000000000000028,b_u_S_median=2.0,b_u_S=1.8800133318520165,length_median=44.86116904395523,S_range={1.0,4.0},N_median=2.0,b_u_N=2.276635929341184]:48.702078300570605,((62[&b_u_N_median=3.0,length_range={20.185116305842296,93.7605475328142},b_u_S_95%_HPD={0.0,6.0},height_range={0.0,1.4210854715202004E-13},N_range={2.0,8.0},N=3.3692923008554607,rate_95%_HPD={4.128786446519557E-5,1.7231990028590525E-4},S_95%_HPD={3.0,5.0},rate_range={2.0211253672804764E-5,3.473190968144688E-4},height=2.6463986972138206E-14,rate=1.0046776762528243E-4,rate_median=9.43095980875524E-5,S=3.892567492500833,S_median=4.0,length=51.63047357760845,b_u_N_95%_HPD={0.0,7.0},height_95%_HPD={0.0,5.6843418860808015E-14},length_95%_HPD={31.292493988627957,72.34984114259962},N_95%_HPD={3.0,5.0},b_u_S_range={0.0,16.0},b_u_N_range={0.0,13.0},height_median=2.8421709430404007E-14,b_u_S_median=3.0,b_u_S=2.813020775469392,length_median=51.2728808078833,S_range={2.0,8.0},N_median=3.0,b_u_N=3.3426285968225753]:51.050230969901435,(52[&b_u_N_median=1.0,length_range={0.08405884942293795,72.93326497682973},b_u_S_95%_HPD={0.0,3.0},height_range={14.999999999999972,15.00000000000017},N_range={0.0,1.0},N=0.013776247083657371,rate_95%_HPD={2.2362690931069974E-5,1.6452878020262619E-4},S_95%_HPD={1.0,3.0},rate_range={1.152702889361511E-5,5.313048374982992E-4},height=15.0,rate=8.487061508971131E-5,rate_median=7.726164715752226E-5,S=1.815242750805466,S_median=2.0,length=20.712171850986596,b_u_N_95%_HPD={0.0,3.0},height_95%_HPD={15.0,15.000000000000057},length_95%_HPD={2.80183164750904,39.99110526697906},N_95%_HPD={0.0,0.0},b_u_S_range={0.0,9.0},b_u_N_range={0.0,8.0},height_median=15.000000000000028,b_u_S_median=1.0,b_u_S=0.9003444061770914,length_median=19.691753323678462,S_range={0.0,5.0},N_median=0.0,b_u_N=1.0914342850794356]:19.691753323678455,57[&b_u_N_median=3.0,length_range={15.084058849422938,87.93326497682973},b_u_S_95%_HPD={0.0,6.0},height_range={0.0,1.7053025658242404E-13},N_range={3.0,7.0},N=4.024886123764026,rate_95%_HPD={5.776767526290483E-5,2.9219635468517136E-4},S_95%_HPD={4.0,6.0},rate_range={2.6191003986872854E-5,6.188655125196412E-4},height=2.6795536743296125E-14,rate=1.5622250939492755E-4,rate_median=1.425697736282808E-4,S=5.227863570714365,S_median=5.0,length=35.71217185098659,b_u_N_95%_HPD={0.0,8.0},height_95%_HPD={0.0,5.6843418860808015E-14},length_95%_HPD={17.80183164750904,54.99110526697906},N_95%_HPD={4.0,4.0},b_u_S_range={0.0,14.0},b_u_N_range={0.0,15.0},height_median=2.8421709430404007E-14,b_u_S_median=3.0,b_u_S=2.84668370181091,length_median=34.69175332367846,S_range={3.0,9.0},N_median=4.0,b_u_N=3.477169203421842]:34.691753323678455)[&b_u_N_median=1.0,length_range={1.3313566184848575,71.7169236043204},b_u_S_95%_HPD={0.0,3.0},height_range={15.084058849422945,87.9332649768298},N_range={2.0,7.0},N=3.271747583601822,rate_95%_HPD={3.7545753072583826E-5,2.485801692761145E-4},S_95%_HPD={0.0,1.0},rate_range={1.9954735008873652E-5,7.449759696322009E-4},height=35.71217185098663,rate=1.221987317857463E-4,rate_median=1.0672582584673969E-4,S=0.6362626374847239,S_median=1.0,length=18.693197317925275,b_u_N_95%_HPD={0.0,4.0},height_95%_HPD={17.80183164750909,54.991105266979105},length_95%_HPD={2.9562384917749185,36.409717801870286},N_95%_HPD={3.0,5.0},b_u_S_range={0.0,9.0},b_u_N_range={0.0,11.0},height_median=34.69175332367848,b_u_S_median=1.0,posterior=1.0,b_u_S=1.1382068659037885,length_median=17.09346572097927,S_range={0.0,3.0},N_median=3.0,b_u_N=1.364848350183313]:16.35847764622298)[&b_u_N_median=0.0,length_range={0.31554281509500015,56.131427951655475},b_u_S_95%_HPD={0.0,2.0},height_range={20.185116305842286,87.86245971125021},N_range={0.0,5.0},N=2.0033297815663293,rate_95%_HPD={2.6413119290103836E-5,2.1744138985119976E-4},S_95%_HPD={0.0,1.0},rate_range={1.4553320931413112E-5,7.111941907128598E-4},height=51.39346731134427,rate=1.0884351740295676E-4,rate_median=9.502889454894575E-5,S=0.26092168353755996,S_median=0.0,length=11.691797171263978,b_u_N_95%_HPD={0.0,3.0},height_95%_HPD={31.97362943242291,71.27317149274279},length_95%_HPD={0.9202117035062258,24.685822645521696},N_95%_HPD={1.0,2.0},b_u_S_range={0.0,9.0},b_u_N_range={0.0,8.0},height_median=51.05023096990146,b_u_S_median=0.0,posterior=0.8341295411620931,b_u_S=0.6254661694192861,length_median=10.456881499014408,S_range={0.0,3.0},N_median=2.0,b_u_N=0.7718433670751199]:9.334503699329133,(45[&b_u_N_median=2.0,length_range={2.9633141371945975,77.01973704831617},b_u_S_95%_HPD={0.0,5.0},height_range={14.999999999999972,15.000000000000142},N_range={3.0,7.0},N=4.061104321742029,rate_95%_HPD={3.621439029362687E-5,1.982239968677629E-4},S_95%_HPD={0.0,1.0},rate_range={1.4538913682790937E-5,5.792154150786789E-4},height=15.0,rate=1.0462779181061637E-4,rate_median=9.491951124327073E-5,S=0.9068992334185091,S_median=1.0,length=33.70293756462059,b_u_N_95%_HPD={0.0,5.0},height_95%_HPD={15.0,15.000000000000057},length_95%_HPD={13.41431479468637,56.24794947478364},N_95%_HPD={3.0,5.0},b_u_S_range={0.0,10.0},b_u_N_range={0.0,14.0},height_median=15.000000000000028,b_u_S_median=1.0,b_u_S=1.7863570714365071,length_median=33.35224478762947,S_range={0.0,4.0},N_median=4.0,b_u_N=2.1847572491945337]:29.870632961623457,70[&b_u_N_median=2.0,length_range={17.963314137194597,98.98619401326063},b_u_S_95%_HPD={0.0,4.0},height_range={0.0,1.4210854715202004E-13},N_range={0.0,5.0},N=1.486834796133763,rate_95%_HPD={1.947550331388433E-5,1.1615414818291688E-4},S_95%_HPD={0.0,1.0},rate_range={9.737212207685807E-6,2.2158067777968533E-4},height=2.6621867815546737E-14,rate=6.481496502879842E-5,rate_median=6.108021256852769E-5,S=0.8627930229974448,S_median=1.0,length=44.8812586596918,b_u_N_95%_HPD={0.0,5.0},height_95%_HPD={0.0,5.6843418860808015E-14},length_95%_HPD={24.64140781268623,65.96916015874676},N_95%_HPD={0.0,3.0},b_u_S_range={0.0,9.0},b_u_N_range={0.0,11.0},height_median=2.8421709430404007E-14,b_u_S_median=1.0,b_u_S=1.5500499944450616,length_median=43.848383889069886,S_range={0.0,3.0},N_median=2.0,b_u_N=1.8982335296078214]:44.87063296162346)[&b_u_N_median=0.0,length_range={0.034970319758429014,60.44827964588754},b_u_S_95%_HPD={0.0,2.0},height_range={17.96331413719463,92.01973704831619},N_range={0.0,4.0},N=1.3718063648588077,rate_95%_HPD={2.0452921685217202E-5,1.7486367470907071E-4},S_95%_HPD={0.0,0.0},rate_range={1.1209775224936686E-5,5.752990894005155E-4},height=45.64118748787873,rate=8.884366898566296E-5,rate_median=8.013269649977636E-5,S=0.006051098162259076,S_median=0.0,length=14.392762456655456,b_u_N_95%_HPD={0.0,3.0},height_95%_HPD={26.26192608434721,66.9936981642935},length_95%_HPD={0.8701256648156104,31.951092463252422},N_95%_HPD={1.0,2.0},b_u_S_range={0.0,7.0},b_u_N_range={0.0,7.0},height_median=44.870632961623485,b_u_S_median=0.0,posterior=0.49572269747805797,b_u_S=0.628641864634693,length_median=12.563725798223409,S_range={0.0,2.0},N_median=1.0,b_u_N=0.7510085163603765]:15.51410170760711)[&b_u_N_median=0.0,length_range={0.0803693889974042,39.74774432240841},b_u_S_95%_HPD={0.0,2.0},height_range={35.251679064741495,90.61303326883635},N_range={0.0,2.0},N=1.000472366556448,rate_95%_HPD={2.05037634666141E-5,1.9941518652606352E-4},S_95%_HPD={0.0,1.0},rate_range={1.8292401978281926E-5,5.121366881597224E-4},height=60.74514157980211,rate=1.001708051407629E-4,rate_median=8.852593880288628E-5,S=0.09211147850732168,S_median=0.0,length=6.80165666972944,b_u_N_95%_HPD={0.0,2.0},height_95%_HPD={43.315575913533394,80.84144703801587},length_95%_HPD={0.3216664711236632,16.577630928025734},N_95%_HPD={1.0,1.0},b_u_S_range={0.0,4.0},b_u_N_range={0.0,6.0},height_median=60.384734669230596,b_u_S_median=0.0,posterior=0.23519608932340852,b_u_S=0.34624468587623997,length_median=5.594231118448391,S_range={0.0,2.0},N_median=1.0,b_u_N=0.4246575342465753]:3.3173436313400373)[&b_u_N_median=0.0,length_range={0.011819566643708868,18.11986058465729},b_u_S_95%_HPD={0.0,1.0},height_range={41.48362760531927,96.71865206825743},N_range={0.0,1.0},N=0.016260162601626018,rate_95%_HPD={1.8535206770440055E-5,1.7254672512475103E-4},S_95%_HPD={0.0,1.0},rate_range={1.1090504898201263E-5,3.449072490495455E-4},height=64.48653786894745,rate=8.739535857679202E-5,rate_median=7.677687721599622E-5,S=0.06097560975609756,S_median=0.0,length=3.4828860826770613,b_u_N_95%_HPD={0.0,1.0},height_95%_HPD={48.353232850379186,85.34101531159786},length_95%_HPD={0.011819566643708868,10.015789917731233},N_95%_HPD={0.0,0.0},b_u_S_range={0.0,3.0},b_u_N_range={0.0,2.0},height_median=63.70207830057063,b_u_S_median=0.0,posterior=0.027330296633707365,b_u_S=0.17479674796747968,length_median=2.511737312305705,S_range={0.0,1.0},N_median=0.0,b_u_N=0.18292682926829268]:2.0478164118609072,(61[&b_u_N_median=2.0,length_range={6.115715874605614,112.20227996113094},b_u_S_95%_HPD={0.0,5.0},height_range={0.0,1.4210854715202004E-13},N_range={1.0,6.0},N=2.413731807576936,rate_95%_HPD={2.7261768909203813E-5,1.3245567151841812E-4},S_95%_HPD={1.0,3.0},rate_range={1.2154005921562866E-5,2.901778553420192E-4},height=2.6419780335983816E-14,rate=7.41889275541407E-5,rate_median=6.971165988541484E-5,S=1.9082324186201534,S_median=2.0,length=54.1698916318703,b_u_N_95%_HPD={0.0,6.0},height_95%_HPD={0.0,5.6843418860808015E-14},length_95%_HPD={23.85051835507088,89.5801017086957},N_95%_HPD={2.0,3.0},b_u_S_range={0.0,13.0},b_u_N_range={0.0,16.0},height_median=2.8421709430404007E-14,b_u_S_median=2.0,b_u_S=2.123097433618487,length_median=53.32168751857264,S_range={0.0,5.0},N_median=2.0,b_u_N=2.568159093434063]:57.47363578964246,(53[&b_u_N_median=1.0,length_range={0.470456694105577,83.19610425955564},b_u_S_95%_HPD={0.0,4.0},height_range={14.999999999999972,15.000000000000142},N_range={0.0,4.0},N=0.6919231196533718,rate_95%_HPD={1.918745526612208E-5,1.3571604603253046E-4},S_95%_HPD={0.0,2.0},rate_range={9.875334289163682E-6,3.1383325926201975E-4},height=15.0,rate=7.122116597752853E-5,rate_median=6.542504194405124E-5,S=1.0555493834018443,S_median=1.0,length=31.68920872959273,b_u_N_95%_HPD={0.0,4.0},height_95%_HPD={15.0,15.000000000000057},length_95%_HPD={5.887093210414857,61.92163205169223},N_95%_HPD={0.0,2.0},b_u_S_range={0.0,8.0},b_u_N_range={0.0,11.0},height_median=15.000000000000028,b_u_S_median=1.0,b_u_S=1.1652038662370847,length_median=30.30282685862855,S_range={0.0,4.0},N_median=0.0,b_u_N=1.3854016220419954]:25.89841257585337,68[&b_u_N_median=3.0,length_range={6.115715874605614,99.11667212616283},b_u_S_95%_HPD={0.0,6.0},height_range={0.0,1.4210854715202004E-13},N_range={3.0,8.0},N=4.426063770692146,rate_95%_HPD={4.070273406420368E-5,1.9633559675413695E-4},S_95%_HPD={1.0,3.0},rate_range={2.480234995221618E-5,4.585366155764975E-4},height=2.668186253604198E-14,rate=1.0710367450171443E-4,rate_median=9.849338981692549E-5,S=2.131207643595156,S_median=3.0,length=43.553337243744345,b_u_N_95%_HPD={0.0,7.0},height_95%_HPD={0.0,5.6843418860808015E-14},length_95%_HPD={18.239422867035106,69.08937942878256},N_95%_HPD={4.0,5.0},b_u_S_range={0.0,12.0},b_u_N_range={0.0,15.0},height_median=2.8421709430404007E-14,b_u_S_median=2.0,b_u_S=2.390178869014554,length_median=42.651767069979684,S_range={0.0,5.0},N_median=4.0,b_u_N=2.8879013442950785]:40.89841257585337)[&b_u_N_median=1.0,length_range={0.4498446052109841,69.91688728223076},b_u_S_95%_HPD={0.0,3.0},height_range={15.898257163096247,96.7755696566953},N_range={0.0,4.0},N=1.7618320610687024,rate_95%_HPD={2.4150912170188163E-5,1.7018755040388057E-4},S_95%_HPD={0.0,0.0},rate_range={1.4418872850962903E-5,4.792550671169573E-4},height=42.07914808155782,rate=8.476453005977903E-5,rate_median=7.618267874929217E-5,S=0.03759541984732825,S_median=0.0,length=20.924668747465663,b_u_N_95%_HPD={0.0,3.0},height_95%_HPD={18.23942286703516,66.46967652514408},length_95%_HPD={1.3827091446770297,42.93662075106567},N_95%_HPD={1.0,2.0},b_u_S_range={0.0,8.0},b_u_N_range={0.0,8.0},height_median=40.8984125758534,b_u_S_median=1.0,posterior=0.5821575380513276,b_u_S=0.866793893129771,length_median=19.28452375040374,S_range={0.0,4.0},N_median=2.0,b_u_N=1.048854961832061]:16.575223213789087)[&b_u_N_median=0.0,length_range={0.0039995804882195785,45.907377985136485},b_u_S_95%_HPD={0.0,1.0},height_range={25.352495184340228,96.02550779782877},N_range={0.0,2.0},N=0.06274509803921569,rate_95%_HPD={1.3877998588739052E-5,1.654332055445081E-4},S_95%_HPD={0.0,1.0},rate_range={1.3877998588739052E-5,3.2882341383685433E-4},height=57.28772298032132,rate=8.309767406032361E-5,rate_median=7.318427290636315E-5,S=0.09215686274509804,S_median=0.0,length=7.08485494401358,b_u_N_95%_HPD={0.0,2.0},height_95%_HPD={36.53988673702315,80.66054586364501},length_95%_HPD={0.0039995804882195785,19.88640768623781},N_95%_HPD={0.0,1.0},b_u_S_range={0.0,4.0},b_u_N_range={0.0,6.0},height_median=57.473635789642486,b_u_S_median=0.0,posterior=0.05666037106988112,b_u_S=0.26862745098039215,length_median=4.891740903542015,S_range={0.0,2.0},N_median=0.0,b_u_N=0.39215686274509803]:8.276258922789054)[&b_u_N_median=0.0,length_range={0.02141024340117781,22.839629956616996},b_u_S_95%_HPD={0.0,1.0},height_range={44.423349203767344,95.11880446917219},N_range={0.0,1.0},N=0.0044742729306487695,rate_95%_HPD={1.9001987654649247E-5,2.0710311937697853E-4},S_95%_HPD={0.0,1.0},rate_range={1.5294869345865287E-5,4.4075207343007255E-4},height=66.23396593239619,rate=9.88162542670025E-5,rate_median=8.508508675591623E-5,S=0.6510067114093959,S_median=1.0,length=4.789452763728019,b_u_N_95%_HPD={0.0,2.0},height_95%_HPD={48.25951503180656,81.83218812487894},length_95%_HPD={0.02141024340117781,12.519929476974255},N_95%_HPD={0.0,0.0},b_u_S_range={0.0,2.0},b_u_N_range={0.0,3.0},height_median=65.74989471243154,b_u_S_median=0.0,posterior=0.04966114876124875,b_u_S=0.22818791946308725,length_median=3.7068111656861475,S_range={0.0,2.0},N_median=0.0,b_u_N=0.2796420581655481]:0.46986614931221027)[&length_range={0.1738788801371811,28.390573329986672},b_u_N_median=0.0,b_u_S_95%_HPD={0.0,1.0},height_range={42.21387522750888,92.00608630775731},N=0.0,rate_95%_HPD={2.7641404874487505E-5,2.0578064300539537E-4},S_95%_HPD={1.0,1.0},rate_range={1.2680209607034221E-5,4.926722964992272E-4},height=66.56816661364006,rate=1.0009877598187244E-4,rate_median=8.80404789956807E-5,S=0.9934333958724203,S_median=1.0,length=5.7747471775792105,b_u_N_95%_HPD={0.0,2.0},height_95%_HPD={49.470404474666935,82.32257204734259},length_95%_HPD={0.1738788801371811,13.718403355744073},b_u_S_range={0.0,4.0},b_u_N_range={0.0,4.0},height_median=66.21976086174375,b_u_S_median=0.0,posterior=0.11843128541273192,b_u_S=0.274859287054409,length_median=4.888877255554711,S_range={0.0,2.0},b_u_N=0.3705440900562852]:6.596941125188565,(48[&b_u_N_median=2.0,length_range={6.017642124718744,90.47203990117582},b_u_S_95%_HPD={0.0,5.0},height_range={14.999999999999972,15.000000000000142},N_range={1.0,4.0},N=1.9553382957449172,rate_95%_HPD={3.238516974622972E-5,1.601674969898288E-4},S_95%_HPD={3.0,4.0},rate_range={1.734657124973929E-5,3.64482348277868E-4},height=15.0,rate=8.846204919688656E-5,rate_median=8.215290894354427E-5,S=3.2359737806910345,S_median=3.0,length=46.78386280705397,b_u_N_95%_HPD={0.0,6.0},height_95%_HPD={15.0,15.000000000000057},length_95%_HPD={20.17330994737587,71.06316372966425},N_95%_HPD={1.0,2.0},b_u_S_range={0.0,11.0},b_u_N_range={0.0,14.0},height_median=15.000000000000028,b_u_S_median=2.0,b_u_S=2.1432063104099544,length_median=47.41020734883672,S_range={2.0,6.0},N_median=2.0,b_u_N=2.615264970558827]:40.708640707335434,71[&b_u_N_median=2.0,length_range={7.828755860151528,115.05664039918099},b_u_S_95%_HPD={0.0,5.0},height_range={0.0,1.4210854715202004E-13},N_range={0.0,3.0},N=0.6070436618153539,rate_95%_HPD={2.0914920181410442E-5,1.1360788144369767E-4},S_95%_HPD={2.0,3.0},rate_range={1.0955849662165123E-5,3.2685643417441695E-4},height=2.6795536743296125E-14,rate=6.390946590431921E-5,rate_median=5.9874182768082315E-5,S=2.292745250527719,S_median=2.0,length=53.63878624806916,b_u_N_95%_HPD={0.0,5.0},height_95%_HPD={0.0,5.6843418860808015E-14},length_95%_HPD={25.28814206931564,83.51921683421199},N_95%_HPD={0.0,1.0},b_u_S_range={0.0,11.0},b_u_N_range={0.0,12.0},height_median=2.8421709430404007E-14,b_u_S_median=2.0,b_u_S=1.815576047105877,length_median=53.225910268159794,S_range={0.0,5.0},N_median=1.0,b_u_N=2.1489834462837463]:55.708640707335434)[&b_u_N_median=0.0,length_range={0.012102238353264738,61.1797138239866},b_u_S_95%_HPD={0.0,2.0},height_range={22.00948675870768,96.0569984876286},N_range={0.0,1.0},N=0.0017391304347826088,rate_95%_HPD={1.8417669975439974E-5,1.5783267798698557E-4},S_95%_HPD={0.0,1.0},rate_range={6.5423698833021E-6,4.49729796076238E-4},height=55.75300631884214,rate=7.659201365147561E-5,rate_median=6.898020817120881E-5,S=0.2573913043478261,S_median=0.0,length=11.799643526730659,b_u_N_95%_HPD={0.0,2.0},height_95%_HPD={32.30481872619288,78.69769446738982},length_95%_HPD={0.012102238353264738,29.95435194479428},N_95%_HPD={0.0,0.0},b_u_S_range={0.0,5.0},b_u_N_range={0.0,5.0},height_median=55.70864070733546,b_u_S_median=0.0,posterior=0.31940895456060436,b_u_S=0.4368695652173913,length_median=9.540841739110576,S_range={0.0,2.0},N_median=0.0,b_u_N=0.5318260869565218]:17.108061279596853)[&b_u_N_median=0.0,length_range={0.06347589976110157,45.19038224073519},b_u_S_95%_HPD={0.0,2.0},height_range={46.86514422878827,112.53210991755185},N_range={0.0,2.0},N=0.137910085054678,rate_95%_HPD={2.519241810085638E-5,1.9905202847620579E-4},S_95%_HPD={0.0,1.0},rate_range={1.2616820390410027E-5,5.55627885864359E-4},height=73.34581867709039,rate=9.849098072417274E-5,rate_median=8.712456393680258E-5,S=0.8590522478736331,S_median=1.0,length=7.009711879695816,b_u_N_95%_HPD={0.0,2.0},height_95%_HPD={56.34137046419764,91.78284106994914},length_95%_HPD={0.24272936112761556,17.277755286648464},N_95%_HPD={0.0,1.0},b_u_S_range={0.0,4.0},b_u_N_range={0.0,5.0},height_median=72.81670198693232,b_u_S_median=0.0,posterior=0.18286857015887123,b_u_S=0.3517618469015796,length_median=5.729047625906759,S_range={0.0,2.0},N_median=0.0,b_u_N=0.3997569866342649]:5.752101008418165)[&b_u_N_median=0.0,length_range={0.005257525420475417,48.51058594063366},b_u_S_95%_HPD={0.0,2.0},height_range={50.19458901205911,103.43958136626784},N_range={0.0,2.0},N=0.9233560090702948,rate_95%_HPD={2.09609419766186E-5,1.9078905785017172E-4},S_95%_HPD={0.0,1.0},rate_range={1.316967140800387E-5,5.653009726930564E-4},height=78.39287368845073,rate=9.501274751879993E-5,rate_median=8.390108697403756E-5,S=0.19546485260770974,S_median=0.0,length=8.825743320488899,b_u_N_95%_HPD={0.0,2.0},height_95%_HPD={61.58796785012257,94.49001284036598},length_95%_HPD={0.0882976945398184,20.342830177601},N_95%_HPD={0.0,1.0},b_u_S_range={0.0,6.0},b_u_N_range={0.0,5.0},height_median=78.56880299535048,b_u_S_median=0.0,posterior=0.24497278080213308,b_u_S=0.4312925170068027,length_median=7.442213020698915,S_range={0.0,4.0},N_median=1.0,b_u_N=0.5319727891156463]:10.267488790608937,((49[&b_u_N_median=2.0,length_range={8.491594190258784,91.42248440570297},b_u_S_95%_HPD={0.0,5.0},height_range={14.999999999999943,15.000000000000114},N_range={1.0,5.0},N=2.072103099655594,rate_95%_HPD={2.9980543685099943E-5,1.571223600297188E-4},S_95%_HPD={2.0,4.0},rate_range={1.62123086953009E-5,5.213046623093187E-4},height=15.0,rate=8.653313732618667E-5,rate_median=7.98536180965065E-5,S=3.035996000444395,S_median=3.0,length=49.32929954796521,b_u_N_95%_HPD={0.0,6.0},height_95%_HPD={15.0,15.000000000000057},length_95%_HPD={20.414144102051985,74.08826149451835},N_95%_HPD={2.0,3.0},b_u_S_range={0.0,13.0},b_u_N_range={0.0,15.0},height_median=15.000000000000028,b_u_S_median=2.0,b_u_S=2.206865903788468,length_median=50.26469884767748,S_range={1.0,6.0},N_median=2.0,b_u_N=2.651483168536829]:46.74606836650457,50[&b_u_N_median=2.0,length_range={2.170565158386058,106.86068028276154},b_u_S_95%_HPD={0.0,4.0},height_range={14.999999999999943,15.000000000000114},N_range={0.0,5.0},N=2.6147094767248085,rate_95%_HPD={2.2251894399241885E-5,1.3269369913590536E-4},S_95%_HPD={0.0,2.0},rate_range={1.206481954076882E-5,3.589594397668823E-4},height=15.0,rate=7.166380299550277E-5,rate_median=6.59174999100778E-5,S=0.5864903899566715,S_median=0.0,length=46.61265824430859,b_u_N_95%_HPD={0.0,5.0},height_95%_HPD={15.0,15.000000000000057},length_95%_HPD={17.230711014417544,73.34744038088277},N_95%_HPD={1.0,3.0},b_u_S_range={0.0,10.0},b_u_N_range={0.0,12.0},height_median=15.000000000000028,b_u_S_median=1.0,b_u_S=1.7080324408399066,length_median=47.39703121493507,S_range={0.0,5.0},N_median=3.0,b_u_N=2.0889901122097543]:46.74606836650457)[&b_u_N_median=0.0,length_range={0.0039857742949180874,60.69605445752939},b_u_S_95%_HPD={0.0,2.0},height_range={23.49159419025881,98.92125310309308},N_range={0.0,2.0},N=0.01885294701329629,rate_95%_HPD={1.515612238437449E-5,1.5000409260860904E-4},S_95%_HPD={0.0,2.0},rate_range={9.031773897046057E-6,5.185129529885398E-4},height=60.889117283526346,rate=7.522589403664976E-5,rate_median=6.816023833016292E-5,S=0.4346100416749355,S_median=0.0,length=14.922751866317581,b_u_N_95%_HPD={0.0,3.0},height_95%_HPD={34.48328800684925,86.25672181156412},length_95%_HPD={0.0039857742949180874,36.61758768821667},N_95%_HPD={0.0,0.0},b_u_S_range={0.0,7.0},b_u_N_range={0.0,7.0},height_median=61.7460683665046,b_u_S_median=0.0,posterior=0.5598266859237863,b_u_S=0.5532843818217901,length_median=12.740767015274322,S_range={0.0,4.0},N_median=0.0,b_u_N=0.6489382814050407]:16.617843905811156,((((67[&b_u_N_median=4.0,length_range={4.787348975110159,86.00834989138221},b_u_S_95%_HPD={0.0,7.0},height_range={0.0,1.4210854715202004E-13},N_range={4.0,9.0},N=5.52560826574825,rate_95%_HPD={6.033588104539723E-5,2.787201872402167E-4},S_95%_HPD={4.0,5.0},rate_range={3.807504139904115E-5,8.34151348127285E-4},height=2.6075600097353215E-14,rate=1.5296571463343248E-4,rate_median=1.3948236118301697E-4,S=4.567936895900456,S_median=5.0,length=40.969163796090015,b_u_N_95%_HPD={0.0,8.0},height_95%_HPD={0.0,5.6843418860808015E-14},length_95%_HPD={19.289005526611117,62.158822326617994},N_95%_HPD={5.0,6.0},b_u_S_range={0.0,19.0},b_u_N_range={0.0,18.0},height_median=2.8421709430404007E-14,b_u_S_median=3.0,b_u_S=3.2707476947005887,length_median=40.882140622753354,S_range={3.0,9.0},N_median=6.0,b_u_N=3.9181202088656817]:40.87370300891433,54[&b_u_N_median=1.0,length_range={4.787348975110159,86.00834989138221},b_u_S_95%_HPD={0.0,4.0},height_range={0.0,1.4210854715202004E-13},N_range={0.0,3.0},N=1.007110321075436,rate_95%_HPD={1.761328577539179E-5,1.0238222921778316E-4},S_95%_HPD={0.0,0.0},rate_range={1.0716416334219936E-5,2.437677271269159E-4},height=2.6078757714221386E-14,rate=5.682101899070821E-5,rate_median=5.3531800529064966E-5,S=0.035551605377180315,S_median=0.0,length=40.96897879764754,b_u_N_95%_HPD={0.0,4.0},height_95%_HPD={0.0,5.6843418860808015E-14},length_95%_HPD={19.289005526611117,62.158822326617994},N_95%_HPD={1.0,1.0},b_u_S_range={0.0,11.0},b_u_N_range={0.0,10.0},height_median=2.8421709430404007E-14,b_u_S_median=1.0,b_u_S=1.2465281635373848,length_median=40.882140622753354,S_range={0.0,3.0},N_median=1.0,b_u_N=1.4990556604821685]:40.87370300891433)[&b_u_N_median=1.0,length_range={0.0013025877021775045,61.30021057636086},b_u_S_95%_HPD={0.0,3.0},height_range={4.787348975110149,86.00834989138224},N_range={0.0,3.0},N=1.010679719657359,rate_95%_HPD={2.320218053522988E-5,1.7935523700993958E-4},S_95%_HPD={0.0,1.0},rate_range={1.097742739199052E-5,7.430727235401511E-4},height=40.947757799004016,rate=9.004798862815249E-5,rate_median=8.077822172943386E-5,S=0.9361441762153744,S_median=1.0,length=17.871230615829838,b_u_N_95%_HPD={0.0,3.0},height_95%_HPD={19.287561564088634,62.08851383724905},length_95%_HPD={1.7073893030985587,35.61764470009624},N_95%_HPD={1.0,1.0},b_u_S_range={0.0,7.0},b_u_N_range={0.0,8.0},height_median=40.87370300891436,b_u_S_median=1.0,posterior=0.9986668147983557,b_u_S=0.8054288574924908,length_median=16.531492359069745,S_range={0.0,3.0},N_median=1.0,b_u_N=0.9759706307709423]:17.486392195686307,(69[&b_u_N_median=2.0,length_range={20.707032101592418,72.89022635428448},b_u_S_95%_HPD={0.0,5.0},height_range={0.0,1.4210854715202004E-13},N_range={2.0,6.0},N=3.0464392845239416,rate_95%_HPD={3.017388913996986E-5,1.4344062159101328E-4},S_95%_HPD={1.0,1.0},rate_range={1.5069736416964083E-5,3.008136402398473E-4},height=2.6271372343179795E-14,rate=8.359913374206489E-5,rate_median=7.881356423295655E-5,S=1.0196644817242528,S_median=1.0,length=40.34004903563649,b_u_N_95%_HPD={0.0,5.0},height_95%_HPD={0.0,5.6843418860808015E-14},length_95%_HPD={26.624140209430514,54.857900119717925},N_95%_HPD={2.0,3.0},b_u_S_range={0.0,12.0},b_u_N_range={0.0,12.0},height_median=2.8421709430404007E-14,b_u_S_median=2.0,b_u_S=1.8324630596600378,length_median=39.8072508364961,S_range={0.0,4.0},N_median=3.0,b_u_N=2.2024219531163203]:39.80725083649608,47[&b_u_N_median=3.0,length_range={5.707032101592418,57.89022635428448},b_u_S_95%_HPD={0.0,6.0},height_range={14.999999999999972,15.000000000000142},N_range={5.0,9.0},N=6.049216753694034,rate_95%_HPD={7.799014826601698E-5,4.02801789733612E-4},S_95%_HPD={5.0,5.0},rate_range={5.458983618071573E-5,0.0011667592521985815},height=15.0,rate=2.2009417699620908E-4,rate_median=2.0263841947164814E-4,S=5.011220975447173,S_median=5.0,length=25.340049035636326,b_u_N_95%_HPD={0.0,7.0},height_95%_HPD={15.0,15.000000000000057},length_95%_HPD={11.624140209430514,39.857900119717925},N_95%_HPD={5.0,6.0},b_u_S_range={0.0,16.0},b_u_N_range={0.0,14.0},height_median=15.000000000000028,b_u_S_median=3.0,b_u_S=2.8675702699700034,length_median=24.807250836496102,S_range={3.0,9.0},N_median=6.0,b_u_N=3.4591712031996447]:24.80725083649608)[&b_u_N_median=2.0,length_range={2.5248832382735884,55.253035381507246},b_u_S_95%_HPD={0.0,5.0},height_range={20.707032101592404,72.89022635428455},N_range={5.0,10.0},N=6.990889901122098,rate_95%_HPD={5.4044782913115895E-5,3.491676773000292E-4},S_95%_HPD={0.0,1.0},rate_range={3.508454410435272E-5,0.0011393693031347526},height=40.34004903563653,rate=1.7957921185419724E-4,rate_median=1.6002837049484953E-4,S=0.08154649483390734,S_median=0.0,length=18.510777177144913,b_u_N_95%_HPD={0.0,5.0},height_95%_HPD={26.62414020943055,54.857900119717954},length_95%_HPD={6.548907478602619,31.959172136995996},N_95%_HPD={6.0,7.0},b_u_S_range={0.0,13.0},b_u_N_range={0.0,15.0},height_median=39.80725083649611,b_u_S_median=1.0,posterior=1.0,b_u_S=1.7061437618042439,length_median=17.74765649465015,S_range={0.0,3.0},N_median=7.0,b_u_N=2.045661593156316]:18.55284436810456)[&b_u_N_median=0.0,length_range={0.03368419941141809,38.40706109853249},b_u_S_95%_HPD={0.0,1.0},height_range={27.14957120251583,95.86541923262044},N_range={0.0,3.0},N=1.1316765995726976,rate_95%_HPD={2.223367795536961E-5,2.0292093823646664E-4},S_95%_HPD={0.0,0.0},rate_range={8.739164242014244E-6,0.0011320925613392376},height=58.822767360575675,rate=1.019641788345186E-4,rate_median=9.048498361745105E-5,S=0.002698751827279883,S_median=0.0,length=5.696570134891508,b_u_N_95%_HPD={0.0,2.0},height_95%_HPD={41.676548713344175,76.26239018961846},length_95%_HPD={0.1266610011105982,13.606426650398262},N_95%_HPD={1.0,2.0},b_u_S_range={0.0,5.0},b_u_N_range={0.0,6.0},height_median=58.36009520460067,b_u_S_median=0.0,posterior=0.9880013331852017,b_u_S=0.29922410884965706,length_median=4.7173645284715064,S_range={0.0,2.0},N_median=1.0,b_u_N=0.36050826492747107]:4.70017860743738,59[&b_u_N_median=2.0,length_range={17.23367561998518,97.08842321707385},b_u_S_95%_HPD={0.0,5.0},height_range={0.0,1.4210854715202004E-13},N_range={2.0,6.0},N=3.1506499277858016,rate_95%_HPD={2.5704701394060656E-5,1.1426377967192996E-4},S_95%_HPD={1.0,1.0},rate_range={1.0433355726124374E-5,2.577976409360826E-4},height=2.6179801454002846E-14,rate=6.702642570962813E-5,rate_median=6.366606575727107E-5,S=1.022441950894345,S_median=1.0,length=62.093044767908616,b_u_N_95%_HPD={0.0,6.0},height_95%_HPD={0.0,5.6843418860808015E-14},length_95%_HPD={43.2386928299323,81.48083204348215},N_95%_HPD={3.0,4.0},b_u_S_range={0.0,12.0},b_u_N_range={0.0,13.0},height_median=2.8421709430404007E-14,b_u_S_median=2.0,b_u_S=2.2709698922341963,length_median=62.292626546173224,S_range={0.0,4.0},N_median=3.0,b_u_N=2.694033996222642]:63.06027381203802)[&b_u_N_median=0.0,length_range={0.029635325107463473,32.35790367480004},b_u_S_95%_HPD={0.0,1.0},height_range={36.39700982758981,97.08842321707388},N_range={0.0,3.0},N=1.0046053473199437,rate_95%_HPD={2.4389034007778882E-5,2.0911813464247696E-4},S_95%_HPD={0.0,0.0},rate_range={1.3964719988718417E-5,7.299777493880713E-4},height=63.15248248076306,rate=1.0168219591541125E-4,rate_median=8.872394327475192E-5,S=0.00422156837661507,S_median=0.0,length=5.564456162398809,b_u_N_95%_HPD={0.0,2.0},height_95%_HPD={46.39130096762176,80.32306548690792},length_95%_HPD={0.16320118060017563,13.430040353030336},N_95%_HPD={1.0,1.0},b_u_S_range={0.0,5.0},b_u_N_range={0.0,7.0},height_median=63.06027381203805,b_u_S_median=0.0,posterior=0.8684590601044329,b_u_S=0.28361263911986695,length_median=4.607034132319129,S_range={0.0,2.0},N_median=1.0,b_u_N=0.3367020596136625]:8.837788966592072,((44[&b_u_N_median=2.0,length_range={4.150496999636978,87.86135640611668},b_u_S_95%_HPD={0.0,4.0},height_range={14.999999999999943,15.000000000000114},N_range={0.0,2.0},N=0.004443950672147539,rate_95%_HPD={1.8348571775461722E-5,1.123089141718031E-4},S_95%_HPD={2.0,2.0},rate_range={1.0908555519031303E-5,4.613467089626544E-4},height=15.0,rate=6.286605803404437E-5,rate_median=5.903400936673127E-5,S=2.0144428396844796,S_median=2.0,length=44.747553173969386,b_u_N_95%_HPD={0.0,5.0},height_95%_HPD={15.0,15.000000000000057},length_95%_HPD={19.992675001249424,68.58413818768996},N_95%_HPD={0.0,0.0},b_u_S_range={0.0,10.0},b_u_N_range={0.0,10.0},height_median=15.000000000000028,b_u_S_median=1.0,b_u_S=1.4933896233751804,length_median=45.5769093547358,S_range={1.0,4.0},N_median=0.0,b_u_N=1.8045772691923119]:38.8262220327169,65[&b_u_N_median=2.0,length_range={7.0445427790613095,154.65400029510545},b_u_S_95%_HPD={0.0,6.0},height_range={0.0,1.1368683772161603E-13},N_range={2.0,7.0},N=2.9943339628930117,rate_95%_HPD={2.598646127793091E-5,1.3003975702136514E-4},S_95%_HPD={1.0,2.0},rate_range={1.3742514597113258E-5,3.423713136724865E-4},height=2.5942980188890047E-14,rate=7.359568794801689E-5,rate_median=6.899302677848516E-5,S=1.6930341073214088,S_median=2.0,length=60.32559690484331,b_u_N_95%_HPD={0.0,6.0},height_95%_HPD={0.0,5.6843418860808015E-14},length_95%_HPD={27.405383774367323,90.7367651469915},N_95%_HPD={3.0,3.0},b_u_S_range={0.0,11.0},b_u_N_range={0.0,13.0},height_median=2.8421709430404007E-14,b_u_S_median=2.0,b_u_S=2.317631374291745,length_median=60.85393972254384,S_range={0.0,5.0},N_median=3.0,b_u_N=2.782468614598378]:53.8262220327169)[&b_u_N_median=0.0,length_range={0.006524133425855894,60.24750222274624},b_u_S_95%_HPD={0.0,2.0},height_range={19.150496999637,102.03593206341675},N_range={0.0,2.0},N=0.001721763085399449,rate_95%_HPD={1.568421626729377E-5,1.4593543912673563E-4},S_95%_HPD={0.0,0.0},rate_range={8.176196200422045E-6,3.6257936861382157E-4},height=53.195950001833125,rate=7.256954644864645E-5,rate_median=6.568166523274017E-5,S=0.011363636363636364,S_median=0.0,length=12.331979115687439,b_u_N_95%_HPD={0.0,2.0},height_95%_HPD={29.089718096849168,76.7532948181541},length_95%_HPD={0.006524133425855894,32.81964569900528},N_95%_HPD={0.0,0.0},b_u_S_range={0.0,5.0},b_u_N_range={0.0,7.0},height_median=53.82622203271693,b_u_S_median=0.0,posterior=0.32263081879791133,b_u_S=0.44696969696969696,length_median=9.628914009170924,S_range={0.0,2.0},N_median=0.0,b_u_N=0.512396694214876]:12.071933884531447,((72[&b_u_N_median=2.0,length_range={5.971803341378689,95.25260851517753},b_u_S_95%_HPD={0.0,5.0},height_range={0.0,1.1368683772161603E-13},N_range={1.0,5.0},N=2.5812687479168983,rate_95%_HPD={3.2723222431157516E-5,1.676176707440892E-4},S_95%_HPD={2.0,4.0},rate_range={1.7634433835336237E-5,3.981914761658707E-4},height=2.638820416730211E-14,rate=9.288041349167854E-5,rate_median=8.5753529712335E-5,S=2.550272191978669,S_median=2.0,length=43.00922483919621,b_u_N_95%_HPD={0.0,6.0},height_95%_HPD={0.0,5.6843418860808015E-14},length_95%_HPD={18.803636843479524,69.05962058792272},N_95%_HPD={1.0,3.0},b_u_S_range={0.0,11.0},b_u_N_range={0.0,15.0},height_median=2.8421709430404007E-14,b_u_S_median=2.0,b_u_S=2.0771025441617597,length_median=42.23816496735365,S_range={1.0,8.0},N_median=3.0,b_u_N=2.5197200311076546]:40.643172776550486,66[&b_u_N_median=2.0,length_range={5.971803341378689,88.17981457649006},b_u_S_95%_HPD={0.0,5.0},height_range={0.0,1.1368683772161603E-13},N_range={0.0,3.0},N=1.0095544939451173,rate_95%_HPD={2.4716642681032445E-5,1.3562536305268693E-4},S_95%_HPD={2.0,3.0},rate_range={1.238762062684914E-5,3.712849765189073E-4},height=2.6227165707025407E-14,rate=7.445564467866209E-5,rate_median=6.933722567507378E-5,S=2.314853905121653,S_median=2.0,length=43.804819629065705,b_u_N_95%_HPD={0.0,5.0},height_95%_HPD={0.0,5.6843418860808015E-14},length_95%_HPD={16.74670645486556,69.00063754200573},N_95%_HPD={1.0,1.0},b_u_S_range={0.0,9.0},b_u_N_range={0.0,11.0},height_median=2.8421709430404007E-14,b_u_S_median=1.0,b_u_S=1.7094767248083547,length_median=43.2852292542534,S_range={1.0,6.0},N_median=1.0,b_u_N=2.0615487168092432]:40.643172776550486)[&b_u_N_median=0.0,length_range={0.01731097884977828,80.07043572999804},b_u_S_95%_HPD={0.0,2.0},height_range={5.971803341378688,83.03808400794753},N_range={0.0,2.0},N=0.004452506596306069,rate_95%_HPD={2.2524993713237943E-5,1.684266994633634E-4},S_95%_HPD={1.0,2.0},rate_range={1.1846453739280477E-5,4.8655188223517163E-4},height=41.06254154161539,rate=8.231439441584299E-5,rate_median=7.385277269252586E-5,S=1.0217678100263852,S_median=1.0,length=15.467043948570266,b_u_N_95%_HPD={0.0,3.0},height_95%_HPD={16.632171467312418,64.67462987768229},length_95%_HPD={0.2032416751391395,35.627458462213184},N_95%_HPD={0.0,0.0},b_u_S_range={0.0,6.0},b_u_N_range={0.0,8.0},height_median=40.643172776550514,b_u_S_median=0.0,posterior=0.673702921897567,b_u_S=0.6220316622691293,length_median=13.507883605032827,S_range={0.0,3.0},N_median=0.0,b_u_N=0.758245382585752]:16.93845848524056,(43[&b_u_N_median=1.0,length_range={6.011675408966063,85.86647580091129},b_u_S_95%_HPD={0.0,4.0},height_range={14.999999999999972,15.000000000000114},N_range={0.0,3.0},N=0.3830685479391179,rate_95%_HPD={2.651481815408517E-5,1.5174336070262117E-4},S_95%_HPD={2.0,4.0},rate_range={1.22175079479366E-5,4.6505669920344323E-4},height=15.0,rate=8.07832927704508E-5,rate_median=7.423037247052252E-5,S=2.5432729696700367,S_median=2.0,length=33.72099453930496,b_u_N_95%_HPD={0.0,5.0},height_95%_HPD={15.0,15.000000000000057},length_95%_HPD={12.409525297642801,55.35978791343253},N_95%_HPD={0.0,1.0},b_u_S_range={0.0,12.0},b_u_N_range={0.0,12.0},height_median=15.000000000000028,b_u_S_median=1.0,b_u_S=1.4510609932229752,length_median=32.66033382801651,S_range={0.0,6.0},N_median=0.0,b_u_N=1.732474169536718]:29.955304609854153,51[&b_u_N_median=2.0,length_range={4.1714867683243995,69.51544732583578},b_u_S_95%_HPD={0.0,5.0},height_range={14.999999999999972,15.000000000000114},N_range={2.0,7.0},N=4.5443839573380735,rate_95%_HPD={4.525914285893201E-5,2.609713028283057E-4},S_95%_HPD={1.0,3.0},rate_range={3.3332508654478555E-5,8.658834000472803E-4},height=15.0,rate=1.3998130574056333E-4,rate_median=1.2630906482258403E-4,S=2.2794133985112763,S_median=2.0,length=28.939929713819097,b_u_N_95%_HPD={0.0,6.0},height_95%_HPD={15.0,15.000000000000057},length_95%_HPD={11.212565716156831,48.616104753038556},N_95%_HPD={3.0,5.0},b_u_S_range={0.0,11.0},b_u_N_range={0.0,14.0},height_median=15.000000000000028,b_u_S_median=2.0,b_u_S=2.054549494500611,length_median=28.074197856950384,S_range={1.0,5.0},N_median=5.0,b_u_N=2.494611709810021]:29.955304609854153)[&b_u_N_median=1.0,length_range={0.17069170080744556,63.064501833835074},b_u_S_95%_HPD={0.0,3.0},height_range={21.283274173326703,84.51544732583578},N_range={0.0,3.0},N=0.9998221273568125,rate_95%_HPD={2.7470082875150146E-5,1.9388306791811227E-4},S_95%_HPD={1.0,2.0},rate_range={1.529316395247198E-5,6.72129670805386E-4},height=45.702387038532436,rate=9.8813564111974E-5,rate_median=8.855471791003104E-5,S=1.0832443970117396,S_median=1.0,length=14.95064006000406,b_u_N_95%_HPD={0.0,3.0},height_95%_HPD={27.39756451894371,64.80789253757169},length_95%_HPD={1.9734535780490106,31.004756683961546},N_95%_HPD={1.0,1.0},b_u_S_range={0.0,6.0},b_u_N_range={0.0,8.0},height_median=44.95530460985418,b_u_S_median=0.0,posterior=0.6245972669703367,b_u_S=0.7155816435432231,length_median=13.5967490401775,S_range={0.0,3.0},N_median=1.0,b_u_N=0.89985770188545]:12.626326651936893)[&b_u_N_median=0.0,length_range={0.017576938687795973,47.23908761583188},b_u_S_95%_HPD={0.0,2.0},height_range={25.00391439977645,91.94174273248328},N_range={0.0,1.0},N=0.0013360053440213762,rate_95%_HPD={2.09648309082082E-5,1.8830926913604494E-4},S_95%_HPD={0.0,1.0},rate_range={1.0329088120216374E-5,4.583174034267664E-4},height=57.7982221623409,rate=9.332751741013542E-5,rate_median=8.362332742095592E-5,S=0.9064796259185037,S_median=1.0,length=8.550491233446591,b_u_N_95%_HPD={0.0,2.0},height_95%_HPD={39.6933717071002,75.72027835881175},length_95%_HPD={0.1279134041545973,19.873081055885123},N_95%_HPD={0.0,0.0},b_u_S_range={0.0,5.0},b_u_N_range={0.0,5.0},height_median=57.581631261791074,b_u_S_median=0.0,posterior=0.3326297078102433,b_u_S=0.3937875751503006,length_median=7.242009191949258,S_range={0.0,3.0},N_median=0.0,b_u_N=0.48363393453573816]:8.3165246554573)[&b_u_N_median=0.0,length_range={0.0275521073855316,30.37152454821277},b_u_S_95%_HPD={0.0,1.0},height_range={40.068854523500534,90.24473271121647},N_range={0.0,1.0},N=0.002098635886673662,rate_95%_HPD={1.7348557666243374E-5,1.506798266188708E-4},S_95%_HPD={0.0,0.0},rate_range={1.4421552564110373E-5,4.765324823638832E-4},height=65.94696003687213,rate=7.79512616584504E-5,rate_median=7.064189421995309E-5,S=0.00944386149003148,S_median=0.0,length=5.455238683320226,b_u_N_95%_HPD={0.0,1.0},height_95%_HPD={50.75134077815895,83.11879880466716},length_95%_HPD={0.06278012233745756,15.454025864296838},N_95%_HPD={0.0,0.0},b_u_S_range={0.0,4.0},b_u_N_range={0.0,4.0},height_median=65.89815591724837,b_u_S_median=0.0,posterior=0.10587712476391511,b_u_S=0.2193074501573977,length_median=3.9256792505436238,S_range={0.0,2.0},N_median=0.0,b_u_N=0.24763903462749212]:5.999906861381746)[&b_u_N_median=0.0,length_range={0.17548494161796668,58.4404743913462},b_u_S_95%_HPD={0.0,2.0},height_range={46.236402819824235,115.29235245509814},N_range={0.0,2.0},N=0.11240177656303382,rate_95%_HPD={2.346499633860831E-5,2.2299557234309523E-4},S_95%_HPD={1.0,2.0},rate_range={2.346499633860831E-5,6.250519339140847E-4},height=72.14031796986006,rate=1.1243897917946396E-4,rate_median=9.850446573333904E-5,S=1.719508028698326,S_median=2.0,length=7.7399913704837715,b_u_N_95%_HPD={0.0,2.0},height_95%_HPD={55.86564704137504,89.72572952134567},length_95%_HPD={0.6256296144609124,17.373832844440415},N_95%_HPD={0.0,1.0},b_u_S_range={0.0,5.0},b_u_N_range={0.0,6.0},height_median=71.89806277863012,b_u_S_median=0.0,posterior=0.32518609043439617,b_u_S=0.4383327639221045,length_median=6.592115743412769,S_range={0.0,4.0},N_median=0.0,b_u_N=0.5527844209087803]:6.4658494936856385)[&b_u_N_median=0.0,length_range={0.07638323415230275,60.59571067114403},b_u_S_95%_HPD={0.0,2.0},height_range={50.03052721858569,105.65580240782595},N_range={0.0,3.0},N=0.8224468636599275,rate_95%_HPD={2.56858052175178E-5,2.1697284739814892E-4},S_95%_HPD={0.0,1.0},rate_range={6.9217882768853415E-6,4.7410608533481914E-4},height=78.41373572423583,rate=1.0550897585183225E-4,rate_median=9.38513231812479E-5,S=0.9551581130119233,S_median=1.0,length=9.25724288581252,b_u_N_95%_HPD={0.0,2.0},height_95%_HPD={62.80222565561314,94.88857543448712},length_95%_HPD={0.5969786257334562,20.83059680930883},N_95%_HPD={0.0,1.0},b_u_S_range={0.0,6.0},b_u_N_range={0.0,6.0},height_median=78.36391227231576,b_u_S_median=0.0,posterior=0.42861904232863013,b_u_S=0.49481596682218765,length_median=7.987306782914551,S_range={0.0,3.0},N_median=1.0,b_u_N=0.5889061689994816]:10.47237951364366)[&b_u_N_median=0.0,length_range={0.004190184437547373,64.18864405349362},b_u_S_95%_HPD={0.0,1.0},height_range={57.52204232756546,122.67438797900088},N_range={0.0,1.0},N=0.0884255930984903,rate_95%_HPD={2.0487326493801808E-5,1.8696654742560197E-4},S_95%_HPD={0.0,1.0},rate_range={1.0734981961377285E-5,6.037824384820392E-4},height=88.24746430445956,rate=8.951015141083771E-5,rate_median=7.897164424731343E-5,S=0.48382458662832495,S_median=0.0,length=5.85494709016676,b_u_N_95%_HPD={0.0,2.0},height_95%_HPD={73.90526295124923,102.25367816540711},length_95%_HPD={0.004190184437547373,15.207348018180824},N_95%_HPD={0.0,1.0},b_u_S_range={0.0,5.0},b_u_N_range={0.0,5.0},height_median=88.83629178595942,b_u_S_median=0.0,posterior=0.15453838462393069,b_u_S=0.26599568655643424,length_median=4.359677805920455,S_range={0.0,2.0},N_median=0.0,b_u_N=0.3299784327821711]:1.768037366653914,(56[&b_u_N_median=4.0,length_range={8.85751793511517,103.57101201272155},b_u_S_95%_HPD={0.0,7.0},height_range={0.0,1.1368683772161603E-13},N_range={2.0,8.0},N=3.976891456504833,rate_95%_HPD={4.436275177088508E-5,1.903498829875599E-4},S_95%_HPD={4.0,5.0},rate_range={2.8782108542485987E-5,4.96054240110424E-4},height=2.610086103229858E-14,rate=1.084134406201006E-4,rate_median=1.0050106682163879E-4,S=4.937006999222309,S_median=5.0,length=59.10582535948453,b_u_N_95%_HPD={0.0,8.0},height_95%_HPD={0.0,5.6843418860808015E-14},length_95%_HPD={28.901876211828334,86.79307380614486},N_95%_HPD={3.0,4.0},b_u_S_range={0.0,15.0},b_u_N_range={0.0,18.0},height_median=2.8421709430404007E-14,b_u_S_median=3.0,b_u_S=3.3376291523164094,length_median=59.80350269997906,S_range={3.0,8.0},N_median=4.0,b_u_N=3.9908899011220975]:57.38656291978364,58[&b_u_N_median=2.0,length_range={8.85751793511517,145.31329988391354},b_u_S_95%_HPD={0.0,5.0},height_range={0.0,1.1368683772161603E-13},N_range={0.0,5.0},N=0.44695033885123875,rate_95%_HPD={1.6092915187983734E-5,9.59518381102265E-5},S_95%_HPD={1.0,2.0},rate_range={1.0430521127976626E-5,2.1252907472657815E-4},height=2.608507294795773E-14,rate=5.328027630104306E-5,rate_median=5.008033623660007E-5,S=1.7830241084323963,S_median=2.0,length=67.38046100239058,b_u_N_95%_HPD={0.0,5.0},height_95%_HPD={0.0,5.6843418860808015E-14},length_95%_HPD={31.14518980733765,103.49721691490008},N_95%_HPD={0.0,1.0},b_u_S_range={0.0,11.0},b_u_N_range={0.0,12.0},height_median=2.8421709430404007E-14,b_u_S_median=2.0,b_u_S=1.8701255416064881,length_median=67.38910232251261,S_range={0.0,4.0},N_median=0.0,b_u_N=2.2458615709365626]:57.38656291978364)[&b_u_N_median=1.0,length_range={0.01301597499126217,80.78332518786087},b_u_S_95%_HPD={0.0,3.0},height_range={8.857517935115197,98.48290861787206},N_range={0.0,3.0},N=1.079749952642546,rate_95%_HPD={1.6253177418913164E-5,1.4588200434708534E-4},S_95%_HPD={0.0,0.0},rate_range={8.63173027671814E-6,3.7898148744224566E-4},height=57.06376834360837,rate=7.465356550151334E-5,rate_median=6.796255525689438E-5,S=0.022163288501610152,S_median=0.0,length=22.42102859022743,b_u_N_95%_HPD={0.0,3.0},height_95%_HPD={28.036604730950444,87.35996461290722},length_95%_HPD={0.7803461597221144,49.309413789680434},N_95%_HPD={1.0,2.0},b_u_S_range={0.0,7.0},b_u_N_range={0.0,11.0},height_median=57.38656291978367,b_u_S_median=0.0,posterior=0.5864903899566715,b_u_S=0.8007198333017617,length_median=20.16216230233799,S_range={0.0,2.0},N_median=1.0,b_u_N=0.9602197385868536]:33.21776623282966)[&b_u_N_median=0.0,length_range={0.01986822189375914,49.62632834777838},b_u_S_95%_HPD={0.0,2.0},height_range={60.53560702269775,142.49833266615425},N_range={0.0,3.0},N=0.9685567010309278,rate_95%_HPD={2.0637171204596048E-5,2.0017062393777872E-4},S_95%_HPD={0.0,0.0},rate_range={1.3227242568644218E-5,5.210354672965392E-4},height=90.28149287320896,rate=9.553050399039373E-5,rate_median=8.495926455960259E-5,S=0.008247422680412371,S_median=0.0,length=8.446824515629766,b_u_N_95%_HPD={0.0,2.0},height_95%_HPD={75.98518375557035,105.09805189107172},length_95%_HPD={0.01986822189375914,20.62585457410904},N_95%_HPD={0.0,1.0},b_u_S_range={0.0,6.0},b_u_N_range={0.0,5.0},height_median=90.60432915261333,b_u_S_median=0.0,posterior=0.21553160759915566,b_u_S=0.39690721649484534,length_median=6.802014350969351,S_range={0.0,2.0},N_median=1.0,b_u_N=0.4896907216494845]:7.181748077499748,(63[&b_u_N_median=2.0,length_range={5.386198925175867,98.89407991692342},b_u_S_95%_HPD={0.0,4.0},height_range={0.0,1.4210854715202004E-13},N_range={0.0,4.0},N=1.0412176424841684,rate_95%_HPD={2.1222355169082703E-5,1.291424967428118E-4},S_95%_HPD={1.0,2.0},rate_range={1.2219544830841034E-5,3.460401451830385E-4},height=2.5968241123835413E-14,rate=7.122820025882567E-5,rate_median=6.590641175875138E-5,S=1.9135651594267304,S_median=2.0,length=45.214303605460955,b_u_N_95%_HPD={0.0,5.0},height_95%_HPD={0.0,5.6843418860808015E-14},length_95%_HPD={14.35001324260912,75.49093886059653},N_95%_HPD={1.0,1.0},b_u_S_range={0.0,9.0},b_u_N_range={0.0,12.0},height_median=2.8421709430404007E-14,b_u_S_median=1.0,b_u_S=1.6502610821019887,length_median=44.15627496730915,S_range={0.0,4.0},N_median=1.0,b_u_N=2.017109210087768]:44.05637148561706,60[&b_u_N_median=2.0,length_range={5.386198925175867,98.89407991692342},b_u_S_95%_HPD={0.0,5.0},height_range={0.0,1.4210854715202004E-13},N_range={3.0,7.0},N=3.9897789134540607,rate_95%_HPD={2.9907379707629688E-5,1.7522382085001858E-4},S_95%_HPD={1.0,2.0},rate_range={1.6245715216696748E-5,7.687345031431863E-4},height=2.599665967564895E-14,rate=9.219592571206147E-5,rate_median=8.387963918812223E-5,S=1.11987556938118,S_median=1.0,length=45.196981446768106,b_u_N_95%_HPD={0.0,6.0},height_95%_HPD={0.0,5.6843418860808015E-14},length_95%_HPD={14.496366686733005,75.49093886059653},N_95%_HPD={3.0,4.0},b_u_S_range={0.0,12.0},b_u_N_range={0.0,13.0},height_median=2.8421709430404007E-14,b_u_S_median=2.0,b_u_S=2.106210421064326,length_median=44.11741097425119,S_range={0.0,4.0},N_median=4.0,b_u_N=2.5343850683257414]:44.05637148561706)[&b_u_N_median=1.0,length_range={0.20394817003887056,112.39876396792754},b_u_S_95%_HPD={0.0,4.0},height_range={5.386198925175904,98.89407991692345},N_range={0.0,5.0},N=2.1524171888988364,rate_95%_HPD={2.286402766055936E-5,1.6189157806082593E-4},S_95%_HPD={0.0,0.0},rate_range={1.1479404725758082E-5,8.602950825225514E-4},height=45.11634347335502,rate=8.078014146371575E-5,rate_median=7.237741156732836E-5,S=0.023276633840644583,S_median=0.0,length=29.099893963316223,b_u_N_95%_HPD={0.0,4.0},height_95%_HPD={14.633897633032944,75.49093886059657},length_95%_HPD={3.125593912682284,61.76288412241984},N_95%_HPD={1.0,3.0},b_u_S_range={0.0,11.0},b_u_N_range={0.0,9.0},height_median=44.05637148561709,b_u_S_median=1.0,posterior=0.9927785801577602,b_u_S=1.1245523724261415,length_median=26.05344522391961,S_range={0.0,3.0},N_median=2.0,b_u_N=1.3470232766338406]:53.72970574449599)[&b_u_N_median=3.0,length_range={14.10281919856223,139.34067656558122},b_u_S_95%_HPD={0.0,6.0},height_range={63.658091525074155,165.66472048227297},N_range={2.0,9.0},N=4.791023219642262,rate_95%_HPD={2.6029268989148146E-5,1.1301432505883074E-4},S_95%_HPD={0.0,1.0},rate_range={9.64892869970912E-6,2.5329522659809994E-4},height=97.89663993202758,rate=6.729733421289026E-5,rate_median=6.403280019566795E-5,S=0.6000444395067215,S_median=1.0,length=76.75849790844958,b_u_N_95%_HPD={0.0,7.0},height_95%_HPD={78.09164626379892,116.55399229438592},length_95%_HPD={45.59303447795915,107.14533949993039},N_95%_HPD={4.0,6.0},b_u_S_range={0.0,16.0},b_u_N_range={0.0,14.0},height_median=97.78607723011308,b_u_S_median=2.0,posterior=1.0,b_u_S=2.778469058993445,length_median=77.15366531278062,S_range={0.0,4.0},N_median=5.0,b_u_N=3.3379624486168202]:67.05119606889139,(((27[&b_u_N_median=0.0,length_range={0.16002202228165174,49.75311084239274},b_u_S_95%_HPD={0.0,2.0},height_range={105.99999999999997,106.00000000000009},N_range={0.0,2.0},N=0.003221864237306966,rate_95%_HPD={2.348795947465307E-5,2.1394054496986598E-4},S_95%_HPD={2.0,2.0},rate_range={1.2875063503448849E-5,9.33319101963518E-4},height=106.0,rate=1.0699698584639371E-4,rate_median=9.346241614503112E-5,S=2.001444283968448,S_median=2.0,length=11.250592095270559,b_u_N_95%_HPD={0.0,3.0},height_95%_HPD={106.0,106.00000000000006},length_95%_HPD={0.7209997814044584,25.546940108864305},N_95%_HPD={0.0,0.0},b_u_S_range={0.0,7.0},b_u_N_range={0.0,9.0},height_median=106.00000000000003,b_u_S_median=0.0,b_u_S=0.5854905010554383,length_median=9.633821680453678,S_range={1.0,4.0},N_median=0.0,b_u_N=0.7170314409510055]:9.62438019251779,36[&b_u_N_median=0.0,length_range={0.16002202228165174,49.75311084239274},b_u_S_95%_HPD={0.0,2.0},height_range={105.99999999999997,106.00000000000009},N_range={0.0,2.0},N=0.0028885679368959006,rate_95%_HPD={1.736138704345903E-5,1.435768268679996E-4},S_95%_HPD={0.0,0.0},rate_range={8.67002724132395E-6,5.053577889428752E-4},height=106.0,rate=7.255494514059892E-5,rate_median=6.61197025452143E-5,S=0.006332629707810243,S_median=0.0,length=11.248519889828218,b_u_N_95%_HPD={0.0,2.0},height_95%_HPD={106.0,106.00000000000006},length_95%_HPD={0.7313931654141754,25.546940108864305},N_95%_HPD={0.0,0.0},b_u_S_range={0.0,5.0},b_u_N_range={0.0,9.0},height_median=106.00000000000003,b_u_S_median=0.0,b_u_S=0.4089545606043773,length_median=9.633821680453678,S_range={0.0,2.0},N_median=0.0,b_u_N=0.49994445061659815]:9.62438019251779)[&b_u_N_median=1.0,length_range={0.8592155785613471,70.06750837315806},b_u_S_95%_HPD={0.0,3.0},height_range={106.16002202228165,155.75311084239277},N_range={0.0,3.0},N=0.9457536682970209,rate_95%_HPD={2.2156179749521775E-5,1.6613092319244023E-4},S_95%_HPD={1.0,1.0},rate_range={1.0570902196546544E-5,5.181205384721472E-4},height=117.24347959220526,rate=8.543405635177533E-5,rate_median=7.707761145789558E-5,S=1.0056691863050244,S_median=1.0,length=21.91504134973594,b_u_N_95%_HPD={0.0,3.0},height_95%_HPD={106.74794035056006,131.54694010886433},length_95%_HPD={4.021793881016649,41.36208161884586},N_95%_HPD={0.0,1.0},b_u_S_range={0.0,10.0},b_u_N_range={0.0,9.0},height_median=115.62438019251782,b_u_S_median=1.0,posterior=0.9994445061659816,b_u_S=0.9323032458870609,length_median=20.97418113054468,S_range={0.0,3.0},N_median=1.0,b_u_N=1.1332814584259672]:22.59334388344483,41[&b_u_N_median=3.0,length_range={6.5711008633851975,71.43781767837103},b_u_S_95%_HPD={0.0,6.0},height_range={105.99999999999997,106.00000000000009},N_range={5.0,10.0},N=6.1272080879902235,rate_95%_HPD={5.0974501546500325E-5,2.727089371255528E-4},S_95%_HPD={2.0,2.0},rate_range={3.889470624377669E-5,7.803623945704995E-4},height=106.0,rate=1.4786327390973049E-4,rate_median=1.3356692219678443E-4,S=2.0415509387845794,S_median=2.0,length=32.88246142271196,b_u_N_95%_HPD={0.0,7.0},height_95%_HPD={106.0,106.00000000000006},length_95%_HPD={15.348711663280952,51.66913028616088},N_95%_HPD={6.0,7.0},b_u_S_range={0.0,14.0},b_u_N_range={0.0,14.0},height_median=106.00000000000003,b_u_S_median=2.0,b_u_S=2.5014998333518497,length_median=32.47969195709723,S_range={1.0,4.0},N_median=6.0,b_u_N=3.029330074436174]:32.21772407596262)[&b_u_N_median=0.0,length_range={0.0763104103245098,45.8371072425461},b_u_S_95%_HPD={0.0,2.0},height_range={112.57110086338523,177.4378176783711},N_range={0.0,3.0},N=1.1325853540837254,rate_95%_HPD={2.3362140943149232E-5,1.8143703050948166E-4},S_95%_HPD={0.0,0.0},rate_range={1.1762133167520282E-5,6.042703805733614E-4},height=138.5507301353245,rate=9.110260859377424E-5,rate_median=8.147344496559937E-5,S=0.0193026903124623,S_median=0.0,length=10.654602694876838,b_u_N_95%_HPD={0.0,2.0},height_95%_HPD={121.34871166328098,156.8403622698311},length_95%_HPD={0.200382177285519,24.527399798674708},N_95%_HPD={1.0,2.0},b_u_S_range={0.0,6.0},b_u_N_range={0.0,8.0},height_median=138.21772407596265,b_u_S_median=0.0,posterior=0.9208976780357738,b_u_S=0.4895644830498251,length_median=9.207834371984518,S_range={0.0,2.0},N_median=1.0,b_u_N=0.5923513089636868]:11.10032604510215,23[&b_u_N_median=2.0,length_range={8.2969262504199,85.97210467588604},b_u_S_95%_HPD={0.0,4.0},height_range={105.99999999999997,106.00000000000009},N_range={0.0,4.0},N=1.001777580268859,rate_95%_HPD={2.3151379575394278E-5,1.2961015297966605E-4},S_95%_HPD={2.0,2.0},rate_range={1.3538487824343437E-5,3.2039176563375144E-4},height=106.0,rate=7.278671807028659E-5,rate_median=6.818939159655573E-5,S=2.016775913787357,S_median=2.0,length=42.48773382694524,b_u_N_95%_HPD={0.0,5.0},height_95%_HPD={106.0,106.00000000000006},length_95%_HPD={22.972924691660296,61.79435018641732},N_95%_HPD={0.0,2.0},b_u_S_range={0.0,11.0},b_u_N_range={0.0,10.0},height_median=106.00000000000003,b_u_S_median=1.0,b_u_S=1.6282635262748584,length_median=42.614213263270386,S_range={1.0,5.0},N_median=1.0,b_u_N=1.969003444061771]:43.31805012106477)[&b_u_N_median=1.0,length_range={0.7805430589330342,88.21522692241831},b_u_S_95%_HPD={0.0,4.0},height_range={114.29692625041993,191.97210467588607},N_range={0.0,5.0},N=2.0497722475280526,rate_95%_HPD={2.3742223389393237E-5,1.8186250378264584E-4},S_95%_HPD={1.0,1.0},rate_range={1.081694394025936E-5,6.266902197845246E-4},height=149.17416442476275,rate=9.474235886873334E-5,rate_median=8.48123996321286E-5,S=1.0425508276858126,S_median=1.0,length=26.097808250081382,b_u_N_95%_HPD={0.0,4.0},height_95%_HPD={130.73330587142888,168.50150982011317},length_95%_HPD={4.431615607461623,49.02095075706086},N_95%_HPD={2.0,3.0},b_u_S_range={0.0,10.0},b_u_N_range={0.0,9.0},height_median=149.3180501210648,b_u_S_median=1.0,posterior=1.0,b_u_S=1.2187534718364625,length_median=24.586381582320115,S_range={0.0,4.0},N_median=2.0,b_u_N=1.4935007221419843]:15.519223177939665)[&b_u_N_median=0.0,length_range={0.0023952537679576835,69.95286280113609},b_u_S_95%_HPD={0.0,2.0},height_range={131.96174542216698,212.3807970458669},N_range={0.0,2.0},N=0.040335790335790336,rate_95%_HPD={1.2860545133174308E-5,1.2915743803554463E-4},S_95%_HPD={0.0,0.0},rate_range={9.999386546078488E-6,3.7379549716902113E-4},height=165.89251401580333,rate=6.601716964857697E-5,rate_median=6.0383800250520703E-5,S=0.017813267813267815,S_median=0.0,length=18.648790036821115,b_u_N_95%_HPD={0.0,3.0},height_95%_HPD={146.8635554614371,188.72834147867525},length_95%_HPD={0.06206934997524627,37.14187480166595},N_95%_HPD={0.0,0.0},b_u_S_range={0.0,5.0},b_u_N_range={0.0,9.0},height_median=164.83727329900447,b_u_S_median=0.0,posterior=0.5426063770692146,b_u_S=0.6103603603603603,length_median=18.14668860652344,S_range={0.0,3.0},N_median=0.0,b_u_N=0.7391482391482391]:19.204423139971283,(((8[&b_u_N_median=0.0,length_range={2.0365809263012125E-5,25.491436502511817},b_u_S_95%_HPD={0.0,1.0},height_range={168.99999999999997,169.00000000000009},N_range={0.0,1.0},N=3.3329630041106545E-4,rate_95%_HPD={1.7588420505035023E-5,1.750186753288427E-4},S_95%_HPD={0.0,0.0},rate_range={9.3424386054368E-6,5.623269543139204E-4},height=169.0,rate=8.65190044037132E-5,rate_median=7.665367041696356E-5,S=0.0012220864348405733,S_median=0.0,length=2.4637365445554806,b_u_N_95%_HPD={0.0,1.0},height_95%_HPD={169.0,169.00000000000006},length_95%_HPD={2.0365809263012125E-5,7.63159806246},N_95%_HPD={0.0,0.0},b_u_S_range={0.0,3.0},b_u_N_range={0.0,4.0},height_median=169.00000000000003,b_u_S_median=0.0,b_u_S=0.10521053216309299,length_median=1.646830925015223,S_range={0.0,1.0},N_median=0.0,b_u_N=0.12776358182424175]:1.040826664698102,22[&b_u_N_median=0.0,length_range={2.4165900848061028E-4,25.360553020736432},b_u_S_95%_HPD={0.0,1.0},height_range={168.99999999999997,169.00000000000009},N_range={0.0,1.0},N=2.2219753360737697E-4,rate_95%_HPD={1.751404778876858E-5,1.7639597250038521E-4},S_95%_HPD={0.0,0.0},rate_range={8.520807169334926E-6,8.36135611999422E-4},height=169.0,rate=8.628526869044961E-5,rate_median=7.668576563953951E-5,S=5.554938340184424E-4,S_median=0.0,length=2.5011310803886233,b_u_N_95%_HPD={0.0,1.0},height_95%_HPD={169.0,169.00000000000006},length_95%_HPD={2.4165900848061028E-4,7.598922385775495},N_95%_HPD={0.0,0.0},b_u_S_range={0.0,3.0},b_u_N_range={0.0,4.0},height_median=169.00000000000003,b_u_S_median=0.0,b_u_S=0.11032107543606266,length_median=1.6923360048133418,S_range={0.0,2.0},N_median=0.0,b_u_N=0.12887456949227863]:1.040826664698102)[&height_95%_HPD={169.00111055589716,174.18863690799265},b_u_N_median=0.0,length_range={0.003521363209131323,14.197123367917953},length_95%_HPD={0.003521363209131323,7.212877801810606},height_range={169.00111055589716,179.3865465282528},b_u_S_95%_HPD={0.0,1.0},b_u_S_range={0.0,2.0},N=0.0,rate_95%_HPD={2.316321012988376E-5,1.7951843152777102E-4},b_u_N_range={0.0,3.0},rate_range={1.1317487946772021E-5,4.4974655279503615E-4},height_median=170.04082666469813,rate=8.613782714472005E-5,height=170.6048184635947,b_u_S_median=0.0,posterior=0.162981890901011,rate_median=7.593070559202533E-5,b_u_S=0.1165644171779141,S=0.0,length=2.558379568831991,length_median=1.8730305869723054,b_u_N_95%_HPD={0.0,1.0},b_u_N=0.15337423312883436]:3.469293546334683,((4[&b_u_N_median=0.0,length_range={2.0365809263012125E-5,30.11320565440991},b_u_S_95%_HPD={0.0,1.0},height_range={168.99999999999997,169.00000000000009},N_range={0.0,2.0},N=5.554938340184424E-4,rate_95%_HPD={1.8250348364507647E-5,1.7821169265588009E-4},S_95%_HPD={0.0,0.0},rate_range={9.999386546078488E-6,8.300835046099822E-4},height=169.0,rate=8.706393249324605E-5,rate_median=7.682867237980052E-5,S=7.776913676258194E-4,S_median=0.0,length=2.504850075951685,b_u_N_95%_HPD={0.0,1.0},height_95%_HPD={169.0,169.00000000000006},length_95%_HPD={2.0365809263012125E-5,7.75548247827561},N_95%_HPD={0.0,0.0},b_u_S_range={0.0,4.0},b_u_N_range={0.0,4.0},height_median=169.00000000000003,b_u_S_median=0.0,b_u_S=0.1127652483057438,length_median=1.653791593030519,S_range={0.0,1.0},N_median=0.0,b_u_N=0.13465170536607043]:0.9636639713200168,12[&b_u_N_median=0.0,length_range={2.4165900848061028E-4,22.84399099645816},b_u_S_95%_HPD={0.0,1.0},height_range={168.99999999999997,169.00000000000009},N_range={0.0,1.0},N=7.776913676258194E-4,rate_95%_HPD={1.8616209142155687E-5,1.7775894429625466E-4},S_95%_HPD={0.0,0.0},rate_range={1.0088254623230312E-5,6.882657987642512E-4},height=169.0,rate=8.716050252912743E-5,rate_median=7.748619333111809E-5,S=1.1109876680368848E-4,S_median=0.0,length=2.472275376327104,b_u_N_95%_HPD={0.0,1.0},height_95%_HPD={169.0,169.00000000000006},length_95%_HPD={2.4165900848061028E-4,7.598600846448278},N_95%_HPD={0.0,0.0},b_u_S_range={0.0,4.0},b_u_N_range={0.0,4.0},height_median=169.00000000000003,b_u_S_median=0.0,b_u_S=0.11243195200533274,length_median=1.6700035332559935,S_range={0.0,1.0},N_median=0.0,b_u_N=0.1370958782357516]:0.9636639713200168)[&length_range={0.007093353878275366,21.234061203283517},b_u_N_median=0.0,b_u_S_95%_HPD={0.0,1.0},height_range={169.00068024817426,186.13569233399167},N=0.0,rate_95%_HPD={1.8941409293455025E-5,1.8152347662788183E-4},S_95%_HPD={0.0,0.0},rate_range={1.3733053620002332E-5,5.8371226966556E-4},height=170.5417545146106,rate=8.716795938081669E-5,rate_median=7.673813743846196E-5,S=6.839945280437756E-4,S_median=0.0,length=2.5632129922979154,b_u_N_95%_HPD={0.0,1.0},height_95%_HPD={169.00068024817426,173.78570309601466},length_95%_HPD={0.007093353878275366,7.347598532077825},b_u_S_range={0.0,3.0},b_u_N_range={0.0,3.0},height_median=169.96366397132005,b_u_S_median=0.0,posterior=0.16242639706699255,b_u_S=0.12448700410396717,length_median=1.9217497876131517,S_range={0.0,1.0},b_u_N=0.13337893296853626]:1.2648263382279197,19[&b_u_N_median=0.0,length_range={3.98024682652931E-4,35.20609639862184},b_u_S_95%_HPD={0.0,1.0},height_range={168.99999999999997,169.00000000000009},N_range={0.0,1.0},N=8.887901344295079E-4,rate_95%_HPD={1.712077959876405E-5,1.716397468850922E-4},S_95%_HPD={0.0,0.0},rate_range={1.0081778912494513E-5,7.804514295549742E-4},height=169.0,rate=8.56760656225995E-5,rate_median=7.612154559159749E-5,S=0.0012220864348405733,S_median=0.0,length=2.4756463952255983,b_u_N_95%_HPD={0.0,1.0},height_95%_HPD={169.0,169.00000000000006},length_95%_HPD={3.98024682652931E-4,7.453913201452195},N_95%_HPD={0.0,0.0},b_u_S_range={0.0,5.0},b_u_N_range={0.0,5.0},height_median=169.00000000000003,b_u_S_median=0.0,b_u_S=0.11198755693811799,length_median=1.6584663812796236,S_range={0.0,1.0},N_median=0.0,b_u_N=0.13265192756360406]:2.2284903095479365)[&height_95%_HPD={169.02694966683052,176.35437321627023},b_u_N_median=0.0,length_range={0.004708395942941479,15.564575127201067},length_95%_HPD={0.004708395942941479,6.78348123683142},height_range={169.02694966683052,181.36601904866944},b_u_S_95%_HPD={0.0,1.0},b_u_S_range={0.0,2.0},N=0.0,rate_95%_HPD={1.762895668937517E-5,1.6585186841267224E-4},b_u_N_range={0.0,4.0},rate_range={1.627626911818279E-5,6.765698625073815E-4},height_median=171.22849030954796,rate=8.746659656413107E-5,height=171.8219734085797,b_u_S_median=0.0,posterior=0.07399177869125653,rate_median=7.642678913834204E-5,b_u_S=0.10810810810810811,S=0.0,length=2.2970593486953303,length_median=1.5878356338087798,b_u_N_95%_HPD={0.0,1.0},b_u_N=0.13813813813813813]:2.2816299014848482)[&b_u_N_median=0.0,length_range={5.694957614821305E-4,27.211474761357522},b_u_S_95%_HPD={0.0,1.0},height_range={169.37710698694835,194.20460715895692},N_range={0.0,1.0},N=0.0014803849000740192,rate_95%_HPD={1.9461394972699494E-5,1.7161137452993322E-4},S_95%_HPD={0.0,0.0},rate_range={1.2378743827893879E-5,6.462346837230667E-4},height=174.1165397155802,rate=8.593274525236179E-5,rate_median=7.564391254189976E-5,S=0.02220577350111029,S_median=0.0,length=2.9246928883674475,b_u_N_95%_HPD={0.0,1.0},height_95%_HPD={169.5422481718836,179.65384511856078},length_95%_HPD={5.694957614821305E-4,8.4942581236499},N_95%_HPD={0.0,0.0},b_u_S_range={0.0,4.0},b_u_N_range={0.0,3.0},height_median=173.5101202110328,b_u_S_median=0.0,posterior=0.30018886790356625,b_u_S=0.11991117690599556,length_median=2.108174465746643,S_range={0.0,1.0},N_median=0.0,b_u_N=0.15951147298297558]:2.4849104269056,20[&b_u_N_median=0.0,length_range={0.06627049309568633,35.775586499875885},b_u_S_95%_HPD={0.0,2.0},height_range={168.99999999999997,169.00000000000009},N_range={0.0,3.0},N=1.001777580268859,rate_95%_HPD={2.9096078339312482E-5,2.592480227835261E-4},S_95%_HPD={1.0,1.0},rate_range={1.4138340059488394E-5,9.296085101268025E-4},height=169.0,rate=1.2405055739043896E-4,rate_median=1.0768832575526349E-4,S=0.996444839462282,S_median=1.0,length=5.625351451809434,b_u_N_95%_HPD={0.0,2.0},height_95%_HPD={169.0,169.00000000000006},length_95%_HPD={0.4086986125352894,12.440237075781482},N_95%_HPD={1.0,1.0},b_u_S_range={0.0,5.0},b_u_N_range={0.0,5.0},height_median=169.00000000000003,b_u_S_median=0.0,b_u_S=0.35040551049883345,length_median=4.8858161775349345,S_range={0.0,2.0},N_median=1.0,b_u_N=0.4177313631818687]:6.995030637938385)[&b_u_N_median=0.0,length_range={0.10271133812420885,54.89624024943831},b_u_S_95%_HPD={0.0,2.0},height_range={169.64933391463663,204.7755864998759},N_range={0.0,4.0},N=1.9353111755520858,rate_95%_HPD={3.824833940069991E-5,2.903312295132524E-4},S_95%_HPD={1.0,1.0},rate_range={1.9042622987261908E-5,8.636284012234724E-4},height=176.63687150922726,rate=1.345666287085695E-4,rate_median=1.1460726796458894E-4,S=1.0168414008476467,S_median=1.0,length=8.97185359618333,b_u_N_95%_HPD={0.0,3.0},height_95%_HPD={170.70445000156383,183.6353410613932},length_95%_HPD={0.9897702172911522,19.729817464277602},N_95%_HPD={1.0,3.0},b_u_S_range={0.0,7.0},b_u_N_range={0.0,8.0},height_median=175.9950306379384,b_u_S_median=0.0,posterior=0.9961115431618709,b_u_S=0.5893374972116886,length_median=7.8170518423765,S_range={0.0,3.0},N_median=2.0,b_u_N=0.7211688601383003]:8.046665801037335)[&b_u_N_median=0.0,length_range={0.030794568277627832,44.47248859030387},b_u_S_95%_HPD={0.0,2.0},height_range={171.8957951348918,231.6429058698345},N_range={0.0,3.0},N=0.9906607929515419,rate_95%_HPD={2.4473660490684983E-5,2.2311081805095006E-4},S_95%_HPD={0.0,1.0},rate_range={9.91642544608374E-6,9.138894127579349E-4},height=185.23499010779764,rate=1.0824744934521958E-4,rate_median=9.479008216747953E-5,S=0.5540088105726872,S_median=1.0,length=7.563863460387973,b_u_N_95%_HPD={0.0,2.0},height_95%_HPD={173.96403851402104,198.44256690311875},length_95%_HPD={0.16141494151281677,18.30316956761567},N_95%_HPD={1.0,1.0},b_u_S_range={0.0,6.0},b_u_N_range={0.0,6.0},height_median=184.04169643897575,b_u_S_median=0.0,posterior=0.6304855016109321,b_u_S=0.40881057268722465,length_median=6.288452523344375,S_range={0.0,3.0},N_median=1.0,b_u_N=0.4930396475770925]:6.413534999651347,((2[&b_u_N_median=0.0,length_range={5.085976883663079E-4,30.013268099738866},b_u_S_95%_HPD={0.0,1.0},height_range={168.99999999999997,169.00000000000009},N_range={0.0,1.0},N=5.554938340184424E-4,rate_95%_HPD={1.3818959454134955E-5,1.7635400275511E-4},S_95%_HPD={0.0,0.0},rate_range={1.0439755902587626E-5,5.610938852579244E-4},height=169.0,rate=8.627250972914408E-5,rate_median=7.636069598669641E-5,S=0.0019997778024663927,S_median=0.0,length=2.916247123161212,b_u_N_95%_HPD={0.0,1.0},height_95%_HPD={169.0,169.00000000000006},length_95%_HPD={5.085976883663079E-4,9.426877616024768},N_95%_HPD={0.0,0.0},b_u_S_range={0.0,4.0},b_u_N_range={0.0,5.0},height_median=169.00000000000003,b_u_S_median=0.0,b_u_S=0.13254082879680035,length_median=1.786979365397002,S_range={0.0,1.0},N_median=0.0,b_u_N=0.14909454505054995]:1.4370287220702664,16[&b_u_N_median=0.0,length_range={5.085976883663079E-4,34.34997949856762},b_u_S_95%_HPD={0.0,1.0},height_range={168.99999999999997,169.00000000000009},N_range={0.0,1.0},N=4.4439506721475393E-4,rate_95%_HPD={1.6738007332390088E-5,1.738432683404877E-4},S_95%_HPD={0.0,0.0},rate_range={9.184741076990991E-6,5.596310969553487E-4},height=169.0,rate=8.534801184358568E-5,rate_median=7.529181265545997E-5,S=0.0018886790356627042,S_median=0.0,length=2.968930164887311,b_u_N_95%_HPD={0.0,1.0},height_95%_HPD={169.0,169.00000000000006},length_95%_HPD={5.085976883663079E-4,9.715291710956194},N_95%_HPD={0.0,0.0},b_u_S_range={0.0,3.0},b_u_N_range={0.0,5.0},height_median=169.00000000000003,b_u_S_median=0.0,b_u_S=0.11976447061437619,length_median=1.8067693293845082,S_range={0.0,1.0},N_median=0.0,b_u_N=0.1505388290189979]:1.4370287220702664)[&b_u_N_median=0.0,length_range={0.006844103269600055,53.50252046020367},b_u_S_95%_HPD={0.0,2.0},height_range={169.0005085976884,197.50388837627116},N_range={0.0,2.0},N=0.0016120365394948952,rate_95%_HPD={2.3113663751121717E-5,1.896318939642295E-4},S_95%_HPD={0.0,1.0},rate_range={7.1136787037858785E-6,5.178691393213004E-4},height=171.30451509022865,rate=9.15402497576845E-5,rate_median=8.070957873306051E-5,S=0.7068780225685115,S_median=1.0,length=7.031459599815577,b_u_N_95%_HPD={0.0,2.0},height_95%_HPD={169.0005085976884,176.4283276449843},length_95%_HPD={0.012123045099286855,18.324144208096953},N_95%_HPD={0.0,0.0},b_u_S_range={0.0,7.0},b_u_N_range={0.0,6.0},height_median=170.4370287220703,b_u_S_median=0.0,posterior=0.8270192200866571,b_u_S=0.30977968833960234,length_median=5.504664594215427,S_range={0.0,3.0},N_median=0.0,b_u_N=0.3742611499193982]:5.970850027482527,9[&b_u_N_median=0.0,length_range={1.0715887839296556E-5,73.7212079948564},b_u_S_95%_HPD={0.0,2.0},height_range={168.99999999999997,169.00000000000009},N_range={0.0,2.0},N=0.0016664815020553273,rate_95%_HPD={1.7269364377558772E-5,1.7430494469539723E-4},S_95%_HPD={0.0,1.0},rate_range={7.455091242979517E-6,7.451001295257365E-4},height=169.0,rate=8.458876185905329E-5,rate_median=7.459298753296075E-5,S=0.44017331407621374,S_median=0.0,length=8.394208443520974,b_u_N_95%_HPD={0.0,2.0},height_95%_HPD={169.0,169.00000000000006},length_95%_HPD={1.0715887839296556E-5,21.112905819178252},N_95%_HPD={0.0,0.0},b_u_S_range={0.0,4.0},b_u_N_range={0.0,5.0},height_median=169.00000000000003,b_u_S_median=0.0,b_u_S=0.3460726585934896,length_median=6.851051803837407,S_range={0.0,2.0},N_median=0.0,b_u_N=0.4180646594822797]:7.407878749552793)[&b_u_N_median=0.0,length_range={0.08879139949556247,69.47361581167786},b_u_S_95%_HPD={0.0,2.0},height_range={169.08869446344275,213.17701028430628},N_range={0.0,2.0},N=0.008852777104050448,rate_95%_HPD={2.179250343590166E-5,1.6787833977965325E-4},S_95%_HPD={1.0,1.0},rate_range={9.844874529944309E-6,7.449759696322009E-4},height=177.56973209528525,rate=8.425340876494634E-5,rate_median=7.557745052320862E-5,S=1.0107931118117874,S_median=1.0,length=14.252832557667096,b_u_N_95%_HPD={0.0,3.0},height_95%_HPD={169.31761209921248,188.43203339336137},length_95%_HPD={0.2844893614675641,30.493385946186976},N_95%_HPD={0.0,0.0},b_u_S_range={0.0,7.0},b_u_N_range={0.0,8.0},height_median=176.40787874955282,b_u_S_median=0.0,posterior=0.9161204310632152,b_u_S=0.6039291777831676,length_median=12.800715534046148,S_range={0.0,3.0},N_median=0.0,b_u_N=0.7282318699975746]:14.047352689074273)[&b_u_N_median=0.0,length_range={4.964342667790334E-4,54.89424601849191},b_u_S_95%_HPD={0.0,2.0},height_range={174.74528788560428,242.94096906357927},N_range={0.0,2.0},N=0.00984898227183191,rate_95%_HPD={2.285811157907049E-5,2.0948145255682182E-4},S_95%_HPD={0.0,2.0},rate_range={8.081822181011777E-6,5.290587895893993E-4},height=191.63650619107096,rate=1.0044301717219295E-4,rate_median=8.747817385800798E-5,S=1.1667760998030203,S_median=1.0,length=7.421940731591774,b_u_N_95%_HPD={0.0,2.0},height_95%_HPD={177.7899630875371,207.88928138268517},length_95%_HPD={4.964342667790334E-4,19.55981917176217},N_95%_HPD={0.0,0.0},b_u_S_range={0.0,6.0},b_u_N_range={0.0,9.0},height_median=190.4552314386271,b_u_S_median=0.0,posterior=0.3384068436840351,b_u_S=0.3798424162836507,length_median=5.954264615468077,S_range={0.0,3.0},N_median=0.0,b_u_N=0.4661851608667104]:7.790131456647742)[&b_u_N_median=0.0,length_range={0.03485710111576168,47.419700468993},b_u_S_95%_HPD={0.0,2.0},height_range={178.88053546653217,238.69057742979052},N_range={0.0,1.0},N=0.008298755186721992,rate_95%_HPD={2.1893318007259315E-5,1.8086849518877864E-4},S_95%_HPD={0.0,1.0},rate_range={1.3777919233463249E-5,7.754075413801143E-4},height=199.38767738288843,rate=9.26726303152327E-5,rate_median=8.300527195424125E-5,S=0.9009336099585062,S_median=1.0,length=7.1163777942426805,b_u_N_95%_HPD={0.0,2.0},height_95%_HPD={182.35647112992024,217.17424292264423},length_95%_HPD={0.11766129353731003,17.584883364880653},N_95%_HPD={0.0,0.0},b_u_S_range={0.0,4.0},b_u_N_range={0.0,6.0},height_median=198.24536289527484,b_u_S_median=0.0,posterior=0.21419842239751138,b_u_S=0.32468879668049794,length_median=5.851476519475881,S_range={0.0,3.0},N_median=0.0,b_u_N=0.40145228215767637]:2.0594003448310048,40[&b_u_N_median=4.0,length_range={32.94738210127679,154.66626625744055},b_u_S_95%_HPD={0.0,8.0},height_range={105.99999999999997,106.00000000000009},N_range={0.0,7.0},N=2.8913454060659927,rate_95%_HPD={3.3043920696769186E-5,1.195323689101377E-4},S_95%_HPD={4.0,6.0},rate_range={1.7333651443329976E-5,2.451167243135194E-4},height=106.0,rate=7.47097216548148E-5,rate_median=7.212485424452584E-5,S=5.040551049883346,S_median=5.0,length=88.74325461732188,b_u_N_95%_HPD={0.0,9.0},height_95%_HPD={106.0,106.00000000000006},length_95%_HPD={63.074029662566744,112.83971634461417},N_95%_HPD={2.0,3.0},b_u_S_range={0.0,15.0},b_u_N_range={0.0,17.0},height_median=106.00000000000003,b_u_S_median=3.0,b_u_S=3.5946005999333406,length_median=87.58274782684816,S_range={2.0,10.0},N_median=3.0,b_u_N=4.338517942450839]:94.30476324010581)[&b_u_N_median=0.0,length_range={0.001488270780782841,63.59518462613221},b_u_S_95%_HPD={0.0,2.0},height_range={177.36500904521557,256.6521237031267},N_range={0.0,4.0},N=1.3464566929133859,rate_95%_HPD={2.0766450135731096E-5,2.3133741387686976E-4},S_95%_HPD={0.0,1.0},rate_range={1.2984374508567961E-5,8.090016250703688E-4},height=201.26602196574052,rate=1.1017108828058705E-4,rate_median=9.504431450453469E-5,S=0.631496062992126,S_median=1.0,length=9.995049681562081,b_u_N_95%_HPD={0.0,3.0},height_95%_HPD={183.52300455052693,219.48317027193906},length_95%_HPD={0.001488270780782841,22.275244689662514},N_95%_HPD={0.0,2.0},b_u_S_range={0.0,8.0},b_u_N_range={0.0,7.0},height_median=200.30476324010584,b_u_S_median=0.0,posterior=0.7054771692034218,b_u_S=0.5546456692913386,length_median=8.841366633511797,S_range={0.0,3.0},N_median=2.0,b_u_N=0.6919685039370079]:12.961698480649375,((((17[&b_u_N_median=0.0,length_range={2.8750006705990927E-4,26.599348505079945},b_u_S_95%_HPD={0.0,1.0},height_range={168.99999999999997,169.00000000000009},N_range={0.0,1.0},N=4.4439506721475393E-4,rate_95%_HPD={1.7742656161600888E-5,1.7978892281359635E-4},S_95%_HPD={0.0,0.0},rate_range={8.052896092624426E-6,6.129654308714912E-4},height=169.0,rate=8.677558822157383E-5,rate_median=7.679499956812525E-5,S=9.998889012331964E-4,S_median=0.0,length=2.4727318856389244,b_u_N_95%_HPD={0.0,1.0},height_95%_HPD={169.0,169.00000000000006},length_95%_HPD={2.8750006705990927E-4,7.689598105531786},N_95%_HPD={0.0,0.0},b_u_S_range={0.0,3.0},b_u_N_range={0.0,5.0},height_median=169.00000000000003,b_u_S_median=0.0,b_u_S=0.10465503832907455,length_median=1.6319233223217964,S_range={0.0,1.0},N_median=0.0,b_u_N=0.1359848905677147]:8.269680154683812,((37[&b_u_N_median=5.0,length_range={46.9843174702911,113.5161444566019},b_u_S_95%_HPD={0.0,8.0},height_range={105.99999999999997,106.00000000000009},N_range={9.0,13.0},N=10.026663704032885,rate_95%_HPD={5.898151595748111E-5,1.768186409282963E-4},S_95%_HPD={1.0,1.0},rate_range={3.6836571262554945E-5,2.736485477790857E-4},height=106.0,rate=1.124672461317469E-4,rate_median=1.0877337614878613E-4,S=1.0454393956227086,S_median=1.0,length=66.36239451977247,b_u_N_95%_HPD={1.0,10.0},height_95%_HPD={106.0,106.00000000000006},length_95%_HPD={63.00056112373906,73.45338945912764},N_95%_HPD={10.0,10.0},b_u_S_range={0.0,18.0},b_u_N_range={0.0,17.0},height_median=106.00000000000003,b_u_S_median=4.0,b_u_S=4.080435507165871,length_median=65.29296347030251,S_range={1.0,5.0},N_median=10.0,b_u_N=4.937006999222309]:65.95073704492577,3[&b_u_N_median=0.0,length_range={0.012251285242655285,36.542573162838664},b_u_S_95%_HPD={0.0,1.0},height_range={168.99999999999997,169.00000000000009},N_range={0.0,1.0},N=4.4439506721475393E-4,rate_95%_HPD={2.4046138637309118E-5,2.2025183543048833E-4},S_95%_HPD={1.0,1.0},rate_range={9.8182153760286E-6,7.8360130799356E-4},height=169.0,rate=1.0525535823137846E-4,rate_median=9.136184608218037E-5,S=1.0001110987668036,S_median=1.0,length=4.409968657477859,b_u_N_95%_HPD={0.0,1.0},height_95%_HPD={169.0,169.00000000000006},length_95%_HPD={0.055024550411758355,10.937226798457885},N_95%_HPD={0.0,0.0},b_u_S_range={0.0,5.0},b_u_N_range={0.0,4.0},height_median=169.00000000000003,b_u_S_median=0.0,b_u_S=0.23119653371847573,length_median=3.6393063745463223,S_range={0.0,3.0},N_median=0.0,b_u_N=0.2770803244083991]:2.9507370449257735)[&length_range={0.0030784398845185024,19.596587019322158},b_u_N_median=0.0,b_u_S_95%_HPD={0.0,1.0},height_range={169.0787907982206,184.373260359176},N=0.0,rate_95%_HPD={1.830382671846551E-5,1.9326639318259606E-4},S_95%_HPD={0.0,0.0},rate_range={1.139280540071684E-5,4.512839110247269E-4},height=172.67458004798112,rate=8.815953050391113E-5,rate_median=7.807798476071283E-5,S=0.012773722627737226,S_median=0.0,length=2.3921428104256957,b_u_N_95%_HPD={0.0,1.0},height_95%_HPD={169.15396051463205,178.370204628812},length_95%_HPD={0.0030784398845185024,6.94300459597747},b_u_S_range={0.0,2.0},b_u_N_range={0.0,2.0},height_median=171.9507370449258,b_u_S_median=0.0,posterior=0.06088212420842129,b_u_S=0.11313868613138686,length_median=1.5829097897393325,S_range={0.0,1.0},b_u_N=0.13686131386861314]:3.630202590036731,((13[&b_u_N_median=0.0,length_range={1.9462228394218073E-4,22.039314587256825},b_u_S_95%_HPD={0.0,1.0},height_range={168.99999999999997,169.00000000000009},N_range={0.0,1.0},N=3.3329630041106545E-4,rate_95%_HPD={1.7086236585117296E-5,1.7595773874455711E-4},S_95%_HPD={0.0,0.0},rate_range={8.923463393387123E-6,6.967995181736463E-4},height=169.0,rate=8.620380556472413E-5,rate_median=7.630070285469958E-5,S=7.776913676258194E-4,S_median=0.0,length=2.4390890942407877,b_u_N_95%_HPD={0.0,1.0},height_95%_HPD={169.0,169.00000000000006},length_95%_HPD={1.9462228394218073E-4,7.523997835423131},N_95%_HPD={0.0,0.0},b_u_S_range={0.0,5.0},b_u_N_range={0.0,4.0},height_median=169.00000000000003,b_u_S_median=0.0,b_u_S=0.10587712476391511,length_median=1.6045753779555412,S_range={0.0,1.0},N_median=0.0,b_u_N=0.13298522386401512]:2.0122601664884314,(18[&b_u_N_median=0.0,length_range={1.7525079593383452E-4,22.754209346731244},b_u_S_95%_HPD={0.0,1.0},height_range={168.99999999999997,169.00000000000009},N_range={0.0,1.0},N=4.4439506721475393E-4,rate_95%_HPD={1.6877290863958683E-5,1.798084583727343E-4},S_95%_HPD={0.0,0.0},rate_range={5.172124023795774E-6,7.571427257599534E-4},height=169.0,rate=8.800644651076568E-5,rate_median=7.795174663514592E-5,S=5.554938340184424E-4,S_median=0.0,length=2.4772570969841308,b_u_N_95%_HPD={0.0,1.0},height_95%_HPD={169.0,169.00000000000006},length_95%_HPD={1.7525079593383452E-4,7.601004790868728},N_95%_HPD={0.0,0.0},b_u_S_range={0.0,4.0},b_u_N_range={0.0,4.0},height_median=169.00000000000003,b_u_S_median=0.0,b_u_S=0.11065437173647373,length_median=1.624750533564196,S_range={0.0,1.0},N_median=0.0,b_u_N=0.12687479168981225]:0.9809408685017331,6[&b_u_N_median=0.0,length_range={2.8750006705990927E-4,28.409669510705015},b_u_S_95%_HPD={0.0,1.0},height_range={168.99999999999997,169.00000000000009},N_range={0.0,1.0},N=3.3329630041106545E-4,rate_95%_HPD={1.8541966713858497E-5,1.7765272107947297E-4},S_95%_HPD={0.0,0.0},rate_range={5.5609377144961815E-6,7.32253072833552E-4},height=169.0,rate=8.631622988857328E-5,rate_median=7.620139299893046E-5,S=4.4439506721475393E-4,S_median=0.0,length=2.4840614526492484,b_u_N_95%_HPD={0.0,1.0},height_95%_HPD={169.0,169.00000000000006},length_95%_HPD={2.8750006705990927E-4,7.6916408598200405},N_95%_HPD={0.0,0.0},b_u_S_range={0.0,3.0},b_u_N_range={0.0,6.0},height_median=169.00000000000003,b_u_S_median=0.0,b_u_S=0.10687701366514832,length_median=1.6300161445797983,S_range={0.0,1.0},N_median=0.0,b_u_N=0.12376402621930896]:0.9809408685017331)[&height_95%_HPD={169.00036607664057,173.88095682562607},b_u_N_median=0.0,length_range={0.013354099476970305,24.579698482743538},length_95%_HPD={0.013354099476970305,7.140806037204953},height_range={169.00036607664057,179.69039565196783},b_u_S_95%_HPD={0.0,1.0},b_u_S_range={0.0,2.0},N=0.0,rate_95%_HPD={1.484138586579811E-5,1.7709345260802421E-4},b_u_N_range={0.0,2.0},rate_range={8.392358183377095E-6,4.848827131095215E-4},height_median=169.98094086850176,rate=8.721274628150249E-5,height=170.5637286799333,b_u_S_median=0.0,posterior=0.09198977891345406,rate_median=7.534507940386787E-5,b_u_S=0.10024154589371981,S=0.0,length=2.45448136429847,length_median=1.6857995202965697,b_u_N_95%_HPD={0.0,1.0},b_u_N=0.12198067632850242]:1.0313192979866983)[&length_range={0.020019716037097623,12.557194294671433},b_u_N_median=0.0,b_u_S_95%_HPD={0.0,1.0},height_range={169.10171077753162,181.45862317092516},N=0.0,rate_95%_HPD={2.384669536870132E-5,1.5300984076990214E-4},S_95%_HPD={0.0,0.0},rate_range={2.384669536870132E-5,2.4717558886700613E-4},height=171.6402622376433,rate=8.052751390172208E-5,rate_median=7.513900949719041E-5,S=0.011049723756906077,S_median=0.0,length=2.622885827299394,b_u_N_95%_HPD={0.0,1.0},height_95%_HPD={169.21419279453048,175.397973146533},length_95%_HPD={0.020019716037097623,7.374209577748104},b_u_S_range={0.0,4.0},b_u_N_range={0.0,3.0},height_median=171.01226016648846,b_u_S_median=0.0,posterior=0.020108876791467615,b_u_S=0.13812154696132597,length_median=1.9661293803777369,S_range={0.0,2.0},b_u_N=0.143646408839779]:2.7242347468508115,(7[&b_u_N_median=0.0,length_range={1.7525079593383452E-4,22.944032953715435},b_u_S_95%_HPD={0.0,1.0},height_range={168.99999999999997,169.00000000000009},N_range={0.0,1.0},N=3.3329630041106545E-4,rate_95%_HPD={1.6934347723145346E-5,1.775121956865173E-4},S_95%_HPD={0.0,0.0},rate_range={9.8182153760286E-6,6.347403179035004E-4},height=169.0,rate=8.668032160790784E-5,rate_median=7.644681950711905E-5,S=5.554938340184424E-4,S_median=0.0,length=2.431739916678434,b_u_N_95%_HPD={0.0,1.0},height_95%_HPD={169.0,169.00000000000006},length_95%_HPD={1.7525079593383452E-4,7.590937639129379},N_95%_HPD={0.0,0.0},b_u_S_range={0.0,4.0},b_u_N_range={0.0,5.0},height_median=169.00000000000003,b_u_S_median=0.0,b_u_S=0.11387623597378069,length_median=1.6061880639413175,S_range={0.0,1.0},N_median=0.0,b_u_N=0.12898566825908234]:2.3053558462742103,(15[&b_u_N_median=0.0,length_range={1.260889890204453E-4,31.603844559192765},b_u_S_95%_HPD={0.0,1.0},height_range={168.99999999999997,169.00000000000009},N_range={0.0,1.0},N=4.4439506721475393E-4,rate_95%_HPD={1.604612378260884E-5,1.7347340680869285E-4},S_95%_HPD={0.0,0.0},rate_range={8.85275686810893E-6,7.825622717700616E-4},height=169.0,rate=8.657347211035936E-5,rate_median=7.654161067639056E-5,S=3.3329630041106545E-4,S_median=0.0,length=2.4679499148405744,b_u_N_95%_HPD={0.0,1.0},height_95%_HPD={169.0,169.00000000000006},length_95%_HPD={1.260889890204453E-4,7.782272480957403},N_95%_HPD={0.0,0.0},b_u_S_range={0.0,4.0},b_u_N_range={0.0,5.0},height_median=169.00000000000003,b_u_S_median=0.0,b_u_S=0.1080991000999889,length_median=1.60461860473319,S_range={0.0,1.0},N_median=0.0,b_u_N=0.13642928563492945]:0.933002358867185,10[&b_u_N_median=0.0,length_range={1.260889890204453E-4,21.76468746323195},b_u_S_95%_HPD={0.0,1.0},height_range={168.99999999999997,169.00000000000009},N_range={0.0,1.0},N=5.554938340184424E-4,rate_95%_HPD={1.6468652149949988E-5,1.760518165373672E-4},S_95%_HPD={0.0,0.0},rate_range={1.1117246301145155E-5,7.087041007246012E-4},height=169.0,rate=8.671864955341279E-5,rate_median=7.652567013428528E-5,S=7.776913676258194E-4,S_median=0.0,length=2.4385655471569474,b_u_N_95%_HPD={0.0,1.0},height_95%_HPD={169.0,169.00000000000006},length_95%_HPD={1.260889890204453E-4,7.488785414717199},N_95%_HPD={0.0,0.0},b_u_S_range={0.0,5.0},b_u_N_range={0.0,4.0},height_median=169.00000000000003,b_u_S_median=0.0,b_u_S=0.1127652483057438,length_median=1.6546928944536035,S_range={0.0,1.0},N_median=0.0,b_u_N=0.1234307299188979]:0.933002358867185)[&b_u_N_median=0.0,length_range={9.21401385653553E-4,18.2741796202738},b_u_S_95%_HPD={0.0,1.0},height_range={169.00012608898908,182.8784419098339},N_range={0.0,1.0},N=0.0034802784222737818,rate_95%_HPD={2.2682461969909244E-5,1.72023262836381E-4},S_95%_HPD={0.0,0.0},rate_range={1.2385922766310839E-5,3.936707498532064E-4},height=170.4862670462519,rate=8.414942236954122E-5,rate_median=7.482487754269603E-5,S=0.001160092807424594,S_median=0.0,length=2.4798519455625843,b_u_N_95%_HPD={0.0,1.0},height_95%_HPD={169.00012608898908,173.6257712820331},length_95%_HPD={9.21401385653553E-4,7.520335014065154},N_95%_HPD={0.0,0.0},b_u_S_range={0.0,3.0},b_u_N_range={0.0,4.0},height_median=169.9330023588672,b_u_S_median=0.0,posterior=0.09576713698477947,b_u_S=0.12412993039443156,length_median=1.6446903542350668,S_range={0.0,1.0},N_median=0.0,b_u_N=0.1345707656612529]:1.3723534874070253)[&height_95%_HPD={169.12730708333152,176.69846304818262},b_u_N_median=0.0,length_range={0.002403341907580625,22.027681164165045},length_95%_HPD={0.002403341907580625,6.475321485693939},height_range={169.12730708333152,179.3368617611424},b_u_S_95%_HPD={0.0,0.0},b_u_S_range={0.0,2.0},N=0.0,rate_95%_HPD={1.5345339221660154E-5,2.0267322952052734E-4},b_u_N_range={0.0,2.0},rate_range={1.5345339221660154E-5,3.208627834404273E-4},height_median=171.30535584627424,rate=9.014013737634263E-5,height=171.95913249849747,b_u_S_median=0.0,posterior=0.024552827463615153,rate_median=7.892531019877642E-5,b_u_S=0.05429864253393665,S=0.0,length=2.324382501294616,length_median=1.4562756254399574,b_u_N_95%_HPD={0.0,1.0},b_u_N=0.14479638009049775]:2.4311390670650326)[&height_95%_HPD={170.86176929623224,179.56981968825627},b_u_N_median=0.0,length_range={0.021585450634404424,14.081159330900874},length_95%_HPD={0.021585450634404424,7.751623785233079},height_range={170.3779582345134,183.3421287369865},b_u_S_95%_HPD={0.0,1.0},b_u_S_range={0.0,1.0},N=0.0,rate_95%_HPD={1.7591438745754735E-5,1.501395459261571E-4},b_u_N_range={0.0,3.0},rate_range={1.7591438745754735E-5,3.1677633057524996E-4},height_median=173.73649491333927,rate=8.64355712418672E-5,height=174.42976057711724,b_u_S_median=0.0,posterior=0.00944339517831352,rate_median=7.516716810939603E-5,b_u_S=0.07058823529411765,S=0.0,length=2.670098066511771,length_median=2.3524007098519633,b_u_N_95%_HPD={0.0,1.0},b_u_N=0.1411764705882353]:1.8444447216232618)[&height_95%_HPD={170.90641850685745,182.27330144067383},b_u_N_median=0.0,length_range={0.004013436331973708,17.1850114316739},length_95%_HPD={0.004013436331973708,6.298626862472162},height_range={170.12608135699102,186.1297034008438},b_u_S_95%_HPD={0.0,1.0},b_u_S_range={0.0,2.0},N=0.0,rate_95%_HPD={1.351703161747534E-5,1.611848902882606E-4},b_u_N_range={0.0,3.0},rate_range={1.351703161747534E-5,3.0901625527812536E-4},height_median=175.58093963496253,rate=9.0167254208283E-5,height=175.97052531079217,b_u_S_median=0.0,posterior=0.02644150649927786,rate_median=7.947502770231476E-5,b_u_S=0.08403361344537816,S=0.0,length=2.0116732330058786,length_median=1.3137879441583067,b_u_N_95%_HPD={0.0,1.0},b_u_N=0.08823529411764706]:1.688740519721307)[&b_u_N_median=0.0,length_range={0.21689754226997593,53.926284485534296},b_u_S_95%_HPD={0.0,2.0},height_range={170.25325619288844,219.51614445660192},N_range={0.0,2.0},N=0.05538045925258892,rate_95%_HPD={2.98693679755293E-5,2.450543845536224E-4},S_95%_HPD={2.0,2.0},rate_range={1.119231102993733E-5,0.0011357893840599157},height=178.0090991066707,rate=1.172077880736106E-4,rate_median=1.0119535904945337E-4,S=1.9778253039171545,S_median=2.0,length=7.86691734237069,b_u_N_95%_HPD={0.0,2.0},height_95%_HPD={171.62999766880742,186.12070327571973},length_95%_HPD={0.6406059084652895,18.90393751345445},N_95%_HPD={0.0,1.0},b_u_S_range={0.0,6.0},b_u_N_range={0.0,8.0},height_median=177.26968015468384,b_u_S_median=0.0,posterior=0.9870014442839684,b_u_S=0.45632597928860874,length_median=6.552861789252361,S_range={0.0,4.0},N_median=0.0,b_u_N=0.5534669067987393]:7.065690625915067,((34[&b_u_N_median=2.0,length_range={3.193698802174893,69.17238939935419},b_u_S_95%_HPD={0.0,5.0},height_range={105.99999999999997,106.00000000000009},N_range={1.0,5.0},N=2.4348405732696365,rate_95%_HPD={3.89816152461127E-5,2.046982612401787E-4},S_95%_HPD={2.0,4.0},rate_range={2.1176384551578794E-5,7.430727235401511E-4},height=106.0,rate=1.0922532423318662E-4,rate_median=9.894908353476594E-5,S=3.004555049438951,S_median=3.0,length=34.31237070097209,b_u_N_95%_HPD={0.0,6.0},height_95%_HPD={106.0,106.00000000000006},length_95%_HPD={13.567120515500278,53.15507612691542},N_95%_HPD={2.0,3.0},b_u_S_range={0.0,11.0},b_u_N_range={0.0,12.0},height_median=106.00000000000003,b_u_S_median=2.0,b_u_S=1.9481168759026775,length_median=34.585750939249664,S_range={1.0,7.0},N_median=2.0,b_u_N=2.3511832018664593]:37.354103838917496,(24[&b_u_N_median=1.0,length_range={0.6786945771815169,54.63527457846865},b_u_S_95%_HPD={0.0,3.0},height_range={105.99999999999997,106.00000000000009},N_range={1.0,4.0},N=2.0065548272414175,rate_95%_HPD={3.415941024277175E-5,2.750315358912913E-4},S_95%_HPD={2.0,2.0},rate_range={2.377820377347273E-5,7.955205884870923E-4},height=106.0,rate=1.3433356959034474E-4,rate_median=1.1690759895634281E-4,S=2.010665481613154,S_median=2.0,length=15.59500814182602,b_u_N_95%_HPD={0.0,4.0},height_95%_HPD={106.0,106.00000000000006},length_95%_HPD={2.710178132133535,31.51366176202214},N_95%_HPD={2.0,2.0},b_u_S_range={0.0,7.0},b_u_N_range={0.0,9.0},height_median=106.00000000000003,b_u_S_median=1.0,b_u_S=1.0298855682701922,length_median=14.312835896703746,S_range={1.0,4.0},N_median=2.0,b_u_N=1.2319742250861014]:16.090711964822233,(35[&b_u_N_median=0.0,length_range={1.297209631871965E-4,43.416917512910004},b_u_S_95%_HPD={0.0,1.0},height_range={105.99999999999997,106.00000000000009},N_range={0.0,2.0},N=0.0011109876680368848,rate_95%_HPD={1.6275789226584367E-5,1.7298139994906942E-4},S_95%_HPD={0.0,0.0},rate_range={8.176196200422045E-6,0.0010532964845822905},height=106.0,rate=8.491231916936665E-5,rate_median=7.487946617372053E-5,S=9.998889012331964E-4,S_median=0.0,length=3.8592158404350503,b_u_N_95%_HPD={0.0,1.0},height_95%_HPD={106.0,106.00000000000006},length_95%_HPD={1.297209631871965E-4,14.219799649853428},N_95%_HPD={0.0,0.0},b_u_S_range={0.0,4.0},b_u_N_range={0.0,6.0},height_median=106.00000000000003,b_u_S_median=0.0,b_u_S=0.15598266859237864,length_median=1.988742047952357,S_range={0.0,2.0},N_median=0.0,b_u_N=0.19042328630152205]:6.569419490880762,(38[&b_u_N_median=0.0,length_range={2.1513719593713176E-4,40.32607454614481},b_u_S_95%_HPD={0.0,1.0},height_range={105.99999999999994,106.00000000000009},N_range={0.0,1.0},N=7.776913676258194E-4,rate_95%_HPD={1.4148399124804183E-5,1.7040402401897846E-4},S_95%_HPD={0.0,0.0},rate_range={5.172124023795774E-6,9.296085101268025E-4},height=106.0,rate=8.468798177849716E-5,rate_median=7.491696480638695E-5,S=8.887901344295079E-4,S_median=0.0,length=3.9221393389541794,b_u_N_95%_HPD={0.0,1.0},height_95%_HPD={106.0,106.00000000000006},length_95%_HPD={2.1513719593713176E-4,14.194623877948843},N_95%_HPD={0.0,0.0},b_u_S_range={0.0,5.0},b_u_N_range={0.0,6.0},height_median=106.00000000000003,b_u_S_median=0.0,b_u_S=0.16264859460059994,length_median=2.0389120570094263,S_range={0.0,1.0},N_median=0.0,b_u_N=0.19053438506832573]:3.0127986967903837,(26[&b_u_N_median=0.0,length_range={1.297209631871965E-4,46.509392578380414},b_u_S_95%_HPD={0.0,1.0},height_range={105.99999999999997,106.00000000000009},N_range={0.0,1.0},N=5.554938340184424E-4,rate_95%_HPD={1.7074432521180864E-5,1.745447829090347E-4},S_95%_HPD={0.0,0.0},rate_range={8.047131992902352E-6,5.059551867948055E-4},height=106.0,rate=8.506751232159308E-5,rate_median=7.49285570284006E-5,S=9.998889012331964E-4,S_median=0.0,length=3.8384591304713993,b_u_N_95%_HPD={0.0,1.0},height_95%_HPD={106.0,106.00000000000006},length_95%_HPD={1.297209631871965E-4,14.195282123127328},N_95%_HPD={0.0,0.0},b_u_S_range={0.0,4.0},b_u_N_range={0.0,6.0},height_median=106.00000000000003,b_u_S_median=0.0,b_u_S=0.15442728585712698,length_median=1.988389512835468,S_range={0.0,1.0},N_median=0.0,b_u_N=0.19553382957449172]:1.0075045608315918,31[&b_u_N_median=0.0,length_range={2.1513719593713176E-4,42.07807908755916},b_u_S_95%_HPD={0.0,1.0},height_range={105.99999999999994,106.00000000000009},N_range={0.0,1.0},N=3.3329630041106545E-4,rate_95%_HPD={1.79643450359558E-5,1.6779702150211264E-4},S_95%_HPD={0.0,0.0},rate_range={6.810781754763959E-6,7.774116495532958E-4},height=106.0,rate=8.369858850739527E-5,rate_median=7.450391377261248E-5,S=9.998889012331964E-4,S_median=0.0,length=3.8722443641515785,b_u_N_95%_HPD={0.0,1.0},height_95%_HPD={106.0,106.00000000000006},length_95%_HPD={2.1513719593713176E-4,14.127731888947196},N_95%_HPD={0.0,0.0},b_u_S_range={0.0,4.0},b_u_N_range={0.0,5.0},height_median=106.00000000000003,b_u_S_median=0.0,b_u_S=0.15898233529607822,length_median=1.9888426078662746,S_range={0.0,2.0},N_median=0.0,b_u_N=0.1832018664592823]:1.0075045608315918)[&b_u_N_median=0.0,length_range={3.0738727140544597E-4,33.527770598324224},b_u_S_95%_HPD={0.0,1.0},height_range={106.00044546386648,127.02884512113837},N_range={0.0,1.0},N=5.073566717402334E-4,rate_95%_HPD={1.734403803043941E-5,1.6472201577124245E-4},S_95%_HPD={0.0,0.0},rate_range={1.0678186982255075E-5,5.03269188055913E-4},height=108.00326631651117,rate=8.21207099307348E-5,rate_median=7.318729907525507E-5,S=0.0025367833587011668,S_median=0.0,length=4.913414851417353,b_u_N_95%_HPD={0.0,1.0},height_95%_HPD={106.00044546386648,113.40692779883472},length_95%_HPD={3.0738727140544597E-4,15.588523170930756},N_95%_HPD={0.0,0.0},b_u_S_range={0.0,3.0},b_u_N_range={0.0,6.0},height_median=107.00750456083162,b_u_S_median=0.0,posterior=0.21897566937007,b_u_S=0.17097919837645864,length_median=3.2299321760466597,S_range={0.0,1.0},N_median=0.0,b_u_N=0.2359208523592085]:2.005294135958792)[&b_u_N_median=0.0,length_range={5.342530725158667E-4,31.358105708492857},b_u_S_95%_HPD={0.0,1.0},height_range={106.02597602683913,130.944643770622},N_range={0.0,1.0},N=7.246376811594203E-4,rate_95%_HPD={1.7215435392100052E-5,1.6884303307543202E-4},S_95%_HPD={0.0,0.0},rate_range={1.0651123866369273E-5,4.949772382404365E-4},height=110.04984164377542,rate=8.167737890285839E-5,rate_median=7.238162830775825E-5,S=0.0014492753623188406,S_median=0.0,length=5.842156220549906,b_u_N_95%_HPD={0.0,1.0},height_95%_HPD={106.02597602683913,117.46125576562847},length_95%_HPD={5.342530725158667E-4,17.764828427657037},N_95%_HPD={0.0,0.0},b_u_S_range={0.0,4.0},b_u_N_range={0.0,4.0},height_median=109.01279869679041,b_u_S_median=0.0,posterior=0.1533162981890901,b_u_S=0.2246376811594203,length_median=4.053924553643014,S_range={0.0,2.0},N_median=0.0,b_u_N=0.28043478260869564]:3.556620794090378)[&b_u_N_median=0.0,length_range={0.007936664227401025,44.9995010109743},b_u_S_95%_HPD={0.0,2.0},height_range={106.12249301112226,146.32607454614484},N_range={0.0,2.0},N=0.0034352456200618343,rate_95%_HPD={1.610205427036692E-5,1.4207255016828433E-4},S_95%_HPD={0.0,0.0},rate_range={7.971085537521065E-6,4.333799453629679E-4},height=113.88873019466453,rate=7.362246472830333E-5,rate_median=6.701653859302409E-5,S=0.005324630711095843,S_median=0.0,length=10.117949705348465,b_u_N_95%_HPD={0.0,2.0},height_95%_HPD={106.32259698778095,124.93110083490211},length_95%_HPD={0.007936664227401025,25.361650286433672},N_95%_HPD={0.0,0.0},b_u_S_range={0.0,6.0},b_u_N_range={0.0,8.0},height_median=112.56941949088079,b_u_S_median=0.0,posterior=0.6468170203310744,b_u_S=0.36825833047062867,length_median=8.395785785134798,S_range={0.0,1.0},N_median=0.0,b_u_N=0.43885262796289937]:9.521292473941472)[&b_u_N_median=1.0,length_range={1.5178987293169826,67.20837149196603},b_u_S_95%_HPD={0.0,4.0},height_range={107.22093977532047,160.63527457846865},N_range={0.0,4.0},N=1.4316187090323298,rate_95%_HPD={3.2735129854268584E-5,2.0257796979662585E-4},S_95%_HPD={2.0,3.0},rate_range={1.7320001636332864E-5,6.43231479388318E-4},height=123.18632871708982,rate=1.0528094981248411E-4,rate_median=9.471303722078238E-5,S=2.4263970669925565,S_median=2.0,length=25.288088482948275,b_u_N_95%_HPD={0.0,4.0},height_95%_HPD={110.35547812673211,138.6739341426607},length_95%_HPD={6.336690686043397,43.95628384742538},N_95%_HPD={1.0,2.0},b_u_S_range={0.0,11.0},b_u_N_range={0.0,11.0},height_median=122.09071196482226,b_u_S_median=1.0,posterior=1.0,b_u_S=1.3389623375180535,length_median=24.61219433479573,S_range={1.0,6.0},N_median=1.0,b_u_N=1.64548383512943]:21.263391874095262)[&b_u_N_median=0.0,length_range={0.06527882122838946,55.857995051912596},b_u_S_95%_HPD={0.0,2.0},height_range={117.09587319329302,170.05570755946783},N_range={0.0,3.0},N=1.0032554576790502,rate_95%_HPD={2.092066008126334E-5,1.8090831180244825E-4},S_95%_HPD={0.0,0.0},rate_range={8.802297562317966E-6,0.0012804313961742998},height=143.4497000224915,rate=9.040202669967312E-5,rate_median=7.993474463404636E-5,S=0.00938337801608579,S_median=0.0,length=9.746614933542363,b_u_N_95%_HPD={0.0,2.0},height_95%_HPD={127.72938656109613,161.17413454982642},length_95%_HPD={0.30969776835016205,22.0623373227605},N_95%_HPD={1.0,1.0},b_u_S_range={0.0,5.0},b_u_N_range={0.0,7.0},height_median=143.35410383891752,b_u_S_median=0.0,posterior=0.5801577602488612,b_u_S=0.4436997319034853,length_median=8.343123869981497,S_range={0.0,2.0},N_median=1.0,b_u_N=0.5352355419379549]:17.034011351305963,(((32[&b_u_N_median=0.0,length_range={1.0388838653341281E-4,37.905023784995564},b_u_S_95%_HPD={0.0,1.0},height_range={105.99999999999997,106.00000000000009},N_range={0.0,1.0},N=4.4439506721475393E-4,rate_95%_HPD={1.6709032045122068E-5,1.765147124765249E-4},S_95%_HPD={0.0,0.0},rate_range={5.978342343793725E-6,7.600220056410891E-4},height=106.0,rate=8.610903797023256E-5,rate_median=7.538527830239701E-5,S=8.887901344295079E-4,S_median=0.0,length=2.8468719185953315,b_u_N_95%_HPD={0.0,1.0},height_95%_HPD={106.0,106.00000000000006},length_95%_HPD={1.0388838653341281E-4,10.075506205915232},N_95%_HPD={0.0,0.0},b_u_S_range={0.0,4.0},b_u_N_range={0.0,4.0},height_median=106.00000000000003,b_u_S_median=0.0,b_u_S=0.12176424841684258,length_median=1.5430315588266268,S_range={0.0,2.0},N_median=0.0,b_u_N=0.14153982890789912]:1.5430315588266268,39[&b_u_N_median=0.0,length_range={1.0388838653341281E-4,37.905023784995564},b_u_S_95%_HPD={0.0,1.0},height_range={105.99999999999997,106.00000000000009},N_range={0.0,1.0},N=3.3329630041106545E-4,rate_95%_HPD={1.736508534979228E-5,1.7594593695720553E-4},S_95%_HPD={0.0,0.0},rate_range={6.810781754763959E-6,7.594548936622244E-4},height=106.0,rate=8.637616549102288E-5,rate_median=7.613755673963292E-5,S=4.4439506721475393E-4,S_median=0.0,length=2.8468719185953315,b_u_N_95%_HPD={0.0,1.0},height_95%_HPD={106.0,106.00000000000006},length_95%_HPD={1.0388838653341281E-4,10.075506205915232},N_95%_HPD={0.0,0.0},b_u_S_range={0.0,5.0},b_u_N_range={0.0,4.0},height_median=106.00000000000003,b_u_S_median=0.0,b_u_S=0.12043106321519831,length_median=1.5430315588266268,S_range={0.0,1.0},N_median=0.0,b_u_N=0.1445394956115987]:1.5430315588266268)[&b_u_N_median=1.0,length_range={1.1554273276578897,61.0948425735138},b_u_S_95%_HPD={0.0,3.0},height_range={106.00010388838659,143.90502378499562},N_range={0.0,2.0},N=0.01088767914676147,rate_95%_HPD={2.3598889379388448E-5,1.6791073223830562E-4},S_95%_HPD={2.0,2.0},rate_range={1.2193859832489396E-5,4.600715753340568E-4},height=108.84687191859581,rate=8.645360874235991E-5,rate_median=7.843864087457229E-5,S=2.007776913676258,S_median=2.0,length=21.454480480169178,b_u_N_95%_HPD={0.0,3.0},height_95%_HPD={106.00010388838659,116.07550620591526},length_95%_HPD={4.657316526088849,40.56391552319856},N_95%_HPD={0.0,0.0},b_u_S_range={0.0,8.0},b_u_N_range={0.0,8.0},height_median=107.54303155882666,b_u_S_median=1.0,posterior=1.0,b_u_S=0.9254527274747251,length_median=20.374584522294384,S_range={0.0,4.0},N_median=0.0,b_u_N=1.1452060882124209]:21.677142407146775,28[&b_u_N_median=1.0,length_range={2.7686766790984763,62.87914533711887},b_u_S_95%_HPD={0.0,3.0},height_range={105.99999999999997,106.00000000000009},N_range={0.0,2.0},N=0.013331852016442618,rate_95%_HPD={2.9432202858183294E-5,1.8148094999748647E-4},S_95%_HPD={3.0,3.0},rate_range={1.597315475455205E-5,6.967995181736463E-4},height=106.0,rate=9.496456792748815E-5,rate_median=8.67582482757895E-5,S=3.009221197644706,S_median=3.0,length=24.279505146710267,b_u_N_95%_HPD={0.0,4.0},height_95%_HPD={106.0,106.00000000000006},length_95%_HPD={7.909425747392376,44.1246687711525},N_95%_HPD={0.0,0.0},b_u_S_range={0.0,11.0},b_u_N_range={0.0,9.0},height_median=106.00000000000003,b_u_S_median=1.0,b_u_S=1.1874236195978225,length_median=23.307146189422355,S_range={2.0,6.0},N_median=0.0,b_u_N=1.4262859682257527]:23.2201739659734)[&b_u_N_median=0.0,length_range={0.01152549810807102,51.91135804280658},b_u_S_95%_HPD={0.0,2.0},height_range={108.76867667909856,168.87914533711887},N_range={0.0,3.0},N=0.9873318385650224,rate_95%_HPD={2.087357048759955E-5,1.6432855146552086E-4},S_95%_HPD={0.0,0.0},rate_range={7.638146740507675E-6,4.6012524816820027E-4},height=130.12426320009567,rate=8.281190412390091E-5,rate_median=7.453730817351601E-5,S=0.016367713004484304,S_median=0.0,length=14.184891977433097,b_u_N_95%_HPD={0.0,3.0},height_95%_HPD={113.9094257473924,149.60689382284914},length_95%_HPD={0.40343838296917056,31.327768763070893},N_95%_HPD={1.0,1.0},b_u_S_range={0.0,7.0},b_u_N_range={0.0,9.0},height_median=129.22017396597343,b_u_S_median=0.0,posterior=0.9910009998889012,b_u_S=0.5934977578475337,length_median=12.514520719875293,S_range={0.0,2.0},N_median=1.0,b_u_N=0.6938340807174888]:23.687200548609354,(((30[&b_u_N_median=0.0,length_range={3.61662195871304E-5,46.057007997418935},b_u_S_95%_HPD={0.0,1.0},height_range={105.99999999999994,106.00000000000011},N_range={0.0,2.0},N=4.4439506721475393E-4,rate_95%_HPD={1.667044899796446E-5,1.7250593263630465E-4},S_95%_HPD={0.0,0.0},rate_range={7.00277389150502E-6,5.392672941901719E-4},height=106.0,rate=8.454570703668922E-5,rate_median=7.468359394986842E-5,S=0.0016664815020553273,S_median=0.0,length=3.4765496329811096,b_u_N_95%_HPD={0.0,1.0},height_95%_HPD={106.0,106.00000000000006},length_95%_HPD={3.61662195871304E-5,12.324684417673808},N_95%_HPD={0.0,0.0},b_u_S_range={0.0,4.0},b_u_N_range={0.0,7.0},height_median=106.00000000000003,b_u_S_median=0.0,b_u_S=0.13354071769803355,length_median=1.9325228615262375,S_range={0.0,1.0},N_median=0.0,b_u_N=0.18097989112320853]:1.8923244424437797,29[&b_u_N_median=0.0,length_range={3.61662195871304E-5,46.057007997418935},b_u_S_95%_HPD={0.0,1.0},height_range={105.99999999999994,106.00000000000011},N_range={0.0,1.0},N=6.665926008221309E-4,rate_95%_HPD={1.3485344595287554E-5,1.7263955195476904E-4},S_95%_HPD={0.0,0.0},rate_range={7.1136787037858785E-6,6.549050145734014E-4},height=106.0,rate=8.499621386786528E-5,rate_median=7.497921914140672E-5,S=0.0012220864348405733,S_median=0.0,length=3.485826927963562,b_u_N_95%_HPD={0.0,1.0},height_95%_HPD={106.0,106.00000000000006},length_95%_HPD={3.61662195871304E-5,12.408524306136414},N_95%_HPD={0.0,0.0},b_u_S_range={0.0,4.0},b_u_N_range={0.0,5.0},height_median=106.00000000000003,b_u_S_median=0.0,b_u_S=0.1368736807021442,length_median=1.933249228527103,S_range={0.0,1.0},N_median=0.0,b_u_N=0.17531385401622043]:1.8923244424437797)[&b_u_N_median=1.0,length_range={0.010753954493679885,62.39170575012537},b_u_S_95%_HPD={0.0,3.0},height_range={106.00003616621959,152.057007997419},N_range={0.0,2.0},N=0.004606224019773059,rate_95%_HPD={1.8592106017936625E-5,1.4874765579673925E-4},S_95%_HPD={0.0,2.0},rate_range={1.1597584634421921E-5,5.507403284131992E-4},height=109.35795949791547,rate=7.65731984071294E-5,rate_median=6.972887762818999E-5,S=1.0003370407819345,S_median=1.0,length=19.14012901689849,b_u_N_95%_HPD={0.0,3.0},height_95%_HPD={106.00003616621959,117.83133152984608},length_95%_HPD={2.16833793380664,38.41196654755667},N_95%_HPD={0.0,0.0},b_u_S_range={0.0,6.0},b_u_N_range={0.0,8.0},height_median=107.89232444244381,b_u_S_median=0.0,posterior=0.9888901233196311,b_u_S=0.7326143129985395,length_median=17.853058033733163,S_range={0.0,4.0},N_median=0.0,b_u_N=0.8936074598359734]:18.60357828236782,42[&b_u_N_median=1.0,length_range={1.1932671964285504,61.57760626351373},b_u_S_95%_HPD={0.0,4.0},height_range={105.99999999999997,106.00000000000009},N_range={0.0,3.0},N=1.008887901344295,rate_95%_HPD={3.019563705669368E-5,1.954446770459133E-4},S_95%_HPD={2.0,3.0},rate_range={1.567145353480686E-5,5.372625311671012E-4},height=106.0,rate=1.0043130735261782E-4,rate_median=8.934327585849919E-5,S=2.1457615820464393,S_median=2.0,length=23.232228202568233,b_u_N_95%_HPD={0.0,4.0},height_95%_HPD={106.0,106.00000000000006},length_95%_HPD={5.917039280152736,43.60946254607572},N_95%_HPD={1.0,1.0},b_u_S_range={0.0,8.0},b_u_N_range={0.0,10.0},height_median=106.00000000000003,b_u_S_median=1.0,b_u_S=1.184423952894123,length_median=22.169039926562164,S_range={1.0,5.0},N_median=1.0,b_u_N=1.4096211532051994]:20.4959027248116)[&b_u_N_median=0.0,length_range={0.04422113763627067,59.13081355141769},b_u_S_95%_HPD={0.0,2.0},height_range={107.73906324124327,162.07352337952761},N_range={0.0,2.0},N=0.00420966865833786,rate_95%_HPD={2.07889224211364E-5,1.6007845713425647E-4},S_95%_HPD={1.0,1.0},rate_range={1.0362947284082857E-5,5.921450525534621E-4},height=127.55430667285087,rate=8.084619512957934E-5,rate_median=7.262897149039342E-5,S=1.0055676262900597,S_median=1.0,length=16.121601415676267,b_u_N_95%_HPD={0.0,3.0},height_95%_HPD={111.15295216230646,146.13183057143965},length_95%_HPD={0.8114536327821895,34.7800706222789},N_95%_HPD={0.0,0.0},b_u_S_range={0.0,6.0},b_u_N_range={0.0,8.0},height_median=126.49590272481163,b_u_S_median=0.0,posterior=0.818131318742362,b_u_S=0.6451656708310701,length_median=14.589070443771938,S_range={0.0,3.0},N_median=0.0,b_u_N=0.7786529060293319]:20.20314617649808,(25[&b_u_N_median=2.0,length_range={6.025403777848737,110.70750218215261},b_u_S_95%_HPD={0.0,5.0},height_range={105.99999999999997,106.00000000000009},N_range={1.0,5.0},N=3.0084435062770805,rate_95%_HPD={3.52463295888849E-5,1.7952387406692364E-4},S_95%_HPD={1.0,2.0},rate_range={1.2241998551561767E-5,5.470551846093101E-4},height=106.0,rate=9.835821367221344E-5,rate_median=9.044848234961443E-5,S=1.780691034329519,S_median=2.0,length=35.281299349916,b_u_N_95%_HPD={0.0,5.0},height_95%_HPD={106.0,106.00000000000006},length_95%_HPD={16.739692391771015,53.1204976948824},N_95%_HPD={3.0,3.0},b_u_S_range={0.0,11.0},b_u_N_range={0.0,12.0},height_median=106.00000000000003,b_u_S_median=2.0,b_u_S=1.803132985223864,length_median=35.332809713076045,S_range={0.0,4.0},N_median=3.0,b_u_N=2.180757693589601]:32.28935334224079,33[&b_u_N_median=2.0,length_range={6.025403777848737,87.68132887489844},b_u_S_95%_HPD={0.0,5.0},height_range={105.99999999999997,106.00000000000009},N_range={1.0,5.0},N=2.0183312965226086,rate_95%_HPD={3.188294555742555E-5,1.6277416901875865E-4},S_95%_HPD={3.0,4.0},rate_range={1.3565263258667649E-5,4.1748703832800507E-4},height=106.0,rate=9.016546821039186E-5,rate_median=8.335154376608622E-5,S=3.061993111876458,S_median=3.0,length=44.76498871515092,b_u_N_95%_HPD={0.0,6.0},height_95%_HPD={106.0,106.00000000000006},length_95%_HPD={19.39745239671157,63.06441378758802},N_95%_HPD={2.0,2.0},b_u_S_range={0.0,12.0},b_u_N_range={0.0,14.0},height_median=106.00000000000003,b_u_S_median=2.0,b_u_S=2.105099433396289,length_median=46.54703597218031,S_range={2.0,7.0},N_median=2.0,b_u_N=2.5718253527385846]:32.28935334224079)[&b_u_N_median=0.0,length_range={0.051267566980271795,46.01270811363217},b_u_S_95%_HPD={0.0,2.0},height_range={112.02540377784874,171.21254294901723},N_range={0.0,2.0},N=0.003988831272437176,rate_95%_HPD={1.9325515322575575E-5,1.7337195792602162E-4},S_95%_HPD={1.0,1.0},rate_range={1.3709086790264232E-5,6.042362754819452E-4},height=138.50761363375366,rate=8.616763549859662E-5,rate_median=7.620030959265567E-5,S=0.9696848823294775,S_median=1.0,length=12.182532294447984,b_u_N_95%_HPD={0.0,2.0},height_95%_HPD={119.83763467355818,156.46853217237873},length_95%_HPD={0.2166408174556409,27.083580368681936},N_95%_HPD={0.0,0.0},b_u_S_range={0.0,7.0},b_u_N_range={0.0,8.0},height_median=138.28935334224082,b_u_S_median=0.0,posterior=0.278524608376847,b_u_S=0.5492620662145992,length_median=10.523772598559844,S_range={0.0,3.0},N_median=0.0,b_u_N=0.6063023534104507]:8.409695559068894)[&b_u_N_median=0.0,length_range={6.849906444017506E-4,31.506705233567487},b_u_S_95%_HPD={0.0,1.0},height_range={120.30142382259803,164.6076903458641},N_range={0.0,1.0},N=0.0019455252918287938,rate_95%_HPD={1.7811547460634558E-5,1.7217517642218285E-4},S_95%_HPD={0.0,0.0},rate_range={1.2114403251320058E-5,4.5262849719303246E-4},height=146.25468196678997,rate=8.206551403654743E-5,rate_median=7.425915913255195E-5,S=0.005836575875486381,S_median=0.0,length=6.353097604761284,b_u_N_95%_HPD={0.0,1.0},height_95%_HPD={130.39739972400614,161.43968972135758},length_95%_HPD={6.849906444017506E-4,17.10500638004163},N_95%_HPD={0.0,0.0},b_u_S_range={0.0,5.0},b_u_N_range={0.0,3.0},height_median=146.6990489013097,b_u_S_median=0.0,posterior=0.05710476613709588,b_u_S=0.24124513618677043,length_median=4.914175970900061,S_range={0.0,2.0},N_median=0.0,b_u_N=0.23929961089494164]:6.208325613273075)[&b_u_N_median=0.0,length_range={0.01995017006612443,47.602887305490896},b_u_S_95%_HPD={0.0,2.0},height_range={121.1165443091746,186.09473074204715},N_range={0.0,1.0},N=7.434944237918215E-4,rate_95%_HPD={1.7740912766802045E-5,1.558702809606913E-4},S_95%_HPD={0.0,1.0},rate_range={1.3263923720801748E-5,4.241286820368491E-4},height=152.33151313985903,rate=7.884819626781208E-5,rate_median=7.250655083955532E-5,S=0.10929368029739776,S_median=0.0,length=6.898773087546438,b_u_N_95%_HPD={0.0,2.0},height_95%_HPD={136.92852914904856,166.40166353620836},length_95%_HPD={0.01995017006612443,18.0285264652357},N_95%_HPD={0.0,0.0},b_u_S_range={0.0,5.0},b_u_N_range={0.0,4.0},height_median=152.90737451458278,b_u_S_median=0.0,posterior=0.14942784135096102,b_u_S=0.2795539033457249,length_median=5.224757973385067,S_range={0.0,2.0},N_median=0.0,b_u_N=0.30855018587360594]:7.480740675640703)[&b_u_N_median=1.0,length_range={0.760447972014731,78.89948174900033},b_u_S_95%_HPD={0.0,3.0},height_range={130.92713331334355,203.18670127184953},N_range={1.0,4.0},N=1.9806516179250528,rate_95%_HPD={2.12233201022531E-5,1.519389291666337E-4},S_95%_HPD={0.0,1.0},rate_range={8.047131992902352E-6,3.613711469510972E-4},height=159.74251118017673,rate=8.190098801351127E-5,rate_median=7.50781978594535E-5,S=0.3272545313021239,S_median=0.0,length=25.920028571683634,b_u_N_95%_HPD={0.0,4.0},height_95%_HPD={143.10246154691822,171.6885862595115},length_95%_HPD={9.11671569662198,45.35944159788832},N_95%_HPD={2.0,2.0},b_u_S_range={0.0,9.0},b_u_N_range={0.0,10.0},height_median=160.3881151902235,b_u_S_median=1.0,posterior=0.9991112098655704,b_u_S=1.1085288557767152,length_median=24.813214764964158,S_range={0.0,4.0},N_median=2.0,b_u_N=1.3362615367508062]:23.94725559037542)[&b_u_N_median=1.0,length_range={0.20721377204483815,65.16690580175316},b_u_S_95%_HPD={0.0,3.0},height_range={171.48740903884035,241.03943453253802},N_range={0.0,5.0},N=2.8906945681211043,rate_95%_HPD={3.4586847102798006E-5,2.907988473273167E-4},S_95%_HPD={1.0,2.0},rate_range={1.969187092818738E-5,0.0011833703072289998},height=185.74489454567617,rate=1.413738858371762E-4,rate_median=1.227313481650308E-4,S=1.185440783615316,S_median=1.0,length=13.95574183862211,b_u_N_95%_HPD={0.0,4.0},height_95%_HPD={174.4854641592279,200.6304943718856},length_95%_HPD={2.175761827703951,29.432066705068593},N_95%_HPD={2.0,3.0},b_u_S_range={0.0,9.0},b_u_N_range={0.0,9.0},height_median=184.3353707805989,b_u_S_median=1.0,posterior=0.9981113209643373,b_u_S=0.9483526268922529,length_median=12.398223631240143,S_range={0.0,5.0},N_median=3.0,b_u_N=1.1536064113980409]:11.144207656373453,1[&b_u_N_median=1.0,length_range={1.9093354162974379,85.64385845302564},b_u_S_95%_HPD={0.0,3.0},height_range={168.99999999999997,169.00000000000009},N_range={0.0,3.0},N=1.0044439506721476,rate_95%_HPD={2.423283228387716E-5,1.5234485748414568E-4},S_95%_HPD={1.0,2.0},rate_range={1.1110837439549239E-5,4.351965387350791E-4},height=169.0,rate=7.94687316122755E-5,rate_median=7.260631644810512E-5,S=1.1806465948227975,S_median=1.0,length=28.024195085969893,b_u_N_95%_HPD={0.0,4.0},height_95%_HPD={169.0,169.00000000000006},length_95%_HPD={8.960498678577977,48.659861584166805},N_95%_HPD={1.0,1.0},b_u_S_range={0.0,9.0},b_u_N_range={0.0,9.0},height_median=169.00000000000003,b_u_S_median=1.0,b_u_S=1.1425397178091323,length_median=26.621428894947258,S_range={0.0,4.0},N_median=1.0,b_u_N=1.378735696033774]:26.479578436972332)[&b_u_N_median=0.0,length_range={0.006869485455240465,46.09551744796369},b_u_S_95%_HPD={0.0,1.0},height_range={175.14632454487054,254.6438584530257},N_range={0.0,1.0},N=0.002769230769230769,rate_95%_HPD={2.1386590932316502E-5,1.9658770739047142E-4},S_95%_HPD={0.0,1.0},rate_range={8.892755101479346E-6,6.075553098727699E-4},height=196.79218928954734,rate=9.614669468041113E-5,rate_median=8.437689202095734E-5,S=0.9138461538461539,S_median=1.0,length=6.469604532827553,b_u_N_95%_HPD={0.0,2.0},height_95%_HPD={180.70935848918282,215.2991863014747},length_95%_HPD={0.006869485455240465,16.23879595031832},N_95%_HPD={0.0,0.0},b_u_S_range={0.0,5.0},b_u_N_range={0.0,6.0},height_median=195.47957843697236,b_u_S_median=0.0,posterior=0.7221419842239751,b_u_S=0.30615384615384617,length_median=5.214308628296877,S_range={0.0,3.0},N_median=0.0,b_u_N=0.37846153846153846]:4.317377296326811,11[&b_u_N_median=1.0,length_range={1.9093354162974379,96.31908249961657},b_u_S_95%_HPD={0.0,3.0},height_range={168.99999999999997,169.00000000000009},N_range={0.0,2.0},N=0.0073325186090434395,rate_95%_HPD={1.59834578377519E-5,1.1801590870081276E-4},S_95%_HPD={1.0,2.0},rate_range={8.896493014916688E-6,3.1724917594035503E-4},height=169.0,rate=6.373958391771986E-5,rate_median=5.900927629136161E-5,S=1.054882790801022,S_median=1.0,length=31.56256430788741,b_u_N_95%_HPD={0.0,4.0},height_95%_HPD={169.0,169.00000000000006},length_95%_HPD={9.19082076948348,52.00953840521089},N_95%_HPD={0.0,0.0},b_u_S_range={0.0,7.0},b_u_N_range={0.0,10.0},height_median=169.00000000000003,b_u_S_median=1.0,b_u_S=1.0325519386734807,length_median=30.796955733299143,S_range={0.0,4.0},N_median=0.0,b_u_N=1.2618597933562938]:30.796955733299143)[&b_u_N_median=0.0,length_range={0.0010222614915846862,50.80528276350512},b_u_S_95%_HPD={0.0,2.0},height_range={178.76769140146726,265.3190824996166},N_range={0.0,3.0},N=1.3971068595426972,rate_95%_HPD={2.3129886169165157E-5,2.2456192853272453E-4},S_95%_HPD={0.0,1.0},rate_range={1.1020605027484557E-5,9.834397374169997E-4},height=200.93033792798354,rate=1.079851815728006E-4,rate_median=9.367850277794366E-5,S=0.5934048841188365,S_median=1.0,length=10.58345639078317,b_u_N_95%_HPD={0.0,3.0},height_95%_HPD={184.2710040207534,219.68596467931556},length_95%_HPD={0.0010222614915846862,23.24400437056795},N_95%_HPD={0.0,2.0},b_u_S_range={0.0,8.0},b_u_N_range={0.0,8.0},height_median=199.79695573329917,b_u_S_median=0.0,posterior=0.7142539717809132,b_u_S=0.5909161611448126,length_median=9.407675413448658,S_range={0.0,4.0},N_median=2.0,b_u_N=0.7242183854409706]:13.469505987456046)[&height_95%_HPD={194.4267121090951,233.911963116399},height_median=213.26646172075522,height=214.3298548992963,posterior=1.0,height_range={187.43295491921984,273.0034619055423},length=0.0];
