# Supplementary material for: phylotree.js - a JavaScript library for application development and interactive data visualization in phylogenetics
Source: BMC Bioinformatics. 2018 Jul 25;19:276. doi: 10.1186/s12859-018-2283-2 (PMC6060545; doi:10.1186/s12859-018-2283-2)
Supplement: Supplementary file 1 — Latest release of source code. A zip file of the source code from release 0.1.8. Accessed 4 May 2018. (ZIP 3513 kb) [file 12859_2018_2283_MOESM1_ESM.zip › phylotree.js-0.1.8/examples/siv/N02_Plasma_MCC.json]

[["1", "021N02Pc_01"], ["2", "021N02Pc_02"], ["3", "021N02Pc_04"], ["4", "021N02Pc_05"], ["5", "021N02Pc_06"], ["6", "021N02Pc_07"], ["7", "021N02Pc_08"], ["8", "021N02Pc_09"], ["9", "021N02Pc_10"], ["10", "021N02Pc_101"], ["11", "021N02Pc_102"], ["12", "021N02Pc_103"], ["13", "021N02Pc_104"], ["14", "021N02Pc_106"], ["15", "021N02Pc_107"], ["16", "021N02Pc_108"], ["17", "021N02Pc_109"], ["18", "021N02Pc_11"], ["19", "021N02Pc_111"], ["20", "021N02Pc_112"], ["21", "021N02Pc_113"], ["22", "021N02Pc_115"], ["23", "021N02Pc_116"], ["24", "021N02Pc_117"], ["25", "021N02Pc_12"], ["26", "021N02Pc_13"], ["27", "021N02Pc_14"], ["28", "021N02Pc_15"], ["29", "021N02Pc_16"], ["30", "021N02Pc_17"], ["31", "021N02Pc_18"], ["32", "021N02Pc_19"], ["33", "021N02Pc_21_"], ["34", "021N02Pc_22"], ["35", "021N02Pc_23"], ["36", "092N02Pc_02"], ["37", "092N02Pc_03"], ["38", "092N02Pc_04"], ["39", "092N02Pc_05"], ["40", "092N02Pc_06"], ["41", "092N02Pc_08"], ["42", "092N02Pc_09"], ["43", "092N02Pc_10"], ["44", "092N02Pc_101"], ["45", "092N02Pc_102"], ["46", "092N02Pc_103"], ["47", "092N02Pc_104"], ["48", "092N02Pc_105"], ["49", "092N02Pc_107"], ["50", "092N02Pc_108"], ["51", "092N02Pc_109"], ["52", "092N02Pc_110"], ["53", "092N02Pc_111"], ["54", "092N02Pc_113"], ["55", "092N02Pc_114"], ["56", "092N02Pc_115"], ["57", "092N02Pc_116"], ["58", "092N02Pc_117"], ["59", "092N02Pc_13"], ["60", "092N02Pc_14"], ["61", "092N02Pc_15"], ["62", "092N02Pc_16"], ["63", "092N02Pc_17"], ["64", "092N02Pc_18"], ["65", "092N02Pc_20"], ["66", "182N02Pc_101"], ["67", "182N02Pc_102"], ["68", "182N02Pc_105"], ["69", "182N02Pc_106"], ["70", "182N02Pc_107"], ["71", "182N02Pc_108"], ["72", "182N02Pc_110"], ["73", "182N02Pc_111"], ["74", "182N02Pc_112"], ["75", "182N02Pc_115"], ["76", "182N02Pc_116"], ["77", "182N02Pc_118"], ["78", "182N02Pc_119"], ["79", "182N02Pc_120"], ["80", "204N02Pc_02"], ["81", "204N02Pc_05"], ["82", "204N02Pc_10"], ["83", "204N02Pc_101"], ["84", "204N02Pc_107"], ["85", "204N02Pc_109"], ["86", "204N02Pc_11"], ["87", "204N02Pc_111"], ["88", "204N02Pc_113"], ["89", "204N02Pc_114"], ["90", "204N02Pc_118"], ["91", "204N02Pc_12"], ["92", "204N02Pc_14"], ["93", "204N02Pc_17"], ["94", "204N02Pc_18"], ["95", "204N02Pc_19"], ["96", "204N02Pc_20"]]
