# Supplementary material for: phylotree.js - a JavaScript library for application development and interactive data visualization in phylogenetics
Source: BMC Bioinformatics. 2018 Jul 25;19:276. doi: 10.1186/s12859-018-2283-2 (PMC6060545; doi:10.1186/s12859-018-2283-2)
Supplement: Supplementary file 1 — Latest release of source code. A zip file of the source code from release 0.1.8. Accessed 4 May 2018. (ZIP 3513 kb) [file 12859_2018_2283_MOESM1_ESM.zip › phylotree.js-0.1.8/examples/siv/N02_Plasma_MCC.new]

(((12[&b_u_N_median=1.0,length_range={1.2032601460618935,76.63748606566782},b_u_S_95%_HPD={0.0,3.0},height_range={182.99999999999994,183.00000000000014},N_range={0.0,3.0},N=1.0068881235418288,rate_95%_HPD={1.8407406039990806E-5,2.0508693332242897E-4},S_95%_HPD={1.0,1.0},rate_range={8.083717283262082E-6,7.175587928698736E-4},height=183.0,rate=9.703062801329447E-5,rate_median=8.454303048727154E-5,S=1.0163315187201423,S_median=1.0,length=19.961131947082887,b_u_N_95%_HPD={0.0,4.0},height_95%_HPD={182.99999999999997,183.00000000000006},length_95%_HPD={4.455644799147905,37.563494325194796},N_95%_HPD={1.0,1.0},b_u_S_range={0.0,8.0},b_u_N_range={0.0,9.0},height_median=183.00000000000003,b_u_S_median=1.0,b_u_S=0.9110098877902455,length_median=18.820623578031444,S_range={0.0,3.0},N_median=1.0,b_u_N=1.1826463726252638]:18.62080614759188,(13[&b_u_N_median=0.0,length_range={0.023552597584341584,42.10080782713334},b_u_S_95%_HPD={0.0,1.0},height_range={182.99999999999994,183.00000000000014},N_range={0.0,2.0},N=8.887901344295079E-4,rate_95%_HPD={9.447443996675473E-6,1.9472631942873538E-4},S_95%_HPD={0.0,0.0},rate_range={6.722462245058003E-6,8.658931131849917E-4},height=183.0,rate=8.648382360457712E-5,rate_median=7.246579865816142E-5,S=0.008665703810687701,S_median=0.0,length=6.526358862716863,b_u_N_95%_HPD={0.0,2.0},height_95%_HPD={182.99999999999997,183.00000000000006},length_95%_HPD={0.023552597584341584,16.756426647741904},N_95%_HPD={0.0,0.0},b_u_S_range={0.0,4.0},b_u_N_range={0.0,6.0},height_median=183.00000000000003,b_u_S_median=0.0,b_u_S=0.25908232418620153,length_median=5.2009643422816225,S_range={0.0,2.0},N_median=0.0,b_u_N=0.32463059660037774]:5.154001315512033,24[&b_u_N_median=0.0,length_range={0.023552597584341584,41.058446336304826},b_u_S_95%_HPD={0.0,2.0},height_range={182.99999999999994,183.00000000000014},N_range={0.0,2.0},N=0.0014442839684479503,rate_95%_HPD={1.6684459569663532E-5,2.6980328299861965E-4},S_95%_HPD={1.0,1.0},rate_range={1.1935079168738771E-5,0.0010417436693576961},height=183.0,rate=1.1901205626668043E-4,rate_median=9.795437500292866E-5,S=1.0042217531385402,S_median=1.0,length=6.522110313861929,b_u_N_95%_HPD={0.0,2.0},height_95%_HPD={182.99999999999997,183.00000000000006},length_95%_HPD={0.023552597584341584,16.728459334110113},N_95%_HPD={0.0,0.0},b_u_S_range={0.0,6.0},b_u_N_range={0.0,7.0},height_median=183.00000000000003,b_u_S_median=0.0,b_u_S=0.35184979446728143,length_median=5.199387255931299,S_range={0.0,3.0},N_median=0.0,b_u_N=0.4503944006221531]:5.154001315512033)[&b_u_N_median=0.0,length_range={0.07351070032598273,69.74132736144921},b_u_S_95%_HPD={0.0,2.0},height_range={183.02355259758434,221.28835263239372},N_range={0.0,2.0},N=0.0065995525727069355,rate_95%_HPD={1.508623105706349E-5,2.143760508446277E-4},S_95%_HPD={1.0,1.0},rate_range={8.021287959555084E-6,0.0010285380035511605},height=189.45968980393232,rate=9.39251352790833E-5,rate_median=7.900055459900121E-5,S=1.0011185682326622,S_median=1.0,length=13.534120577172706,b_u_N_95%_HPD={0.0,3.0},height_95%_HPD={183.0294074434603,199.58445972671933},length_95%_HPD={0.679008128170068,30.092731637309498},N_95%_HPD={0.0,0.0},b_u_S_range={0.0,6.0},b_u_N_range={0.0,8.0},height_median=188.15400131551206,b_u_S_median=0.0,posterior=0.993222975224975,b_u_S=0.5616331096196868,length_median=11.899115579632578,S_range={0.0,3.0},N_median=0.0,b_u_N=0.7491051454138703]:13.466804832079845)[&b_u_N_median=1.0,length_range={0.006475780695041067,73.0691961238708},b_u_S_95%_HPD={0.0,2.0},height_range={184.20326014606192,259.6374860656678},N_range={0.0,3.0},N=0.8970773494583019,rate_95%_HPD={1.3451927076921816E-5,1.8250164844117104E-4},S_95%_HPD={0.0,0.0},rate_range={7.795940019765826E-6,6.947625630169608E-4},height=202.7739326963239,rate=8.247629422885298E-5,rate_median=6.960626530303942E-5,S=0.02784076593600403,S_median=0.0,length=17.757011658460225,b_u_N_95%_HPD={0.0,3.0},height_95%_HPD={187.32818367385792,220.22633359881345},length_95%_HPD={0.3264760504487185,37.5810944092907},N_95%_HPD={0.0,1.0},b_u_S_range={0.0,8.0},b_u_N_range={0.0,8.0},height_median=201.6208061475919,b_u_S_median=0.0,posterior=0.8819020108876792,b_u_S=0.6620055429579239,length_median=16.573886705681048,S_range={0.0,3.0},N_median=1.0,b_u_N=0.8458049886621315]:18.863456636664807,((((52[&b_u_N_median=2.0,length_range={5.170969988890889,128.95095316026132},b_u_S_95%_HPD={0.0,5.0},height_range={111.99999999999994,112.00000000000014},N_range={2.0,5.0},N=3.0236640373291856,rate_95%_HPD={2.8381372113992443E-5,1.9120858747910717E-4},S_95%_HPD={2.0,2.0},rate_range={1.1111453112619366E-5,6.801531940943821E-4},height=112.0,rate=9.838290545790174E-5,rate_median=8.807741512869392E-5,S=2.024219531163204,S_median=2.0,length=44.68867056933598,b_u_N_95%_HPD={0.0,6.0},height_95%_HPD={111.99999999999997,112.00000000000006},length_95%_HPD={11.306804779555833,74.56341313104488},N_95%_HPD={3.0,3.0},b_u_S_range={0.0,12.0},b_u_N_range={0.0,14.0},height_median=112.00000000000003,b_u_S_median=2.0,b_u_S=2.0953227419175646,length_median=43.13213430925407,S_range={1.0,4.0},N_median=3.0,b_u_N=2.7330296633707367]:47.435029013835475,(51[&b_u_N_median=2.0,length_range={5.170969988890889,128.43164595724386},b_u_S_95%_HPD={0.0,5.0},height_range={111.99999999999994,112.00000000000014},N_range={0.0,4.0},N=1.7801355404955006,rate_95%_HPD={2.2733097454380527E-5,1.73353450572175E-4},S_95%_HPD={2.0,2.0},rate_range={1.2478156248417824E-5,8.238691484424597E-4},height=112.0,rate=8.853761056013311E-5,rate_median=7.90103778142019E-5,S=2.0342184201755362,S_median=2.0,length=40.021690029419055,b_u_N_95%_HPD={0.0,5.0},height_95%_HPD={111.99999999999997,112.00000000000006},length_95%_HPD={13.264679940683024,68.21601527715825},N_95%_HPD={1.0,2.0},b_u_S_range={0.0,12.0},b_u_N_range={0.0,12.0},height_median=112.00000000000003,b_u_S_median=1.0,b_u_S=1.7198089101210976,length_median=38.477660192448894,S_range={1.0,5.0},N_median=2.0,b_u_N=2.219420064437285]:34.34670810440272,(55[&b_u_N_median=0.0,length_range={0.12884503036966066,72.61936190969999},b_u_S_95%_HPD={0.0,2.0},height_range={111.99999999999994,112.00000000000014},N_range={0.0,3.0},N=0.22108654593934007,rate_95%_HPD={1.4239736895500934E-5,2.310246082948791E-4},S_95%_HPD={1.0,1.0},rate_range={8.46744418077669E-6,0.0013987173961922574},height=112.0,rate=1.0184802745602352E-4,rate_median=8.346696548684832E-5,S=1.002888567936896,S_median=1.0,length=13.91508502116413,b_u_N_95%_HPD={0.0,3.0},height_95%_HPD={111.99999999999997,112.00000000000006},length_95%_HPD={0.30103569903647553,33.33736987168663},N_95%_HPD={0.0,1.0},b_u_S_range={0.0,7.0},b_u_N_range={0.0,8.0},height_median=112.00000000000003,b_u_S_median=0.0,b_u_S=0.5907121430952117,length_median=11.767298118510737,S_range={0.0,3.0},N_median=0.0,b_u_N=0.767803577380291]:11.214603674983167,53[&b_u_N_median=0.0,length_range={0.12884503036966066,72.61936190969999},b_u_S_95%_HPD={0.0,2.0},height_range={111.99999999999994,112.00000000000014},N_range={0.0,3.0},N=0.7600266637040329,rate_95%_HPD={1.1612148828381117E-5,2.029694554178405E-4},S_95%_HPD={0.0,0.0},rate_range={7.633505363605297E-6,0.001014079505648493},height=112.0,rate=9.006949312936756E-5,rate_median=7.488232905575884E-5,S=0.004666148205754916,S_median=0.0,length=13.664705043079145,b_u_N_95%_HPD={0.0,3.0},height_95%_HPD={111.99999999999997,112.00000000000006},length_95%_HPD={0.6295719474505859,32.70051660666451},N_95%_HPD={0.0,1.0},b_u_S_range={0.0,7.0},b_u_N_range={0.0,8.0},height_median=112.00000000000003,b_u_S_median=0.0,b_u_S=0.5318297966892568,length_median=11.651774739766878,S_range={0.0,2.0},N_median=1.0,b_u_N=0.7132540828796801]:11.214603674983167)[&b_u_N_median=1.0,length_range={0.012227718061581072,107.70492504634926},b_u_S_95%_HPD={0.0,3.0},height_range={112.12884503036966,184.61936190970005},N_range={0.0,4.0},N=1.928721663940173,rate_95%_HPD={1.3730270429798008E-5,1.9021848523173834E-4},S_95%_HPD={0.0,0.0},rate_range={8.752130520419295E-6,8.39513708732963E-4},height=125.22204415061353,rate=8.844561964050896E-5,rate_median=7.554860552239564E-5,S=0.01378826828698294,S_median=0.0,length=25.54281445197415,b_u_N_95%_HPD={0.0,4.0},height_95%_HPD={112.30103569903648,143.79404616347142},length_95%_HPD={2.083738348905598,52.32672775904065},N_95%_HPD={2.0,2.0},b_u_S_range={0.0,9.0},b_u_N_range={0.0,10.0},height_median=123.2146036749832,b_u_S_median=1.0,posterior=0.950783246305966,b_u_S=1.0032717924748773,length_median=23.64442424120481,S_range={0.0,2.0},N_median=2.0,b_u_N=1.2970320168263614]:23.132104429419556)[&b_u_N_median=0.0,length_range={0.0011382365468932676,105.2298402977471},b_u_S_95%_HPD={0.0,2.0},height_range={117.84253706261963,209.15627656291113},N_range={0.0,2.0},N=0.36497501972127266,rate_95%_HPD={1.0777266299162984E-5,1.813438383557E-4},S_95%_HPD={0.0,0.0},rate_range={8.249410031687428E-6,6.268824449945176E-4},height=147.3251734605913,rate=7.910993452113899E-5,rate_median=6.526732011033787E-5,S=0.008414409676571128,S_median=0.0,length=15.67476965527502,b_u_N_95%_HPD={0.0,3.0},height_95%_HPD={123.60438146961977,171.05874672541952},length_95%_HPD={0.0011382365468932676,45.542728710706115},N_95%_HPD={0.0,1.0},b_u_S_range={0.0,8.0},b_u_N_range={0.0,8.0},height_median=146.34670810440275,b_u_S_median=0.0,posterior=0.4225086101544273,b_u_S=0.5138048908756245,length_median=11.30788078506302,S_range={0.0,2.0},N_median=0.0,b_u_N=0.6450170917696555]:13.088320909432753)[&b_u_N_median=1.0,length_range={0.06294570607960281,116.78895950413089},b_u_S_95%_HPD={0.0,3.0},height_range={123.69318759001733,240.95095316026132},N_range={0.0,2.0},N=0.011736190840668452,rate_95%_HPD={8.970060908568844E-6,8.813085772086152E-5},S_95%_HPD={0.0,0.0},rate_range={6.156461872314192E-6,2.994152895561181E-4},height=159.8847946838219,rate=4.2993729223717624E-5,rate_median=3.8009887647875106E-5,S=0.03469830335501977,S_median=0.0,length=45.73096682701597,b_u_N_95%_HPD={0.0,4.0},height_95%_HPD={133.3667174287809,183.16834343781977},length_95%_HPD={13.861292152882754,77.79674344895724},N_95%_HPD={0.0,0.0},b_u_S_range={0.0,9.0},b_u_N_range={0.0,9.0},height_median=159.4350290138355,b_u_S_median=1.0,posterior=0.870903232974114,b_u_S=0.9649189947697411,length_median=45.78933954364638,S_range={0.0,2.0},N_median=0.0,b_u_N=1.2419951524429136]:39.673409976849484,(3[&b_u_N_median=0.0,length_range={0.018690313794991198,50.02731287759161},b_u_S_95%_HPD={0.0,2.0},height_range={182.99999999999994,183.00000000000014},N_range={0.0,2.0},N=0.002110876569270081,rate_95%_HPD={1.1408335776213483E-5,1.6331277141385034E-4},S_95%_HPD={0.0,0.0},rate_range={4.558974437727418E-6,5.345274659473506E-4},height=183.0,rate=7.369585083564069E-5,rate_median=6.26156640884424E-5,S=0.01310965448283524,S_median=0.0,length=12.29934786782282,b_u_N_95%_HPD={0.0,2.0},height_95%_HPD={182.99999999999997,183.00000000000006},length_95%_HPD={0.7239676953454364,27.176031401803158},N_95%_HPD={0.0,0.0},b_u_S_range={0.0,6.0},b_u_N_range={0.0,8.0},height_median=183.00000000000003,b_u_S_median=0.0,b_u_S=0.4266192645261638,length_median=10.840923912234132,S_range={0.0,2.0},N_median=0.0,b_u_N=0.5343850683257416]:9.753763083816722,20[&b_u_N_median=1.0,length_range={0.24072681312625832,70.41384608968704},b_u_S_95%_HPD={0.0,3.0},height_range={182.99999999999994,183.00000000000014},N_range={0.0,2.0},N=0.004332851905343851,rate_95%_HPD={1.960834325653026E-5,2.829909945171342E-4},S_95%_HPD={2.0,2.0},rate_range={1.4808334387065317E-5,0.0011162047357704899},height=183.0,rate=1.2613937404674645E-4,rate_median=1.0431229255536786E-4,S=2.0047772469725587,S_median=2.0,length=12.51891339322313,b_u_N_95%_HPD={0.0,3.0},height_95%_HPD={182.99999999999997,183.00000000000006},length_95%_HPD={0.7239676953454364,27.415843959575938},N_95%_HPD={0.0,0.0},b_u_S_range={0.0,8.0},b_u_N_range={0.0,9.0},height_median=183.00000000000003,b_u_S_median=0.0,b_u_S=0.6827019220086658,length_median=11.031590076337608,S_range={0.0,4.0},N_median=0.0,b_u_N=0.8971225419397845]:9.753763083816722)[&b_u_N_median=0.0,length_range={7.547721541527608E-4,63.196784920731005},b_u_S_95%_HPD={0.0,2.0},height_range={183.2407268131263,230.71884731714917},N_range={0.0,2.0},N=0.0024652912936291684,rate_95%_HPD={1.1346994016952484E-5,1.9491882459343805E-4},S_95%_HPD={0.0,1.0},rate_range={6.390721060594039E-6,8.488719465256793E-4},height=194.00640259996382,rate=8.651343797154311E-5,rate_median=7.167377339615187E-5,S=0.472427663163358,S_median=0.0,length=11.463814115942219,b_u_N_95%_HPD={0.0,2.0},height_95%_HPD={183.73261575106116,206.94746811058522},length_95%_HPD={7.547721541527608E-4,25.938026641337842},N_95%_HPD={0.0,0.0},b_u_S_range={0.0,6.0},b_u_N_range={0.0,7.0},height_median=192.75376308381675,b_u_S_median=0.0,posterior=0.8562381957560271,b_u_S=0.43778383287920075,length_median=10.163199416649604,S_range={0.0,2.0},N_median=0.0,b_u_N=0.572077332295316]:6.354675906868238)[&b_u_N_median=0.0,length_range={0.00844879135422616,56.855052441846766},b_u_S_95%_HPD={0.0,1.0},height_range={184.46240948044635,232.118334577799},N_range={0.0,1.0},N=0.0012113870381586917,rate_95%_HPD={1.1451568181620904E-5,1.8641633447966555E-4},S_95%_HPD={0.0,0.0},rate_range={7.627742762879189E-6,4.857649998237709E-4},height=199.87177241552794,rate=8.241275615795687E-5,rate_median=6.915516477049306E-5,S=0.022410660205935795,S_median=0.0,length=8.919550262940056,b_u_N_95%_HPD={0.0,2.0},height_95%_HPD={186.512653176037,214.36999531006424},length_95%_HPD={0.00844879135422616,23.593651702222417},N_95%_HPD={0.0,0.0},b_u_S_range={0.0,4.0},b_u_N_range={0.0,7.0},height_median=199.108438990685,b_u_S_median=0.0,posterior=0.18342406399288969,b_u_S=0.29981829194427617,length_median=7.024375859471434,S_range={0.0,1.0},N_median=0.0,b_u_N=0.434282253179891]:6.994806319180299,23[&b_u_N_median=2.0,length_range={2.6443943131750416,73.6820347285983},b_u_S_95%_HPD={0.0,5.0},height_range={182.99999999999994,183.00000000000014},N_range={2.0,8.0},N=6.005332740806577,rate_95%_HPD={3.979975764254827E-5,3.338509049043921E-4},S_95%_HPD={0.0,0.0},rate_range={2.287714981715863E-5,0.0012792632600555373},height=183.0,rate=1.675005775767104E-4,rate_median=1.4849824092879487E-4,S=0.01888679035662704,S_median=0.0,length=24.58838617414922,b_u_N_95%_HPD={0.0,6.0},height_95%_HPD={182.99999999999997,183.00000000000006},length_95%_HPD={6.951370862137168,42.214981838895625},N_95%_HPD={6.0,6.0},b_u_S_range={0.0,11.0},b_u_N_range={0.0,12.0},height_median=183.00000000000003,b_u_S_median=2.0,b_u_S=1.9353405177202534,length_median=23.773877824112475,S_range={0.0,4.0},N_median=6.0,b_u_N=2.5167203644039553]:23.103245309865258)[&b_u_N_median=0.0,length_range={0.008132612462986799,45.33648331658878},b_u_S_95%_HPD={0.0,2.0},height_range={187.20994445910137,246.4578241299186},N_range={0.0,1.0},N=0.0027803521779425394,rate_95%_HPD={1.2286670353851041E-5,2.1881270433089624E-4},S_95%_HPD={0.0,2.0},rate_range={1.0122600152392396E-5,6.267089825189605E-4},height=206.65965702989564,rate=9.602629432241088E-5,rate_median=8.011573596793955E-5,S=0.4759036144578313,S_median=0.0,length=8.684106914640559,b_u_N_95%_HPD={0.0,2.0},height_95%_HPD={192.82958218180696,221.77055678213682},length_95%_HPD={0.008132612462986799,22.446764066385498},N_95%_HPD={0.0,0.0},b_u_S_range={0.0,6.0},b_u_N_range={0.0,6.0},height_median=206.1032453098653,b_u_S_median=0.0,posterior=0.23975113876235973,b_u_S=0.37488415199258573,length_median=6.780966549801903,S_range={0.0,2.0},N_median=0.0,b_u_N=0.5069508804448564]:7.443262979499536,((19[&b_u_N_median=0.0,length_range={0.003602733701342231,62.256404809446906},b_u_S_95%_HPD={0.0,2.0},height_range={182.99999999999994,183.00000000000014},N_range={0.0,3.0},N=0.7926897011443172,rate_95%_HPD={1.9784427335695115E-5,2.585451741759385E-4},S_95%_HPD={0.0,1.0},rate_range={8.670618753149813E-6,0.0010354921884096297},height=183.0,rate=1.126048835073573E-4,rate_median=9.391158376658549E-5,S=0.25919342295300524,S_median=0.0,length=8.45271638653708,b_u_N_95%_HPD={0.0,2.0},height_95%_HPD={182.99999999999997,183.00000000000006},length_95%_HPD={0.11160342459604067,22.120193126316053},N_95%_HPD={0.0,1.0},b_u_S_range={0.0,8.0},b_u_N_range={0.0,7.0},height_median=183.00000000000003,b_u_S_median=0.0,b_u_S=0.42017553605154984,length_median=6.660387013469318,S_range={0.0,3.0},N_median=1.0,b_u_N=0.5438284635040551]:6.341276871249363,39[&b_u_N_median=2.0,length_range={71.00360273370134,133.2564048094469},b_u_S_95%_HPD={0.0,4.0},height_range={111.99999999999994,112.00000000000014},N_range={0.0,4.0},N=1.2226419286745918,rate_95%_HPD={1.290455961770466E-5,7.456928347597934E-5},S_95%_HPD={0.0,1.0},rate_range={5.691855900167113E-6,1.3285559411653486E-4},height=112.0,rate=4.147025024395379E-5,rate_median=3.932941939486785E-5,S=0.7612487501388735,S_median=1.0,length=79.62600275910415,b_u_N_95%_HPD={0.0,6.0},height_95%_HPD={111.99999999999997,112.00000000000006},length_95%_HPD={71.05154050773305,94.00156378240212},N_95%_HPD={1.0,2.0},b_u_S_range={0.0,9.0},b_u_N_range={0.0,12.0},height_median=112.00000000000003,b_u_S_median=1.0,b_u_S=1.729363404066215,length_median=77.66975745413825,S_range={0.0,4.0},N_median=1.0,b_u_N=2.2585268303521833]:77.34127687124936)[&b_u_N_median=1.0,length_range={0.03811911915028077,66.85679391278074},b_u_S_95%_HPD={0.0,2.0},height_range={183.00360273370134,245.2564048094469},N_range={0.0,3.0},N=0.26896230805025595,rate_95%_HPD={1.859818874503282E-5,2.550808791301176E-4},S_95%_HPD={0.0,2.0},rate_range={7.93604589607375E-6,8.233253691541855E-4},height=190.77990319048018,rate=1.1251774005516421E-4,rate_median=9.50444614330877E-5,S=1.3039785946952072,S_median=1.0,length=12.474653032729131,b_u_N_95%_HPD={0.0,3.0},height_95%_HPD={183.10200060967568,202.30540441310688},length_95%_HPD={0.8697784206655115,26.486222230749718},N_95%_HPD={0.0,1.0},b_u_S_range={0.0,8.0},b_u_N_range={0.0,8.0},height_median=189.3412768712494,b_u_S_median=0.0,posterior=0.9550049994445061,b_u_S=0.6216845044206608,length_median=11.241112641064305,S_range={0.0,4.0},N_median=0.0,b_u_N=0.8317822242903676]:13.740478003961954,(22[&b_u_N_median=1.0,length_range={2.9696463831511437,50.21244920956525},b_u_S_95%_HPD={0.0,3.0},height_range={182.99999999999994,183.00000000000014},N_range={0.0,3.0},N=1.008887901344295,rate_95%_HPD={2.037513282710198E-5,2.1638579313657756E-4},S_95%_HPD={1.0,2.0},rate_range={1.3352662631502459E-5,5.825762313099284E-4},height=183.0,rate=1.0472188383075987E-4,rate_median=9.288069715431462E-5,S=1.1064326185979336,S_median=1.0,length=16.692175064839308,b_u_N_95%_HPD={0.0,4.0},height_95%_HPD={182.99999999999997,183.00000000000006},length_95%_HPD={7.244116333860376,28.218396583164804},N_95%_HPD={1.0,1.0},b_u_S_range={0.0,9.0},b_u_N_range={0.0,11.0},height_median=183.00000000000003,b_u_S_median=1.0,b_u_S=0.8710143317409177,length_median=16.010716584531195,S_range={0.0,4.0},N_median=1.0,b_u_N=1.144761693145206]:16.299070021666807,(((17[&b_u_N_median=0.0,length_range={0.021959957489741555,27.590001951190914},b_u_S_95%_HPD={0.0,2.0},height_range={182.99999999999994,183.00000000000014},N_range={0.0,3.0},N=1.0021108765692701,rate_95%_HPD={1.765055328067942E-5,2.771697265669316E-4},S_95%_HPD={0.0,0.0},rate_range={1.0091430770293431E-5,8.225154835220319E-4},height=183.0,rate=1.2173078792448155E-4,rate_median=1.0209487553108492E-4,S=0.0026663704032885236,S_median=0.0,length=5.71909515751821,b_u_N_95%_HPD={0.0,2.0},height_95%_HPD={182.99999999999997,183.00000000000006},length_95%_HPD={0.22363233131972038,12.955486626437875},N_95%_HPD={1.0,1.0},b_u_S_range={0.0,7.0},b_u_N_range={0.0,6.0},height_median=183.00000000000003,b_u_S_median=0.0,b_u_S=0.3354071769803355,length_median=4.936102204905893,S_range={0.0,2.0},N_median=1.0,b_u_N=0.4272858571269859]:4.137440552487135,10[&b_u_N_median=0.0,length_range={0.049374847202500405,32.13083056996078},b_u_S_95%_HPD={0.0,2.0},height_range={182.99999999999994,183.00000000000014},N_range={0.0,2.0},N=0.0019997778024663927,rate_95%_HPD={1.9666134775052844E-5,2.671603401951263E-4},S_95%_HPD={1.0,1.0},rate_range={1.3350931346217978E-5,9.644662977250029E-4},height=183.0,rate=1.204914999083494E-4,rate_median=1.0175308178073519E-4,S=1.001777580268859,S_median=1.0,length=5.755083642665105,b_u_N_95%_HPD={0.0,2.0},height_95%_HPD={182.99999999999997,183.00000000000006},length_95%_HPD={0.2752866713538822,12.614363338009127},N_95%_HPD={0.0,0.0},b_u_S_range={0.0,5.0},b_u_N_range={0.0,7.0},height_median=183.00000000000003,b_u_S_median=0.0,b_u_S=0.32663037440284415,length_median=5.067769755500507,S_range={0.0,2.0},N_median=0.0,b_u_N=0.41795356071547607]:4.137440552487135)[&length_range={0.008143911591730557,19.75224223556407},b_u_N_median=0.0,b_u_S_95%_HPD={0.0,1.0},height_range={183.40482525205658,202.11119214243746},N=0.0,rate_95%_HPD={1.166438567663982E-5,2.2052199966950052E-4},S_95%_HPD={0.0,0.0},rate_range={1.166438567663982E-5,6.241283728216046E-4},height=187.76886936876437,rate=9.84985341187357E-5,rate_median=8.092013889969856E-5,S=0.0011001100110011,S_median=0.0,length=2.662800552778615,b_u_N_95%_HPD={0.0,1.0},height_95%_HPD={183.49114650379943,193.3609891614378},length_95%_HPD={0.008143911591730557,7.702323266710124},b_u_S_range={0.0,3.0},b_u_N_range={0.0,5.0},height_median=187.13744055248716,b_u_S_median=0.0,posterior=0.10098877902455283,b_u_S=0.13861386138613863,length_median=1.9046014413844716,S_range={0.0,1.0},b_u_N=0.17491749174917492]:3.599225464826759,((1[&b_u_N_median=0.0,length_range={0.2596354408302659,33.72104589500927},b_u_S_95%_HPD={0.0,2.0},height_range={182.99999999999994,183.00000000000014},N_range={1.0,3.0},N=1.0048883457393623,rate_95%_HPD={2.1195093024803094E-5,3.371223416251691E-4},S_95%_HPD={1.0,1.0},rate_range={1.144757870842523E-5,0.0011660166357544176},height=183.0,rate=1.50454486016304E-4,rate_median=1.2480483553697027E-4,S=0.9608932340851016,S_median=1.0,length=7.21141603611107,b_u_N_95%_HPD={0.0,2.0},height_95%_HPD={182.99999999999997,183.00000000000006},length_95%_HPD={0.8821011878171419,15.096190263240004},N_95%_HPD={1.0,1.0},b_u_S_range={0.0,8.0},b_u_N_range={0.0,9.0},height_median=183.00000000000003,b_u_S_median=0.0,b_u_S=0.4988334629485613,length_median=6.547371564100473,S_range={0.0,3.0},N_median=1.0,b_u_N=0.6717031440951006]:4.435848133856695,15[&b_u_N_median=0.0,length_range={6.8856743212109E-5,27.944728221487395},b_u_S_95%_HPD={0.0,1.0},height_range={182.99999999999994,183.00000000000014},N_range={0.0,1.0},N=6.665926008221309E-4,rate_95%_HPD={1.2222844284406255E-5,2.1145475567354362E-4},S_95%_HPD={0.0,0.0},rate_range={5.817711738260251E-6,6.298846648786306E-4},height=183.0,rate=9.286933818864334E-5,rate_median=7.871126580429814E-5,S=9.998889012331964E-4,S_median=0.0,length=4.09771188500623,b_u_N_95%_HPD={0.0,1.0},height_95%_HPD={182.99999999999997,183.00000000000006},length_95%_HPD={6.8856743212109E-5,10.648203342258654},N_95%_HPD={0.0,0.0},b_u_S_range={0.0,4.0},b_u_N_range={0.0,6.0},height_median=183.00000000000003,b_u_S_median=0.0,b_u_S=0.17531385401622043,length_median=3.3122443544912414,S_range={0.0,1.0},N_median=0.0,b_u_N=0.2305299411176536]:4.435848133856695)[&b_u_N_median=0.0,length_range={0.0036392096893109738,19.316871907593907},b_u_S_95%_HPD={0.0,1.0},height_range={183.33137562272307,202.99881379771833},N_range={0.0,1.0},N=0.001488095238095238,rate_95%_HPD={1.764213287396266E-5,2.2699003094343113E-4},S_95%_HPD={0.0,0.0},rate_range={1.1649929506783135E-5,7.260787604180348E-4},height=188.04550162086267,rate=9.659676379722273E-5,rate_median=8.080618335144375E-5,S=0.001488095238095238,S_median=0.0,length=2.643799454218746,b_u_N_95%_HPD={0.0,1.0},height_95%_HPD={183.41711659998072,193.85144766961534},length_95%_HPD={0.0036392096893109738,7.350073108406207},N_95%_HPD={0.0,0.0},b_u_S_range={0.0,3.0},b_u_N_range={0.0,3.0},height_median=187.43584813385672,b_u_S_median=0.0,posterior=0.07465837129207865,b_u_S=0.13541666666666666,length_median=2.0013690410679743,S_range={0.0,1.0},N_median=0.0,b_u_N=0.14285714285714285]:0.7894427099131462,33[&b_u_N_median=0.0,length_range={6.8856743212109E-5,24.572018306917442},b_u_S_95%_HPD={0.0,1.0},height_range={182.99999999999994,183.00000000000014},N_range={0.0,1.0},N=0.0011109876680368848,rate_95%_HPD={1.0848745135449059E-5,2.1391289542878922E-4},S_95%_HPD={0.0,0.0},rate_range={7.190090998173399E-6,6.243760605518931E-4},height=183.0,rate=9.315480463605434E-5,rate_median=7.787908630587024E-5,S=0.0011109876680368848,S_median=0.0,length=4.088206004700255,b_u_N_95%_HPD={0.0,1.0},height_95%_HPD={182.99999999999997,183.00000000000006},length_95%_HPD={6.8856743212109E-5,10.551122780334225},N_95%_HPD={0.0,0.0},b_u_S_range={0.0,5.0},b_u_N_range={0.0,5.0},height_median=183.00000000000003,b_u_S_median=0.0,b_u_S=0.17486945894900566,length_median=3.2699552778503573,S_range={0.0,1.0},N_median=0.0,b_u_N=0.22819686701477612]:5.225290843769841)[&length_range={0.004235890666450359,23.13149713391533},b_u_N_median=0.0,b_u_S_95%_HPD={0.0,1.0},height_range={183.58571887127317,203.02359408950028},N=0.0,rate_95%_HPD={1.5790026094083613E-5,2.2378218785173287E-4},S_95%_HPD={0.0,0.0},rate_range={1.041965507346498E-5,7.077966215466999E-4},height=188.7712489746821,rate=9.702521144696638E-5,rate_median=7.695570451935217E-5,S=0.0026041666666666665,S_median=0.0,length=2.593415889690777,b_u_N_95%_HPD={0.0,1.0},height_95%_HPD={184.37744614660255,194.67115726300887},length_95%_HPD={0.004235890666450359,7.256022038973015},b_u_S_range={0.0,2.0},b_u_N_range={0.0,2.0},height_median=188.22529084376987,b_u_S_median=0.0,posterior=0.04266192645261638,b_u_S=0.11458333333333333,length_median=1.95998764683155,S_range={0.0,1.0},b_u_N=0.14322916666666666]:2.511375173544053)[&height_95%_HPD={186.0052390517031,198.2843278994308},b_u_N_median=0.0,length_range={0.002739051319764485,12.164649765134754},length_95%_HPD={0.002739051319764485,5.745259423678618},height_range={184.75191225620463,204.9533917469241},b_u_S_95%_HPD={0.0,1.0},b_u_S_range={0.0,1.0},N=0.0,rate_95%_HPD={2.2431951010773145E-5,2.369145258535028E-4},b_u_N_range={0.0,2.0},rate_range={1.4700634209157416E-5,6.343886422704711E-4},height_median=190.73666601731392,rate=1.1384468056544588E-4,height=191.25243140763965,b_u_S_median=0.0,posterior=0.02566381513165204,rate_median=9.704860083860097E-5,b_u_S=0.07792207792207792,S=0.0,length=2.007228728880517,length_median=1.4484003467794366,b_u_N_95%_HPD={0.0,1.0},b_u_N=0.11688311688311688]:2.998214922346932,(14[&b_u_N_median=0.0,length_range={0.05489819369825,32.4153411016315},b_u_S_95%_HPD={0.0,2.0},height_range={182.99999999999994,183.00000000000014},N_range={0.0,1.0},N=0.0013331852016442618,rate_95%_HPD={2.1218059126707937E-5,2.7411550770151176E-4},S_95%_HPD={1.0,1.0},rate_range={8.119704004605867E-6,8.698786884410251E-4},height=183.0,rate=1.2015653207844687E-4,rate_median=9.990173236544951E-5,S=1.0013331852016443,S_median=1.0,length=5.757491832379207,b_u_N_95%_HPD={0.0,2.0},height_95%_HPD={182.99999999999997,183.00000000000006},length_95%_HPD={0.13915590999442884,12.763178872224074},N_95%_HPD={0.0,0.0},b_u_S_range={0.0,5.0},b_u_N_range={0.0,6.0},height_median=183.00000000000003,b_u_S_median=0.0,b_u_S=0.3238529052327519,length_median=5.0257539911193305,S_range={0.0,3.0},N_median=0.0,b_u_N=0.4310632151983113]:4.47426224409017,34[&b_u_N_median=0.0,length_range={0.04315930650221844,44.54912249681976},b_u_S_95%_HPD={0.0,2.0},height_range={182.99999999999994,183.00000000000014},N_range={0.0,2.0},N=0.0024441728696811466,rate_95%_HPD={1.5690251059615043E-5,2.684185222886565E-4},S_95%_HPD={0.0,1.0},rate_range={9.378366274131966E-6,0.0013426460904300162},height=183.0,rate=1.1900683512890047E-4,rate_median=9.93614942860893E-5,S=0.9468947894678369,S_median=1.0,length=6.146568644275005,b_u_N_95%_HPD={0.0,2.0},height_95%_HPD={182.99999999999997,183.00000000000006},length_95%_HPD={0.14293851652615785,14.01803478593078},N_95%_HPD={0.0,0.0},b_u_S_range={0.0,5.0},b_u_N_range={0.0,6.0},height_median=183.00000000000003,b_u_S_median=0.0,b_u_S=0.34962781913120766,length_median=5.3085892794404685,S_range={0.0,3.0},N_median=0.0,b_u_N=0.444728363515165]:4.47426224409017)[&length_range={0.004029427312474354,13.767980404181657},b_u_N_median=0.0,b_u_S_95%_HPD={0.0,1.0},height_range={183.33328852220356,200.36085686207048},N_range={0.0,1.0},N=0.0011737089201877935,rate_95%_HPD={1.3602114868940707E-5,2.4157555572813737E-4},rate_range={6.758837711308702E-6,7.242211830752292E-4},height=187.94136916656427,rate=9.869150890216959E-5,rate_median=8.017916627725372E-5,S=0.0,length=2.7044411221148796,b_u_N_95%_HPD={0.0,1.0},height_95%_HPD={183.59315189999063,193.7288323917828},length_95%_HPD={0.004029427312474354,7.354091604708856},N_95%_HPD={0.0,0.0},b_u_S_range={0.0,3.0},b_u_N_range={0.0,2.0},height_median=187.4742622440902,b_u_S_median=0.0,posterior=0.09465614931674259,b_u_S=0.10328638497652583,length_median=2.022505678274001,N_median=0.0,b_u_N=0.14906103286384975]:6.260618695570656)[&b_u_N_median=0.0,length_range={0.08560738500065668,34.824385330687335},b_u_S_95%_HPD={0.0,2.0},height_range={185.02035457538938,227.54912249681982},N_range={1.0,3.0},N=2.0,rate_95%_HPD={3.0339833195760282E-5,3.699762312499767E-4},S_95%_HPD={0.0,0.0},rate_range={1.5166786591809262E-5,0.0011325175904169681},height=194.25835464742042,rate=1.6074734837584576E-4,rate_median=1.3387585543218395E-4,S=0.013891975994665481,S_median=0.0,length=6.135354089269111,b_u_N_95%_HPD={0.0,2.0},height_95%_HPD={187.34283500295882,202.22817413562166},length_95%_HPD={0.6654463019336276,13.588291362761282},N_95%_HPD={2.0,2.0},b_u_S_range={0.0,7.0},b_u_N_range={0.0,8.0},height_median=193.73488093966085,b_u_S_median=0.0,posterior=0.999666703699589,b_u_S=0.4542120471215826,length_median=5.343601979707088,S_range={0.0,3.0},N_median=2.0,b_u_N=0.5937986219159813]:5.564189082005981)[&b_u_N_median=0.0,length_range={0.0018078061323478778,29.77172103984097},b_u_S_95%_HPD={0.0,2.0},height_range={186.44686808117655,231.41337418024},N_range={0.0,3.0},N=0.36160076226774657,rate_95%_HPD={1.8387578031984418E-5,3.084903914820085E-4},S_95%_HPD={0.0,2.0},rate_range={8.36851822902047E-6,0.0010125979161480193},height=200.00063913195524,rate=1.3433288412674233E-4,rate_median=1.1199096354973333E-4,S=0.944417976814356,S_median=1.0,length=5.288578610446889,b_u_N_95%_HPD={0.0,2.0},height_95%_HPD={190.5904769704668,210.67180508580813},length_95%_HPD={0.0018078061323478778,13.005221365347836},N_95%_HPD={0.0,1.0},b_u_S_range={0.0,5.0},b_u_N_range={0.0,5.0},height_median=199.29907002166684,b_u_S_median=0.0,posterior=0.6995889345628263,b_u_S=0.3415912339209147,length_median=4.3487670556540365,S_range={0.0,3.0},N_median=0.0,b_u_N=0.44402096236303]:3.7826848535445095)[&b_u_N_median=0.0,length_range={0.2206682672837701,47.5509945942982},b_u_S_95%_HPD={0.0,2.0},height_range={188.9927993646352,237.78846592866407},N_range={0.0,3.0},N=1.0019287833827892,rate_95%_HPD={2.4396479344901054E-5,3.4859364378232364E-4},S_95%_HPD={1.0,1.0},rate_range={1.558037495655495E-5,0.0011029106653357085},height=203.99884931976388,rate=1.5386598681982737E-4,rate_median=1.286470859474473E-4,S=1.0025222551928783,S_median=1.0,length=6.928836749547175,b_u_N_95%_HPD={0.0,2.0},height_95%_HPD={192.49965058981806,217.2009241338256},length_95%_HPD={0.5648259192313105,15.889156830573484},N_95%_HPD={1.0,1.0},b_u_S_range={0.0,6.0},b_u_N_range={0.0,9.0},height_median=203.08175487521135,b_u_S_median=0.0,posterior=0.7488056882568603,b_u_S=0.48234421364985164,length_median=5.869044007807773,S_range={0.0,4.0},N_median=1.0,b_u_N=0.6182492581602373]:10.464753414153478)[&b_u_N_median=0.0,length_range={0.006426998555610908,45.105214461967506},b_u_S_95%_HPD={0.0,2.0},height_range={194.84549600470737,256.6820347285984},N_range={0.0,2.0},N=0.0040650406504065045,rate_95%_HPD={1.9214856463560333E-5,3.0925487822026996E-4},S_95%_HPD={1.0,2.0},rate_range={1.1296121235906319E-5,0.0012576939623589107},height=214.42597713497494,rate=1.3911556608874366E-4,rate_median=1.1595212675928271E-4,S=1.8216463414634145,S_median=2.0,length=8.094801950831187,b_u_N_95%_HPD={0.0,2.0},height_95%_HPD={199.15169314512718,229.92831452202412},length_95%_HPD={0.40745571983390505,19.056179783468423},N_95%_HPD={0.0,0.0},b_u_S_range={0.0,7.0},b_u_N_range={0.0,9.0},height_median=213.54650828936482,b_u_S_median=0.0,posterior=0.6559271192089767,b_u_S=0.5248983739837398,length_median=6.780453153531596,S_range={0.0,4.0},N_median=0.0,b_u_N=0.6624322493224932]:6.937754494891891)[&b_u_N_median=0.0,length_range={0.0034866828525821347,49.05081771474238},b_u_S_95%_HPD={0.0,2.0},height_range={197.10999646693918,267.13208660362955},N_range={0.0,2.0},N=0.8707062379774664,rate_95%_HPD={1.721753608327357E-5,3.011652781127054E-4},S_95%_HPD={0.0,1.0},rate_range={1.3430965447460193E-5,0.0012576939623589107},height=221.32504284490247,rate=1.346666080904259E-4,rate_median=1.1290321141403316E-4,S=0.8877438856828799,S_median=1.0,length=8.669555148324333,b_u_N_95%_HPD={0.0,3.0},height_95%_HPD={204.2640068183834,238.7202855772056},length_95%_HPD={0.2755436715278847,20.026921163936066},N_95%_HPD={0.0,1.0},b_u_S_range={0.0,7.0},b_u_N_range={0.0,8.0},height_median=220.4842627842567,b_u_S_median=0.0,posterior=0.8085768247972448,b_u_S=0.5340752954108271,length_median=7.380135374626889,S_range={0.0,3.0},N_median=1.0,b_u_N=0.6892003297609234]:14.74678877166474,((62[&b_u_N_median=3.0,length_range={11.274251297090643,157.82530432801002},b_u_S_95%_HPD={0.0,5.0},height_range={111.99999999999994,112.00000000000014},N_range={0.0,3.0},N=1.0323297411398733,rate_95%_HPD={1.346229723447561E-5,7.186981533739684E-5},S_95%_HPD={1.0,2.0},rate_range={6.390721060594039E-6,3.410524420891183E-4},height=112.0,rate=4.142377443092407E-5,rate_median=3.908522843730727E-5,S=1.9844461726474836,S_median=2.0,length=99.52139768143893,b_u_N_95%_HPD={0.0,6.0},height_95%_HPD={111.99999999999997,112.00000000000006},length_95%_HPD={79.27591406402303,121.12170989924775},N_95%_HPD={1.0,1.0},b_u_S_range={0.0,10.0},b_u_N_range={0.0,14.0},height_median=112.00000000000003,b_u_S_median=2.0,b_u_S=2.1460948783468505,length_median=98.70661651651187,S_range={0.0,5.0},N_median=1.0,b_u_N=2.821353182979669]:98.15462791808014,(2[&b_u_N_median=0.0,length_range={0.1957121275847271,48.822641598270906},b_u_S_95%_HPD={0.0,2.0},height_range={182.99999999999994,183.00000000000014},N_range={0.0,2.0},N=0.0028885679368959006,rate_95%_HPD={1.2161149393044782E-5,1.7954139654110073E-4},S_95%_HPD={0.0,0.0},rate_range={5.622117782740695E-6,7.834923245466337E-4},height=183.0,rate=8.109365186158235E-5,rate_median=6.843165582039351E-5,S=0.006665926008221309,S_median=0.0,length=8.63621700372914,b_u_N_95%_HPD={0.0,2.0},height_95%_HPD={182.99999999999997,183.00000000000006},length_95%_HPD={0.4476003888435116,20.42913223265211},N_95%_HPD={0.0,0.0},b_u_S_range={0.0,8.0},b_u_N_range={0.0,7.0},height_median=183.00000000000003,b_u_S_median=0.0,b_u_S=0.32940784357293634,length_median=7.263106892048398,S_range={0.0,1.0},N_median=0.0,b_u_N=0.4291745361626486]:7.263106892048398,21[&b_u_N_median=0.0,length_range={0.1957121275847271,48.822641598270906},b_u_S_95%_HPD={0.0,2.0},height_range={182.99999999999994,183.00000000000014},N_range={0.0,2.0},N=0.00511054327296967,rate_95%_HPD={2.6744394524622715E-5,3.2153195365555644E-4},S_95%_HPD={2.0,2.0},rate_range={1.1083795488640839E-5,0.001390322611752748},height=183.0,rate=1.4318393966129684E-4,rate_median=1.1896898778672377E-4,S=1.9992223086323742,S_median=2.0,length=8.63621700372914,b_u_N_95%_HPD={0.0,3.0},height_95%_HPD={182.99999999999997,183.00000000000006},length_95%_HPD={0.4476003888435116,20.42913223265211},N_95%_HPD={0.0,0.0},b_u_S_range={0.0,7.0},b_u_N_range={0.0,7.0},height_median=183.00000000000003,b_u_S_median=0.0,b_u_S=0.5608265748250194,length_median=7.263106892048398,S_range={1.0,4.0},N_median=0.0,b_u_N=0.718253527385846]:7.263106892048398)[&b_u_N_median=1.0,length_range={0.26890238012353507,78.47143611696049},b_u_S_95%_HPD={0.0,3.0},height_range={183.19571212758476,231.8226415982709},N_range={0.0,4.0},N=2.064548383512943,rate_95%_HPD={2.6883034748405054E-5,2.6630510291343986E-4},S_95%_HPD={1.0,1.0},rate_range={1.1246315922365481E-5,9.751734955063859E-4},height=191.63621700372892,rate=1.2077712255860674E-4,rate_median=1.0272280413364162E-4,S=1.0066659260082214,S_median=1.0,length=20.62046913438112,b_u_N_95%_HPD={0.0,4.0},height_95%_HPD={183.44760038884354,203.42913223265217},length_95%_HPD={3.174428730372199,41.66533689874734},N_95%_HPD={2.0,3.0},b_u_S_range={0.0,8.0},b_u_N_range={0.0,14.0},height_median=190.26310689204843,b_u_S_median=1.0,posterior=1.0,b_u_S=1.1020997666925898,length_median=18.961028375417783,S_range={0.0,4.0},N_median=2.0,b_u_N=1.4685034996111543]:19.89152102603174)[&b_u_N_median=1.0,length_range={0.004097169886762231,61.755656015211116},b_u_S_95%_HPD={0.0,2.0},height_range={186.20192716745478,269.82530432801},N_range={0.0,3.0},N=0.9811275393677125,rate_95%_HPD={1.567110706664731E-5,1.89879437803927E-4},S_95%_HPD={0.0,0.0},rate_range={9.993947473217227E-6,0.0010794673484351158},height=210.98290095817256,rate=8.77192025460731E-5,rate_median=7.429035159269361E-5,S=0.03606202668589975,S_median=0.0,length=16.45392383527649,b_u_N_95%_HPD={0.0,3.0},height_95%_HPD={191.8235229799421,231.0907932197686},length_95%_HPD={0.41609718168817267,34.4049437819576},N_95%_HPD={1.0,1.0},b_u_S_range={0.0,7.0},b_u_N_range={0.0,8.0},height_median=210.15462791808017,b_u_S_median=0.0,posterior=0.9242306410398845,b_u_S=0.6486356533237168,length_median=15.044507907622915,S_range={0.0,2.0},N_median=1.0,b_u_N=0.8472172136074048]:16.811057081676665,((18[&b_u_N_median=2.0,length_range={2.3931937344005974,94.24163774480837},b_u_S_95%_HPD={0.0,4.0},height_range={182.99999999999994,183.00000000000014},N_range={0.0,4.0},N=1.845906010443284,rate_95%_HPD={1.8937783638595503E-5,1.588655899766009E-4},S_95%_HPD={1.0,1.0},rate_range={1.2456519667775628E-5,6.333556957234521E-4},height=183.0,rate=8.168492830492924E-5,rate_median=7.338092052196877E-5,S=1.0204421730918787,S_median=1.0,length=35.37227567490219,b_u_N_95%_HPD={0.0,5.0},height_95%_HPD={182.99999999999997,183.00000000000006},length_95%_HPD={8.610032328094121,57.30474349147531},N_95%_HPD={1.0,2.0},b_u_S_range={0.0,10.0},b_u_N_range={0.0,12.0},height_median=183.00000000000003,b_u_S_median=1.0,b_u_S=1.42439728919009,length_median=35.283161258605304,S_range={0.0,4.0},N_median=2.0,b_u_N=1.8465726030441063]:33.792207672554525,((29[&b_u_N_median=0.0,length_range={1.9903019108369335E-6,26.872905751198545},b_u_S_95%_HPD={0.0,1.0},height_range={182.99999999999994,183.00000000000014},N_range={0.0,1.0},N=5.554938340184424E-4,rate_95%_HPD={1.1591443880562182E-5,2.4411997160619548E-4},S_95%_HPD={0.0,0.0},rate_range={6.4342646538125045E-6,0.0012321102764954613},height=183.0,rate=1.0446816923018452E-4,rate_median=8.539508880638087E-5,S=7.776913676258194E-4,S_median=0.0,length=1.9410556437590865,b_u_N_95%_HPD={0.0,1.0},height_95%_HPD={182.99999999999997,183.00000000000006},length_95%_HPD={1.9903019108369335E-6,6.628319546389349},N_95%_HPD={0.0,0.0},b_u_S_range={0.0,3.0},b_u_N_range={0.0,4.0},height_median=183.00000000000003,b_u_S_median=0.0,b_u_S=0.08921230974336185,length_median=1.1083416784036046,S_range={0.0,1.0},N_median=0.0,b_u_N=0.12420842128652372]:1.1083416784036046,30[&b_u_N_median=0.0,length_range={1.9903019108369335E-6,26.872905751198545},b_u_S_95%_HPD={0.0,1.0},height_range={182.99999999999994,183.00000000000014},N_range={0.0,1.0},N=4.4439506721475393E-4,rate_95%_HPD={1.1658486622207237E-5,2.4068939567673355E-4},S_95%_HPD={0.0,0.0},rate_range={7.795940019765826E-6,0.0010471547030164127},height=183.0,rate=1.0468838241961006E-4,rate_median=8.608410300732588E-5,S=4.4439506721475393E-4,S_median=0.0,length=1.9410556437590865,b_u_N_95%_HPD={0.0,1.0},height_95%_HPD={182.99999999999997,183.00000000000006},length_95%_HPD={1.9903019108369335E-6,6.628319546389349},N_95%_HPD={0.0,0.0},b_u_S_range={0.0,4.0},b_u_N_range={0.0,5.0},height_median=183.00000000000003,b_u_S_median=0.0,b_u_S=0.0905454949450061,length_median=1.1083416784036046,S_range={0.0,1.0},N_median=0.0,b_u_N=0.11809798911232085]:1.1083416784036046)[&b_u_N_median=1.0,length_range={0.15871175988175423,54.34237208334656},b_u_S_95%_HPD={0.0,2.0},height_range={183.000001990302,209.87290575119854},N_range={0.0,3.0},N=1.0041106543717364,rate_95%_HPD={2.6704830188596423E-5,3.0053139513000547E-4},S_95%_HPD={1.0,1.0},rate_range={1.2199118599022728E-5,0.0010540906882912863},height=184.94105564375872,rate=1.3340747110442768E-4,rate_median=1.1235320619470924E-4,S=1.003555160537718,S_median=1.0,length=10.291919531893308,b_u_N_95%_HPD={0.0,3.0},height_95%_HPD={183.000001990302,189.62831954638935},length_95%_HPD={0.7604887987070867,22.733394419317364},N_95%_HPD={1.0,1.0},b_u_S_range={0.0,7.0},b_u_N_range={0.0,9.0},height_median=184.10834167840363,b_u_S_median=0.0,posterior=1.0,b_u_S=0.6054882790801022,length_median=9.025566806084527,S_range={0.0,3.0},N_median=1.0,b_u_N=0.8051327630263304]:15.369658813845149,((8[&b_u_N_median=0.0,length_range={2.3530411127126172E-4,51.55844782266266},b_u_S_95%_HPD={0.0,1.0},height_range={182.99999999999994,183.00000000000014},N_range={0.0,2.0},N=0.0012220864348405733,rate_95%_HPD={1.1484151284915207E-5,2.1029097509761368E-4},S_95%_HPD={0.0,0.0},rate_range={5.542523368882877E-6,8.509066856254266E-4},height=183.0,rate=9.124404292937914E-5,rate_median=7.534493153314354E-5,S=0.0022219753360737697,S_median=0.0,length=5.107728311185607,b_u_N_95%_HPD={0.0,1.0},height_95%_HPD={182.99999999999997,183.00000000000006},length_95%_HPD={2.3530411127126172E-4,15.30594652125913},N_95%_HPD={0.0,0.0},b_u_S_range={0.0,5.0},b_u_N_range={0.0,7.0},height_median=183.00000000000003,b_u_S_median=0.0,b_u_S=0.2091989778913454,length_median=3.596173546719797,S_range={0.0,2.0},N_median=0.0,b_u_N=0.26397066992556384]:3.870858080549368,(32[&b_u_N_median=0.0,length_range={2.128223958095532E-4,40.67481127535595},b_u_S_95%_HPD={0.0,1.0},height_range={182.99999999999994,183.00000000000014},N_range={0.0,2.0},N=0.0011109876680368848,rate_95%_HPD={1.1543244529168694E-5,2.0828304744091193E-4},S_95%_HPD={0.0,0.0},rate_range={8.392625072095399E-6,9.337532633172267E-4},height=183.0,rate=9.201899366304178E-5,rate_median=7.624424343922425E-5,S=0.0013331852016442618,S_median=0.0,length=5.19354087846579,b_u_N_95%_HPD={0.0,1.0},height_95%_HPD={182.99999999999997,183.00000000000006},length_95%_HPD={2.128223958095532E-4,15.724659974472871},N_95%_HPD={0.0,0.0},b_u_S_range={0.0,6.0},b_u_N_range={0.0,6.0},height_median=183.00000000000003,b_u_S_median=0.0,b_u_S=0.20175536051549828,length_median=3.565994376329826,S_range={0.0,1.0},N_median=0.0,b_u_N=0.26452616375958227]:1.590455518018274,6[&b_u_N_median=0.0,length_range={2.128223958095532E-4,42.936773377079305},b_u_S_95%_HPD={0.0,1.0},height_range={182.99999999999994,183.00000000000014},N_range={0.0,1.0},N=9.998889012331964E-4,rate_95%_HPD={1.1136887222442652E-5,2.0856935285923177E-4},S_95%_HPD={0.0,0.0},rate_range={8.479586934236696E-6,0.001025635012300422},height=183.0,rate=9.181670093489651E-5,rate_median=7.623191185965684E-5,S=0.0022219753360737697,S_median=0.0,length=5.119417007368653,b_u_N_95%_HPD={0.0,1.0},height_95%_HPD={182.99999999999997,183.00000000000006},length_95%_HPD={2.128223958095532E-4,15.424214834741207},N_95%_HPD={0.0,0.0},b_u_S_range={0.0,5.0},b_u_N_range={0.0,7.0},height_median=183.00000000000003,b_u_S_median=0.0,b_u_S=0.2015331629818909,length_median=3.552419372431956,S_range={0.0,2.0},N_median=0.0,b_u_N=0.26630374402844126]:1.590455518018274)[&b_u_N_median=0.0,length_range={0.012057641244979322,39.03291315023807},b_u_S_95%_HPD={0.0,1.0},height_range={183.00021282239587,215.71825941965298},N_range={0.0,1.0},N=0.0018223234624145787,rate_95%_HPD={1.020355961894303E-5,2.0622697286965056E-4},S_95%_HPD={0.0,0.0},rate_range={1.020355961894303E-5,7.54885991008866E-4},height=185.662114583476,rate=9.044672276927318E-5,rate_median=7.376408855728151E-5,S=0.001366742596810934,S_median=0.0,length=5.564332388997491,b_u_N_95%_HPD={0.0,2.0},height_95%_HPD={183.00021282239587,191.96066719516173},length_95%_HPD={0.012057641244979322,15.67001470501529},N_95%_HPD={0.0,0.0},b_u_S_range={0.0,4.0},b_u_N_range={0.0,6.0},height_median=184.5904555180183,b_u_S_median=0.0,posterior=0.2438617931340962,b_u_S=0.21913439635535306,length_median=4.033674161150685,S_range={0.0,1.0},N_median=0.0,b_u_N=0.296127562642369]:2.280402562531094)[&b_u_N_median=0.0,length_range={0.010846482284023296,39.743683775708234},b_u_S_95%_HPD={0.0,1.0},height_range={183.02219111500756,214.94560700374387},N_range={0.0,1.0},N=5.302226935312832E-4,rate_95%_HPD={1.244567495110324E-5,1.984202873507436E-4},S_95%_HPD={0.0,0.0},rate_range={1.091772069240946E-5,5.091970743599985E-4},height=187.9005831929257,rate=8.761682358963976E-5,rate_median=7.121147684405549E-5,S=0.0021208907741251328,S_median=0.0,length=6.259290530616183,b_u_N_95%_HPD={0.0,2.0},height_95%_HPD={183.22877237176598,195.71088168377176},length_95%_HPD={0.010846482284023296,16.554129412668544},N_95%_HPD={0.0,0.0},b_u_S_range={0.0,4.0},b_u_N_range={0.0,5.0},height_median=186.8708580805494,b_u_S_median=0.0,posterior=0.20953227419175646,b_u_S=0.24337221633085895,length_median=4.766093801522274,S_range={0.0,1.0},N_median=0.0,b_u_N=0.31336161187698836]:7.423390038326545,(26[&b_u_N_median=0.0,length_range={0.004710565116425869,55.10620295474911},b_u_S_95%_HPD={0.0,2.0},height_range={182.99999999999994,183.00000000000014},N_range={0.0,3.0},N=1.002888567936896,rate_95%_HPD={1.3627655812687937E-5,2.4962547133604215E-4},S_95%_HPD={0.0,0.0},rate_range={8.344902847435805E-6,0.0012428405434352372},height=183.0,rate=1.106442068149467E-4,rate_median=9.178867308593242E-5,S=0.002555271636484835,S_median=0.0,length=8.472481550768396,b_u_N_95%_HPD={0.0,2.0},height_95%_HPD={182.99999999999997,183.00000000000006},length_95%_HPD={0.10344239307286784,20.54671834006197},N_95%_HPD={1.0,1.0},b_u_S_range={0.0,8.0},b_u_N_range={0.0,7.0},height_median=183.00000000000003,b_u_S_median=0.0,b_u_S=0.41506499277858017,length_median=7.057819628162065,S_range={0.0,2.0},N_median=1.0,b_u_N=0.5312743028552384]:7.489103091983992,(5[&b_u_N_median=0.0,length_range={3.1937331641529454E-5,33.503926166200245},b_u_S_95%_HPD={0.0,1.0},height_range={182.99999999999994,183.00000000000014},N_range={0.0,1.0},N=1.1109876680368848E-4,rate_95%_HPD={1.3338870151327476E-5,2.3978105429440434E-4},S_95%_HPD={0.0,0.0},rate_range={6.7919303869209375E-6,0.0012242595743716589},height=183.0,rate=1.0327170496271041E-4,rate_median=8.515315066769095E-5,S=0.0028885679368959006,S_median=0.0,length=2.213876841933933,b_u_N_95%_HPD={0.0,1.0},height_95%_HPD={182.99999999999997,183.00000000000006},length_95%_HPD={3.1937331641529454E-5,7.479038775017102},N_95%_HPD={0.0,0.0},b_u_S_range={0.0,4.0},b_u_N_range={0.0,5.0},height_median=183.00000000000003,b_u_S_median=0.0,b_u_S=0.10943228530163315,length_median=1.2612900752635028,S_range={0.0,1.0},N_median=0.0,b_u_N=0.13542939673369625]:1.2533594145490383,35[&b_u_N_median=0.0,length_range={3.1937331641529454E-5,29.662990103088248},b_u_S_95%_HPD={0.0,1.0},height_range={182.99999999999994,183.00000000000014},N_range={0.0,1.0},N=5.554938340184424E-4,rate_95%_HPD={1.2436707629296838E-5,2.3830950771831338E-4},S_95%_HPD={0.0,0.0},rate_range={7.41060104359891E-6,0.0012746559106690764},height=183.0,rate=1.0303512198426974E-4,rate_median=8.578879268507464E-5,S=0.0034440617709143428,S_median=0.0,length=2.2089793446051655,b_u_N_95%_HPD={0.0,1.0},height_95%_HPD={182.99999999999997,183.00000000000006},length_95%_HPD={3.1937331641529454E-5,7.4425419884043436},N_95%_HPD={0.0,0.0},b_u_S_range={0.0,4.0},b_u_N_range={0.0,5.0},height_median=183.00000000000003,b_u_S_median=0.0,b_u_S=0.10587712476391511,length_median=1.2623557454406864,S_range={0.0,1.0},N_median=0.0,b_u_N=0.1302077546939229]:1.2533594145490383)[&b_u_N_median=0.0,length_range={0.03499199695926336,44.538519748927115},b_u_S_95%_HPD={0.0,2.0},height_range={183.00003193733164,212.6629901030883},N_range={0.0,2.0},N=0.0020060180541624875,rate_95%_HPD={1.504795899935496E-5,2.5101814371312055E-4},S_95%_HPD={1.0,1.0},rate_range={9.892040093607761E-6,8.510540042111147E-4},height=185.19054211715527,rate=1.1291605470963549E-4,rate_median=9.478163581195427E-5,S=1.000222890894907,S_median=1.0,length=8.066040618538159,b_u_N_95%_HPD={0.0,2.0},height_95%_HPD={183.00003193733164,190.3652815972427},length_95%_HPD={0.15062393464339152,19.746558093256482},N_95%_HPD={0.0,0.0},b_u_S_range={0.0,7.0},b_u_N_range={0.0,7.0},height_median=184.25335941454907,b_u_S_median=0.0,posterior=0.9968892345294967,b_u_S=0.4058843196255433,length_median=6.619592207012005,S_range={0.0,3.0},N_median=0.0,b_u_N=0.5356068204613842]:6.235743677434954)[&b_u_N_median=0.0,length_range={0.0028940716173337933,38.74213615854302},b_u_S_95%_HPD={0.0,1.0},height_range={183.58944373052094,218.14375164353723},N_range={0.0,1.0},N=9.930486593843098E-4,rate_95%_HPD={1.2634075165226206E-5,2.2669171369842298E-4},S_95%_HPD={0.0,0.0},rate_range={9.108594516742668E-6,9.638893867000827E-4},height=191.51707835982597,rate=9.701414069959584E-5,rate_median=7.901847744203764E-5,S=0.0019860973187686196,S_median=0.0,length=4.1169860445210755,b_u_N_95%_HPD={0.0,1.0},height_95%_HPD={183.58944373052094,201.30268811777805},length_95%_HPD={0.0028940716173337933,12.474974493883622},N_95%_HPD={0.0,0.0},b_u_S_range={0.0,3.0},b_u_N_range={0.0,5.0},height_median=190.48910309198402,b_u_S_median=0.0,posterior=0.1118764581713143,b_u_S=0.141012909632572,length_median=2.8546029825603227,S_range={0.0,1.0},N_median=0.0,b_u_N=0.22045680238331677]:3.805145026891921)[&b_u_N_median=0.0,length_range={0.015753053321219568,46.879812109996465},b_u_S_95%_HPD={0.0,1.0},height_range={184.83338298952023,219.71772813885872},N_range={0.0,1.0},N=0.0022935779816513763,rate_95%_HPD={1.459529654828461E-5,1.9496875038192346E-4},S_95%_HPD={0.0,0.0},rate_range={7.567398442068476E-6,5.40925826941201E-4},height=195.18448853241446,rate=8.668449764599064E-5,rate_median=7.28170467994388E-5,S=0.0027522935779816515,S_median=0.0,length=5.7130745777739085,b_u_N_95%_HPD={0.0,1.0},height_95%_HPD={186.693627227351,206.1175443640959},length_95%_HPD={0.015753053321219568,16.966609822466353},N_95%_HPD={0.0,0.0},b_u_S_range={0.0,4.0},b_u_N_range={0.0,5.0},height_median=194.29424811887594,b_u_S_median=0.0,posterior=0.2421953116320409,b_u_S=0.2371559633027523,length_median=4.101185257146469,S_range={0.0,1.0},N_median=0.0,b_u_N=0.28944954128440364]:5.18375237337284)[&b_u_N_median=1.0,length_range={1.4025267087669988,70.64493852848872},b_u_S_95%_HPD={0.0,4.0},height_range={185.37608833224579,239.12630746216638},N_range={0.0,4.0},N=1.994332703633737,rate_95%_HPD={2.6016110469904837E-5,2.4493812262073436E-4},S_95%_HPD={1.0,1.0},rate_range={1.1084194751861421E-5,8.286631984811653E-4},height=200.43581138402567,rate=1.1543180007914786E-4,rate_median=1.006143492031584E-4,S=1.012001333481498,S_median=1.0,length=21.56315906568351,b_u_N_95%_HPD={0.0,4.0},height_95%_HPD={189.04668234596295,214.0998895593227},length_95%_HPD={3.946653240001069,40.73300796028616},N_95%_HPD={2.0,2.0},b_u_S_range={0.0,9.0},b_u_N_range={0.0,13.0},height_median=199.47800049224878,b_u_S_median=1.0,posterior=0.9997778024663926,b_u_S=1.1613512612512502,length_median=20.359669909353613,S_range={0.0,3.0},N_median=2.0,b_u_N=1.4844982775863984]:17.31420718030577)[&b_u_N_median=0.0,length_range={0.0017514938992633233,47.80619312251818},b_u_S_95%_HPD={0.0,1.0},height_range={192.14035730975615,263.5918672329126},N_range={0.0,1.0},N=0.0031940377961139207,rate_95%_HPD={1.2014871816107335E-5,1.9286765605995722E-4},S_95%_HPD={0.0,0.0},rate_range={8.895479781321602E-6,5.586452445608553E-4},height=217.67156062437635,rate=8.471141004244043E-5,rate_median=7.09459148524583E-5,S=0.01384083044982699,S_median=0.0,length=7.9372046228883715,b_u_N_95%_HPD={0.0,2.0},height_95%_HPD={200.70884803304486,237.2387044557169},length_95%_HPD={0.0017514938992633233,22.309261020688012},N_95%_HPD={0.0,0.0},b_u_S_range={0.0,6.0},b_u_N_range={0.0,8.0},height_median=216.79220767255455,b_u_S_median=0.0,posterior=0.41739806688145764,b_u_S=0.2890604205483098,length_median=5.915932192690462,S_range={0.0,2.0},N_median=0.0,b_u_N=0.36704817673675805]:6.907286066512171,((((((41[&b_u_N_median=3.0,length_range={4.930083114344441,133.47971738155664},b_u_S_95%_HPD={0.0,6.0},height_range={111.99999999999994,112.00000000000014},N_range={3.0,7.0},N=4.637151427619154,rate_95%_HPD={3.536981660704878E-5,2.5612176457091824E-4},S_95%_HPD={1.0,3.0},rate_range={2.229256831137167E-5,0.00113888770991851},height=112.0,rate=1.2923128304399308E-4,rate_median=1.1417868033611693E-4,S=1.8972336407065882,S_median=2.0,length=39.687646295130804,b_u_N_95%_HPD={0.0,7.0},height_95%_HPD={111.99999999999997,112.00000000000006},length_95%_HPD={13.661268930659958,62.249614428666405},N_95%_HPD={4.0,5.0},b_u_S_range={0.0,13.0},b_u_N_range={0.0,15.0},height_median=112.00000000000003,b_u_S_median=2.0,b_u_S=2.422619708921231,length_median=39.61946904775837,S_range={1.0,5.0},N_median=5.0,b_u_N=3.161204310632152]:49.63770698164956,((((56[&b_u_N_median=1.0,length_range={0.7889963348399647,60.828023713591676},b_u_S_95%_HPD={0.0,4.0},height_range={111.99999999999994,112.00000000000014},N_range={2.0,4.0},N=2.0102210865459393,rate_95%_HPD={3.12578324878235E-5,3.2565593560770394E-4},S_95%_HPD={2.0,2.0},rate_range={1.4312559687675693E-5,0.0015026296350949906},height=112.0,rate=1.49911448137657E-4,rate_median=1.2688756906919504E-4,S=2.0247750249972225,S_median=2.0,length=19.226479037714867,b_u_N_95%_HPD={0.0,5.0},height_95%_HPD={111.99999999999997,112.00000000000006},length_95%_HPD={3.2563151457376023,35.635013827082986},N_95%_HPD={2.0,2.0},b_u_S_range={0.0,12.0},b_u_N_range={0.0,11.0},height_median=112.00000000000003,b_u_S_median=1.0,b_u_S=1.300633262970781,length_median=18.556676057966712,S_range={1.0,5.0},N_median=2.0,b_u_N=1.6980335518275746]:17.81321959330114,43[&b_u_N_median=0.0,length_range={0.7889963348399647,60.828023713591676},b_u_S_95%_HPD={0.0,2.0},height_range={111.99999999999994,112.00000000000014},N_range={0.0,2.0},N=0.002999666703699589,rate_95%_HPD={9.965101563239203E-6,1.310929271476217E-4},S_95%_HPD={0.0,0.0},rate_range={7.2441156226270415E-6,4.7510091845096226E-4},height=112.0,rate=6.196607875327882E-5,rate_median=5.369312084820856E-5,S=0.01899788912343073,S_median=0.0,length=19.085930766827182,b_u_N_95%_HPD={0.0,3.0},height_95%_HPD={111.99999999999997,112.00000000000006},length_95%_HPD={3.4075934389446303,35.63417020241775},N_95%_HPD={0.0,0.0},b_u_S_range={0.0,6.0},b_u_N_range={0.0,7.0},height_median=112.00000000000003,b_u_S_median=0.0,b_u_S=0.567048105766026,length_median=18.404967963854176,S_range={0.0,2.0},N_median=0.0,b_u_N=0.7424730585490501]:17.81321959330114)[&b_u_N_median=0.0,length_range={1.685510461300055E-4,61.748248289044824},b_u_S_95%_HPD={0.0,2.0},height_range={112.78899633483994,172.82802371359168},N_range={0.0,2.0},N=0.01607518239149252,rate_95%_HPD={1.4755680441901947E-5,1.9658961057704742E-4},S_95%_HPD={0.0,2.0},rate_range={8.140901262940628E-6,6.908727257499425E-4},height=130.50425024501013,rate=9.030793092412169E-5,rate_median=7.706078292191152E-5,S=0.9896129590701125,S_median=1.0,length=14.357234054920687,b_u_N_95%_HPD={0.0,3.0},height_95%_HPD={115.16805523522024,146.69302829221144},length_95%_HPD={0.04220133614279575,30.848018464846874},N_95%_HPD={0.0,0.0},b_u_S_range={0.0,7.0},b_u_N_range={0.0,9.0},height_median=129.81321959330117,b_u_S_median=0.0,posterior=0.8984557271414287,b_u_S=0.5757388401137629,length_median=13.144329313950692,S_range={0.0,4.0},N_median=0.0,b_u_N=0.7753184122666007]:16.432141448693045,((((((83[&b_u_N_median=3.0,length_range={22.817851124166253,74.14765964835648},b_u_S_95%_HPD={0.0,6.0},height_range={0.0,1.4210854715202004E-13},N_range={3.0,9.0},N=5.041662037551383,rate_95%_HPD={4.633132227982236E-5,2.2893832739695239E-4},S_95%_HPD={1.0,2.0},rate_range={2.137444758143101E-5,5.199025600834942E-4},height=2.5576696632182254E-14,rate=1.3041940711797749E-4,rate_median=1.2205933182901855E-4,S=1.9518942339740029,S_median=2.0,length=38.22721524735,b_u_N_95%_HPD={0.0,7.0},height_95%_HPD={0.0,8.526512829121202E-14},length_95%_HPD={25.373541127770917,53.02101710885516},N_95%_HPD={4.0,5.0},b_u_S_range={0.0,16.0},b_u_N_range={0.0,17.0},height_median=2.8421709430404007E-14,b_u_S_median=2.0,b_u_S=2.554160648816798,length_median=37.27558254625185,S_range={0.0,4.0},N_median=5.0,b_u_N=3.3222975224975]:37.275582546251826,79[&b_u_N_median=1.0,length_range={0.8178511241662534,52.14765964835648},b_u_S_95%_HPD={0.0,4.0},height_range={21.99999999999997,22.000000000000142},N_range={2.0,6.0},N=4.011887568047995,rate_95%_HPD={3.143922725921051E-5,3.5314174239702456E-4},S_95%_HPD={0.0,1.0},rate_range={1.4597250534171472E-5,0.0010351725725166307},height=22.0,rate=1.655097771025667E-4,rate_median=1.4141566593202669E-4,S=0.07276969225641595,S_median=0.0,length=16.22721524734998,b_u_N_95%_HPD={0.0,5.0},height_95%_HPD={22.0,22.000000000000085},length_95%_HPD={3.373541127770917,31.021017108855162},N_95%_HPD={3.0,4.0},b_u_S_range={0.0,10.0},b_u_N_range={0.0,10.0},height_median=22.00000000000003,b_u_S_median=1.0,b_u_S=1.2235307188090212,length_median=15.275582546251847,S_range={0.0,3.0},N_median=4.0,b_u_N=1.6242639706699256]:15.275582546251826)[&b_u_N_median=1.0,length_range={1.3237301285263356,62.17835132047164},b_u_S_95%_HPD={0.0,4.0},height_range={22.817851124166253,74.14765964835652},N_range={2.0,7.0},N=3.717920231085435,rate_95%_HPD={3.198544650788128E-5,3.64739848635696E-4},S_95%_HPD={0.0,1.0},rate_range={1.5379938049544823E-5,9.758022100847491E-4},height=38.227215247350024,rate=1.6749950039867783E-4,rate_median=1.444976870445655E-4,S=0.19886679257860237,S_median=0.0,length=15.015385335089366,b_u_N_95%_HPD={0.0,4.0},height_95%_HPD={25.37354112777092,53.021017108855204},length_95%_HPD={2.453046422104606,29.21300754990215},N_95%_HPD={3.0,5.0},b_u_S_range={0.0,9.0},b_u_N_range={0.0,11.0},height_median=37.275582546251854,b_u_S_median=1.0,posterior=1.0,b_u_S=1.1792023108543495,length_median=13.987894649313624,S_range={0.0,4.0},N_median=4.0,b_u_N=1.5093878457949117]:23.85031269927933,(81[&b_u_N_median=6.0,length_range={25.05725678964831,97.148229313192},b_u_S_95%_HPD={0.0,9.0},height_range={0.0,1.4210854715202004E-13},N_range={3.0,10.0},N=6.171758693478503,rate_95%_HPD={6.231970611783044E-5,2.4712748160240496E-4},S_95%_HPD={5.0,7.0},rate_range={3.903903464388756E-5,5.18973646973793E-4},height=2.5311456815255918E-14,rate=1.482687553382589E-4,rate_median=1.4099946220350325E-4,S=5.919008999000111,S_median=6.0,length=59.0307430864661,b_u_N_95%_HPD={1.0,11.0},height_95%_HPD={0.0,5.6843418860808015E-14},length_95%_HPD={36.041576113640126,79.51819463686692},N_95%_HPD={5.0,7.0},b_u_S_range={0.0,18.0},b_u_N_range={0.0,21.0},height_median=2.8421709430404007E-14,b_u_S_median=4.0,b_u_S=4.510054438395734,length_median=59.41773616387875,S_range={4.0,11.0},N_median=6.0,b_u_N=5.867459171203199]:46.03198948496291,75[&b_u_N_median=2.0,length_range={3.05725678964831,69.13205952278179},b_u_S_95%_HPD={0.0,5.0},height_range={21.99999999999997,22.000000000000142},N_range={2.0,7.0},N=4.199644483946228,rate_95%_HPD={3.995033212674023E-5,2.78523388122831E-4},S_95%_HPD={1.0,2.0},rate_range={1.5012805831114865E-5,7.837969376706189E-4},height=22.0,rate=1.4537641741970033E-4,rate_median=1.3151953490383604E-4,S=1.7944672814131764,S_median=2.0,length=28.957642964025304,b_u_N_95%_HPD={0.0,6.0},height_95%_HPD={22.0,22.000000000000085},length_95%_HPD={12.044021756221888,46.651202646328144},N_95%_HPD={3.0,5.0},b_u_S_range={0.0,13.0},b_u_N_range={0.0,14.0},height_median=22.00000000000003,b_u_S_median=2.0,b_u_S=2.0773247416953673,length_median=28.548545769653494,S_range={0.0,5.0},N_median=4.0,b_u_N=2.7181424286190423]:24.031989484962907)[&b_u_N_median=1.0,length_range={0.19059311850983107,44.70427760898681},b_u_S_95%_HPD={0.0,2.0},height_range={25.057256789648306,83.26926345710515},N_range={0.0,3.0},N=1.0042296072507553,rate_95%_HPD={2.2098562264614575E-5,2.592992930266664E-4},S_95%_HPD={0.0,1.0},rate_range={1.0277412521738659E-5,6.543819360718703E-4},height=46.519572167390855,rate=1.1917754893293847E-4,rate_median=1.0332594612496248E-4,S=0.9613293051359516,S_median=1.0,length=12.610369864737791,b_u_N_95%_HPD={0.0,3.0},height_95%_HPD={30.42413318109908,64.04871329248954},length_95%_HPD={1.4164213317378938,27.31253455549978},N_95%_HPD={1.0,1.0},b_u_S_range={0.0,7.0},b_u_N_range={0.0,7.0},height_median=46.031989484962935,b_u_S_median=0.0,posterior=0.18386845906010443,b_u_S=0.6906344410876133,length_median=11.143516834452925,S_range={0.0,3.0},N_median=1.0,b_u_N=0.9033232628398792]:15.093905760568248)[&b_u_N_median=1.0,length_range={0.8443345856733799,54.08751301554465},b_u_S_95%_HPD={0.0,4.0},height_range={35.37851706224481,97.14822931319202},N_range={0.0,5.0},N=1.4900566603710699,rate_95%_HPD={4.360432299147932E-5,4.075236513100698E-4},S_95%_HPD={3.0,4.0},rate_range={2.1066981588405387E-5,0.0011213790085639502},height=61.3830840184666,rate=1.9107198306037308E-4,rate_median=1.657752428578642E-4,S=3.179313409621153,S_median=3.0,length=14.610394036996333,b_u_N_95%_HPD={0.0,5.0},height_95%_HPD={43.25917765735025,79.3822585264322},length_95%_HPD={3.235593050446326,28.496182736499463},N_95%_HPD={1.0,3.0},b_u_S_range={0.0,11.0},b_u_N_range={0.0,11.0},height_median=61.12589524553118,b_u_S_median=1.0,posterior=1.0,b_u_S=1.3091878680146651,length_median=13.580534526243753,S_range={1.0,6.0},N_median=1.0,b_u_N=1.723586268192423]:14.456135637751913,67[&b_u_N_median=2.0,length_range={11.997709111389753,94.20444942687917},b_u_S_95%_HPD={0.0,5.0},height_range={21.999999999999943,22.000000000000114},N_range={1.0,8.0},N=4.528385734918342,rate_95%_HPD={2.536768519720264E-5,1.3920117178342745E-4},S_95%_HPD={0.0,0.0},rate_range={1.1369766792332916E-5,3.2458721443341735E-4},height=22.0,rate=7.683045692810708E-5,rate_median=7.1899138764055E-5,S=0.03288523497389179,S_median=0.0,length=53.94921472106196,b_u_N_95%_HPD={0.0,7.0},height_95%_HPD={21.99999999999997,22.000000000000057},length_95%_HPD={34.735226227837465,74.20196924011091},N_95%_HPD={4.0,5.0},b_u_S_range={0.0,12.0},b_u_N_range={0.0,13.0},height_median=22.00000000000003,b_u_S_median=2.0,b_u_S=2.124430618820131,length_median=53.5692314642383,S_range={0.0,3.0},N_median=4.0,b_u_N=2.785357182535274]:53.58203088328307)[&b_u_N_median=1.0,length_range={0.4844271290918556,49.03046843414977},b_u_S_95%_HPD={0.0,3.0},height_range={45.65804643061037,116.2044494268792},N_range={1.0,6.0},N=2.9684785030073515,rate_95%_HPD={2.6425868506558543E-5,3.267025523425989E-4},S_95%_HPD={0.0,0.0},rate_range={1.2963482811084152E-5,9.186040828773794E-4},height=75.98364112434476,rate=1.4793072949964857E-4,rate_median=1.2585359602159128E-4,S=0.024838494096680774,S_median=0.0,length=13.350359516163476,b_u_N_95%_HPD={0.0,4.0},height_95%_HPD={56.714632133960436,96.05638067749811},length_95%_HPD={1.738628826645396,27.035503162431752},N_95%_HPD={2.0,4.0},b_u_S_range={0.0,8.0},b_u_N_range={0.0,10.0},height_median=75.5820308832831,b_u_S_median=1.0,posterior=0.9974447283635152,b_u_S=0.8958565382044998,length_median=12.211097095407489,S_range={0.0,2.0},N_median=3.0,b_u_N=1.2053909556694142]:29.59472836000964,(((70[&b_u_N_median=3.0,length_range={6.863279256590822,87.06561618301977},b_u_S_95%_HPD={0.0,6.0},height_range={21.999999999999943,22.000000000000114},N_range={2.0,7.0},N=3.7205866014887237,rate_95%_HPD={4.4311132314210617E-5,2.612946910724182E-4},S_95%_HPD={3.0,4.0},rate_range={2.9750658404432582E-5,6.198051104060779E-4},height=22.0,rate=1.3693898705977438E-4,rate_median=1.238789518281202E-4,S=3.9651149872236418,S_median=4.0,length=42.42291838802212,b_u_N_95%_HPD={0.0,8.0},height_95%_HPD={21.99999999999997,22.000000000000057},length_95%_HPD={18.34517668981816,67.68220470050345},N_95%_HPD={3.0,4.0},b_u_S_range={0.0,14.0},b_u_N_range={0.0,17.0},height_median=22.00000000000003,b_u_S_median=3.0,b_u_S=2.844906121542051,length_median=42.12292232953739,S_range={2.0,8.0},N_median=4.0,b_u_N=3.7086990334407286]:41.722170362652776,77[&b_u_N_median=3.0,length_range={6.863279256590822,93.10040935841555},b_u_S_95%_HPD={0.0,5.0},height_range={21.999999999999943,22.000000000000114},N_range={2.0,7.0},N=3.3811798689034553,rate_95%_HPD={3.323792259845768E-5,2.0354508539917505E-4},S_95%_HPD={2.0,3.0},rate_range={1.5437933771426926E-5,5.786429644415066E-4},height=22.0,rate=1.0559193518775005E-4,rate_median=9.612729060857003E-5,S=2.0591045439395623,S_median=2.0,length=42.55093769150156,b_u_N_95%_HPD={0.0,7.0},height_95%_HPD={21.99999999999997,22.000000000000057},length_95%_HPD={18.222077006006913,68.49301175017213},N_95%_HPD={3.0,4.0},b_u_S_range={0.0,12.0},b_u_N_range={0.0,16.0},height_median=22.00000000000003,b_u_S_median=2.0,b_u_S=2.1927563604043994,length_median=42.141644206927936,S_range={1.0,5.0},N_median=3.0,b_u_N=2.8705699366737027]:41.722170362652776)[&b_u_N_median=1.0,length_range={0.1794726529417403,71.47843092009062},b_u_S_95%_HPD={0.0,3.0},height_range={28.86327925659083,107.18282429770395},N_range={0.0,5.0},N=2.33037037037037,rate_95%_HPD={1.5154717303512073E-5,2.175561327939033E-4},S_95%_HPD={0.0,0.0},rate_range={9.518714783922626E-6,0.0010146980617872154},height=63.9333358547157,rate=1.0037367865196947E-4,rate_median=8.583829798695987E-5,S=0.026894586894586896,S_median=0.0,length=22.73305731861039,b_u_N_95%_HPD={0.0,4.0},height_95%_HPD={40.22207700600691,88.22527926517242},length_95%_HPD={2.0634701751213953,44.607748385807646},N_95%_HPD={1.0,3.0},b_u_S_range={0.0,10.0},b_u_N_range={0.0,11.0},height_median=63.722170362652804,b_u_S_median=1.0,posterior=0.9748916787023664,b_u_S=1.0321367521367522,length_median=21.547865181160347,S_range={0.0,3.0},N_median=3.0,b_u_N=1.362051282051282]:22.513686556991928,((78[&b_u_N_median=1.0,length_range={2.6072434285370285,80.47661161712546},b_u_S_95%_HPD={0.0,3.0},height_range={21.999999999999943,22.000000000000114},N_range={0.0,4.0},N=1.054882790801022,rate_95%_HPD={1.2427033652692806E-5,1.0697772838770523E-4},S_95%_HPD={0.0,0.0},rate_range={6.778947076133488E-6,4.6104018679623876E-4},height=22.0,rate=5.3452481942926284E-5,rate_median=4.772004664274441E-5,S=0.00511054327296967,S_median=0.0,length=42.14390771664647,b_u_N_95%_HPD={0.0,4.0},height_95%_HPD={22.0,22.000000000000057},length_95%_HPD={17.009476849251648,62.923969634616995},N_95%_HPD={1.0,2.0},b_u_S_range={0.0,8.0},b_u_N_range={0.0,12.0},height_median=22.00000000000003,b_u_S_median=1.0,b_u_S=1.12198644595045,length_median=43.03007419878688,S_range={0.0,2.0},N_median=1.0,b_u_N=1.4749472280857683]:33.963285523198465,76[&b_u_N_median=2.0,length_range={2.6072434285370285,83.34273196980557},b_u_S_95%_HPD={0.0,5.0},height_range={21.999999999999943,22.000000000000114},N_range={0.0,5.0},N=2.148761248750139,rate_95%_HPD={2.060499691632158E-5,1.650634012502983E-4},S_95%_HPD={2.0,2.0},rate_range={1.2135621306818056E-5,6.653756387464936E-4},height=22.0,rate=8.396453345273772E-5,rate_median=7.398776253670825E-5,S=2.0093322964115097,S_median=2.0,length=47.139367274225826,b_u_N_95%_HPD={0.0,6.0},height_95%_HPD={22.0,22.000000000000057},length_95%_HPD={20.153007766036943,70.59545147125822},N_95%_HPD={1.0,3.0},b_u_S_range={0.0,11.0},b_u_N_range={0.0,15.0},height_median=22.00000000000003,b_u_S_median=2.0,b_u_S=1.9277858015776026,length_median=48.505875307574996,S_range={1.0,6.0},N_median=2.0,b_u_N=2.508499055660482]:33.963285523198465)[&b_u_N_median=0.0,length_range={0.010817190907800978,66.00901986035666},b_u_S_95%_HPD={0.0,2.0},height_range={24.607243428537032,92.40037440691947},N_range={0.0,2.0},N=0.12397447584320875,rate_95%_HPD={1.0569739745249953E-5,1.6922228567684575E-4},S_95%_HPD={0.0,0.0},rate_range={5.088634573447419E-6,6.397229902794572E-4},height=56.12741368173843,rate=7.53672787727965E-5,rate_median=6.352273853486108E-5,S=0.03509571558796718,S_median=0.0,length=14.86320888954515,b_u_N_95%_HPD={0.0,3.0},height_95%_HPD={31.720997373390617,78.35285764909267},length_95%_HPD={0.022145879558195247,36.7966136067175},N_95%_HPD={0.0,1.0},b_u_S_range={0.0,6.0},b_u_N_range={0.0,7.0},height_median=55.96328552319849,b_u_S_median=0.0,posterior=0.24375069436729252,b_u_S=0.4831358249772106,length_median=12.516249233776374,S_range={0.0,2.0},N_median=0.0,b_u_N=0.6303555150410209]:20.93555733825559,(72[&b_u_N_median=2.0,length_range={2.760890318731139,78.94350370601046},b_u_S_95%_HPD={0.0,4.0},height_range={21.999999999999943,22.000000000000114},N_range={1.0,5.0},N=2.059437840239973,rate_95%_HPD={2.020349863778825E-5,1.4411784766966415E-4},S_95%_HPD={0.0,1.0},rate_range={1.159425230246066E-5,5.401320194412621E-4},height=22.0,rate=7.536113805258867E-5,rate_median=6.855191350136738E-5,S=0.9550049994445061,S_median=1.0,length=40.8229971992276,b_u_N_95%_HPD={0.0,5.0},height_95%_HPD={22.0,22.000000000000057},length_95%_HPD={21.085367205473894,61.27014062950532},N_95%_HPD={2.0,3.0},b_u_S_range={0.0,12.0},b_u_N_range={0.0,10.0},height_median=22.00000000000003,b_u_S_median=1.0,b_u_S=1.5379402288634596,length_median=41.04059868655538,S_range={0.0,3.0},N_median=2.0,b_u_N=2.0126652594156207]:42.88362663377754,(((((((82[&b_u_N_median=1.0,length_range={1.91260578719711,58.37718820309501},b_u_S_95%_HPD={0.0,3.0},height_range={0.0,1.1368683772161603E-13},N_range={0.0,3.0},N=1.0086657038106877,rate_95%_HPD={3.699497832241019E-5,3.511371344243346E-4},S_95%_HPD={3.0,3.0},rate_range={2.2228682046762907E-5,9.806572940455427E-4},height=2.5241989244156164E-14,rate=1.706289423745059E-4,rate_median=1.4828242681577526E-4,S=3.009998889012332,S_median=3.0,length=14.486308055824777,b_u_N_95%_HPD={0.0,4.0},height_95%_HPD={0.0,5.6843418860808015E-14},length_95%_HPD={4.270297300474515,26.95079111691754},N_95%_HPD={1.0,1.0},b_u_S_range={0.0,9.0},b_u_N_range={0.0,11.0},height_median=2.8421709430404007E-14,b_u_S_median=1.0,b_u_S=1.1378735696033775,length_median=13.49693639930215,S_range={2.0,5.0},N_median=1.0,b_u_N=1.513609598933452]:13.496936399302115,88[&b_u_N_median=1.0,length_range={1.91260578719711,58.37718820309501},b_u_S_95%_HPD={0.0,3.0},height_range={0.0,1.1368683772161603E-13},N_range={0.0,3.0},N=1.0062215309410065,rate_95%_HPD={2.459381801180952E-5,2.881341371752925E-4},S_95%_HPD={2.0,2.0},rate_range={1.319703127523802E-5,9.480175293538012E-4},height=2.5241989244156164E-14,rate=1.3807138998209276E-4,rate_median=1.2000896220791409E-4,S=2.001888679035663,S_median=2.0,length=14.486308055824777,b_u_N_95%_HPD={0.0,4.0},height_95%_HPD={0.0,5.6843418860808015E-14},length_95%_HPD={4.270297300474515,26.95079111691754},N_95%_HPD={1.0,1.0},b_u_S_range={0.0,10.0},b_u_N_range={0.0,10.0},height_median=2.8421709430404007E-14,b_u_S_median=1.0,b_u_S=0.9463392956338185,length_median=13.49693639930215,S_range={0.0,4.0},N_median=1.0,b_u_N=1.2475280524386179]:13.496936399302115)[&b_u_N_median=1.0,length_range={0.21028631387842722,49.7175731058684},b_u_S_95%_HPD={0.0,3.0},height_range={1.9126057871971227,58.37718820309499},N_range={0.0,5.0},N=2.1780913231863126,rate_95%_HPD={2.6458728928257723E-5,3.2421217090386565E-4},S_95%_HPD={0.0,1.0},rate_range={1.4021035496923982E-5,0.0013898867719532955},height=14.486308055824802,rate=1.4524997793940664E-4,rate_median=1.2190295348104061E-4,S=0.17331407621375403,S_median=0.0,length=10.19566527086794,b_u_N_95%_HPD={0.0,3.0},height_95%_HPD={4.27029730047451,26.950791116917543},length_95%_HPD={0.8687867875564468,22.603514226903826},N_95%_HPD={2.0,3.0},b_u_S_range={0.0,8.0},b_u_N_range={0.0,10.0},height_median=13.496936399302143,b_u_S_median=0.0,posterior=1.0,b_u_S=0.6888123541828686,length_median=8.95933677257192,S_range={0.0,3.0},N_median=2.0,b_u_N=0.887679146761471]:8.968240026290971,95[&b_u_N_median=3.0,length_range={3.1101507667097765,62.50327731285193},b_u_S_95%_HPD={0.0,5.0},height_range={0.0,1.1368683772161603E-13},N_range={6.0,9.0},N=6.975224975002777,rate_95%_HPD={5.4288733282496924E-5,3.989604316883159E-4},S_95%_HPD={0.0,1.0},rate_range={2.9496541045364354E-5,0.0015177982595027213},height=2.5185152140529092E-14,rate=2.0067360527698756E-4,rate_median=1.781397023265079E-4,S=0.17831352071992002,S_median=0.0,length=23.07724245116991,b_u_N_95%_HPD={0.0,7.0},height_95%_HPD={0.0,5.6843418860808015E-14},length_95%_HPD={9.494525146007218,39.37063562161029},N_95%_HPD={6.0,7.0},b_u_S_range={0.0,11.0},b_u_N_range={0.0,15.0},height_median=2.8421709430404007E-14,b_u_S_median=2.0,b_u_S=2.2230863237418066,length_median=22.05650407015091,S_range={0.0,3.0},N_median=7.0,b_u_N=2.8675702699700034]:22.465176425593086)[&b_u_N_median=0.0,length_range={0.3155277327074728,43.03812635720017},b_u_S_95%_HPD={0.0,2.0},height_range={5.335375414276683,57.44932832938551},N_range={0.0,3.0},N=1.0093667546174143,rate_95%_HPD={2.0141185946769578E-5,3.173973364079502E-4},S_95%_HPD={1.0,1.0},rate_range={1.3130725058175733E-5,0.0012599071963674126},height=23.527973314419988,rate=1.4554491114100867E-4,rate_median=1.2258216811872346E-4,S=0.987203166226913,S_median=1.0,length=8.229644167511855,b_u_N_95%_HPD={0.0,3.0},height_95%_HPD={10.38423965540781,39.45592527024573},length_95%_HPD={0.5991612548749519,18.37336607974967},N_95%_HPD={1.0,1.0},b_u_S_range={0.0,6.0},b_u_N_range={0.0,9.0},height_median=22.465176425593114,b_u_S_median=0.0,posterior=0.8421286523719587,b_u_S=0.5563324538258575,length_median=7.1591614036971025,S_range={0.0,3.0},N_median=1.0,b_u_N=0.7287598944591029]:7.9554650581586515,85[&b_u_N_median=1.0,length_range={2.2323201689977155,73.83248608083505},b_u_S_95%_HPD={0.0,3.0},height_range={0.0,1.1368683772161603E-13},N_range={0.0,3.0},N=0.840239973336296,rate_95%_HPD={1.819598661213312E-5,1.5160470163171644E-4},S_95%_HPD={1.0,1.0},rate_range={7.1462300123881904E-6,4.512951682525577E-4},height=2.5200940224869945E-14,rate=7.589961987237756E-5,rate_median=6.788218326918604E-5,S=0.9901122097544717,S_median=1.0,length=28.769711877168902,b_u_N_95%_HPD={0.0,4.0},height_95%_HPD={0.0,5.6843418860808015E-14},length_95%_HPD={9.8756196477371,47.37254062164667},N_95%_HPD={0.0,1.0},b_u_S_range={0.0,9.0},b_u_N_range={0.0,11.0},height_median=2.8421709430404007E-14,b_u_S_median=1.0,b_u_S=1.0783246305966003,length_median=28.101346408461737,S_range={0.0,3.0},N_median=1.0,b_u_N=1.4166203755138318]:30.420641483751737)[&b_u_N_median=0.0,length_range={4.1269937393551004E-4,40.61712501109241},b_u_S_95%_HPD={0.0,2.0},height_range={9.403379152840785,70.92708029410022},N_range={0.0,3.0},N=0.7594584569732937,rate_95%_HPD={1.2415737387505969E-5,2.5753927946431225E-4},S_95%_HPD={0.0,0.0},rate_range={8.885072315410937E-6,0.0011282879441461197},height=30.98130750339679,rate=1.1341096654863441E-4,rate_median=9.490320278048934E-5,S=0.028746290801186944,S_median=0.0,length=6.163776456929712,b_u_N_95%_HPD={0.0,2.0},height_95%_HPD={14.669453517020372,47.55713454493525},length_95%_HPD={4.1269937393551004E-4,15.714614610221368},N_95%_HPD={0.0,2.0},b_u_S_range={0.0,6.0},b_u_N_range={0.0,6.0},height_median=30.420641483751766,b_u_S_median=0.0,posterior=0.5990445506054882,b_u_S=0.3223293768545994,length_median=5.0255732625686065,S_range={0.0,2.0},N_median=1.0,b_u_N=0.4247032640949555]:7.3507400929856885,((92[&b_u_N_median=4.0,length_range={3.587782036522768,65.6646325114237},b_u_S_95%_HPD={0.0,8.0},height_range={0.0,1.1368683772161603E-13},N_range={6.0,12.0},N=8.221308743472948,rate_95%_HPD={8.747281300037142E-5,5.774443330402149E-4},S_95%_HPD={2.0,4.0},rate_range={5.375621331830805E-5,0.001390322611752748},height=2.5339875367069455E-14,rate=2.986631668337294E-4,rate_median=2.679170667904303E-4,S=3.0811020997666927,S_median=3.0,length=25.175495759890993,b_u_N_95%_HPD={0.0,9.0},height_95%_HPD={0.0,5.6843418860808015E-14},length_95%_HPD={8.093575544446105,44.69135573087591},N_95%_HPD={8.0,9.0},b_u_S_range={0.0,16.0},b_u_N_range={0.0,21.0},height_median=2.8421709430404007E-14,b_u_S_median=3.0,b_u_S=3.484279524497278,length_median=23.738405913860294,S_range={1.0,7.0},N_median=8.0,b_u_N=4.544828352405288]:17.87150608530034,80[&b_u_N_median=1.0,length_range={1.0005998631297104,64.8249120540493},b_u_S_95%_HPD={0.0,3.0},height_range={0.0,1.1368683772161603E-13},N_range={0.0,4.0},N=0.7902455282746361,rate_95%_HPD={1.7529575671272053E-5,2.399020245843399E-4},S_95%_HPD={1.0,2.0},rate_range={5.149085901359375E-6,8.286631984811653E-4},height=2.522620115981531E-14,rate=1.1225528905254857E-4,rate_median=9.621499399385593E-5,S=1.6057104766137096,S_median=2.0,length=18.113846161070597,b_u_N_95%_HPD={0.0,4.0},height_95%_HPD={0.0,5.6843418860808015E-14},length_95%_HPD={4.2121802467552625,34.52742713194709},N_95%_HPD={0.0,1.0},b_u_S_range={0.0,9.0},b_u_N_range={0.0,11.0},height_median=2.8421709430404007E-14,b_u_S_median=1.0,b_u_S=0.9534496167092545,length_median=16.923837929818713,S_range={0.0,5.0},N_median=1.0,b_u_N=1.2505277191423174]:17.87150608530034)[&b_u_N_median=0.0,length_range={0.2133245169858604,49.2498355279008},b_u_S_95%_HPD={0.0,2.0},height_range={3.587782036522782,53.108937676682956},N_range={0.0,3.0},N=0.991577765300393,rate_95%_HPD={2.523122463980739E-5,3.0858001343865484E-4},S_95%_HPD={0.0,1.0},rate_range={1.766629747727901E-5,9.61122928299096E-4},height=19.006577869347844,rate=1.376052299016401E-4,rate_median=1.1616621741423143E-4,S=1.0056148231330713,S_median=1.0,length=9.608175413736276,b_u_N_95%_HPD={0.0,3.0},height_95%_HPD={6.564186062468991,34.213729215996324},length_95%_HPD={1.0261914076320302,20.703971681633},N_95%_HPD={1.0,1.0},b_u_S_range={0.0,6.0},b_u_N_range={0.0,7.0},height_median=17.871506085300368,b_u_S_median=0.0,posterior=0.39573380735473834,b_u_S=0.5948905109489051,length_median=8.495673756845406,S_range={0.0,3.0},N_median=1.0,b_u_N=0.8124649073554183]:9.392378085356754,90[&b_u_N_median=1.0,length_range={1.0005998631297104,64.8249120540493},b_u_S_95%_HPD={0.0,3.0},height_range={0.0,1.1368683772161603E-13},N_range={0.0,3.0},N=0.25308299077880236,rate_95%_HPD={1.953843980711754E-5,2.0402162943309267E-4},S_95%_HPD={2.0,2.0},rate_range={8.688294437304354E-6,8.107157641553136E-4},height=2.5339875367069455E-14,rate=9.78769336723799E-5,rate_median=8.548634946805057E-5,S=2.024219531163204,S_median=2.0,length=21.918894484560116,b_u_N_95%_HPD={0.0,4.0},height_95%_HPD={0.0,5.6843418860808015E-14},length_95%_HPD={4.588052231029573,41.92012511411913},N_95%_HPD={0.0,1.0},b_u_S_range={0.0,9.0},b_u_N_range={0.0,10.0},height_median=2.8421709430404007E-14,b_u_S_median=1.0,b_u_S=0.9942228641262082,length_median=20.57228299642553,S_range={1.0,4.0},N_median=0.0,b_u_N=1.3036329296744806]:27.263884170657093)[&b_u_N_median=0.0,length_range={0.10456149647789204,48.52776816026224},b_u_S_95%_HPD={0.0,2.0},height_range={5.54162025266956,64.55225574895823},N_range={0.0,3.0},N=0.40418679549114334,rate_95%_HPD={1.613552212476974E-5,2.6185299629992144E-4},S_95%_HPD={1.0,1.0},rate_range={1.0833040645519358E-5,0.0010437051157555742},height=28.29499830728649,rate=1.1861544804220348E-4,rate_median=9.944156295857244E-5,S=1.0126811594202898,S_median=1.0,length=9.395507316877374,b_u_N_95%_HPD={0.0,3.0},height_95%_HPD={12.508220968127262,45.911906394355725},length_95%_HPD={0.367962637882016,21.483863580366307},N_95%_HPD={0.0,1.0},b_u_S_range={0.0,8.0},b_u_N_range={0.0,9.0},height_median=27.26388417065712,b_u_S_median=0.0,posterior=0.5519386734807243,b_u_S=0.5092592592592593,length_median=8.120235077712806,S_range={0.0,3.0},N_median=0.0,b_u_N=0.6698872785829307]:10.507497406080333)[&b_u_N_median=0.0,length_range={0.18854680025210513,36.429293580789256},b_u_S_95%_HPD={0.0,2.0},height_range={13.155349463706415,75.68455710163667},N_range={0.0,2.0},N=0.08371402466879854,rate_95%_HPD={2.4998841690098797E-5,3.362099725179744E-4},S_95%_HPD={2.0,2.0},rate_range={1.1979781183189367E-5,0.0010349134744438394},height=38.09407980990969,rate=1.496609665706861E-4,rate_median=1.2632357978637154E-4,S=1.9998857925993605,S_median=2.0,length=7.598578224220305,b_u_N_95%_HPD={0.0,2.0},height_95%_HPD={20.171604208103446,55.466078179601254},length_95%_HPD={0.574531018124496,16.44354172509962},N_95%_HPD={0.0,1.0},b_u_S_range={0.0,7.0},b_u_N_range={0.0,7.0},height_median=37.771381576737454,b_u_S_median=0.0,posterior=0.9727808021330964,b_u_S=0.5301507537688442,length_median=6.724455854317899,S_range={1.0,4.0},N_median=0.0,b_u_N=0.681247144814984]:8.657864408265041,((94[&b_u_N_median=0.0,length_range={0.08020617810300132,61.353652912190434},b_u_S_95%_HPD={0.0,2.0},height_range={0.0,1.1368683772161603E-13},N_range={0.0,2.0},N=0.0012220864348405733,rate_95%_HPD={1.0808507958094078E-5,1.872008963428218E-4},S_95%_HPD={0.0,0.0},rate_range={7.2763920907492695E-6,6.996930342193673E-4},height=2.551670191168701E-14,rate=8.216390910041914E-5,rate_median=6.887894051845034E-5,S=0.002333074102877458,S_median=0.0,length=8.58291647682272,b_u_N_95%_HPD={0.0,2.0},height_95%_HPD={0.0,5.6843418860808015E-14},length_95%_HPD={0.1400127477286695,22.887722641545224},N_95%_HPD={0.0,0.0},b_u_S_range={0.0,5.0},b_u_N_range={0.0,6.0},height_median=2.8421709430404007E-14,b_u_S_median=0.0,b_u_S=0.30985446061548716,length_median=6.613939748641755,S_range={0.0,1.0},N_median=0.0,b_u_N=0.4048439062326408]:6.593854145878041,93[&b_u_N_median=0.0,length_range={0.08020617810300132,65.22413876373187},b_u_S_95%_HPD={0.0,2.0},height_range={0.0,1.1368683772161603E-13},N_range={0.0,3.0},N=0.9994445061659816,rate_95%_HPD={1.4160200417309032E-5,2.556025406313123E-4},S_95%_HPD={0.0,0.0},rate_range={9.314309864503889E-6,0.0010672348366664321},height=2.552617476229152E-14,rate=1.1322396582954951E-4,rate_median=9.34020044330154E-5,S=0.003221864237306966,S_median=0.0,length=8.592526042050043,b_u_N_95%_HPD={0.0,2.0},height_95%_HPD={0.0,5.6843418860808015E-14},length_95%_HPD={0.1400127477286695,22.893292706474362},N_95%_HPD={1.0,1.0},b_u_S_range={0.0,6.0},b_u_N_range={0.0,9.0},height_median=2.8421709430404007E-14,b_u_S_median=0.0,b_u_S=0.41217642484168426,length_median=6.613939748641755,S_range={0.0,2.0},N_median=1.0,b_u_N=0.5529385623819576]:6.593854145878041)[&b_u_N_median=1.0,length_range={0.14037765515700684,75.2076239950679},b_u_S_95%_HPD={0.0,3.0},height_range={0.0802061781030261,58.63436852253895},N_range={0.0,2.0},N=0.0052326875974170566,rate_95%_HPD={1.2720122292828428E-5,1.5839680850631528E-4},S_95%_HPD={1.0,1.0},rate_range={7.020208111032817E-6,6.681085784884834E-4},height=8.548094650284966,rate=7.187675306796254E-5,rate_median=6.164018281440271E-5,S=0.9981073257626364,S_median=1.0,length=26.106437717113838,b_u_N_95%_HPD={0.0,3.0},height_95%_HPD={0.0802061781030261,22.68479872512208},length_95%_HPD={2.6112643431341525,50.24003722359791},N_95%_HPD={0.0,0.0},b_u_S_range={0.0,8.0},b_u_N_range={0.0,11.0},height_median=6.593854145878069,b_u_S_median=1.0,posterior=0.9978891234307299,b_u_S=0.8414606991761301,length_median=25.61844269464774,S_range={0.0,3.0},N_median=0.0,b_u_N=1.0906256958361167]:24.161802863661322,91[&b_u_N_median=2.0,length_range={2.83304341812145,77.47103209713589},b_u_S_95%_HPD={0.0,4.0},height_range={0.0,1.1368683772161603E-13},N_range={3.0,6.0},N=3.998889012331963,rate_95%_HPD={2.4703119605377635E-5,2.1030729029798315E-4},S_95%_HPD={0.0,0.0},rate_range={1.5281161039974682E-5,8.492183113463674E-4},height=2.5396712470696528E-14,rate=1.024059622025084E-4,rate_median=8.949847246670029E-5,S=0.012554160648816799,S_median=0.0,length=34.897197700774136,b_u_N_95%_HPD={0.0,6.0},height_95%_HPD={0.0,5.6843418860808015E-14},length_95%_HPD={9.904211490564707,58.78768394864922},N_95%_HPD={4.0,4.0},b_u_S_range={0.0,13.0},b_u_N_range={0.0,12.0},height_median=2.8421709430404007E-14,b_u_S_median=1.0,b_u_S=1.6335962670814355,length_median=35.38654866333696,S_range={0.0,4.0},N_median=4.0,b_u_N=2.1799800022219755]:30.755657009539362)[&b_u_N_median=0.0,length_range={0.0015132568167217642,68.41786725262395},b_u_S_95%_HPD={0.0,2.0},height_range={2.8330434181214628,72.52238960282511},N_range={0.0,2.0},N=0.05998457979953739,rate_95%_HPD={1.0669721412331559E-5,1.5957888955798867E-4},S_95%_HPD={0.0,0.0},rate_range={8.228603631110379E-6,8.539346000141983E-4},height=31.241717434975392,rate=7.243188816296975E-5,rate_median=6.063680928026018E-5,S=0.007710100231303007,S_median=0.0,length=14.98196375197652,b_u_N_95%_HPD={0.0,2.0},height_95%_HPD={9.567871018409562,55.19357820608789},length_95%_HPD={0.01274774887297525,36.165833323121106},N_95%_HPD={0.0,1.0},b_u_S_range={0.0,6.0},b_u_N_range={0.0,7.0},height_median=30.75565700953939,b_u_S_median=0.0,posterior=0.7204755027219197,b_u_S=0.4502698535080956,length_median=12.862888479623429,S_range={0.0,3.0},N_median=0.0,b_u_N=0.6040092521202776]:15.673588975463105)[&b_u_N_median=0.0,length_range={0.00945684011266934,32.50737628845458},b_u_S_95%_HPD={0.0,2.0},height_range={16.893505909686553,81.97530108060698},N_range={0.0,2.0},N=1.008415908782408,rate_95%_HPD={1.2974704343549749E-5,2.5764674975468986E-4},S_95%_HPD={0.0,0.0},rate_range={8.95937301663321E-6,8.591415003775745E-4},height=46.44367812277812,rate=1.1796435371061535E-4,rate_median=9.908978218859589E-5,S=0.0027148092846477536,S_median=0.0,length=6.307275846930104,b_u_N_95%_HPD={0.0,2.0},height_95%_HPD={28.198718829421637,65.12983795902852},length_95%_HPD={0.053085918757830086,15.238722117088436},N_95%_HPD={1.0,1.0},b_u_S_range={0.0,6.0},b_u_N_range={0.0,6.0},height_median=46.429245985002495,b_u_S_median=0.0,posterior=0.818464615042773,b_u_S=0.34545948147142663,length_median=5.208388563464084,S_range={0.0,2.0},N_median=1.0,b_u_N=0.44807927243111173]:5.5373642601869335,96[&b_u_N_median=2.0,length_range={2.2323201689977155,86.6137474727847},b_u_S_95%_HPD={0.0,4.0},height_range={0.0,1.1368683772161603E-13},N_range={0.0,4.0},N=1.0704366181535385,rate_95%_HPD={1.7072601374059466E-5,1.333333408477057E-4},S_95%_HPD={2.0,2.0},rate_range={1.012357062432299E-5,6.180493937360315E-4},height=2.5576696632182254E-14,rate=6.983461236820257E-5,rate_median=6.157342503414154E-5,S=2.0258860126652594,S_median=2.0,length=49.503660074781926,b_u_N_95%_HPD={0.0,5.0},height_95%_HPD={0.0,5.6843418860808015E-14},length_95%_HPD={20.05861331526782,72.81048727209122},N_95%_HPD={1.0,2.0},b_u_S_range={0.0,10.0},b_u_N_range={0.0,13.0},height_median=2.8421709430404007E-14,b_u_S_median=1.0,b_u_S=1.6815909343406288,length_median=50.807343366937886,S_range={1.0,4.0},N_median=1.0,b_u_N=2.2010887679146762]:51.9666102451894)[&b_u_N_median=0.0,length_range={0.03947966080993126,39.44338033274408},b_u_S_95%_HPD={0.0,2.0},height_range={20.155901636690515,86.61374747278472},N_range={0.0,3.0},N=1.1183411616450911,rate_95%_HPD={1.619195911072561E-5,2.5987149035300257E-4},S_95%_HPD={0.0,0.0},rate_range={8.903615488870783E-6,8.369431406268952E-4},height=52.08373770774253,rate=1.1666653003547773E-4,rate_median=9.869872203393524E-5,S=0.0018329705579104136,S_median=0.0,length=7.2582281571683875,b_u_N_95%_HPD={0.0,2.0},height_95%_HPD={33.17785095571571,70.77699539556892},length_95%_HPD={0.16691499432508294,17.236689306968948},N_95%_HPD={1.0,2.0},b_u_S_range={0.0,5.0},b_u_N_range={0.0,6.0},height_median=51.96661024518943,b_u_S_median=0.0,posterior=0.9697811354293967,b_u_S=0.39637988314812694,length_median=6.125133532484902,S_range={0.0,2.0},N_median=1.0,b_u_N=0.507847405201054]:9.063604809142063,(((87[&b_u_N_median=2.0,length_range={7.471500019938628,76.00213269387277},b_u_S_95%_HPD={0.0,5.0},height_range={0.0,1.1368683772161603E-13},N_range={1.0,5.0},N=1.0265526052660816,rate_95%_HPD={2.8187587558834675E-5,1.5874398195071544E-4},S_95%_HPD={3.0,4.0},rate_range={9.557010634803475E-6,4.5617344340648014E-4},height=2.576615364427249E-14,rate=8.528227122445414E-5,rate_median=7.872379774633934E-5,S=3.1008776802577493,S_median=3.0,length=42.53691070188679,b_u_N_95%_HPD={0.0,6.0},height_95%_HPD={0.0,5.6843418860808015E-14},length_95%_HPD={26.710614014366804,60.03367952561709},N_95%_HPD={1.0,1.0},b_u_S_range={0.0,12.0},b_u_N_range={0.0,13.0},height_median=2.8421709430404007E-14,b_u_S_median=2.0,b_u_S=1.8501277635818243,length_median=42.492729680646505,S_range={2.0,6.0},N_median=1.0,b_u_N=2.4363959560048882]:45.30775828535036,((69[&b_u_N_median=1.0,length_range={0.5618565745694859,57.76999430106389},b_u_S_95%_HPD={0.0,2.0},height_range={21.999999999999943,22.000000000000114},N_range={0.0,3.0},N=0.43917342517498054,rate_95%_HPD={1.715665609100372E-5,2.1932097188668233E-4},S_95%_HPD={1.0,1.0},rate_range={8.691280535179273E-6,6.933679755391055E-4},height=22.0,rate=1.0190138399499471E-4,rate_median=8.748695401554921E-5,S=1.0027774691700921,S_median=1.0,length=13.335079248595195,b_u_N_95%_HPD={0.0,3.0},height_95%_HPD={21.99999999999997,22.000000000000057},length_95%_HPD={3.3332615532189287,24.010146705678864},N_95%_HPD={0.0,1.0},b_u_S_range={0.0,6.0},b_u_N_range={0.0,8.0},height_median=22.00000000000003,b_u_S_median=0.0,b_u_S=0.6819242306410399,length_median=12.626752285236918,S_range={0.0,3.0},N_median=0.0,b_u_N=0.8613487390289968]:12.72131590838842,73[&b_u_N_median=2.0,length_range={1.28705126486987,91.65805993467404},b_u_S_95%_HPD={0.0,5.0},height_range={21.999999999999943,22.000000000000114},N_range={2.0,8.0},N=4.638706810354405,rate_95%_HPD={2.7504344673159462E-5,4.4764386011003415E-4},S_95%_HPD={1.0,2.0},rate_range={2.1373175873149953E-5,0.0014740778686179947},height=22.0,rate=1.8222812832007702E-4,rate_median=1.4130142249113779E-4,S=1.4017331407621376,S_median=1.0,length=32.15606993628408,b_u_N_95%_HPD={0.0,6.0},height_95%_HPD={21.99999999999997,22.000000000000057},length_95%_HPD={4.125890860510225,72.06304341897273},N_95%_HPD={4.0,5.0},b_u_S_range={0.0,12.0},b_u_N_range={0.0,15.0},height_median=22.00000000000003,b_u_S_median=2.0,b_u_S=1.9934451727585825,length_median=18.486634327079564,S_range={0.0,5.0},N_median=5.0,b_u_N=2.569603377402511]:12.72131590838842)[&b_u_N_median=0.0,length_range={0.04336361806927869,33.07093986294717},b_u_S_95%_HPD={0.0,2.0},height_range={23.287051264869916,64.16665436417921},N_range={0.0,4.0},N=1.044170616113744,rate_95%_HPD={1.6987798417594753E-5,2.6584160676311887E-4},S_95%_HPD={0.0,0.0},rate_range={9.084002187021782E-6,8.727782543022987E-4},height=35.3788559001693,rate=1.1907270757761258E-4,rate_median=9.941317389283429E-5,S=0.0077725118483412325,S_median=0.0,length=6.080422520502944,b_u_N_95%_HPD={0.0,2.0},height_95%_HPD={26.125890860510225,46.20717604944565},length_95%_HPD={0.1571645574748075,14.4867965022055},N_95%_HPD={1.0,2.0},b_u_S_range={0.0,7.0},b_u_N_range={0.0,6.0},height_median=34.72131590838845,b_u_S_median=0.0,posterior=0.5860459948894567,b_u_S=0.3514691943127962,length_median=5.1202977306437845,S_range={0.0,2.0},N_median=1.0,b_u_N=0.45156398104265405]:5.89081367286235,68[&b_u_N_median=2.0,length_range={0.5618565745694859,63.92136536481962},b_u_S_95%_HPD={0.0,4.0},height_range={21.99999999999997,22.000000000000114},N_range={2.0,6.0},N=3.0048883457393623,rate_95%_HPD={4.640676373172708E-5,3.9511700942862027E-4},S_95%_HPD={2.0,2.0},rate_range={2.0119275839768512E-5,0.001130210426284721},height=22.0,rate=1.8586832586913187E-4,rate_median=1.5842729728107152E-4,S=2.018442395289412,S_median=2.0,length=17.136889360376856,b_u_N_95%_HPD={0.0,5.0},height_95%_HPD={21.99999999999997,22.000000000000057},length_95%_HPD={4.325126091483622,30.72954025564161},N_95%_HPD={2.0,3.0},b_u_S_range={0.0,9.0},b_u_N_range={0.0,13.0},height_median=22.00000000000003,b_u_S_median=1.0,b_u_S=1.4670592156427065,length_median=16.325417182253737,S_range={1.0,5.0},N_median=3.0,b_u_N=1.9335629374513943]:18.61212958125077)[&b_u_N_median=0.0,length_range={0.019886780741877885,29.70811440959811},b_u_S_95%_HPD={0.0,2.0},height_range={26.028562378250257,67.84876222702874},N_range={0.0,2.0},N=1.0077972709551657,rate_95%_HPD={1.7870325933277553E-5,2.866927246332787E-4},S_95%_HPD={0.0,1.0},rate_range={7.698412527320458E-6,0.0011392555907570804},height=41.267334083786324,rate=1.2666144129480167E-4,rate_median=1.0376315965253073E-4,S=0.10019493177387914,S_median=0.0,length=5.078272049936107,b_u_N_95%_HPD={0.0,2.0},height_95%_HPD={29.023753548466573,53.28928930081048},length_95%_HPD={0.09280372171527773,12.316300304221869},N_95%_HPD={1.0,1.0},b_u_S_range={0.0,7.0},b_u_N_range={0.0,6.0},height_median=40.6121295812508,b_u_S_median=0.0,posterior=0.5699366737029219,b_u_S=0.3023391812865497,length_median=4.192742777853137,S_range={0.0,2.0},N_median=1.0,b_u_N=0.39161793372319686]:4.69562870409959)[&b_u_N_median=0.0,length_range={0.005131335651604729,29.781748001530183},b_u_S_95%_HPD={0.0,1.0},height_range={28.055832576939338,76.0021326938728},N_range={0.0,2.0},N=0.04019995834201208,rate_95%_HPD={1.573060925079341E-5,2.7563292780910607E-4},S_95%_HPD={1.0,1.0},rate_range={1.2231489459364707E-5,7.354768232223348E-4},height=45.860460291166135,rate=1.243800395567401E-4,rate_median=1.0379583960335877E-4,S=0.9835450947719225,S_median=1.0,length=4.990237555949046,b_u_N_95%_HPD={0.0,2.0},height_95%_HPD={32.6868641470289,59.5031525091249},length_95%_HPD={0.11780251139934705,11.870698446044827},N_95%_HPD={0.0,0.0},b_u_S_range={0.0,5.0},b_u_N_range={0.0,6.0},height_median=45.30775828535039,b_u_S_median=0.0,posterior=0.5333851794245084,b_u_S=0.2901478858571131,length_median=4.182098334749817,S_range={0.0,3.0},N_median=0.0,b_u_N=0.37304728181628827]:4.808711790138119,(89[&b_u_N_median=2.0,length_range={2.4102965818102082,71.46562059831503},b_u_S_95%_HPD={0.0,5.0},height_range={0.0,1.1368683772161603E-13},N_range={1.0,4.0},N=2.020997666925897,rate_95%_HPD={3.140165699205294E-5,2.7090214167919675E-4},S_95%_HPD={3.0,3.0},rate_range={1.8203498491442652E-5,8.685829531580894E-4},height=2.562090326833664E-14,rate=1.3034972774187876E-4,rate_median=1.1445714764272491E-4,S=3.0116653705143874,S_median=3.0,length=30.229523257810378,b_u_N_95%_HPD={0.0,6.0},height_95%_HPD={0.0,5.6843418860808015E-14},length_95%_HPD={9.377966003187678,52.44617387776577},N_95%_HPD={2.0,2.0},b_u_S_range={0.0,12.0},b_u_N_range={0.0,14.0},height_median=2.8421709430404007E-14,b_u_S_median=2.0,b_u_S=1.8241306521497611,length_median=29.876935322722577,S_range={2.0,7.0},N_median=2.0,b_u_N=2.379846683701811]:29.816141283089195,86[&b_u_N_median=1.0,length_range={2.4102965818102082,77.5978820463196},b_u_S_95%_HPD={0.0,4.0},height_range={0.0,1.1368683772161603E-13},N_range={0.0,4.0},N=1.0179980002221976,rate_95%_HPD={2.113243432695275E-5,1.9528563068632674E-4},S_95%_HPD={2.0,2.0},rate_range={1.1215283289457072E-5,5.828505711288229E-4},height=2.5614588034600302E-14,rate=9.48022031408536E-5,rate_median=8.294625514932143E-5,S=2.0048883457393623,S_median=2.0,length=30.251028440611528,b_u_N_95%_HPD={0.0,5.0},height_95%_HPD={0.0,5.6843418860808015E-14},length_95%_HPD={9.377966003187678,52.382686983047684},N_95%_HPD={1.0,1.0},b_u_S_range={0.0,9.0},b_u_N_range={0.0,11.0},height_median=2.8421709430404007E-14,b_u_S_median=1.0,b_u_S=1.335184979446728,length_median=29.898221610661164,S_range={1.0,4.0},N_median=1.0,b_u_N=1.7633596267081435]:29.816141283089195)[&b_u_N_median=1.0,length_range={0.09348022965537695,63.30909109520588},b_u_S_95%_HPD={0.0,2.0},height_range={2.410296581810229,71.46562059831507},N_range={0.0,3.0},N=1.0099021041971419,rate_95%_HPD={1.5348862356503046E-5,1.952601687715621E-4},S_95%_HPD={0.0,0.0},rate_range={9.181010825551502E-6,6.271709121578703E-4},height=30.133124355979813,rate=8.83247347845641E-5,rate_median=7.425265340220813E-5,S=0.0243051648475301,S_median=0.0,length=16.8952581856237,b_u_N_95%_HPD={0.0,3.0},height_95%_HPD={9.697857830212996,52.43748016937013},length_95%_HPD={0.4943744978245377,36.10690293842276},N_95%_HPD={1.0,1.0},b_u_S_range={0.0,8.0},b_u_N_range={0.0,9.0},height_median=29.816141283089223,b_u_S_median=0.0,posterior=0.9873347405843795,b_u_S=0.663553505119838,length_median=15.343198260467847,S_range={0.0,2.0},N_median=1.0,b_u_N=0.8583323956340723]:20.300328792399284)[&b_u_N_median=0.0,length_range={0.033038827807857274,29.384713280252697},b_u_S_95%_HPD={0.0,2.0},height_range={30.48444081212793,85.60672262839847},N_range={0.0,3.0},N=1.009913008294558,rate_95%_HPD={1.9137745266801343E-5,2.863612017338572E-4},S_95%_HPD={0.0,0.0},rate_range={9.308012396717804E-6,9.667236099287314E-4},height=50.58940503680207,rate=1.2421686189792962E-4,rate_median=1.0415188122317772E-4,S=0.016993728504956503,S_median=0.0,length=5.0926576663489,b_u_N_95%_HPD={0.0,2.0},height_95%_HPD={36.35639558013429,65.32237868113918},length_95%_HPD={0.12472373001837411,12.220380454958054},N_95%_HPD={1.0,1.0},b_u_S_range={0.0,5.0},b_u_N_range={0.0,6.0},height_median=50.11647007548851,b_u_S_median=0.0,posterior=0.5491612043106322,b_u_S=0.30689864454784543,length_median=4.227822976780352,S_range={0.0,2.0},N_median=1.0,b_u_N=0.381347359902893]:5.082342669571943,84[&b_u_N_median=1.0,length_range={8.512590237976656,88.99378410940811},b_u_S_95%_HPD={0.0,4.0},height_range={0.0,1.1368683772161603E-13},N_range={0.0,3.0},N=0.06810354405066103,rate_95%_HPD={1.2254286542699333E-5,8.972073330204101E-5},S_95%_HPD={1.0,1.0},rate_range={6.881448276693388E-6,2.285494550369318E-4},height=2.5665109904491032E-14,rate=4.6951762887948856E-5,rate_median=4.299673089965698E-5,S=1.0058882346405955,S_median=1.0,length=52.46008090685244,b_u_N_95%_HPD={0.0,4.0},height_95%_HPD={0.0,5.6843418860808015E-14},length_95%_HPD={34.24631952018578,74.34102430611763},N_95%_HPD={0.0,1.0},b_u_S_range={0.0,9.0},b_u_N_range={0.0,10.0},height_median=2.8421709430404007E-14,b_u_S_median=1.0,b_u_S=1.26174869458949,length_median=52.9404289892965,S_range={0.0,3.0},N_median=0.0,b_u_N=1.6511498722364182]:55.19881274506042)[&b_u_N_median=0.0,length_range={0.04974824050103166,40.12718421323947},b_u_S_95%_HPD={0.0,2.0},height_range={31.48211575920979,88.99378410940813},N_range={0.0,3.0},N=1.0542995169082126,rate_95%_HPD={1.6656751095364436E-5,2.7719837401219305E-4},S_95%_HPD={0.0,0.0},rate_range={9.53814621614508E-6,8.251548198047855E-4},height=55.507178091283635,rate=1.22039769535559E-4,rate_median=1.0183843928799881E-4,S=0.014685990338164251,S_median=0.0,length=5.926224947654967,b_u_N_95%_HPD={0.0,2.0},height_95%_HPD={40.05473827810448,71.06883779341322},length_95%_HPD={0.11214869328227195,13.931639755513416},N_95%_HPD={1.0,2.0},b_u_S_range={0.0,7.0},b_u_N_range={0.0,6.0},height_median=55.19881274506045,b_u_S_median=0.0,posterior=0.5749361182090879,b_u_S=0.3458937198067633,length_median=4.902190827915092,S_range={0.0,2.0},N_median=1.0,b_u_N=0.4421256038647343]:5.831402309271041)[&b_u_N_median=0.0,length_range={0.06676940616184623,26.61151597968604},b_u_S_95%_HPD={0.0,1.0},height_range={35.88856413595971,97.51677432700754},N_range={0.0,3.0},N=1.0693722510995602,rate_95%_HPD={1.2898299917443098E-5,3.0150115340591175E-4},S_95%_HPD={0.0,0.0},rate_range={1.0022142931717402E-5,0.0012576939623589107},height=61.28173316932106,rate=1.3060335295100333E-4,rate_median=1.071933394958688E-4,S=0.01599360255897641,S_median=0.0,length=4.477838540416403,b_u_N_95%_HPD={0.0,2.0},height_95%_HPD={46.1561829972415,78.60446422358515},length_95%_HPD={0.13985021034770284,10.823282295663375},N_95%_HPD={1.0,2.0},b_u_S_range={0.0,5.0},b_u_N_range={0.0,6.0},height_median=61.03021505433149,b_u_S_median=0.0,posterior=0.5557160315520497,b_u_S=0.2668932427029188,length_median=3.669581021862591,S_range={0.0,2.0},N_median=1.0,b_u_N=0.3558576569372251]:3.8534115794460746)[&b_u_N_median=0.0,length_range={0.013489513242042506,30.860687036884038},b_u_S_95%_HPD={0.0,1.0},height_range={40.42505444530386,100.94350370601049},N_range={0.0,3.0},N=1.0645232327681127,rate_95%_HPD={2.3250215994412896E-5,2.910964738419288E-4},S_95%_HPD={0.0,0.0},rate_range={1.051497884581607E-5,8.384140412981207E-4},height=65.15107151449347,rate=1.2747563661918762E-4,rate_median=1.0671068414250468E-4,S=0.001101079057476327,S_median=0.0,length=4.902784071721467,b_u_N_95%_HPD={0.0,2.0},height_95%_HPD={49.12394969390948,82.43708297413298},length_95%_HPD={0.05148768115888913,11.490346798287106},N_95%_HPD={1.0,2.0},b_u_S_range={0.0,6.0},b_u_N_range={0.0,8.0},height_median=64.88362663377757,b_u_S_median=0.0,posterior=0.5044995000555493,b_u_S=0.2964104822726272,length_median=4.1108204857671,S_range={0.0,2.0},N_median=1.0,b_u_N=0.3794318432063422]:12.015216227676518)[&b_u_N_median=1.0,length_range={0.40235743048182826,54.88667954943589},b_u_S_95%_HPD={0.0,4.0},height_range={43.30474467909343,113.65805993467407},N_range={0.0,6.0},N=1.374847239195645,rate_95%_HPD={3.420604222277745E-5,3.9946950100127644E-4},S_95%_HPD={2.0,4.0},rate_range={1.7448244160996576E-5,0.0016203187030121677},height=77.22221641191567,rate=1.833660586117597E-4,rate_median=1.560056286893372E-4,S=2.9971114320631043,S_median=3.0,length=14.661309434547055,b_u_N_95%_HPD={0.0,5.0},height_95%_HPD={58.34659060526181,97.09117622586894},length_95%_HPD={3.0441690205434497,28.264160434198544},N_95%_HPD={1.0,3.0},b_u_S_range={0.0,10.0},b_u_N_range={0.0,11.0},height_median=76.89884286145409,b_u_S_median=1.0,posterior=1.0,b_u_S=1.2506388179091212,length_median=13.68495175946397,S_range={1.0,6.0},N_median=1.0,b_u_N=1.6095989334518386]:9.337014058190647)[&b_u_N_median=0.0,length_range={7.144487216379503E-4,45.472455618398556},b_u_S_95%_HPD={0.0,2.0},height_range={56.14085226442239,119.2338790520084},N_range={0.0,4.0},N=1.7132099152808284,rate_95%_HPD={1.9054174172975522E-5,2.729292565840834E-4},S_95%_HPD={0.0,1.0},rate_range={1.545913551545364E-5,7.467347346054024E-4},height=86.25951719912342,rate=1.2830452602539177E-4,rate_median=1.0868561429509512E-4,S=0.14213994352055223,S_median=0.0,length=9.133141780681703,b_u_N_95%_HPD={0.0,3.0},height_95%_HPD={68.39277142989107,103.38676252874095},length_95%_HPD={7.144487216379503E-4,21.366362743387796},N_95%_HPD={0.0,3.0},b_u_S_range={0.0,7.0},b_u_N_range={0.0,9.0},height_median=86.23585691964473,b_u_S_median=0.0,posterior=0.3540717698033552,b_u_S=0.5716975211797929,length_median=7.934769346520781,S_range={0.0,2.0},N_median=2.0,b_u_N=0.7665516159397553]:9.042536794274241,(74[&b_u_N_median=7.0,length_range={6.825706863406467,125.86426548111004},b_u_S_95%_HPD={0.0,10.0},height_range={21.999999999999943,22.000000000000114},N_range={8.0,17.0},N=10.86779246750361,rate_95%_HPD={6.75672452832566E-5,4.0712045632554904E-4},S_95%_HPD={3.0,5.0},rate_range={4.879372554001487E-5,0.0012689378391922542},height=22.0,rate=2.137643663892375E-4,rate_median=1.9290806367003175E-4,S=4.092323075213865,S_median=4.0,length=53.94314509845359,b_u_N_95%_HPD={1.0,13.0},height_95%_HPD={21.99999999999997,22.000000000000057},length_95%_HPD={22.120358045036518,90.69746667108012},N_95%_HPD={10.0,13.0},b_u_S_range={0.0,21.0},b_u_N_range={0.0,21.0},height_median=22.00000000000003,b_u_S_median=5.0,b_u_S=5.337851349850017,length_median=49.94706789413938,S_range={2.0,8.0},N_median=11.0,b_u_N=6.9327852460837684]:44.714279726074096,71[&b_u_N_median=3.0,length_range={6.825706863406467,143.5869198732751},b_u_S_95%_HPD={0.0,6.0},height_range={21.999999999999943,22.000000000000114},N_range={1.0,8.0},N=3.446283746250417,rate_95%_HPD={2.6730606503661187E-5,2.101225860687511E-4},S_95%_HPD={2.0,4.0},rate_range={1.3282717302496954E-5,0.0012689378391922542},height=22.0,rate=1.048192612792341E-4,rate_median=9.259637627919402E-5,S=3.2750805466059325,S_median=3.0,length=57.504888824933474,b_u_N_95%_HPD={0.0,8.0},height_95%_HPD={21.99999999999997,22.000000000000057},length_95%_HPD={21.559162014819336,111.16087304353869},N_95%_HPD={2.0,5.0},b_u_S_range={0.0,14.0},b_u_N_range={0.0,18.0},height_median=22.00000000000003,b_u_S_median=2.0,b_u_S=2.7444728363515165,length_median=50.05326170347145,S_range={1.0,7.0},N_median=3.0,b_u_N=3.5943784023997334]:44.714279726074096)[&b_u_N_median=2.0,length_range={1.6076633387385044,107.82973210395494},b_u_S_95%_HPD={0.0,4.0},height_range={28.82570686340651,140.8503419083355},N_range={0.0,7.0},N=3.6834875650665126,rate_95%_HPD={2.217997807479553E-5,2.7367347287260803E-4},S_95%_HPD={0.0,1.0},rate_range={1.1297465762266627E-5,7.800759097622034E-4},height=67.9636252475594,rate=1.2695987169267307E-4,rate_median=1.0841698688810212E-4,S=0.3033545401966455,S_median=0.0,length=25.805294910980287,b_u_N_95%_HPD={0.0,5.0},height_95%_HPD={41.51935487582,96.27325781471026},length_95%_HPD={4.990436953176214,52.096768289998806},N_95%_HPD={2.0,5.0},b_u_S_range={0.0,10.0},b_u_N_range={0.0,12.0},height_median=66.71427972607412,b_u_S_median=1.0,posterior=0.7683590712143096,b_u_S=1.4371023713128976,length_median=23.707678072805848,S_range={0.0,3.0},N_median=4.0,b_u_N=1.9307403123192597]:28.56411398784485)[&b_u_N_median=0.0,length_range={0.050186317765025024,34.41086476465031},b_u_S_95%_HPD={0.0,2.0},height_range={66.14951567069497,131.58864841772584},N_range={0.0,1.0},N=0.7937062937062938,rate_95%_HPD={1.97909431854875E-5,2.2429677760003094E-4},S_95%_HPD={0.0,0.0},rate_range={7.2763920907492695E-6,7.269182754315508E-4},height=95.19374976207509,rate=1.0666732323348106E-4,rate_median=9.066910897717897E-5,S=0.013986013986013986,S_median=0.0,length=7.644202164542742,b_u_N_95%_HPD={0.0,2.0},height_95%_HPD={76.47238758025293,108.84704129384133},length_95%_HPD={0.050186317765025024,18.444925272687783},N_95%_HPD={0.0,1.0},b_u_S_range={0.0,4.0},b_u_N_range={0.0,5.0},height_median=95.27839371391897,b_u_S_median=0.0,posterior=0.0317742473058549,b_u_S=0.4125874125874126,length_median=6.579953937694498,S_range={0.0,1.0},N_median=1.0,b_u_N=0.4405594405594406]:9.898365529373763)[&b_u_N_median=2.0,length_range={1.5856903919821121,68.52793257049058},b_u_S_95%_HPD={0.0,5.0},height_range={66.61230356335494,165.58691987327512},N_range={0.0,10.0},N=4.794621026894865,rate_95%_HPD={3.640341180469451E-5,4.250378970508352E-4},S_95%_HPD={1.0,3.0},rate_range={1.1301330339663785E-5,0.0012808899274344913},height=106.02132232433782,rate=1.956761536607692E-4,rate_median=1.6822317486834507E-4,S=1.5866859302067127,S_median=1.0,length=22.28694384136561,b_u_N_95%_HPD={0.0,6.0},height_95%_HPD={81.22925153117052,136.31236210013597},length_95%_HPD={5.262398803544045,43.46533051908146},N_95%_HPD={2.0,7.0},b_u_S_range={0.0,13.0},b_u_N_range={0.0,15.0},height_median=105.17675924329274,b_u_S_median=2.0,posterior=0.999666703699589,b_u_S=1.9596577017114913,length_median=20.486722505619326,S_range={0.0,7.0},N_median=5.0,b_u_N=2.546121360302289]:6.722178375933822,66[&b_u_N_median=4.0,length_range={61.23208340982917,147.22207522396795},b_u_S_95%_HPD={0.0,8.0},height_range={21.999999999999943,22.000000000000142},N_range={3.0,11.0},N=5.619708921230974,rate_95%_HPD={2.6721990822965924E-5,1.0655805224544105E-4},S_95%_HPD={1.0,3.0},rate_range={1.5968192058062905E-5,1.7772518844272426E-4},height=22.0,rate=6.560905773232448E-5,rate_median=6.32752670552056E-5,S=2.02077546939229,S_median=2.0,length=101.99289877093629,b_u_N_95%_HPD={0.0,9.0},height_95%_HPD={21.99999999999997,22.000000000000057},length_95%_HPD={78.42688328527346,129.02607672490868},N_95%_HPD={4.0,7.0},b_u_S_range={0.0,20.0},b_u_N_range={0.0,19.0},height_median=22.00000000000003,b_u_S_median=3.0,b_u_S=3.506499277858016,length_median=102.43849775487001,S_range={1.0,6.0},N_median=5.0,b_u_N=4.571492056438173]:89.89893761922653)[&b_u_N_median=1.0,length_range={0.5859247045821263,61.79808049105897},b_u_S_95%_HPD={0.0,3.0},height_range={83.23208340982919,168.81254096955004},N_range={1.0,5.0},N=2.882341650671785,rate_95%_HPD={2.269087301599937E-5,2.4676588263638274E-4},S_95%_HPD={0.0,0.0},rate_range={1.2999883881886497E-5,8.813665673623053E-4},height=116.95354377578988,rate=1.1705075030949166E-4,rate_median=1.0130248729134859E-4,S=0.021497120921305183,S_median=0.0,length=20.241394623849867,b_u_N_95%_HPD={0.0,4.0},height_95%_HPD={97.38147332592186,143.64341813519508},length_95%_HPD={3.5173781548233762,38.99844768649403},N_95%_HPD={2.0,3.0},b_u_S_range={0.0,10.0},b_u_N_range={0.0,9.0},height_median=111.89893761922656,b_u_S_median=1.0,posterior=0.578824575047217,b_u_S=1.0942418426103646,length_median=19.356067492520722,S_range={0.0,2.0},N_median=3.0,b_u_N=1.4193857965451055]:30.930386112240768,((61[&b_u_N_median=1.0,length_range={1.258726765726479,66.43572363390626},b_u_S_95%_HPD={0.0,4.0},height_range={111.99999999999994,112.00000000000014},N_range={2.0,6.0},N=3.3036329296744804,rate_95%_HPD={2.844585895492851E-5,2.3975905132679056E-4},S_95%_HPD={0.0,1.0},rate_range={1.1351706762544082E-5,0.0010354921884096297},height=112.0,rate=1.1708733488148182E-4,rate_median=1.0309525617245083E-4,S=0.10821019886679258,S_median=0.0,length=22.93715527373628,b_u_N_95%_HPD={0.0,5.0},height_95%_HPD={111.99999999999997,112.00000000000006},length_95%_HPD={6.193130591553583,40.367716992011935},N_95%_HPD={3.0,4.0},b_u_S_range={0.0,10.0},b_u_N_range={0.0,11.0},height_median=112.00000000000003,b_u_S_median=1.0,b_u_S=1.2758582379735586,length_median=22.155541671176564,S_range={0.0,3.0},N_median=3.0,b_u_N=1.6755916009332297]:23.0870841480357,(57[&b_u_N_median=1.0,length_range={0.42529832358698627,75.1719721219587},b_u_S_95%_HPD={0.0,3.0},height_range={111.99999999999994,112.00000000000014},N_range={0.0,3.0},N=0.1669814465059438,rate_95%_HPD={1.2332167808384452E-5,2.09389749197383E-4},S_95%_HPD={1.0,3.0},rate_range={7.648761805556892E-6,9.926239272766758E-4},height=112.0,rate=9.670164384398977E-5,rate_median=8.200036764369128E-5,S=1.3942895233862904,S_median=1.0,length=16.784664133284696,b_u_N_95%_HPD={0.0,3.0},height_95%_HPD={111.99999999999997,112.00000000000006},length_95%_HPD={3.3480182580535853,32.87536043039299},N_95%_HPD={0.0,1.0},b_u_S_range={0.0,8.0},b_u_N_range={0.0,11.0},height_median=112.00000000000003,b_u_S_median=0.0,b_u_S=0.7569158982335296,length_median=15.479670722071162,S_range={0.0,5.0},N_median=0.0,b_u_N=0.9955560493278525]:15.61686660147339,49[&b_u_N_median=2.0,length_range={1.638621538301308,128.74191696102417},b_u_S_95%_HPD={0.0,5.0},height_range={111.99999999999994,112.00000000000014},N_range={0.0,4.0},N=1.9166759248972336,rate_95%_HPD={4.44707497517011E-5,4.612635706693515E-4},S_95%_HPD={4.0,6.0},rate_range={1.4994705818360266E-5,0.001224231342651698},height=112.0,rate=2.06093905449861E-4,rate_median=1.7500940355298525E-4,S=4.291300966559271,S_median=4.0,length=21.569434003330283,b_u_N_95%_HPD={0.0,6.0},height_95%_HPD={111.99999999999997,112.00000000000006},length_95%_HPD={3.1030784925074357,51.61910665247379},N_95%_HPD={1.0,2.0},b_u_S_range={0.0,12.0},b_u_N_range={0.0,13.0},height_median=112.00000000000003,b_u_S_median=2.0,b_u_S=1.8570158871236528,length_median=17.948890340760386,S_range={2.0,9.0},N_median=2.0,b_u_N=2.4455060548827907]:15.61686660147339)[&b_u_N_median=0.0,length_range={0.03989991841024221,82.4409628999133},b_u_S_95%_HPD={0.0,2.0},height_range={113.63862153830134,187.17197212195873},N_range={0.0,3.0},N=0.21249627199522816,rate_95%_HPD={2.132692319686083E-5,2.90292137915241E-4},S_95%_HPD={1.0,2.0},rate_range={9.863342727775654E-6,8.649056428187543E-4},height=128.94215116704902,rate=1.284415911104248E-4,rate_median=1.0786397399914305E-4,S=1.5879809126155682,S_median=2.0,length=10.135925479230359,b_u_N_95%_HPD={0.0,3.0},height_95%_HPD={115.81657151463715,144.87536043039302},length_95%_HPD={0.34869215991899694,23.553742693227036},N_95%_HPD={0.0,1.0},b_u_S_range={0.0,7.0},b_u_N_range={0.0,10.0},height_median=127.61686660147342,b_u_S_median=0.0,posterior=0.7450283301855349,b_u_S=0.5578586340590516,length_median=8.508476476579084,S_range={0.0,3.0},N_median=0.0,b_u_N=0.7578288100208769]:7.47021754656231)[&b_u_N_median=0.0,length_range={0.03455827202128603,43.693789468129694},b_u_S_95%_HPD={0.0,2.0},height_range={117.34487321946948,167.26056098304943},N_range={0.0,2.0},N=0.8534957934435741,rate_95%_HPD={1.611853244255564E-5,2.5666041882689707E-4},S_95%_HPD={0.0,0.0},rate_range={1.1254661140513048E-5,8.178041392064766E-4},height=135.97072284003968,rate=1.1498282480047455E-4,rate_median=9.550595581757232E-5,S=0.01508558166521613,S_median=0.0,length=6.346251370673887,b_u_N_95%_HPD={0.0,2.0},height_95%_HPD={121.87977102510509,152.3245043126569},length_95%_HPD={0.03455827202128603,15.790308267286179},N_95%_HPD={0.0,1.0},b_u_S_range={0.0,5.0},b_u_N_range={0.0,6.0},height_median=135.08708414803573,b_u_S_median=0.0,posterior=0.38295744917231417,b_u_S=0.3359442993907746,length_median=5.05855691798601,S_range={0.0,2.0},N_median=1.0,b_u_N=0.4444444444444444]:5.40196012062367,59[&b_u_N_median=1.0,length_range={0.6671882443257147,68.95158355179993},b_u_S_95%_HPD={0.0,4.0},height_range={111.99999999999994,112.00000000000014},N_range={1.0,5.0},N=2.025997111432063,rate_95%_HPD={2.1710409132583885E-5,2.0220922519025892E-4},S_95%_HPD={1.0,2.0},rate_range={7.513681721371156E-6,0.0010226257643768239},height=112.0,rate=1.0197769532107456E-4,rate_median=8.986682955089766E-5,S=1.0519942228641261,S_median=1.0,length=26.161677454720472,b_u_N_95%_HPD={0.0,4.0},height_95%_HPD={111.99999999999997,112.00000000000006},length_95%_HPD={8.254909195336253,45.06344538048211},N_95%_HPD={2.0,2.0},b_u_S_range={0.0,9.0},b_u_N_range={0.0,11.0},height_median=112.00000000000003,b_u_S_median=1.0,b_u_S=1.2855238306854795,length_median=25.582861696594534,S_range={0.0,4.0},N_median=2.0,b_u_N=1.6988112431952005]:28.48904426865937)[&b_u_N_median=0.0,length_range={3.9763235830037047E-4,28.193773807211528},b_u_S_95%_HPD={0.0,1.0},height_range={119.97500045463687,172.30378225938972},N_range={0.0,2.0},N=0.02384105960264901,rate_95%_HPD={1.5076751301583662E-5,2.164700827105115E-4},S_95%_HPD={0.0,0.0},rate_range={8.630019053854854E-6,5.521136034766293E-4},height=140.92006519971906,rate=9.705246956369258E-5,rate_median=8.376787422405296E-5,S=0.0026490066225165563,S_median=0.0,length=3.6627532276741217,b_u_N_95%_HPD={0.0,1.0},height_95%_HPD={127.16064671476109,156.95108172542112},length_95%_HPD={3.9763235830037047E-4,10.861863791418898},N_95%_HPD={0.0,0.0},b_u_S_range={0.0,3.0},b_u_N_range={0.0,4.0},height_median=140.4890442686594,b_u_S_median=0.0,posterior=0.0838795689367848,b_u_S=0.1629139072847682,length_median=2.5481932219478836,S_range={0.0,1.0},N_median=0.0,b_u_N=0.18013245033112582]:2.3402794628079278)[&b_u_N_median=0.0,length_range={0.03001545050935306,29.49619930411461},b_u_S_95%_HPD={0.0,2.0},height_range={122.59224128673769,175.43366572337828},N_range={0.0,2.0},N=0.9562009045465365,rate_95%_HPD={1.4741331594027533E-5,2.7376010258269566E-4},S_95%_HPD={0.0,0.0},rate_range={7.690601303327565E-6,9.241860275937743E-4},height=143.64080472660052,rate=1.2141269925381266E-4,rate_median=1.0225832223195581E-4,S=0.021185432039990477,S_median=0.0,length=5.747104450155244,b_u_N_95%_HPD={0.0,2.0},height_95%_HPD={128.90408029103003,160.57195311383103},length_95%_HPD={0.05036753036358732,14.047092459912818},N_95%_HPD={0.0,1.0},b_u_S_range={0.0,5.0},b_u_N_range={0.0,5.0},height_median=142.82932373146733,b_u_S_median=0.0,posterior=0.4667259193422953,b_u_S=0.3189716734110926,length_median=4.778783194482514,S_range={0.0,2.0},N_median=1.0,b_u_N=0.41799571530587953]:3.416037310526889)[&b_u_N_median=0.0,length_range={0.0017321519154052112,30.080596396389808},b_u_S_95%_HPD={0.0,1.0},height_range={125.9950670171161,183.59116135802287},N_range={0.0,1.0},N=0.006069802731411229,rate_95%_HPD={1.5553459097172288E-5,2.747461680239947E-4},S_95%_HPD={0.0,1.0},rate_range={6.8290021839165914E-6,8.31935010579137E-4},height=147.0651923210973,rate=1.1916332422760811E-4,rate_median=9.750225850344406E-5,S=0.7824987354577643,S_median=1.0,length=5.205770192733799,b_u_N_95%_HPD={0.0,2.0},height_95%_HPD={133.33084389901674,162.65618683623967},length_95%_HPD={0.0017321519154052112,12.744766769258035},N_95%_HPD={0.0,0.0},b_u_S_range={0.0,4.0},b_u_N_range={0.0,5.0},height_median=146.24536104199422,b_u_S_median=0.0,posterior=0.21964226197089212,b_u_S=0.2766818411734952,length_median=4.410937928558468,S_range={0.0,2.0},N_median=0.0,b_u_N=0.3743045017703591]:5.4078344367604245,((46[&b_u_N_median=4.0,length_range={2.85253350393657,62.15794950631857},b_u_S_95%_HPD={0.0,7.0},height_range={111.99999999999994,112.00000000000014},N_range={5.0,11.0},N=6.305854905010555,rate_95%_HPD={8.11306908449598E-5,5.216735245396498E-4},S_95%_HPD={3.0,5.0},rate_range={3.655528521478698E-5,0.001977398083254958},height=112.0,rate=2.673126370776373E-4,rate_median=2.394560294622399E-4,S=3.8385734918342407,S_median=4.0,length=24.417395787986873,b_u_N_95%_HPD={0.0,8.0},height_95%_HPD={111.99999999999997,112.00000000000006},length_95%_HPD={9.03064211339759,39.89010569912793},N_95%_HPD={6.0,7.0},b_u_S_range={0.0,14.0},b_u_N_range={0.0,18.0},height_median=112.00000000000003,b_u_S_median=3.0,b_u_S=3.1133207421397624,length_median=23.88713736783805,S_range={3.0,7.0},N_median=6.0,b_u_N=4.0449950005554935]:23.620277565662605,58[&b_u_N_median=2.0,length_range={1.8939798468053795,63.64425543679158},b_u_S_95%_HPD={0.0,4.0},height_range={111.99999999999994,112.00000000000014},N_range={0.0,3.0},N=0.025886012665259417,rate_95%_HPD={2.6993200468395855E-5,2.2833469709187051E-4},S_95%_HPD={3.0,4.0},rate_range={1.3794575212299316E-5,7.367241914138378E-4},height=112.0,rate=1.142054019161103E-4,rate_median=1.0072710058460435E-4,S=3.540384401733141,S_median=4.0,length=24.801749420801347,b_u_N_95%_HPD={0.0,5.0},height_95%_HPD={111.99999999999997,112.00000000000006},length_95%_HPD={8.915037316934217,40.97428297661247},N_95%_HPD={0.0,0.0},b_u_S_range={0.0,10.0},b_u_N_range={0.0,14.0},height_median=112.00000000000003,b_u_S_median=1.0,b_u_S=1.3782913009665592,length_median=24.396720692163882,S_range={2.0,6.0},N_median=0.0,b_u_N=1.8006888123541829]:23.620277565662605)[&b_u_N_median=0.0,length_range={0.008266756047845547,32.98495125065158},b_u_S_95%_HPD={0.0,2.0},height_range={114.8525335039366,165.777648063754},N_range={0.0,1.0},N=0.051669316375198726,rate_95%_HPD={1.7638223652288376E-5,2.5167280045113705E-4},S_95%_HPD={0.0,1.0},rate_range={7.543393852977955E-6,9.500161478415563E-4},height=136.05976663787908,rate=1.0966305530607554E-4,rate_median=9.18484668500239E-5,S=0.690779014308426,S_median=1.0,length=6.30419823261428,b_u_N_95%_HPD={0.0,2.0},height_95%_HPD={122.22274870761363,151.2461031606697},length_95%_HPD={0.008266756047845547,15.38454551231709},N_95%_HPD={0.0,1.0},b_u_S_range={0.0,5.0},b_u_N_range={0.0,5.0},height_median=135.62027756566263,b_u_S_median=0.0,posterior=0.2795244972780802,b_u_S=0.30723370429252783,length_median=5.227534585001777,S_range={0.0,3.0},N_median=0.0,b_u_N=0.4248807631160572]:8.343946406648996,((36[&b_u_N_median=1.0,length_range={0.7206098465114508,60.2851480777895},b_u_S_95%_HPD={0.0,3.0},height_range={111.99999999999994,112.00000000000014},N_range={0.0,2.0},N=0.005777135873791801,rate_95%_HPD={1.927416754854634E-5,1.9053727953896384E-4},S_95%_HPD={1.0,2.0},rate_range={1.0300948375369794E-5,6.697319846708473E-4},height=112.0,rate=9.012559534011172E-5,rate_median=7.897489346059643E-5,S=1.774580602155316,S_median=2.0,length=21.03551742733945,b_u_N_95%_HPD={0.0,4.0},height_95%_HPD={111.99999999999997,112.00000000000006},length_95%_HPD={5.669946180853046,38.42912373879929},N_95%_HPD={0.0,0.0},b_u_S_range={0.0,8.0},b_u_N_range={0.0,10.0},height_median=112.00000000000003,b_u_S_median=1.0,b_u_S=0.9217864681702033,length_median=20.487788702125442,S_range={0.0,4.0},N_median=0.0,b_u_N=1.2014220642150872]:16.871006788542644,50[&b_u_N_median=1.0,length_range={0.7206098465114508,61.423197195753346},b_u_S_95%_HPD={0.0,3.0},height_range={111.99999999999994,112.00000000000014},N_range={0.0,3.0},N=1.0076658149094546,rate_95%_HPD={1.8496011698991216E-5,1.9434736016577734E-4},S_95%_HPD={1.0,1.0},rate_range={7.826123944844665E-6,8.046562868633553E-4},height=112.0,rate=9.268146773889846E-5,rate_median=8.11465239098462E-5,S=1.0283301855349405,S_median=1.0,length=22.20532831609624,b_u_N_95%_HPD={0.0,4.0},height_95%_HPD={111.99999999999997,112.00000000000006},length_95%_HPD={5.347503717145699,40.13241471877848},N_95%_HPD={1.0,1.0},b_u_S_range={0.0,11.0},b_u_N_range={0.0,10.0},height_median=112.00000000000003,b_u_S_median=1.0,b_u_S=0.967892456393734,length_median=21.777380095820234,S_range={0.0,3.0},N_median=1.0,b_u_N=1.277080324408399]:16.871006788542644)[&b_u_N_median=0.0,length_range={0.011284450422607506,52.084040155181526},b_u_S_95%_HPD={0.0,2.0},height_range={112.72060984651145,163.4538309659184},N_range={0.0,2.0},N=0.029593094944512947,rate_95%_HPD={1.1347725775016627E-5,2.071242041772539E-4},S_95%_HPD={0.0,1.0},rate_range={6.156461872314192E-6,8.429133772952657E-4},height=129.77886530794282,rate=9.083176058518609E-5,rate_median=7.594735566114119E-5,S=0.33323057953144264,S_median=0.0,length=8.544712925087463,b_u_N_95%_HPD={0.0,2.0},height_95%_HPD={115.33162419417702,145.85162474515232},length_95%_HPD={0.011284450422607506,21.801933694226477},N_95%_HPD={0.0,0.0},b_u_S_range={0.0,5.0},b_u_N_range={0.0,6.0},height_median=128.87100678854267,b_u_S_median=0.0,posterior=0.36040439951116543,b_u_S=0.344019728729963,length_median=7.0414408034639,S_range={0.0,3.0},N_median=0.0,b_u_N=0.4722564734895191]:5.51221872743821,48[&b_u_N_median=2.0,length_range={2.315144447300213,105.93030932046415},b_u_S_95%_HPD={0.0,4.0},height_range={111.99999999999994,112.00000000000014},N_range={0.0,4.0},N=1.1545383846239308,rate_95%_HPD={1.9381971756811246E-5,2.450207759089461E-4},S_95%_HPD={1.0,3.0},rate_range={1.05716438154391E-5,7.60327764464041E-4},height=112.0,rate=1.144366600305867E-4,rate_median=9.872920346570378E-5,S=2.5450505499388956,S_median=3.0,length=29.323294989267627,b_u_N_95%_HPD={0.0,5.0},height_95%_HPD={111.99999999999997,112.00000000000006},length_95%_HPD={6.53437696370969,61.85888231562819},N_95%_HPD={0.0,2.0},b_u_S_range={0.0,10.0},b_u_N_range={0.0,11.0},height_median=112.00000000000003,b_u_S_median=1.0,b_u_S=1.5108321297633596,length_median=26.01350360983858,S_range={0.0,5.0},N_median=1.0,b_u_N=1.9190089990001111]:22.383225515980854)[&b_u_N_median=0.0,length_range={0.03626433747498936,42.28350358350917},b_u_S_95%_HPD={0.0,2.0},height_range={116.25249908819524,166.16730075435325},N_range={0.0,1.0},N=0.06846733668341709,rate_95%_HPD={1.4258691219779315E-5,2.300754143854333E-4},S_95%_HPD={0.0,1.0},rate_range={9.431656354007216E-6,5.077043140284537E-4},height=134.77096577180964,rate=1.008126246160108E-4,rate_median=8.507150912421651E-5,S=0.4943467336683417,S_median=0.0,length=7.452909031683865,b_u_N_95%_HPD={0.0,2.0},height_95%_HPD={120.38980718930088,150.228081552318},length_95%_HPD={0.03626433747498936,18.406766944203582},N_95%_HPD={0.0,1.0},b_u_S_range={0.0,5.0},b_u_N_range={0.0,7.0},height_median=134.38322551598088,b_u_S_median=0.0,posterior=0.17686923675147206,b_u_S=0.3599246231155779,length_median=6.097385596086028,S_range={0.0,1.0},N_median=0.0,b_u_N=0.45414572864321606]:9.580998456330747)[&b_u_N_median=0.0,length_range={0.10457906120035432,41.96107911113583},b_u_S_95%_HPD={0.0,2.0},height_range={122.86648957588253,175.6442554367916},N_range={0.0,2.0},N=1.0016228497241155,rate_95%_HPD={1.3021083934151661E-5,2.5759330068854267E-4},S_95%_HPD={0.0,0.0},rate_range={1.1872031454563152E-5,9.870950476719687E-4},height=144.47701997225076,rate=1.148035138618193E-4,rate_median=9.556812295854423E-5,S=0.004219409282700422,S_median=0.0,length=7.329290785654389,b_u_N_95%_HPD={0.0,2.0},height_95%_HPD={130.56170452029252,159.64090809587373},length_95%_HPD={0.3040114062002601,17.18688549989716},N_95%_HPD={1.0,1.0},b_u_S_range={0.0,6.0},b_u_N_range={0.0,5.0},height_median=143.96422397231163,b_u_S_median=0.0,posterior=0.3422953005221642,b_u_S=0.3943524829600779,length_median=6.268375452308447,S_range={0.0,2.0},N_median=1.0,b_u_N=0.49659201557935734]:7.688971506443011)[&b_u_N_median=0.0,length_range={8.65329735972864E-5,19.17461012376802},b_u_S_95%_HPD={0.0,1.0},height_range={131.34334453197243,185.04018373637683},N_range={0.0,1.0},N=0.006936416184971098,rate_95%_HPD={2.3065791170965558E-5,2.6894945845975723E-4},S_95%_HPD={0.0,1.0},rate_range={1.3463574981131903E-5,4.996563785694946E-4},height=152.36120285500007,rate=1.0946251515691171E-4,rate_median=8.799069916333061E-5,S=0.4682080924855491,S_median=0.0,length=3.5251537629627525,b_u_N_95%_HPD={0.0,1.0},height_95%_HPD={137.5907341459444,167.81014226458575},length_95%_HPD={8.65329735972864E-5,9.55937300136145},N_95%_HPD={0.0,0.0},b_u_S_range={0.0,5.0},b_u_N_range={0.0,4.0},height_median=151.65319547875464,b_u_S_median=0.0,posterior=0.09610043328519054,b_u_S=0.18265895953757225,length_median=2.849850372468069,S_range={0.0,2.0},N_median=0.0,b_u_N=0.24508670520231213]:5.610134617030809,(45[&b_u_N_median=1.0,length_range={0.8293849596209384,67.84421612125445},b_u_S_95%_HPD={0.0,3.0},height_range={111.99999999999994,112.00000000000014},N_range={0.0,2.0},N=0.0858793467392512,rate_95%_HPD={1.3613950079039243E-5,1.569954011922312E-4},S_95%_HPD={1.0,1.0},rate_range={8.810861767755914E-6,8.487446497494245E-4},height=112.0,rate=7.507011167510388E-5,rate_median=6.574045254018152E-5,S=1.0292189756693702,S_median=1.0,length=22.631185778028936,b_u_N_95%_HPD={0.0,3.0},height_95%_HPD={111.99999999999997,112.00000000000006},length_95%_HPD={4.061789355434442,42.5859893747774},N_95%_HPD={0.0,1.0},b_u_S_range={0.0,9.0},b_u_N_range={0.0,10.0},height_median=112.00000000000003,b_u_S_median=1.0,b_u_S=0.8074658371292078,length_median=21.79053912761927,S_range={0.0,3.0},N_median=0.0,b_u_N=1.0493278524608376]:20.714760166062916,38[&b_u_N_median=1.0,length_range={0.8293849596209384,66.66113328485724},b_u_S_95%_HPD={0.0,3.0},height_range={111.99999999999994,112.00000000000014},N_range={1.0,4.0},N=1.089101210976558,rate_95%_HPD={2.4930372124752304E-5,2.4077565868120177E-4},S_95%_HPD={1.0,2.0},rate_range={1.309237940846003E-5,9.787900972435867E-4},height=112.0,rate=1.1467596919812303E-4,rate_median=9.81707093472322E-5,S=1.9342295300522163,S_median=2.0,length=21.88424669635455,b_u_N_95%_HPD={0.0,4.0},height_95%_HPD={111.99999999999997,112.00000000000006},length_95%_HPD={4.061789355434442,40.4507485790449},N_95%_HPD={1.0,2.0},b_u_S_range={0.0,9.0},b_u_N_range={0.0,10.0},height_median=112.00000000000003,b_u_S_median=1.0,b_u_S=1.1424286190423287,length_median=21.141224532065593,S_range={1.0,5.0},N_median=1.0,b_u_N=1.5051660926563715]:20.714760166062916)[&b_u_N_median=1.0,length_range={0.16936271315611862,66.99088813412351},b_u_S_95%_HPD={0.0,3.0},height_range={112.82938495962097,178.6611332848573},N_range={0.0,3.0},N=0.9987973541791942,rate_95%_HPD={1.402389035365909E-5,1.8867571182862384E-4},S_95%_HPD={0.0,1.0},rate_range={9.345958844355178E-6,8.955844495985294E-4},height=133.49271837349642,rate=8.676243083075225E-5,rate_median=7.358625282288247E-5,S=0.07227901383042694,S_median=0.0,length=17.171446666526716,b_u_N_95%_HPD={0.0,3.0},height_95%_HPD={116.52600176232596,152.54483458145248},length_95%_HPD={0.9264115705592815,35.09488246019956},N_95%_HPD={1.0,1.0},b_u_S_range={0.0,7.0},b_u_N_range={0.0,8.0},height_median=132.71476016606294,b_u_S_median=0.0,posterior=0.9237862459726697,b_u_S=0.6715574263379435,length_median=16.018416825603026,S_range={0.0,3.0},N_median=1.0,b_u_N=0.8571256764882742]:24.548569929722504)[&b_u_N_median=0.0,length_range={0.17771681488602553,71.984425040806},b_u_S_95%_HPD={0.0,2.0},height_range={133.44931344615733,205.5479275577217},N_range={0.0,3.0},N=0.9942442442442443,rate_95%_HPD={2.5865703330537105E-5,3.351676954850724E-4},S_95%_HPD={1.0,2.0},rate_range={1.5785837440725993E-5,0.0011213790085639502},height=158.2343152741315,rate=1.485726572296857E-4,rate_median=1.2543785275137158E-4,S=1.181931931931932,S_median=1.0,length=9.332567925190038,b_u_N_95%_HPD={0.0,3.0},height_95%_HPD={140.13512952936034,177.46090458477403},length_95%_HPD={0.6204991323059517,24.97010141398991},N_95%_HPD={1.0,1.0},b_u_S_range={0.0,6.0},b_u_N_range={0.0,7.0},height_median=157.26333009578545,b_u_S_median=0.0,posterior=0.44395067214753914,b_u_S=0.5955955955955956,length_median=7.087961712537236,S_range={0.0,4.0},N_median=1.0,b_u_N=0.7632632632632632]:4.374376885864137)[&b_u_N_median=0.0,length_range={0.0064326066567446105,58.81581327273477},b_u_S_95%_HPD={0.0,2.0},height_range={139.98563510748824,218.64567414033593},N_range={0.0,1.0},N=0.007524454477050414,rate_95%_HPD={1.3242062782589179E-5,2.647546473808139E-4},S_95%_HPD={0.0,1.0},rate_range={1.3242062782589179E-5,5.380799715560845E-4},height=163.29302083590161,rate=1.1480384675738123E-4,rate_median=9.545568676209683E-5,S=0.9157261098570354,S_median=1.0,length=6.951976850421058,b_u_N_95%_HPD={0.0,2.0},height_95%_HPD={139.98563510748824,186.78978850639027},length_95%_HPD={0.0064326066567446105,23.73336716964579},N_95%_HPD={0.0,0.0},b_u_S_range={0.0,5.0},b_u_N_range={0.0,5.0},height_median=161.6377069816496,b_u_S_median=0.0,posterior=0.147650261082102,b_u_S=0.3363431151241535,length_median=4.750013436060925,S_range={0.0,2.0},N_median=0.0,b_u_N=0.42738901429646353]:4.260292643825466,(((37[&b_u_N_median=1.0,length_range={0.7666988688725098,91.17462380126108},b_u_S_95%_HPD={0.0,3.0},height_range={111.99999999999994,112.00000000000014},N_range={0.0,2.0},N=0.00511054327296967,rate_95%_HPD={1.2867713577014627E-5,1.4539704197405739E-4},S_95%_HPD={1.0,1.0},rate_range={6.238190023301077E-6,0.0010851754595361113},height=112.0,rate=6.852334401357253E-5,rate_median=5.903179424765365E-5,S=1.009221197644706,S_median=1.0,length=27.985209362720305,b_u_N_95%_HPD={0.0,4.0},height_95%_HPD={111.99999999999997,112.00000000000006},length_95%_HPD={3.8650006051523462,53.46952662276465},N_95%_HPD={0.0,0.0},b_u_S_range={0.0,8.0},b_u_N_range={0.0,9.0},height_median=112.00000000000003,b_u_S_median=1.0,b_u_S=0.864126208199089,length_median=26.627472451809638,S_range={0.0,3.0},N_median=0.0,b_u_N=1.1409843350738806]:20.774670247551313,54[&b_u_N_median=1.0,length_range={0.31091792381164396,89.66093410754888},b_u_S_95%_HPD={0.0,3.0},height_range={111.99999999999994,112.00000000000014},N_range={1.0,4.0},N=2.008221308743473,rate_95%_HPD={1.6084789432662565E-5,1.758971305514396E-4},S_95%_HPD={0.0,0.0},rate_range={9.959374084279426E-6,7.67837053132456E-4},height=112.0,rate=8.274184869527523E-5,rate_median=7.101039898289749E-5,S=0.017664703921786467,S_median=0.0,length=29.354627924983,b_u_N_95%_HPD={0.0,4.0},height_95%_HPD={111.99999999999997,112.00000000000006},length_95%_HPD={4.930083114344441,55.582853869741825},N_95%_HPD={2.0,2.0},b_u_S_range={0.0,10.0},b_u_N_range={0.0,12.0},height_median=112.00000000000003,b_u_S_median=1.0,b_u_S=1.0994333962893013,length_median=28.175802694258664,S_range={0.0,2.0},N_median=2.0,b_u_N=1.4419508943450727]:20.774670247551313)[&b_u_N_median=0.0,length_range={0.009089836063196799,60.348207724462725},b_u_S_95%_HPD={0.0,2.0},height_range={112.76669886887251,180.96149440643632},N_range={0.0,1.0},N=0.003660565723793677,rate_95%_HPD={1.0929991997332622E-5,1.6931950105346242E-4},S_95%_HPD={0.0,0.0},rate_range={7.434777678976366E-6,5.193379870506738E-4},height=134.5511969510094,rate=7.404326277823452E-5,rate_median=6.117959894571555E-5,S=0.01064891846921797,S_median=0.0,length=14.5633937490007,b_u_N_95%_HPD={0.0,2.0},height_95%_HPD={113.44063304203098,157.0311515922764},length_95%_HPD={0.009089836063196799,39.50656092970715},N_95%_HPD={0.0,0.0},b_u_S_range={0.0,6.0},b_u_N_range={0.0,6.0},height_median=132.77467024755134,b_u_S_median=0.0,posterior=0.3338517942450839,b_u_S=0.4389351081530782,length_median=11.051021661593438,S_range={0.0,2.0},N_median=0.0,b_u_N=0.5683860232945092]:9.680520442443338,60[&b_u_N_median=2.0,length_range={2.7588077956050796,122.91286176363906},b_u_S_95%_HPD={0.0,4.0},height_range={111.99999999999994,112.00000000000014},N_range={0.0,3.0},N=1.0113320742139762,rate_95%_HPD={2.159141876112892E-5,2.0041816971338511E-4},S_95%_HPD={2.0,3.0},rate_range={9.131886183232564E-6,0.0011080884797419518},height=112.0,rate=9.393329931079549E-5,rate_median=8.01964230089919E-5,S=2.659815576047106,S_median=3.0,length=37.72163727126321,b_u_N_95%_HPD={0.0,5.0},height_95%_HPD={111.99999999999997,112.00000000000006},length_95%_HPD={11.263959614996637,61.54904609881041},N_95%_HPD={1.0,1.0},b_u_S_range={0.0,10.0},b_u_N_range={0.0,13.0},height_median=112.00000000000003,b_u_S_median=1.0,b_u_S=1.6214865014998334,length_median=39.14613502880849,S_range={1.0,5.0},N_median=1.0,b_u_N=2.124763915120542]:30.45519068999465)[&b_u_N_median=0.0,length_range={0.02145591041008288,57.88452120366908},b_u_S_95%_HPD={0.0,2.0},height_range={117.30053015423877,175.60145597616454},N_range={0.0,1.0},N=0.005372733378106112,rate_95%_HPD={1.0537169854885849E-5,1.5886369042972216E-4},S_95%_HPD={0.0,1.0},rate_range={8.431503867405406E-6,5.070261035094475E-4},height=142.83724972958458,rate=7.506051474026909E-5,rate_median=6.356592967053282E-5,S=0.11148421759570182,S_median=0.0,length=12.86635490239483,b_u_N_95%_HPD={0.0,2.0},height_95%_HPD={121.9365750264732,164.4433099362325},length_95%_HPD={0.02145591041008288,33.22249770046784},N_95%_HPD={0.0,0.0},b_u_S_range={0.0,7.0},b_u_N_range={0.0,6.0},height_median=142.45519068999468,b_u_S_median=0.0,posterior=0.16542606377069213,b_u_S=0.41638683680322364,length_median=10.600261163596798,S_range={0.0,1.0},N_median=0.0,b_u_N=0.5567494963062458]:5.597136059024535,42[&b_u_N_median=2.0,length_range={2.9383764942280237,112.41569697805102},b_u_S_95%_HPD={0.0,5.0},height_range={111.99999999999994,112.00000000000014},N_range={0.0,5.0},N=1.5001666481502056,rate_95%_HPD={1.6208772470888295E-5,1.8105650761765009E-4},S_95%_HPD={2.0,3.0},rate_range={1.157722986953181E-5,7.43731097384047E-4},height=112.0,rate=8.225741785953869E-5,rate_median=6.852786654339477E-5,S=2.2158649038995666,S_median=2.0,length=49.48118982993135,b_u_N_95%_HPD={0.0,6.0},height_95%_HPD={111.99999999999997,112.00000000000006},length_95%_HPD={11.798600715170494,88.89289501383925},N_95%_HPD={1.0,2.0},b_u_S_range={0.0,13.0},b_u_N_range={0.0,17.0},height_median=112.00000000000003,b_u_S_median=1.0,b_u_S=1.7552494167314743,length_median=51.478335980264006,S_range={1.0,9.0},N_median=1.0,b_u_N=2.324075102766359]:36.05232674901919)[&b_u_N_median=0.0,length_range={0.009089681851918385,77.52559601213964},b_u_S_95%_HPD={0.0,2.0},height_range={121.6696422387038,175.78637957106804},N_range={0.0,1.0},N=8.841732979664014E-4,rate_95%_HPD={1.3993998541195816E-5,1.6684896286284483E-4},S_95%_HPD={0.0,1.0},rate_range={8.91585303193402E-6,3.8079880466439085E-4},height=148.09607482811688,rate=7.501764190410637E-5,rate_median=6.362612504366834E-5,S=0.1812555260831123,S_median=0.0,length=13.971083583398167,b_u_N_95%_HPD={0.0,2.0},height_95%_HPD={127.12900789881371,167.05954734662703},length_95%_HPD={0.009089681851918385,34.91986019614066},N_95%_HPD={0.0,0.0},b_u_S_range={0.0,5.0},b_u_N_range={0.0,7.0},height_median=148.05232674901922,b_u_S_median=0.0,posterior=0.12565270525497166,b_u_S=0.48983200707338637,length_median=11.626114471968634,S_range={0.0,2.0},N_median=0.0,b_u_N=0.6312997347480106]:17.845672876455836)[&length_range={0.23224565840823175,36.20505275076022},b_u_N_median=0.0,b_u_S_95%_HPD={0.0,2.0},height_range={145.36852417483863,193.47095400433716},N=0.0,rate_95%_HPD={1.7549676510832018E-5,2.541817231449328E-4},S_95%_HPD={1.0,1.0},rate_range={1.7549676510832018E-5,0.0012242595743716589},height=165.51667174586137,rate=1.1522791570992295E-4,rate_median=9.782828485542543E-5,S=0.9724517906336089,S_median=1.0,length=6.879145096124434,b_u_N_95%_HPD={0.0,2.0},height_95%_HPD={152.84318507982658,178.89546625708167},length_95%_HPD={0.3354705345810487,15.812634983303866},b_u_S_range={0.0,5.0},b_u_N_range={0.0,5.0},height_median=165.89799962547505,b_u_S_median=0.0,posterior=0.08065770469947783,b_u_S=0.371900826446281,length_median=5.905897728946073,S_range={0.0,2.0},b_u_N=0.4256198347107438]:10.92227471772776,((65[&b_u_N_median=5.0,length_range={6.263517074321328,113.66571986114107},b_u_S_95%_HPD={0.0,8.0},height_range={111.99999999999994,112.00000000000014},N_range={2.0,10.0},N=6.295633818464615,rate_95%_HPD={5.733969677806483E-5,3.2040134897934065E-4},S_95%_HPD={4.0,6.0},rate_range={3.489180491518561E-5,0.0010053583705257221},height=112.0,rate=1.7216518745698657E-4,rate_median=1.5676667662464658E-4,S=4.2066437062548605,S_median=4.0,length=44.323390906271094,b_u_N_95%_HPD={0.0,10.0},height_95%_HPD={111.99999999999997,112.00000000000006},length_95%_HPD={18.204673117195966,68.72818034197815},N_95%_HPD={3.0,7.0},b_u_S_range={0.0,16.0},b_u_N_range={0.0,21.0},height_median=112.00000000000003,b_u_S_median=3.0,b_u_S=3.7084768359071214,length_median=44.431154460709934,S_range={2.0,8.0},N_median=7.0,b_u_N=4.864570603266304]:40.025004552772174,(64[&b_u_N_median=1.0,length_range={0.5475982837940592,108.71361831424892},b_u_S_95%_HPD={0.0,4.0},height_range={111.99999999999994,112.00000000000014},N_range={0.0,5.0},N=1.0814353960671037,rate_95%_HPD={2.4808005247507104E-5,2.6483938845101983E-4},S_95%_HPD={2.0,3.0},rate_range={1.4919283581842496E-5,0.0012710180775743166},height=112.0,rate=1.2278708565801626E-4,rate_median=1.0455014761657796E-4,S=2.334851683146317,S_median=2.0,length=23.515062865246257,b_u_N_95%_HPD={0.0,5.0},height_95%_HPD={111.99999999999997,112.00000000000006},length_95%_HPD={3.7614171523573816,47.97517721593724},N_95%_HPD={1.0,2.0},b_u_S_range={0.0,11.0},b_u_N_range={0.0,13.0},height_median=112.00000000000003,b_u_S_median=1.0,b_u_S=1.289190089990001,length_median=21.68723737934559,S_range={1.0,5.0},N_median=1.0,b_u_N=1.6905899344517277]:18.157381305196736,44[&b_u_N_median=1.0,length_range={0.31091792381164396,65.4330344715591},b_u_S_95%_HPD={0.0,3.0},height_range={111.99999999999994,112.00000000000014},N_range={0.0,2.0},N=0.11176535940451061,rate_95%_HPD={1.070120864125832E-5,1.51037732484136E-4},S_95%_HPD={0.0,1.0},rate_range={6.762072642180369E-6,9.958837077454084E-4},height=112.0,rate=6.930144063375071E-5,rate_median=5.924843575257966E-5,S=0.4929452283079658,S_median=0.0,length=21.70231139060173,b_u_N_95%_HPD={0.0,3.0},height_95%_HPD={111.99999999999997,112.00000000000006},length_95%_HPD={3.2774847364314894,43.50079627580436},N_95%_HPD={0.0,1.0},b_u_S_range={0.0,8.0},b_u_N_range={0.0,8.0},height_median=112.00000000000003,b_u_S_median=0.0,b_u_S=0.7018109098989002,length_median=20.17344939450581,S_range={0.0,3.0},N_median=0.0,b_u_N=0.9120097766914788]:18.157381305196736)[&b_u_N_median=0.0,length_range={0.0015406419436203578,76.0879134228058},b_u_S_95%_HPD={0.0,2.0},height_range={112.54759828379406,173.96682969930632},N_range={0.0,3.0},N=0.6573411407503795,rate_95%_HPD={1.3029314733512127E-5,1.9506946179734103E-4},S_95%_HPD={0.0,0.0},rate_range={8.553750202684202E-6,0.0010682450844709008},height=131.56055914279838,rate=8.71645738902911E-5,rate_median=7.268726268541926E-5,S=0.007373671654738669,S_median=0.0,length=13.866005622572073,b_u_N_95%_HPD={0.0,3.0},height_95%_HPD={115.27748473643152,151.59753005424005},length_95%_HPD={0.0015406419436203578,35.42493162926907},N_95%_HPD={0.0,1.0},b_u_S_range={0.0,6.0},b_u_N_range={0.0,7.0},height_median=130.15738130519676,b_u_S_median=0.0,posterior=0.5122764137318075,b_u_S=0.5183257427889829,length_median=11.297198592279841,S_range={0.0,2.0},N_median=1.0,b_u_N=0.6827152461505096]:21.867623247575438)[&length_range={0.03317081904847896,38.5686898991506},b_u_N_median=0.0,b_u_S_95%_HPD={0.0,1.0},height_range={126.60336189608697,205.2464106230349},N=0.0,rate_95%_HPD={9.963223025164173E-6,2.2321761776182444E-4},S_95%_HPD={0.0,0.0},rate_range={9.963223025164173E-6,3.6438749125275525E-4},height=152.82856373290585,rate=8.820940160384649E-5,rate_median=7.29383081142616E-5,S=0.015873015873015872,S_median=0.0,length=7.251387862824768,b_u_N_95%_HPD={0.0,2.0},height_95%_HPD={135.66773314149353,176.3196765072031},length_95%_HPD={0.03317081904847896,21.39139478596735},b_u_S_range={0.0,4.0},b_u_N_range={0.0,3.0},height_median=152.0250045527722,b_u_S_median=0.0,posterior=0.02099766692589712,b_u_S=0.31216931216931215,length_median=4.930799575935083,S_range={0.0,1.0},b_u_N=0.3386243386243386]:3.2497455782709324,(40[&b_u_N_median=2.0,length_range={3.5038149196688835,88.83435228870314},b_u_S_95%_HPD={0.0,4.0},height_range={111.99999999999994,112.00000000000014},N_range={0.0,5.0},N=1.4103988445728253,rate_95%_HPD={2.2440096940978365E-5,1.7958245485623887E-4},S_95%_HPD={2.0,3.0},rate_range={1.4494677882579404E-5,4.80436499336584E-4},height=112.0,rate=9.022524987579711E-5,rate_median=8.004151843525103E-5,S=2.079991112098656,S_median=2.0,length=36.03227955194299,b_u_N_95%_HPD={0.0,5.0},height_95%_HPD={111.99999999999997,112.00000000000006},length_95%_HPD={13.642242651046644,64.06281274860808},N_95%_HPD={1.0,2.0},b_u_S_range={0.0,10.0},b_u_N_range={0.0,12.0},height_median=112.00000000000003,b_u_S_median=1.0,b_u_S=1.5680479946672592,length_median=34.72274422396316,S_range={1.0,5.0},N_median=1.0,b_u_N=2.0653260748805686]:28.755158607855265,(47[&b_u_N_median=1.0,length_range={1.1285380122226059,64.33962538462723},b_u_S_95%_HPD={0.0,3.0},height_range={111.99999999999994,112.00000000000014},N_range={1.0,5.0},N=2.5293856238195755,rate_95%_HPD={1.9144100733592158E-5,2.1762666321580222E-4},S_95%_HPD={0.0,0.0},rate_range={1.0449959895191547E-5,8.982325521053301E-4},height=112.0,rate=1.0428386137404627E-4,rate_median=9.023025892560022E-5,S=0.017331407621375403,S_median=0.0,length=21.54888145037671,b_u_N_95%_HPD={0.0,4.0},height_95%_HPD={111.99999999999997,112.00000000000006},length_95%_HPD={4.778593789000041,41.32919131436006},N_95%_HPD={2.0,3.0},b_u_S_range={0.0,9.0},b_u_N_range={0.0,10.0},height_median=112.00000000000003,b_u_S_median=1.0,b_u_S=1.0511054327296967,length_median=20.139588298248924,S_range={0.0,3.0},N_median=3.0,b_u_N=1.356960337740251]:17.75167076060515,63[&b_u_N_median=2.0,length_range={1.1285380122226059,141.56540626209969},b_u_S_95%_HPD={0.0,4.0},height_range={111.99999999999994,112.00000000000014},N_range={1.0,5.0},N=2.0753249638929008,rate_95%_HPD={9.581522069516016E-6,2.0978807383098075E-4},S_95%_HPD={0.0,1.0},rate_range={5.691855900167113E-6,7.621606405178642E-4},height=112.0,rate=8.019294599085852E-5,rate_median=5.7876597811378884E-5,S=0.5658260193311854,S_median=1.0,length=56.18522213335884,b_u_N_95%_HPD={0.0,5.0},height_95%_HPD={111.99999999999997,112.00000000000006},length_95%_HPD={4.832503876231911,104.90597767628284},N_95%_HPD={2.0,3.0},b_u_S_range={0.0,10.0},b_u_N_range={0.0,12.0},height_median=112.00000000000003,b_u_S_median=1.0,b_u_S=1.4883901788690146,length_median=47.56206209386934,S_range={0.0,3.0},N_median=2.0,b_u_N=1.935451616487057]:17.75167076060515)[&b_u_N_median=0.0,length_range={0.0648866702320845,59.47206873516075},b_u_S_95%_HPD={0.0,2.0},height_range={113.12853801222266,171.07564419929628},N_range={0.0,3.0},N=1.002670551104637,rate_95%_HPD={1.810379449641054E-5,2.2115440132359221E-4},S_95%_HPD={0.0,0.0},rate_range={8.078226165415754E-6,7.97361740975184E-4},height=130.91119382598367,rate=9.94126047569754E-5,rate_median=8.368270264349863E-5,S=0.014081087642631707,S_median=0.0,length=11.565423981636975,b_u_N_95%_HPD={0.0,3.0},height_95%_HPD={116.28039438374344,148.19272639373796},length_95%_HPD={0.22230399301167836,27.626539102755316},N_95%_HPD={1.0,1.0},b_u_S_range={0.0,6.0},b_u_N_range={0.0,6.0},height_median=129.75167076060518,b_u_S_median=0.0,posterior=0.45761582046439286,b_u_S=0.5151735858218014,length_median=9.755068382144913,S_range={0.0,2.0},N_median=1.0,b_u_N=0.6664238892935178]:11.003487847250113)[&b_u_N_median=0.0,length_range={0.021265003937742222,69.08966414638869},b_u_S_95%_HPD={0.0,2.0},height_range={115.50381491966888,184.76603657185692},N_range={0.0,3.0},N=0.5118360277136259,rate_95%_HPD={1.5907216793105364E-5,2.195218419438332E-4},S_95%_HPD={0.0,1.0},rate_range={8.724731465343112E-6,9.583839094654029E-4},height=141.50850905406898,rate=9.809032398008314E-5,rate_median=8.112939416759187E-5,S=0.44861431870669743,S_median=0.0,length=12.415697522359174,b_u_N_95%_HPD={0.0,3.0},height_95%_HPD={123.47228446467007,161.46539110650698},length_95%_HPD={0.04462879377098261,31.67112233069699},N_95%_HPD={0.0,1.0},b_u_S_range={0.0,6.0},b_u_N_range={0.0,10.0},height_median=140.7551586078553,b_u_S_median=0.0,posterior=0.38484612820797687,b_u_S=0.5510969976905312,length_median=9.975462506135173,S_range={0.0,3.0},N_median=0.0,b_u_N=0.7176674364896074]:14.519591523187842)[&length_range={0.03471848598752558,43.700094012255335},b_u_N_median=0.0,b_u_S_95%_HPD={0.0,1.0},height_range={127.85830814681154,206.86774746556705},N=0.0,rate_95%_HPD={2.5654729930690586E-5,2.4057493546632885E-4},S_95%_HPD={0.0,1.0},rate_range={1.6861134134826002E-5,4.541743858201401E-4},height=156.1811779229779,rate=9.665556767562522E-5,rate_median=7.370176833828792E-5,S=0.41450777202072536,S_median=0.0,length=10.123653181363402,b_u_N_95%_HPD={0.0,2.0},height_95%_HPD={137.42318379634202,177.18200287954235},length_95%_HPD={0.03471848598752558,24.808779473151958},b_u_S_range={0.0,4.0},b_u_N_range={0.0,3.0},height_median=155.27475013104313,b_u_S_median=0.0,posterior=0.021442061993111876,b_u_S=0.32124352331606215,length_median=8.655609137049765,S_range={0.0,1.0},b_u_N=0.533678756476684]:21.545524212159677)[&b_u_N_median=1.0,length_range={0.008361992864337253,58.05650027679931},b_u_S_95%_HPD={0.0,2.0},height_range={152.4314178246836,219.56928947631457},N_range={0.0,3.0},N=0.2753339850114044,rate_95%_HPD={1.1912895245684914E-5,1.5854849332576926E-4},S_95%_HPD={0.0,1.0},rate_range={5.088634573447419E-6,3.9921843608306886E-4},height=177.03676402506662,rate=7.065209301580112E-5,rate_median=6.030098653287997E-5,S=0.090257412838058,S_median=0.0,length=19.705274899355437,b_u_N_95%_HPD={0.0,3.0},height_95%_HPD={159.6049661508081,195.03199877281574},length_95%_HPD={0.34106535443442,38.38910257937829},N_95%_HPD={0.0,1.0},b_u_S_range={0.0,7.0},b_u_N_range={0.0,6.0},height_median=176.8202743432028,b_u_S_median=0.0,posterior=0.34096211532051995,b_u_S=0.6432062561094819,length_median=19.21106248061929,S_range={0.0,3.0},N_median=0.0,b_u_N=0.8471814923427826]:11.24740394049482,28[&b_u_N_median=0.0,length_range={7.082132914604244E-4,43.07608350636113},b_u_S_95%_HPD={0.0,2.0},height_range={182.99999999999994,183.00000000000014},N_range={0.0,2.0},N=0.0016664815020553273,rate_95%_HPD={1.11818166626374E-5,1.878858238514356E-4},S_95%_HPD={0.0,0.0},rate_range={5.817711738260251E-6,0.0010354921884096297},height=183.0,rate=8.223359908126539E-5,rate_median=6.823364209001269E-5,S=0.009665592711920898,S_median=0.0,length=8.835181525300612,b_u_N_95%_HPD={0.0,2.0},height_95%_HPD={182.99999999999997,183.00000000000006},length_95%_HPD={0.002115258529329367,20.464857761040747},N_95%_HPD={0.0,0.0},b_u_S_range={0.0,5.0},b_u_N_range={0.0,6.0},height_median=183.00000000000003,b_u_S_median=0.0,b_u_S=0.32540828796800353,length_median=8.171165317434316,S_range={0.0,1.0},N_median=0.0,b_u_N=0.4253971780913232]:5.067678283697603)[&length_range={0.022687716190716856,54.17477021107453},b_u_N_median=0.0,b_u_S_95%_HPD={0.0,2.0},height_range={183.00320535562,216.6231699550959},N=0.0,rate_95%_HPD={1.5745164643275375E-5,1.7819035044066667E-4},S_95%_HPD={0.0,0.0},rate_range={6.8290021839165914E-6,7.952412395603398E-4},height=189.4558624066635,rate=8.009024562507266E-5,rate_median=6.891075001798201E-5,S=0.005582693649685973,S_median=0.0,length=10.946799082778355,b_u_N_95%_HPD={0.0,2.0},height_95%_HPD={183.00995022766284,200.8513082630282},length_95%_HPD={0.022687716190716856,23.822115290814594},b_u_S_range={0.0,6.0},b_u_N_range={0.0,6.0},height_median=188.06767828369763,b_u_S_median=0.0,posterior=0.15920453282968558,b_u_S=0.4110258199581298,length_median=10.270227774129182,S_range={0.0,2.0},b_u_N=0.5177948360083741]:15.38547345184432,((16[&b_u_N_median=0.0,length_range={0.01870182756206873,20.97906698559018},b_u_S_95%_HPD={0.0,1.0},height_range={182.99999999999994,183.00000000000014},N_range={1.0,2.0},N=1.0009998889012333,rate_95%_HPD={2.1236186403870114E-5,3.3145875409764454E-4},S_95%_HPD={0.0,0.0},rate_range={9.651042866542452E-6,0.0011872696330994005},height=183.0,rate=1.421574691564279E-4,rate_median=1.1635784203676999E-4,S=0.006777024775024997,S_median=0.0,length=2.6908444471788,b_u_N_95%_HPD={0.0,1.0},height_95%_HPD={182.99999999999997,183.00000000000006},length_95%_HPD={0.01870182756206873,6.789053694887485},N_95%_HPD={1.0,1.0},b_u_S_range={0.0,6.0},b_u_N_range={0.0,4.0},height_median=183.00000000000003,b_u_S_median=0.0,b_u_S=0.18186868125763805,length_median=2.118775794270789,S_range={0.0,1.0},N_median=1.0,b_u_N=0.23664037329185647]:2.104978817126266,4[&b_u_N_median=0.0,length_range={0.01870182756206873,20.97906698559018},b_u_S_95%_HPD={0.0,1.0},height_range={182.99999999999994,183.00000000000014},N_range={0.0,1.0},N=8.887901344295079E-4,rate_95%_HPD={1.3052460242352477E-5,2.3155607009476886E-4},S_95%_HPD={0.0,0.0},rate_range={7.142867722662275E-6,0.001073344967893357},height=183.0,rate=1.0102748856796466E-4,rate_median=8.359190316759999E-5,S=0.0068881235418286856,S_median=0.0,length=2.687229810119782,b_u_N_95%_HPD={0.0,1.0},height_95%_HPD={182.99999999999997,183.00000000000006},length_95%_HPD={0.02026427846234924,6.806364296869759},N_95%_HPD={0.0,0.0},b_u_S_range={0.0,3.0},b_u_N_range={0.0,5.0},height_median=183.00000000000003,b_u_S_median=0.0,b_u_S=0.12376402621930896,length_median=2.1158865918962135,S_range={0.0,2.0},N_median=0.0,b_u_N=0.16920342184201756]:2.104978817126266)[&b_u_N_median=0.0,length_range={0.005470543813459017,32.05348280404607},b_u_S_95%_HPD={0.0,1.0},height_range={183.01870182756207,203.9790669855902},N_range={0.0,1.0},N=0.0010067114093959733,rate_95%_HPD={1.690327557134733E-5,3.0422328917731345E-4},S_95%_HPD={1.0,1.0},rate_range={8.651469015237306E-6,0.0011004875435920403},height=185.66932307832386,rate=1.3289242266649264E-4,rate_median=1.1012826120746432E-4,S=1.0007829977628635,S_median=1.0,length=3.811507249891744,b_u_N_95%_HPD={0.0,2.0},height_95%_HPD={183.0377238783386,189.75411676241953},length_95%_HPD={0.09398649501636669,9.227672135179347},N_95%_HPD={0.0,0.0},b_u_S_range={0.0,5.0},b_u_N_range={0.0,8.0},height_median=185.1049788171263,b_u_S_median=0.0,posterior=0.993222975224975,b_u_S=0.2371364653243848,length_median=3.13733564381414,S_range={0.0,3.0},N_median=0.0,b_u_N=0.31767337807606266]:5.0924305100288905,(27[&b_u_N_median=0.0,length_range={0.03618569545568562,25.802991476060413},b_u_S_95%_HPD={0.0,1.0},height_range={182.99999999999994,183.00000000000014},N_range={0.0,3.0},N=1.0013331852016443,rate_95%_HPD={1.831132599361355E-5,2.847374729088566E-4},S_95%_HPD={0.0,0.0},rate_range={8.191509716373254E-6,0.0012317338867528155},height=183.0,rate=1.2631238127376812E-4,rate_median=1.0468966820738366E-4,S=0.0019997778024663927,S_median=0.0,length=4.916688513681583,b_u_N_95%_HPD={0.0,2.0},height_95%_HPD={182.99999999999997,183.00000000000006},length_95%_HPD={0.10098735002364378,11.385991142424416},N_95%_HPD={1.0,1.0},b_u_S_range={0.0,5.0},b_u_N_range={0.0,6.0},height_median=183.00000000000003,b_u_S_median=0.0,b_u_S=0.2841906454838351,length_median=4.23157980361708,S_range={0.0,1.0},N_median=1.0,b_u_N=0.3711809798911232]:4.285576912304066,(31[&b_u_N_median=0.0,length_range={6.172758217530827E-4,27.585975421229648},b_u_S_95%_HPD={0.0,1.0},height_range={182.99999999999994,183.00000000000014},N_range={0.0,1.0},N=4.4439506721475393E-4,rate_95%_HPD={1.1574015579419748E-5,2.2829704475074337E-4},S_95%_HPD={0.0,0.0},rate_range={6.807872745026383E-6,0.0010018027108359491},height=183.0,rate=9.839167960464116E-5,rate_median=8.041769567020982E-5,S=0.0013331852016442618,S_median=0.0,length=3.4261270062206903,b_u_N_95%_HPD={0.0,1.0},height_95%_HPD={182.99999999999997,183.00000000000006},length_95%_HPD={6.172758217530827E-4,9.332747805515055},N_95%_HPD={0.0,0.0},b_u_S_range={0.0,4.0},b_u_N_range={0.0,5.0},height_median=183.00000000000003,b_u_S_median=0.0,b_u_S=0.1552049772247528,length_median=2.6635423311238355,S_range={0.0,1.0},N_median=0.0,b_u_N=0.20308854571714255]:1.378861322486074,7[&b_u_N_median=0.0,length_range={6.172758217530827E-4,22.736748000741756},b_u_S_95%_HPD={0.0,1.0},height_range={182.99999999999994,183.00000000000014},N_range={0.0,2.0},N=0.0013331852016442618,rate_95%_HPD={1.2369679808046228E-5,2.1897988656570738E-4},S_95%_HPD={0.0,0.0},rate_range={7.837014808748738E-6,7.955184129401392E-4},height=183.0,rate=9.604444046822907E-5,rate_median=8.039704127157636E-5,S=0.0013331852016442618,S_median=0.0,length=3.4585783709121305,b_u_N_95%_HPD={0.0,1.0},height_95%_HPD={182.99999999999997,183.00000000000006},length_95%_HPD={6.172758217530827E-4,9.510090404241765},N_95%_HPD={0.0,0.0},b_u_S_range={0.0,5.0},b_u_N_range={0.0,4.0},height_median=183.00000000000003,b_u_S_median=0.0,b_u_S=0.14987223641817576,length_median=2.6875296295099815,S_range={0.0,1.0},N_median=0.0,b_u_N=0.20775469392289744]:1.378861322486074)[&b_u_N_median=0.0,length_range={0.0018339883405360524,24.87073201077439},b_u_S_95%_HPD={0.0,1.0},height_range={183.00061727582175,200.31737182082605},N_range={0.0,1.0},N=9.306654257794323E-4,rate_95%_HPD={1.1427708137309876E-5,2.0830389296782004E-4},S_95%_HPD={0.0,0.0},rate_range={1.0146488990489755E-5,5.793238704103048E-4},height=185.04813102738862,rate=9.373529124079504E-5,rate_median=7.961423967606286E-5,S=9.306654257794323E-4,S_median=0.0,length=3.808114920113871,b_u_N_95%_HPD={0.0,1.0},height_95%_HPD={183.00061727582175,189.24038577034207},length_95%_HPD={0.0018339883405360524,9.846339129107577},N_95%_HPD={0.0,0.0},b_u_S_range={0.0,3.0},b_u_N_range={0.0,5.0},height_median=184.3788613224861,b_u_S_median=0.0,posterior=0.47750249972225306,b_u_S=0.1665891112145184,length_median=3.0264362559365026,S_range={0.0,1.0},N_median=0.0,b_u_N=0.22731503024662633]:2.906715589817992)[&length_range={2.970566449675971E-4,25.411984926953266},b_u_N_median=0.0,b_u_S_95%_HPD={0.0,1.0},height_range={183.1017966829457,207.53278418476881},N=0.0,rate_95%_HPD={1.2082177429816713E-5,2.2769627623906523E-4},S_95%_HPD={0.0,0.0},rate_range={8.9023012190475E-6,8.817825531691479E-4},height=187.86951577119447,rate=9.871132375093852E-5,rate_median=8.14140850442797E-5,S=0.003108003108003108,S_median=0.0,length=3.0200761675716246,b_u_N_95%_HPD={0.0,1.0},height_95%_HPD={183.383520860841,193.67068405547442},length_95%_HPD={0.0054762459797643714,8.511463206801068},b_u_S_range={0.0,4.0},b_u_N_range={0.0,3.0},height_median=187.2855769123041,b_u_S_median=0.0,posterior=0.4289523386290412,b_u_S=0.14322714322714322,length_median=2.2716233644894714,S_range={0.0,1.0},b_u_N=0.17845117845117844]:2.911832414851091)[&b_u_N_median=1.0,length_range={0.08957211266218223,39.89647782261244},b_u_S_95%_HPD={0.0,2.0},height_range={183.61419036071914,216.66538057492872},N_range={2.0,4.0},N=2.0055549383401843,rate_95%_HPD={3.961488050332337E-5,4.332023473878298E-4},S_95%_HPD={1.0,1.0},rate_range={1.9143698136494706E-5,0.0011888063539707977},height=190.8049359476467,rate=1.9157085628221992E-4,rate_median=1.6121042100827234E-4,S=1.0116653705143872,S_median=1.0,length=7.401940472864524,b_u_N_95%_HPD={0.0,3.0},height_95%_HPD={184.9077820615525,197.83238946212305},length_95%_HPD={0.6787836833397876,15.755374864602317},N_95%_HPD={2.0,2.0},b_u_S_range={0.0,8.0},b_u_N_range={0.0,9.0},height_median=190.19740932715519,b_u_S_median=0.0,posterior=1.0,b_u_S=0.6578157982446395,length_median=6.522301986260231,S_range={0.0,4.0},N_median=2.0,b_u_N=0.8416842573047439]:13.255742408386766)[&b_u_N_median=1.0,length_range={1.035204428261295,64.5377298920049},b_u_S_95%_HPD={0.0,4.0},height_range={187.0404467692548,253.56540626209974},N_range={0.0,5.0},N=2.4529311603016297,rate_95%_HPD={4.025026058779478E-5,4.155690467075788E-4},S_95%_HPD={1.0,3.0},rate_range={1.3918514387025536E-5,0.0011658308201910991},height=204.60148287853755,rate=1.90234202993619E-4,rate_median=1.6262097315499215E-4,S=2.1763561177329116,S_median=2.0,length=14.79829016384337,b_u_N_95%_HPD={0.0,5.0},height_95%_HPD={191.00654435222376,220.26600427376732},length_95%_HPD={2.3276577623504977,29.29770469090292},N_95%_HPD={2.0,3.0},b_u_S_range={0.0,11.0},b_u_N_range={0.0,12.0},height_median=203.45315173554195,b_u_S_median=1.0,posterior=0.9134540606599266,b_u_S=1.2724397956701532,length_median=13.499196085969203,S_range={0.0,5.0},N_median=2.0,b_u_N=1.693261980053515]:14.39057877705281,((25[&b_u_N_median=1.0,length_range={2.4888525909949806,76.6468862375084},b_u_S_95%_HPD={0.0,4.0},height_range={182.99999999999994,183.00000000000014},N_range={1.0,5.0},N=2.0423286301522054,rate_95%_HPD={3.4732694464030606E-5,3.0381407444903837E-4},S_95%_HPD={2.0,3.0},rate_range={2.124568076902438E-5,9.755036981810782E-4},height=183.0,rate=1.4723846592615804E-4,rate_median=1.298154973297115E-4,S=2.09698922341962,S_median=2.0,length=19.581738781790307,b_u_N_95%_HPD={0.0,5.0},height_95%_HPD={182.99999999999997,183.00000000000006},length_95%_HPD={5.1829898161709025,35.78931792892291},N_95%_HPD={2.0,2.0},b_u_S_range={0.0,11.0},b_u_N_range={0.0,13.0},height_median=183.00000000000003,b_u_S_median=1.0,b_u_S=1.3668481279857794,length_median=18.26358005589293,S_range={1.0,5.0},N_median=2.0,b_u_N=1.7646928119097878]:17.749372992319167,9[&b_u_N_median=1.0,length_range={2.3931937344005974,75.25909459761368},b_u_S_95%_HPD={0.0,3.0},height_range={182.99999999999994,183.00000000000014},N_range={1.0,5.0},N=1.9161204310632152,rate_95%_HPD={2.3693614511984455E-5,2.554177604033744E-4},S_95%_HPD={1.0,2.0},rate_range={1.2911209544474356E-5,0.0010258329822159633},height=183.0,rate=1.2273023423636686E-4,rate_median=1.07112729489095E-4,S=1.0941006554827242,S_median=1.0,length=18.707134314939623,b_u_N_95%_HPD={0.0,4.0},height_95%_HPD={182.99999999999997,183.00000000000006},length_95%_HPD={4.766098291076446,34.1061018528365},N_95%_HPD={1.0,2.0},b_u_S_range={0.0,8.0},b_u_N_range={0.0,10.0},height_median=183.00000000000003,b_u_S_median=1.0,b_u_S=1.0985446061548716,length_median=17.52056052614182,S_range={0.0,4.0},N_median=2.0,b_u_N=1.4331740917675815]:17.749372992319167)[&b_u_N_median=1.0,length_range={0.1911345904771622,58.47023462303437},b_u_S_95%_HPD={0.0,3.0},height_range={185.488852590995,258.2590945976136},N_range={0.0,3.0},N=0.9595347710201114,rate_95%_HPD={2.2239826627595548E-5,2.6016161670514254E-4},S_95%_HPD={1.0,1.0},rate_range={9.030648749020403E-6,0.0010503925007707493},height=201.991808015786,rate=1.1941610982664463E-4,rate_median=1.021083810540406E-4,S=0.9980615459171311,S_median=1.0,length=13.35083010210553,b_u_N_95%_HPD={0.0,3.0},height_95%_HPD={187.95086262784852,217.375841621882},length_95%_HPD={0.7078228057571039,28.89645439416705},N_95%_HPD={0.0,1.0},b_u_S_range={0.0,6.0},b_u_N_range={0.0,8.0},height_median=200.7493729923192,b_u_S_median=0.0,posterior=0.9170092211976447,b_u_S=0.7186818512236491,length_median=11.836570112816503,S_range={0.0,3.0},N_median=1.0,b_u_N=0.9087715047249818]:11.063210793854466,11[&b_u_N_median=2.0,length_range={6.464515167724613,80.86306978951632},b_u_S_95%_HPD={0.0,4.0},height_range={182.99999999999994,183.00000000000014},N_range={0.0,3.0},N=1.0413287412509722,rate_95%_HPD={2.274353357288992E-5,1.678589773823318E-4},S_95%_HPD={2.0,2.0},rate_range={1.3494481850652132E-5,3.532641049604098E-4},height=183.0,rate=8.684101032232111E-5,rate_median=7.937823236014126E-5,S=2.01355404955005,S_median=2.0,length=32.80933605425889,b_u_N_95%_HPD={0.0,5.0},height_95%_HPD={182.99999999999997,183.00000000000006},length_95%_HPD={15.357427913295055,53.79699739595162},N_95%_HPD={0.0,1.0},b_u_S_range={0.0,11.0},b_u_N_range={0.0,12.0},height_median=183.00000000000003,b_u_S_median=1.0,b_u_S=1.4230641039884457,length_median=31.415435919286892,S_range={1.0,4.0},N_median=1.0,b_u_N=1.8444617264748362]:28.812583786173633)[&b_u_N_median=0.0,length_range={0.0015507869210011904,58.20485285827402},b_u_S_95%_HPD={0.0,2.0},height_range={189.46451516772464,260.3461441238172},N_range={0.0,2.0},N=0.2275549188156638,rate_95%_HPD={1.2963482811084152E-5,2.1030375682740013E-4},S_95%_HPD={0.0,0.0},rate_range={6.23109526639681E-6,0.0014352111988451591},height=212.92708044802004,rate=9.363572894087361E-5,rate_median=7.898528072216573E-5,S=0.007879656160458453,S_median=0.0,length=7.034998405965079,b_u_N_95%_HPD={0.0,2.0},height_95%_HPD={196.6710083798151,232.22876040196215},length_95%_HPD={0.0015507869210011904,19.104352667294876},N_95%_HPD={0.0,1.0},b_u_S_range={0.0,5.0},b_u_N_range={0.0,5.0},height_median=211.81258378617366,b_u_S_median=0.0,posterior=0.46528163537384737,b_u_S=0.28581661891117477,length_median=5.467156681274915,S_range={0.0,2.0},N_median=0.0,b_u_N=0.3758357211079274]:6.031146726421099)[&b_u_N_median=0.0,length_range={2.7106732028414626E-4,50.255340542891304},b_u_S_95%_HPD={0.0,2.0},height_range={194.2014302357529,263.3575676157214},N_range={0.0,1.0},N=0.9434635277331906,rate_95%_HPD={1.6116666960801854E-5,2.665602343689423E-4},S_95%_HPD={0.0,0.0},rate_range={1.2675057106722281E-5,7.694857497180482E-4},height=218.95060276003647,rate=1.1777904434067211E-4,rate_median=9.855991827391081E-5,S=0.006777242732298912,S_median=0.0,length=6.307477497510786,b_u_N_95%_HPD={0.0,2.0},height_95%_HPD={202.22497927632844,236.5019341515908},length_95%_HPD={0.004517081804777945,15.64848376756379},N_95%_HPD={0.0,1.0},b_u_S_range={0.0,6.0},b_u_N_range={0.0,7.0},height_median=217.84373051259476,b_u_S_median=0.0,posterior=0.6229307854682813,b_u_S=0.3568753344034243,length_median=5.146172956528886,S_range={0.0,2.0},N_median=1.0,b_u_N=0.44301765650080255]:5.855763226471964)[&b_u_N_median=0.0,length_range={0.00796243087549442,33.58039530579666},b_u_S_95%_HPD={0.0,2.0},height_range={199.92671162950003,267.12925726172307},N_range={0.0,3.0},N=0.0037313432835820895,rate_95%_HPD={1.5923324493700075E-5,2.618781663233659E-4},S_95%_HPD={0.0,1.0},rate_range={9.102979732708912E-6,0.001284023000812087},height=224.39935400125864,rate=1.148787639320047E-4,rate_median=9.535363167101896E-5,S=0.8595836606441477,S_median=1.0,length=6.303261207665661,b_u_N_95%_HPD={0.0,2.0},height_95%_HPD={207.78817734325065,242.74894624106747},length_95%_HPD={0.00796243087549442,15.555713866890613},N_95%_HPD={0.0,0.0},b_u_S_range={0.0,7.0},b_u_N_range={0.0,7.0},height_median=223.69949373906672,b_u_S_median=0.0,posterior=0.5657149205643818,b_u_S=0.3187352710133543,length_median=5.1929099567751535,S_range={0.0,3.0},N_median=0.0,b_u_N=0.41575019638648864]:3.266191260690107)[&b_u_N_median=0.0,length_range={1.4199953025695322E-4,36.008012224272704},b_u_S_95%_HPD={0.0,2.0},height_range={203.9428028022575,271.49542559528334},N_range={0.0,2.0},N=0.5839228295819936,rate_95%_HPD={1.2274333980806725E-5,2.876983678263026E-4},S_95%_HPD={0.0,1.0},rate_range={8.786451493322057E-6,8.950677285636587E-4},height=227.83700200439742,rate=1.2744544058772923E-4,rate_median=1.0641543914616461E-4,S=0.6118971061093248,S_median=1.0,length=6.479143182599644,b_u_N_95%_HPD={0.0,2.0},height_95%_HPD={211.60391059373916,248.24842677424184},length_95%_HPD={0.0077183471365458445,15.336450865349832},N_95%_HPD={0.0,1.0},b_u_S_range={0.0,7.0},b_u_N_range={0.0,7.0},height_median=226.96568499975683,b_u_S_median=0.0,posterior=0.3455171647594712,b_u_S=0.4086816720257235,length_median=5.554721983034327,S_range={0.0,2.0},N_median=1.0,b_u_N=0.5295819935691318]:8.265366556164622)[&height_95%_HPD={217.5686687897784,255.9283009450032},height_median=235.23105155592145,height=236.05757925227581,posterior=1.0,height_range={209.55353867525724,288.1196755342298},length=0.0];
