# Supplementary material for: phylotree.js - a JavaScript library for application development and interactive data visualization in phylogenetics
Source: BMC Bioinformatics. 2018 Jul 25;19:276. doi: 10.1186/s12859-018-2283-2 (PMC6060545; doi:10.1186/s12859-018-2283-2)
Supplement: Supplementary file 1 — Latest release of source code. A zip file of the source code from release 0.1.8. Accessed 4 May 2018. (ZIP 3513 kb) [file 12859_2018_2283_MOESM1_ESM.zip › phylotree.js-0.1.8/examples/siv/SIV.new]

(((021N02Oc_08[&height_95%_HPD={183.00000000000003,183.00000000000009},length_range={2.4407931995057766,64.22053849497883},length_95%_HPD={10.57172914210409,49.421332122943966},height_range={183.0,183.00000000000014},states="CD14",rate_95%_HPD={9.48934384665619E-5,6.655754616428551E-4},states.set.prob={1.0},states.prob=1.0,states.set={"CD14"},history=0.0,rate_range={5.2499548772792135E-5,0.002517919115192595},height_median=183.00000000000006,rate=3.5604384402391126E-4,height=183.00000000000003,rate_median=3.2261745178468863E-4,length=31.672414341099895,length_median=32.64890088356766,!color=#ff0000,location=4]:42.990544,(021N02Kc_21[&height_95%_HPD={183.00000000000003,183.00000000000009},length_range={0.02159539262316912,57.85824333059304},length_95%_HPD={8.432098528235372,46.59923665358079},height_range={183.0,183.00000000000014},states="CD3",rate_95%_HPD={5.309233505582284E-5,4.619904527489734E-4},states.set.prob={1.0},states.prob=1.0,states.set={"CD3"},rate_range={3.576042769289449E-5,0.0014907825739889728},height_median=183.00000000000006,rate=2.327655569606098E-4,height=183.00000000000003,rate_median=2.0875629383986907E-4,length=28.234234314429838,length_median=29.15057438594968,!color=#008000,location=3]:35.737478,(((021N02Kc_04[&height_95%_HPD={183.00000000000003,183.00000000000009},length_range={0.029456183162238858,46.76717611631665},length_95%_HPD={0.3786846880154826,26.049070545356415},height_range={183.0,183.00000000000014},states="CD3",rate_95%_HPD={5.772073947304036E-5,6.588343715184052E-4},states.set.prob={1.0},states.prob=1.0,states.set={"CD3"},rate_range={3.2568523233909295E-5,0.0018750583766763914},height_median=183.00000000000006,rate=3.2322915293857144E-4,height=183.00000000000003,rate_median=2.814530272944541E-4,length=11.83228196336465,length_median=10.62710079725781,!color=#008000,location=3]:12.074517,021N02Kc_20[&height_95%_HPD={183.00000000000003,183.00000000000009},length_range={0.018196369185631056,46.92212274743693},length_95%_HPD={0.16184320956978127,20.44550531317816},height_range={183.0,183.00000000000014},states="CD3",rate_95%_HPD={5.257674939637194E-5,5.481057249893002E-4},states.set.prob={1.0},states.prob=1.0,states.set={"CD3"},rate_range={3.59762216540818E-5,0.0021570633441662006},height_median=183.00000000000006,rate=2.710822256094639E-4,height=183.00000000000003,rate_median=2.39133511164439E-4,length=9.448385739199322,length_median=8.508080289133773,!color=#008000,location=3]:12.074517)[&height_95%_HPD={183.1618432095698,199.11732371874248},length_range={8.539766500632595E-4,35.976093389385966},length_95%_HPD={8.539766500632595E-4,19.073158674038297},height_range={183.02945618316235,212.66537836051077},states="CD3",rate_95%_HPD={6.212096024339835E-5,5.770836612009596E-4},states.set.prob={0.03409419242993354,0.004045073678127709,0.9601271308870268,0.0017336030049118752},states.prob=0.9601271308870268,states.set={"Plasma","Bone_Marrow","CD3","CD14"},rate_range={3.441947416343844E-5,0.0012534885010483327},height_median=188.72982001358932,rate=2.7784621850533904E-4,height=189.72411318469452,posterior=0.38455555555555554,rate_median=2.4697734730021306E-4,length=8.014688444374373,length_median=6.97367373996795,!color=#008000,location=3]:3.471667,021N02Pc_113[&height_95%_HPD={183.00000000000003,183.00000000000009},length_range={0.37584238344871324,41.350449125837144},length_95%_HPD={2.495599390993732,25.464975689674503},height_range={183.0,183.00000000000014},states="Plasma",rate_95%_HPD={7.733801320611499E-5,6.2759926891248E-4},states.set.prob={1.0},states.prob=1.0,states.set={"Plasma"},history=0.0,rate_range={3.3800625467346015E-5,0.001498696604872769},height_median=183.00000000000006,rate=3.119364113363713E-4,height=183.00000000000003,rate_median=2.7835347597237155E-4,length=13.432406490236428,length_median=12.841865232475087,!color=#800000,location=1]:15.546183)[&height_95%_HPD={186.31390718468285,204.9655758119256},length_range={0.007996066882839159,25.427205049354114},length_95%_HPD={0.007996066882839159,13.653463741461167},height_range={185.16412329589323,216.5952120433939},states="CD3",rate_95%_HPD={8.274056620522928E-5,6.262047844458997E-4},states.set.prob={9.009009009009009E-4,0.3864864864864865,0.02072072072072072,0.5918918918918918},states.prob=0.5918918918918918,states.set={"Parietal","Plasma","Bone_Marrow","CD3"},rate_range={4.2785495616758996E-5,0.001242857325985028},height_median=195.3597627113279,rate=2.9522751831292785E-4,height=195.73535464160375,posterior=0.12333333333333334,rate_median=2.6748537372950386E-4,length=5.107201443823413,length_median=4.037427858417487,!color=#008000,location=3]:7.039575,(021N02Bc_09[&height_95%_HPD={183.00000000000003,183.00000000000009},length_range={0.643964050015768,43.000595764871946},length_95%_HPD={2.0237959114164994,23.606712489982726},height_range={183.0,183.00000000000014},states="Bone_Marrow",rate_95%_HPD={1.2893928001275786E-4,0.001009333098251546},states.set.prob={1.0},states.prob=1.0,states.set={"Bone_Marrow"},history=0.0,rate_range={7.357196243735622E-5,0.002530380721731913},height_median=183.00000000000006,rate=4.979783678023384E-4,height=183.00000000000003,rate_median=4.3950950615145434E-4,length=12.38991388292786,length_median=11.495707907783085,!color=#ff8000,location=2]:18.224447,(((021N02Bc_22[&height_95%_HPD={183.00000000000003,183.00000000000009},length_range={0.17807652323082834,45.75917190381452},length_95%_HPD={1.298500276853673,21.53496754749594},height_range={183.0,183.00000000000014},states="Bone_Marrow",rate_95%_HPD={9.660406981038862E-5,8.472617120395734E-4},states.set.prob={1.0},states.prob=1.0,states.set={"Bone_Marrow"},rate_range={5.0202404276077585E-5,0.0027077399999758706},height_median=183.00000000000006,rate=4.160534446905925E-4,height=183.00000000000003,rate_median=3.652246298110714E-4,length=10.632588250385684,length_median=9.787045902764802,!color=#ff8000,location=2]:5.690549,021N02Bc_18[&height_95%_HPD={183.00000000000003,183.00000000000009},length_range={5.077640952606544E-4,31.801029072758922},length_95%_HPD={5.077640952606544E-4,14.523892077002273},height_range={183.0,183.00000000000014},states="Bone_Marrow",rate_95%_HPD={5.764610692731467E-5,6.268374059685905E-4},states.set.prob={1.0},states.prob=1.0,states.set={"Bone_Marrow"},rate_range={2.8181382544440942E-5,0.0019776704856342277},height_median=183.00000000000006,rate=2.97461930100432E-4,height=183.00000000000003,rate_median=2.58431185078818E-4,length=4.991115979515196,length_median=3.5513063746932545,!color=#ff8000,location=2]:5.690549)[&height_95%_HPD={183.59438715634263,197.82052702699252},length_range={0.003163411437299146,26.140457697497425},length_95%_HPD={0.003163411437299146,11.953393937775871},height_range={183.17807652323089,206.51308702940105},states="Bone_Marrow",rate_95%_HPD={6.327214383946834E-5,6.809913541418911E-4},states.set.prob={0.006379585326953748,0.9872408293460925,0.006379585326953748},states.prob=0.9872408293460925,states.set={"Plasma","Bone_Marrow","CD3"},rate_range={5.975400664276028E-5,0.0012304875524445432},height_median=189.54983043488778,rate=3.1973036320697833E-4,height=190.18436691217858,posterior=0.06966666666666667,rate_median=2.7336405452109386E-4,length=3.9134820058969786,length_median=2.7571441288284575,!color=#ff8000,location=2]:2.273712,(021N02Bc_03[&height_95%_HPD={183.00000000000003,183.00000000000009},length_range={1.1134990452887905E-4,35.43065356079924},length_95%_HPD={1.1134990452887905E-4,14.923637507122464},height_range={183.0,183.00000000000014},states="Bone_Marrow",rate_95%_HPD={5.8805595910781465E-5,6.217397627851439E-4},states.set.prob={1.0},states.prob=1.0,states.set={"Bone_Marrow"},rate_range={3.025782242833951E-5,0.0019588968757708},height_median=183.00000000000006,rate=2.9436814230159643E-4,height=183.00000000000003,rate_median=2.566603600459475E-4,length=5.071686027831073,length_median=3.643940131663058,!color=#ff8000,location=2]:6.097337,(021N02Bc_07[&height_95%_HPD={183.00000000000003,183.00000000000009},length_range={1.1134990452887905E-4,34.248664971666074},length_95%_HPD={1.1134990452887905E-4,14.758725473895112},height_range={183.0,183.00000000000014},states="Bone_Marrow",rate_95%_HPD={5.064164710170216E-5,6.184757191746764E-4},states.set.prob={1.0},states.prob=1.0,states.set={"Bone_Marrow"},rate_range={3.3411208229170515E-5,0.00195441815101074},height_median=183.00000000000006,rate=2.9974273325915926E-4,height=183.00000000000003,rate_median=2.6160567529128815E-4,length=5.026155050278038,length_median=3.5792127960463773,!color=#ff8000,location=2]:5.944176,021N02Bc_17[&height_95%_HPD={183.00000000000003,183.00000000000009},length_range={3.112065317907309E-4,34.177737131628106},length_95%_HPD={3.112065317907309E-4,14.777900419898714},height_range={183.0,183.00000000000014},states="Bone_Marrow",rate_95%_HPD={5.635722974097634E-5,6.16419741851047E-4},states.set.prob={1.0},states.prob=1.0,states.set={"Bone_Marrow"},rate_range={3.982374650776014E-5,0.0017430669747207192},height_median=183.00000000000006,rate=2.949867522739061E-4,height=183.00000000000003,rate_median=2.5622254523238557E-4,length=5.136942131539631,length_median=3.7111607744504482,!color=#ff8000,location=2]:5.944176)[&height_95%_HPD={183.00031120653188,191.6709587858586},length_range={2.5667324470646236E-4,32.702322965429005},length_95%_HPD={2.5667324470646236E-4,14.168689862944973},height_range={183.00031120653188,199.37435573539585},states="Bone_Marrow",rate_95%_HPD={4.357444284290086E-5,6.055492532327025E-4},states.set.prob={6.105006105006105E-4,0.9975579975579976,0.0018315018315018315},states.prob=0.9975579975579976,states.set={"Plasma","Bone_Marrow","CD3"},history=0.0,rate_range={3.549395472518566E-5,0.0016385739085896446},height_median=184.7034981168391,rate=2.908325234476894E-4,height=185.66321905665401,posterior=0.182,rate_median=2.5582543892618023E-4,length=5.24445863758751,length_median=3.9605468488711892,!color=#ff8000,location=2]:0.153162)[&height_95%_HPD={183.0959967002751,194.30477904764254},length_range={0.0037168059195380465,28.650709456115663},length_95%_HPD={0.0037168059195380465,14.214603492222409},height_range={183.0959967002751,204.95717467059265},states="Bone_Marrow",rate_95%_HPD={5.8698665355161916E-5,6.52775344932525E-4},states.set.prob={0.9969135802469136,0.0030864197530864196},states.prob=0.9969135802469136,states.set={"Bone_Marrow","CD3"},history=0.0,rate_range={3.9585150528982685E-5,0.001477731053552625},height_median=186.9300070189358,rate=2.968417528730666E-4,height=187.81626522404264,posterior=0.108,rate_median=2.600292532476653E-4,length=5.125677652565211,length_median=3.8878131194591674,!color=#ff8000,location=2]:1.866924)[&height_95%_HPD={186.09763810226994,202.23772096256388},length_range={0.01408587681521567,25.534761851936395},length_95%_HPD={0.01408587681521567,13.294309206063616},height_range={184.7291093623184,213.8724199878703},states="Bone_Marrow",rate_95%_HPD={5.6365034307953024E-5,6.014897147051269E-4},states.set.prob={0.0024024024024024023,0.015615615615615615,0.9669669669669669,0.014414414414414415,6.006006006006006E-4},states.prob=0.9669669669669669,states.set={"Parietal","Plasma","Bone_Marrow","CD3","CD14"},history=0.0,rate_range={3.9295237883237064E-5,0.0018324027865597105},height_median=193.04661051864443,rate=2.961809431864266E-4,height=193.66841076571947,posterior=0.185,rate_median=2.6098092128950894E-4,length=4.955035861791656,length_median=4.012486400331483,!color=#ff8000,location=2]:9.350665,(021N02Pc_02[&height_95%_HPD={183.00000000000003,183.00000000000009},length_range={0.029848343698830604,44.09374763033372},length_95%_HPD={0.029848343698830604,22.538709554473257},height_range={183.0,183.00000000000014},states="Plasma",rate_95%_HPD={5.708839115357315E-5,6.019593661759794E-4},states.set.prob={1.0},states.prob=1.0,states.set={"Plasma"},history=0.0,rate_range={3.2951111386815316E-5,0.0017553140522646293},height_median=183.00000000000006,rate=2.8438232700343547E-4,height=183.00000000000003,rate_median=2.471818496939654E-4,length=8.518199952540776,length_median=6.650922766399077,!color=#800000,location=1]:5.42375,021N02Kc_08[&height_95%_HPD={183.00000000000003,183.00000000000009},length_range={0.029848343698830604,42.01370902153198},length_95%_HPD={0.029848343698830604,21.46253780143897},height_range={183.0,183.00000000000014},states="CD3",rate_95%_HPD={6.134612758975994E-5,6.032509308469122E-4},states.set.prob={1.0},states.prob=1.0,states.set={"CD3"},rate_range={2.8718256994240303E-5,0.0020546382811501875},height_median=183.00000000000006,rate=2.860784799389497E-4,height=183.00000000000003,rate_median=2.4817769381553197E-4,length=8.127337328821916,length_median=6.408659286308946,!color=#008000,location=3]:5.42375)[&height_95%_HPD={183.02984834369886,200.7869009761695},length_range={0.017992904094342066,45.40643403139643},length_95%_HPD={0.20821014634009316,22.445407072563142},height_range={183.02984834369886,220.64481305090757},states="CD3",rate_95%_HPD={7.009159199893292E-5,6.802083031377593E-4},states.set.prob={0.44591492234976365,0.009047940580688724,0.5403106009453073,0.004726536124240378},states.prob=0.5403106009453073,states.set={"Plasma","Bone_Marrow","CD3","CD14"},rate_range={3.623477428133308E-5,0.0022588806098383283},height_median=188.67597599388628,rate=3.249050553136492E-4,height=190.08279047767644,posterior=0.8227777777777778,rate_median=2.837398011524783E-4,length=9.878841754803162,length_median=8.69953959714283,!color=#008000,location=3]:11.891176)[&height_95%_HPD={190.5614844737903,207.39720812518638},length_range={0.16031948727658119,14.875883924936204},length_95%_HPD={0.16031948727658119,10.470092982413433},height_range={188.68654574237922,219.23538611913963},states="CD3",rate_95%_HPD={7.460838974700144E-5,6.808618877266907E-4},states.set.prob={0.2826086956521739,0.2608695652173913,0.44565217391304346,0.010869565217391304},states.prob=0.44565217391304346,states.set={"Plasma","Bone_Marrow","CD3","CD14"},rate_range={7.460838974700144E-5,0.0012003598950738243},height_median=197.99211707929373,rate=3.5029172877643587E-4,height=198.53934761099725,posterior=0.010222222222222223,rate_median=3.092547246915083E-4,length=3.3584833870084716,length_median=2.625770559410725,!color=#008000,location=3]:0.909521)[&height_95%_HPD={193.15992157020654,212.4638774969434},length_range={0.009086875883951961,11.28598233269139},length_95%_HPD={0.009086875883951961,7.254282799917064},height_range={189.43013628621313,215.8282848847608},states="Plasma",rate_95%_HPD={5.975667376149626E-5,7.076342250137248E-4},states.set.prob={0.40344827586206894,0.22413793103448276,0.3724137931034483},states.prob=0.40344827586206894,states.set={"Plasma","Bone_Marrow","CD3"},rate_range={5.975667376149626E-5,0.0011024657475212016},height_median=200.7222902080863,rate=3.1229188904557134E-4,height=200.947843444116,posterior=0.03222222222222222,rate_median=2.573047424879883E-4,length=2.90538575969204,length_median=2.2551954010554027,!color=#800000,location=1]:4.361311)[&height_95%_HPD={196.0072768055149,218.10142447540665},length_range={0.27603046918034124,46.463244643025945},length_95%_HPD={2.242196329154666,25.843886445202912},height_range={191.3344991293526,239.10905412931808},states="Plasma",rate_95%_HPD={1.3913841591414549E-4,0.001219349690731804},states.set.prob={2.2583559168925022E-4,5.645889792231255E-4,0.45065492321589884,0.11619241192411923,2.2583559168925022E-4,0.4211833785004517,0.010953026196928636},states.prob=0.45065492321589884,states.set={"Meninges","Parietal","Plasma","Bone_Marrow","Temporal","CD3","CD14"},rate_range={9.870978033242204E-5,0.002511294400798255},height_median=205.7464738886411,rate=6.002917737695336E-4,height=206.2874417301735,posterior=0.984,rate_median=5.330154380292318E-4,length=13.484956776784834,length_median=12.636761042713388,!color=#800000,location=1]:13.15172)[&height_95%_HPD={203.19872910555833,227.3955533692454},length_range={0.0021173530668363583,43.156087806599515},length_95%_HPD={0.036471160328574115,18.074456167588295},height_range={196.31779139742025,238.39512755058692},states="Plasma",rate_95%_HPD={8.042115223860732E-5,7.921075891627076E-4},states.set.prob={0.49551264617895024,2.719608376393799E-4,0.03045961381561055,0.4430242045145499,0.03073157465324993},states.prob=0.49551264617895024,states.set={"Plasma","Frontal","Bone_Marrow","CD3","CD14"},rate_range={4.7198044020181175E-5,0.002268451567074265},height_median=215.4277386329739,rate=3.816822168176457E-4,height=215.62697541723182,posterior=0.40855555555555556,rate_median=3.3077932345901593E-4,length=7.735642097855267,length_median=6.6674245051322885,!color=#800000,location=1]:7.253066)[&height_95%_HPD={208.3665636004616,232.74524522243266},length_range={0.025446507092652837,27.86508748859859},length_95%_HPD={0.025446507092652837,16.16850047588798},height_range={196.39807807624058,244.4065165885107},states="Plasma",rate_95%_HPD={8.314889622191895E-5,7.564204016923282E-4},states.set.prob={2.339728591483388E-4,0.6700982686008423,0.013102480112306972,0.2660271408516612,0.05030416471689284,2.339728591483388E-4},states.prob=0.6700982686008423,states.set={"Parietal","Plasma","Bone_Marrow","CD3","CD14","Lung_Macs"},rate_range={3.3107778976596694E-5,0.001856739160234295},height_median=220.39872339613015,rate=3.7307370230756136E-4,height=220.55086894710075,posterior=0.4748888888888889,rate_median=3.2874745231303767E-4,length=7.232938599308512,length_median=6.417973683409585,!color=#800000,location=1]:0.872091,(((035N02Uc_22[&height_95%_HPD={169.00000000000003,169.00000000000009},length_range={1.9789638167821977E-4,31.151150736107297},length_95%_HPD={1.9789638167821977E-4,8.394503438560577},height_range={169.0,169.00000000000014},states="Lung_Macs",rate_95%_HPD={5.7463021950897746E-5,6.522258776876951E-4},states.set.prob={1.0},states.prob=1.0,states.set={"Lung_Macs"},rate_range={3.474419642872488E-5,0.0022041770186616884},height_median=169.00000000000006,rate=3.0871414299090446E-4,height=169.00000000000003,rate_median=2.681227519893848E-4,length=2.781504158508084,length_median=1.9369546903800767,!color=#ff0000,location=5]:2.260001,(035N02Uc_05[&height_95%_HPD={169.00000000000003,169.00000000000009},length_range={8.529299410042768E-5,25.26289800613813},length_95%_HPD={8.529299410042768E-5,8.492259219194608},height_range={169.0,169.00000000000014},states="Lung_Macs",rate_95%_HPD={5.1600090584310215E-5,6.613822458707247E-4},states.set.prob={1.0},states.prob=1.0,states.set={"Lung_Macs"},rate_range={3.864047661124577E-5,0.0017359900391062345},height_median=169.00000000000006,rate=3.118386702304568E-4,height=169.00000000000003,rate_median=2.7043766872415765E-4,length=2.8353435044687436,length_median=1.9699652766061035,!color=#ff0000,location=5]:2.259739,035N02Uc_14[&height_95%_HPD={169.00000000000003,169.00000000000009},length_range={8.529299410042768E-5,30.572507162349694},length_95%_HPD={8.529299410042768E-5,8.46260541133148},height_range={169.0,169.00000000000014},states="Lung_Macs",rate_95%_HPD={5.259182100927116E-5,6.555732092576681E-4},states.set.prob={1.0},states.prob=1.0,states.set={"Lung_Macs"},rate_range={3.943160302552602E-5,0.001988753445814823},height_median=169.00000000000006,rate=3.1137446392435895E-4,height=169.00000000000003,rate_median=2.7405794040738014E-4,length=2.8139437982347886,length_median=1.924186917074863,!color=#ff0000,location=5]:2.259739)[&height_95%_HPD={169.00008529299416,174.50968319434236},length_range={2.619772954801647E-4,28.206025067286788},length_95%_HPD={2.619772954801647E-4,8.069954704617004},height_range={169.00008529299416,181.44198233441915},states="Lung_Macs",rate_95%_HPD={6.672685276920907E-5,6.488271396361675E-4},states.set.prob={1.0},states.prob=1.0,states.set={"Lung_Macs"},rate_range={3.369255649363187E-5,0.0020375043723944337},height_median=170.20625409690786,rate=3.0554051065833894E-4,height=170.79323953261712,posterior=0.3267777777777778,rate_median=2.6586253069471035E-4,length=2.830432233447086,length_median=2.0604815655514415,!color=#ff0000,location=5]:2.62E-4)[&height_95%_HPD={169.20401204495943,179.86885806606483},length_range={0.1567247854223126,59.61386411615766},length_95%_HPD={2.0156902394262204,41.08102618664347},height_range={169.03051597248432,200.15115073610735},states="Lung_Macs",rate_95%_HPD={6.644999187410835E-5,5.714267796281605E-4},states.set.prob={0.0018899388549193997,8.893829905503057E-4,1.1117287381878821E-4,0.9971095052807115},states.prob=0.9971095052807115,states.set={"Plasma","CD3","CD14","Lung_Macs"},history=0.0,rate_range={3.2740993015990794E-5,0.0018774278460018505},height_median=173.0478565321968,rate=2.7836398357923206E-4,height=173.7167340050155,posterior=0.9994444444444445,rate_median=2.468784557921276E-4,length=21.725987034946176,length_median=21.46947942415403,!color=#ff0000,location=5]:40.910933,(021N02Kc_11[&height_95%_HPD={183.00000000000003,183.00000000000009},length_range={0.48093400343086046,60.343794614197066},length_95%_HPD={3.566656825695077,33.60129598179773},height_range={183.0,183.00000000000014},states="CD3",rate_95%_HPD={1.1269757145098132E-4,9.002705654664096E-4},states.set.prob={1.0},states.prob=1.0,states.set={"CD3"},rate_range={4.483338517659874E-5,0.0026049666838138088},height_median=183.00000000000006,rate=4.4244711700536064E-4,height=183.00000000000003,rate_median=3.9611058662127735E-4,length=17.510735992525014,length_median=16.598850649578964,!color=#008000,location=3]:27.935669,(021N02Pc_103[&height_95%_HPD={183.00000000000003,183.00000000000009},length_range={0.43108751622438035,52.846932616773444},length_95%_HPD={4.29045935013653,34.968027186624965},height_range={183.0,183.00000000000014},states="Plasma",rate_95%_HPD={8.435432156845959E-5,6.902608886550641E-4},states.set.prob={1.0},states.prob=1.0,states.set={"Plasma"},history=0.0,rate_range={4.7065493883760546E-5,0.001921966534585677},height_median=183.00000000000006,rate=3.4911745506949817E-4,height=183.00000000000003,rate_median=3.116965390082459E-4,length=19.47004177010455,length_median=18.91466183986796,!color=#800000,location=1]:25.061074,(((021N02Kc_10[&height_95%_HPD={183.00000000000003,183.00000000000009},length_range={7.465757459215183E-4,45.67171538056701},length_95%_HPD={7.465757459215183E-4,20.147947441947196},height_range={183.0,183.00000000000014},states="CD3",rate_95%_HPD={5.226504275890228E-5,5.941358170845144E-4},states.set.prob={1.0},states.prob=1.0,states.set={"CD3"},rate_range={3.328529475805371E-5,0.0016847310592925685},height_median=183.00000000000006,rate=2.865856688580999E-4,height=183.00000000000003,rate_median=2.4870906310783716E-4,length=6.6398961202582525,length_median=4.5129421373983405,!color=#008000,location=3]:0.701345,021N02Kc_17[&height_95%_HPD={183.00000000000003,183.00000000000009},length_range={5.123628648675549E-4,40.95810672230104},length_95%_HPD={5.123628648675549E-4,20.4604895440865},height_range={183.0,183.00000000000014},states="CD3",rate_95%_HPD={5.45612764123766E-5,6.093213119203243E-4},states.set.prob={1.0},states.prob=1.0,states.set={"CD3"},rate_range={3.738163875754662E-5,0.001526804837135227},height_median=183.00000000000006,rate=2.904319845238226E-4,height=183.00000000000003,rate_median=2.5566366188313505E-4,length=6.651394159474277,length_median=4.53585944450532,!color=#008000,location=3]:0.701345)[&height_95%_HPD={183.00101964868858,193.57515285082775},length_range={0.022612890904525784,36.410714851105126},length_95%_HPD={0.022612890904525784,20.378463798206553},height_range={183.00101964868858,208.98028003564423},states="CD3",rate_95%_HPD={4.9498710780147934E-5,5.832286173145019E-4},states.set.prob={0.007411067193675889,0.991600790513834,9.881422924901185E-4},states.prob=0.991600790513834,states.set={"Plasma","CD3","CD14"},rate_range={3.573830227804884E-5,0.0016461339276698872},height_median=185.04237731047766,rate=2.829120082811653E-4,height=186.34860364228112,posterior=0.2248888888888889,rate_median=2.470998356423296E-4,length=7.505383229795064,length_median=5.751310034757722,!color=#008000,location=3]:20.005881,(021N02Pc_104[&height_95%_HPD={183.00000000000003,183.00000000000009},length_range={0.030809221314996194,41.11208802171731},length_95%_HPD={0.16385653653603072,18.635333772354528},height_range={183.0,183.00000000000014},states="Plasma",rate_95%_HPD={5.653188929120768E-5,5.903734302993911E-4},states.set.prob={1.0},states.prob=1.0,states.set={"Plasma"},history=0.0,rate_range={3.1775961413502994E-5,0.0016180005064491173},height_median=183.00000000000006,rate=2.798764811233819E-4,height=183.00000000000003,rate_median=2.4451537610273744E-4,length=7.891715092217419,length_median=6.716927821432705,!color=#800000,location=1]:15.301243,((021N02Kc_07[&height_95%_HPD={183.00000000000003,183.00000000000009},length_range={0.2815862676031884,49.266958229647315},length_95%_HPD={1.1904299388027368,24.183290805268285},height_range={183.0,183.00000000000014},states="CD3",rate_95%_HPD={9.300648253779008E-5,8.685134788992696E-4},states.set.prob={1.0},states.prob=1.0,states.set={"CD3"},rate_range={5.106016245690923E-5,0.0024798900559089452},height_median=183.00000000000006,rate=4.2800106972607687E-4,height=183.00000000000003,rate_median=3.773597003268592E-4,length=11.57595868748449,length_median=10.555005261980696,!color=#008000,location=3]:5.589272,(021N02Kc_19[&height_95%_HPD={183.00000000000003,183.00000000000009},length_range={0.0492387197854498,43.17082554138716},length_95%_HPD={0.5785131742355816,19.577909536577124},height_range={183.0,183.00000000000014},states="CD3",rate_95%_HPD={5.39744213849823E-5,5.666103198932159E-4},states.set.prob={1.0},states.prob=1.0,states.set={"CD3"},rate_range={2.8345360335858737E-5,0.0015230043375314588},height_median=183.00000000000006,rate=2.7520519818673123E-4,height=183.00000000000003,rate_median=2.4215257931917887E-4,length=9.081757399848112,length_median=8.144241062903205,!color=#008000,location=3]:0.473176,(092N02Bc_01[&height_95%_HPD={112.00000000000003,112.00000000000009},length_range={6.608067241322715,118.20810341661576},length_95%_HPD={16.7794114010606,86.21910228351163},height_range={112.0,112.00000000000014},states="Bone_Marrow",rate_95%_HPD={8.67795068622666E-5,6.193371552522958E-4},states.set.prob={1.0},states.prob=1.0,states.set={"Bone_Marrow"},history=0.0,rate_range={4.8509009588953105E-5,0.001470375645977689},height_median=112.00000000000006,rate=3.283291870046678E-4,height=112.00000000000001,rate_median=2.9815398769216753E-4,length=48.43082450875589,length_median=47.088234010074714,!color=#ff8000,location=2]:65.128165,092N02Bc_22[&height_95%_HPD={112.00000000000003,112.00000000000009},length_range={4.798630715342995,117.54826013775221},length_95%_HPD={12.24649514355012,71.9847335234366},height_range={112.0,112.00000000000014},states="Bone_Marrow",rate_95%_HPD={7.174189874472293E-5,4.724582059953749E-4},states.set.prob={1.0},states.prob=1.0,states.set={"Bone_Marrow"},history=0.0,rate_range={4.616517064777514E-5,0.0013107762074150598},height_median=112.00000000000006,rate=2.4510676424690923E-4,height=112.00000000000001,rate_median=2.2326870166836246E-4,length=40.01132226613406,length_median=38.61718937513612,!color=#ff8000,location=2]:65.128165)[&height_95%_HPD={125.32596247885317,174.49256905081802},length_range={0.003073648204036772,90.07825332603849},length_95%_HPD={0.003073648204036772,62.95684312928822},height_range={118.60806724132277,204.45764428143914},states="Bone_Marrow",rate_95%_HPD={4.121840265476978E-5,4.3648711663920675E-4},states.set.prob={0.011689691817215728,0.021519659936238045,0.0765143464399575,0.006110520722635494,0.6628586609989373,0.010095642933049946,0.14558979808714134,0.061902231668437835,0.0037194473963868225},states.prob=0.6628586609989373,states.set={"Meninges","Parietal","Plasma","Frontal","Bone_Marrow","Temporal","CD3","CD14","Lung_Macs"},history=0.0,rate_range={3.054436321465895E-5,0.0012103105854975988},height_median=151.06503846827127,rate=2.1331039421690982E-4,height=151.17905544896325,posterior=0.4182222222222222,rate_median=1.8621597265312172E-4,length=30.83695450331248,length_median=29.739289360679663,!color=#ff8000,location=2]:6.345011)[&height_95%_HPD={183.10102665407956,193.22195374744427},length_range={0.1519091995613735,13.802807511422685},length_95%_HPD={0.1519091995613735,12.871970583466492},height_range={183.10102665407956,196.77111613173932},states="CD3",rate_95%_HPD={1.5169242812559748E-4,6.16466914428396E-4},states.set.prob={0.047619047619047616,0.9523809523809523},states.prob=0.9523809523809523,states.set={"Plasma","CD3"},rate_range={1.5169242812559748E-4,7.188561451249117E-4},height_median=185.42172535702505,rate=3.311188620503658E-4,height=187.25922581723074,posterior=0.0023333333333333335,rate_median=2.728969597762653E-4,length=5.937126474016959,length_median=5.5356935174469015,!color=#008000,location=3]:5.116097)[&height_95%_HPD={187.3880682606413,198.36705590724011},length_range={0.9531224516620114,23.50119363851465},length_95%_HPD={0.9531224516620114,14.617315499268955},height_range={187.3880682606413,201.28688220365652},states="CD3",rate_95%_HPD={1.4438102412683214E-4,5.92615992716925E-4},states.set.prob={0.1111111111111111,0.8888888888888888},states.prob=0.8888888888888888,states.set={"Plasma","CD3"},rate_range={1.1239544720375441E-4,5.92615992716925E-4},height_median=194.07237609261085,rate=3.4901118743963427E-4,height=193.3573096735596,posterior=0.0020,rate_median=3.18328849918132E-4,length=6.883728566157765,length_median=4.451322345365327,!color=#008000,location=3]:4.017173,021N02Pc_117[&height_95%_HPD={183.00000000000003,183.00000000000009},length_range={0.030809221314996194,49.230715711396925},length_95%_HPD={0.16385653653603072,20.634580767394795},height_range={183.0,183.00000000000014},states="Plasma",rate_95%_HPD={7.160373361717683E-5,7.191814511105859E-4},states.set.prob={1.0},states.prob=1.0,states.set={"Plasma"},history=0.0,rate_range={3.8356586384128344E-5,0.002576288537382203},height_median=183.00000000000006,rate=3.500976175341492E-4,height=183.00000000000003,rate_median=3.0673436291773755E-4,length=8.846171999519719,length_median=7.6379702234895035,!color=#800000,location=1]:9.606445)[&height_95%_HPD={192.60644503577055,208.5763949947717},length_range={5.694798256351305,7.909572073714713},length_95%_HPD={5.694798256351305,7.909572073714713},height_range={192.60644503577055,208.5763949947717},states="Plasma+CD3",rate_95%_HPD={2.0482188287074515E-4,8.000962173461735E-4},states.set.prob={0.5,0.5},states.prob=1.0,states.set={"Plasma","CD3"},history=0.0,rate_range={2.0482188287074515E-4,8.000962173461735E-4},height_median=200.59142001527113,rate=5.024590501084593E-4,height=200.59142001527113,posterior=2.2222222222222223E-4,rate_median=5.024590501084593E-4,length=6.802185165033009,length_median=6.802185165033009,!color=#ff0000]:5.694798)[&height_95%_HPD={191.96357272251484,212.11142691790144},length_range={0.2503059327776782,25.564587053625132},length_95%_HPD={0.2503059327776782,20.539425864253843},height_range={189.63188148943442,218.66824712924944},states="Plasma",rate_95%_HPD={5.788486581756393E-5,6.705736445328573E-4},states.set.prob={0.5,0.015625,0.421875,0.0625},states.prob=0.5,states.set={"Plasma","Bone_Marrow","CD3","CD14"},history=0.0,rate_range={5.788486581756393E-5,0.0014586601077537088},height_median=199.14910275515888,rate=3.360845221227206E-4,height=200.90333394265414,posterior=0.0071111111111111115,rate_median=2.7472471535321466E-4,length=6.614398961064687,length_median=4.97527107110443,!color=#800000,location=1]:5.405983)[&height_95%_HPD={196.9808792643722,203.70722591352532},length_range={0.137090772918242,12.264385313552026},length_95%_HPD={0.137090772918242,12.264385313552026},height_range={196.9808792643722,203.70722591352532},states="CD3",rate_95%_HPD={6.0791960018496964E-5,8.98378897028218E-4},states.set.prob={0.16666666666666666,0.8333333333333334},states.prob=0.8333333333333334,states.set={"Plasma","CD3"},rate_range={6.0791960018496964E-5,8.98378897028218E-4},height_median=200.43521896113532,rate=3.397352022137606E-4,height=200.0562398463002,posterior=6.666666666666666E-4,rate_median=2.4769711925942467E-4,length=3.6412036986564495,length_median=2.550530670338901,!color=#008000,location=3]:1.934218,(021N02Kc_06[&height_95%_HPD={183.00000000000003,183.00000000000009},length_range={4.4605557289401077E-4,49.84906881732209},length_95%_HPD={4.4605557289401077E-4,20.180670689468258},height_range={183.0,183.00000000000014},states="CD3",rate_95%_HPD={6.022792137028588E-5,6.099251077581671E-4},states.set.prob={1.0},states.prob=1.0,states.set={"CD3"},rate_range={3.624783617515988E-5,0.002059754613883461},height_median=183.00000000000006,rate=2.854510670625579E-4,height=183.00000000000003,rate_median=2.4743954810249537E-4,length=6.65081029932978,length_median=4.579421718979546,!color=#008000,location=3]:15.18865,(021N02Oc_02[&height_95%_HPD={183.00000000000003,183.00000000000009},length_range={0.046300415009397966,49.35058600932882},length_95%_HPD={0.234229762762169,28.600481032951933},height_range={183.0,183.00000000000014},states="CD14",rate_95%_HPD={7.152891407230011E-5,6.800670840056929E-4},states.set.prob={1.0},states.prob=1.0,states.set={"CD14"},history=0.0,rate_range={3.600098273690008E-5,0.0020988691732687754},height_median=183.00000000000006,rate=3.3229075291008715E-4,height=183.00000000000003,rate_median=2.9275126241349014E-4,length=12.311258860251018,length_median=10.600261357446726,!color=#ff0000,location=4]:8.63196,021N02Oc_05[&height_95%_HPD={183.00000000000003,183.00000000000009},length_range={0.0022892168666430734,49.08161577848665},length_95%_HPD={0.0022892168666430734,25.06613161594163},height_range={183.0,183.00000000000014},states="CD14",rate_95%_HPD={5.698418924596658E-5,5.64143750107188E-4},states.set.prob={1.0},states.prob=1.0,states.set={"CD14"},history=0.0,rate_range={3.3411208229170515E-5,0.001978572725616795},height_median=183.00000000000006,rate=2.703947804607906E-4,height=183.00000000000003,rate_median=2.3429658996717184E-4,length=9.954850152166635,length_median=8.22587150303734,!color=#ff0000,location=4]:8.63196)[&height_95%_HPD={183.1575388155749,200.08065239349244},length_range={0.002833955881072825,43.204706702567535},length_95%_HPD={0.06057877685304902,24.873333204378213},height_range={183.05715944218105,225.29627711197907},states="CD14",rate_95%_HPD={5.3825823544373945E-5,5.378347446980523E-4},states.set.prob={5.897965202005308E-4,0.03715718077263344,2.948982601002654E-4,5.897965202005308E-4,0.03391329991153052,0.9274550280153347},states.prob=0.9274550280153347,states.set={"Parietal","Plasma","Frontal","Bone_Marrow","CD3","CD14"},history=0.0,rate_range={3.9295237883237064E-5,0.0013065962098905415},height_median=188.81458736433197,rate=2.65011909123175E-4,height=190.10707335171327,posterior=0.37677777777777777,rate_median=2.3112095538080547E-4,length=10.64929763543074,length_median=9.441558523896674,!color=#ff0000,location=4]:6.55669)[&height_95%_HPD={184.72554201359765,204.00391578281983},length_range={0.042628014540753156,29.814949275791207},length_95%_HPD={0.042628014540753156,16.74589572752504},height_range={184.72554201359765,214.03110389977712},states="CD3",rate_95%_HPD={5.813248071790473E-5,6.317360550692154E-4},states.set.prob={0.12195121951219512,0.6016260162601627,0.2764227642276423},states.prob=0.6016260162601627,states.set={"Plasma","CD3","CD14"},rate_range={5.813248071790473E-5,8.393680965491148E-4},height_median=193.25072483800687,rate=3.016006906519625E-4,height=194.163390069259,posterior=0.013666666666666667,rate_median=2.66930956427237E-4,length=6.560152294734295,length_median=4.582569485615352,!color=#008000,location=3]:7.452794)[&height_95%_HPD={199.08145026155918,220.289968130331},length_range={0.32803570451866904,16.575813892697653},length_95%_HPD={0.32803570451866904,14.996383068523528},height_range={195.4219548612228,220.289968130331},states="CD3",rate_95%_HPD={9.559836187250936E-5,7.241251384359286E-4},states.set.prob={0.38095238095238093,0.6190476190476191},states.prob=0.6190476190476191,states.set={"Plasma","CD3"},rate_range={9.559836187250936E-5,9.127074987392962E-4},height_median=206.48645558556683,rate=3.516315700345797E-4,height=206.96483923391867,posterior=0.0023333333333333335,rate_median=2.916680514316954E-4,length=3.898155546066011,length_median=2.419630383820902,!color=#008000,location=3]:2.41963)[&height_95%_HPD={202.07344949151042,220.6671713000061},length_range={0.24313209474004793,12.58065020729839},length_95%_HPD={0.24313209474004793,11.295916587655142},height_range={197.3193647285496,220.6671713000061},states="Plasma",rate_95%_HPD={1.3509972250980664E-4,7.665182962655567E-4},states.set.prob={0.7727272727272727,0.22727272727272727},states.prob=0.7727272727272727,states.set={"Plasma","CD3"},rate_range={1.0115434046034011E-4,7.665182962655567E-4},height_median=210.06608932703259,rate=2.9365020177621895E-4,height=210.1218564898546,posterior=0.0024444444444444444,rate_median=2.5072301356456744E-4,length=3.9070873371033255,length_median=2.5135747538092232,!color=#800000,location=1]:2.874594)[&height_95%_HPD={200.99095389980033,221.43192842409874},length_range={0.09420279317677682,15.737957218354751},length_95%_HPD={0.09420279317677682,12.298153407111869},height_range={197.60202407888602,223.98830662383747},states="Plasma",rate_95%_HPD={6.665417224713951E-5,5.984172887501694E-4},states.set.prob={0.6136363636363636,0.375,0.011363636363636364},states.prob=0.6136363636363636,states.set={"Plasma","CD3","CD14"},rate_range={6.665417224713951E-5,9.36734059109303E-4},height_median=210.85145312110006,rate=3.03507470924671E-4,height=210.83614523651184,posterior=0.009777777777777778,rate_median=2.7237048196643396E-4,length=4.54553547451212,length_median=3.558884460598449,!color=#800000,location=1]:1.235266)[&height_95%_HPD={202.6191298651168,225.30972948773928},length_range={0.034915445491037644,31.514684099540062},length_95%_HPD={0.22957320613812726,18.489836149290824},height_range={197.05095073656878,238.75937136301226},states="Plasma",rate_95%_HPD={5.8164572559574616E-5,6.972191801823591E-4},states.set.prob={0.6217481789802289,5.202913631633715E-4,0.3511966701352758,0.026014568158168574,5.202913631633715E-4},states.prob=0.6217481789802289,states.set={"Plasma","Bone_Marrow","CD3","CD14","Lung_Macs"},rate_range={5.721037289443211E-5,0.0019243728132009791},height_median=213.11922531354887,rate=3.3878897385548244E-4,height=213.30286751286624,posterior=0.21355555555555555,rate_median=2.981328894053522E-4,length=8.620072426610482,length_median=7.875121711080993,!color=#800000,location=1]:8.954551,((((((((092N02Oc_03[&height_95%_HPD={112.00000000000003,112.00000000000009},length_range={0.03852767598530704,74.6859226785036},length_95%_HPD={0.34302093622227403,39.583276873441775},height_range={112.0,112.00000000000014},states="CD14",rate_95%_HPD={6.629034157758131E-5,6.188730216929294E-4},states.set.prob={1.0},states.prob=1.0,states.set={"CD14"},rate_range={3.66279804343731E-5,0.0018155250035617055},height_median=112.00000000000006,rate=3.0161578027732716E-4,height=112.00000000000001,rate_median=2.664038002792518E-4,length=19.12034700047626,length_median=17.93904730542252,!color=#ff0000,location=4]:41.992241,((204N02Zc_110[&height_95%_HPD={0.0,8.526512829121202E-14},length_range={31.321853624373247,179.5741171436281},length_95%_HPD={49.34877795992842,108.53838427160954},height_range={0.0,1.7053025658242404E-13},states="Meninges",rate_95%_HPD={1.275255252872361E-4,5.539757546510588E-4},states.set.prob={1.0},states.prob=1.0,states.set={"Meninges"},rate_range={7.529767792900263E-5,0.0011899353605578625},height_median=5.6843418860808015E-14,rate=3.1945630977717307E-4,height=5.700447521424697E-14,rate_median=3.0219598890904347E-4,length=83.31164134050468,length_median=83.6510731685378,!color=#ff0000,location=6]:60.430585,182N02Bc_04[&height_95%_HPD={22.0,22.000000000000085},length_range={9.321853624373247,140.11820722727703},length_95%_HPD={27.424673485018417,85.5858447105669},height_range={22.0,22.00000000000017},states="Bone_Marrow",rate_95%_HPD={1.2858933696042855E-4,6.611775106255721E-4},states.set.prob={1.0},states.prob=1.0,states.set={"Bone_Marrow"},history=0.0,rate_range={6.678773250053571E-5,0.0015198651225118028},height_median=22.000000000000057,rate=3.6856510804783436E-4,height=22.0,rate_median=3.4074128522791386E-4,length=60.85391563470037,length_median=61.65933171842324,!color=#ff8000,location=2]:38.430585)[&height_95%_HPD={51.686443521995216,106.71045184963094},length_range={5.437882350634027E-6,123.1984903423828},length_95%_HPD={3.2108476478706223,79.43026165004734},height_range={31.32185362437332,162.11820722727708},states="Bone_Marrow",rate_95%_HPD={5.726849673587158E-5,4.829280590260549E-4},states.set.prob={0.11826604140455221,0.05947615235045179,0.12512867436806588,0.036600709138739564,0.30069770101795723,0.040603911700789204,0.09847878302642114,0.14422966944984558,0.0765183575431774},states.prob=0.30069770101795723,states.set={"Meninges","Parietal","Plasma","Frontal","Bone_Marrow","Temporal","CD3","CD14","Lung_Macs"},history=0.0,rate_range={2.534387773785113E-5,0.0014452923016578523},height_median=83.14278190972593,rate=2.3964218990420172E-4,height=81.87112592279446,posterior=0.9714444444444444,rate_median=2.1219866699202745E-4,length=39.35526116486138,length_median=37.05149695286654,!color=#ff8000,location=2]:47.58256,(((204N02Uc_10[&height_95%_HPD={0.0,1.1368683772161603E-13},length_range={9.641780412897347,105.23780648008189},length_95%_HPD={29.975170167215865,81.33589525866498},height_range={0.0,1.7053025658242404E-13},states="Lung_Macs",rate_95%_HPD={9.6880780891363E-5,5.466653213103165E-4},states.set.prob={1.0},states.prob=1.0,states.set={"Lung_Macs"},rate_range={4.251773611172263E-5,0.0012087385417791521},height_median=5.6843418860808015E-14,rate=3.0539164924472815E-4,height=5.704552879453533E-14,rate_median=2.8474426718815015E-4,length=54.611389589005285,length_median=54.330382244306314,!color=#ff0000,location=5]:57.1069,189N02Uc_06[&height_95%_HPD={15.0,15.000000000000114},length_range={4.875486992838006,88.8890187475343},length_95%_HPD={16.212259107810286,71.34657608205148},height_range={14.999999999999972,15.00000000000017},states="Lung_Macs",rate_95%_HPD={1.3324972952127328E-4,7.837801443600033E-4},states.set.prob={1.0},states.prob=1.0,states.set={"Lung_Macs"},rate_range={8.335135828856208E-5,0.0017768380603781497},height_median=15.000000000000057,rate=4.2542458932111864E-4,height=15.000000000000004,rate_median=3.8933020669937096E-4,length=41.74103383225835,length_median=40.477667316445945,!color=#ff0000,location=5]:42.1069)[&height_95%_HPD={30.6182478643467,75.19142973349366},length_range={0.37295646885726796,65.89901984238034},length_95%_HPD={2.9575877152108063,44.314855349093044},height_range={19.875486992838063,93.06900949426446},states="Lung_Macs",rate_95%_HPD={7.701421429134512E-5,6.71765858400116E-4},states.set.prob={3.8146099561319857E-4,1.9073049780659929E-4,0.9994278085065802},states.prob=0.9994278085065802,states.set={"Plasma","Temporal","Lung_Macs"},rate_range={6.333703146044667E-5,0.002000660912497412},height_median=51.926049012693994,rate=3.377429291707241E-4,height=52.25836901913845,posterior=0.5825555555555556,rate_median=2.9898998476109623E-4,length=21.750167411250718,length_median=20.29296502522063,!color=#ff0000,location=5]:27.849048,(((189N02Uc_19[&height_95%_HPD={15.0,15.000000000000114},length_range={0.3859329554521995,81.09725011780708},length_95%_HPD={4.100723957918461,54.477364445007524},height_range={14.999999999999972,15.00000000000017},states="Lung_Macs",rate_95%_HPD={6.523151676061249E-5,5.154232269714962E-4},states.set.prob={1.0},states.prob=1.0,states.set={"Lung_Macs"},rate_range={3.6724821929813384E-5,0.0017137701823637086},height_median=15.000000000000057,rate=2.6344128873743826E-4,height=15.000000000000004,rate_median=2.3682066264508897E-4,length=30.56229441276366,length_median=29.943787322916883,!color=#ff0000,location=5]:33.892895,204N02Uc_17[&height_95%_HPD={0.0,1.1368683772161603E-13},length_range={9.641780412897347,91.92560749868609},length_95%_HPD={19.356994945437606,68.554149173532},height_range={0.0,1.7053025658242404E-13},states="Lung_Macs",rate_95%_HPD={1.5899747834754432E-4,8.773575413724777E-4},states.set.prob={1.0},states.prob=1.0,states.set={"Lung_Macs"},rate_range={1.0441809193907106E-4,0.0018768720659629065},height_median=5.6843418860808015E-14,rate=4.886967319951288E-4,height=5.712447798739756E-14,rate_median=4.522545191019093E-4,length=44.59040020809981,length_median=44.01119604463939,!color=#ff0000,location=5]:48.892895)[&height_95%_HPD={19.32171960349632,64.89879088472566},length_range={0.04331269223887091,72.97109720019472},length_95%_HPD={0.5061119282333237,38.97461430679577},height_range={15.385932955452233,91.92560749868613},states="Lung_Macs",rate_95%_HPD={6.949583086047978E-5,6.199393637557372E-4},states.set.prob={1.4541224371092046E-4,4.362367311327614E-4,0.9994183510251563},states.prob=0.9994183510251563,states.set={"Parietal","Plasma","Lung_Macs"},rate_range={3.9627560795510634E-5,0.0017990622847487642},height_median=42.515536736757355,rate=3.070947194438937E-4,height=42.82318550819156,posterior=0.7641111111111111,rate_median=2.7160132481471316E-4,length=17.622153096764563,length_median=15.615935678831562,!color=#ff0000,location=5]:9.836274,(204N02Ac_115_2[&height_95%_HPD={0.0,1.1368683772161603E-13},length_range={17.424990965555956,100.66747376506869},length_95%_HPD={34.467394976924375,82.4825750149324},height_range={0.0,1.7053025658242404E-13},states="Parietal",rate_95%_HPD={7.588320425795978E-5,4.447312230982569E-4},states.set.prob={1.0},states.prob=1.0,states.set={"Parietal"},history=0.0,rate_range={4.085552083107621E-5,9.776532258710942E-4},height_median=5.6843418860808015E-14,rate=2.4450629519908845E-4,height=5.700131724653248E-14,rate_median=2.2725028527267324E-4,length=57.7661241363824,length_median=57.75667606848371,!color=#0000ff,location=8]:58.012774,(189N02Uc_13[&height_95%_HPD={15.0,15.000000000000114},length_range={1.5111076881520873,85.922587276431},length_95%_HPD={7.325965768336971,50.82409957820221},height_range={15.0,15.000000000000199},states="Lung_Macs",rate_95%_HPD={1.0023380720589124E-4,7.133707043780068E-4},states.set.prob={1.0},states.prob=1.0,states.set={"Lung_Macs"},rate_range={5.217196229653537E-5,0.001868048625854979},height_median=15.000000000000057,rate=3.582033689843596E-4,height=15.000000000000004,rate_median=3.207156421063434E-4,length=28.880839321061085,length_median=28.200309658845935,!color=#ff0000,location=5]:24.729989,204N02Uc_23[&height_95%_HPD={0.0,1.1368683772161603E-13},length_range={15.431584832998348,89.85411909553609},length_95%_HPD={21.516554792890272,65.80564145175163},height_range={0.0,1.9895196601282805E-13},states="Lung_Macs",rate_95%_HPD={1.294251674186278E-4,7.407856330848414E-4},states.set.prob={1.0},states.prob=1.0,states.set={"Lung_Macs"},rate_range={8.027760624777956E-5,0.0017427690492547287},height_median=5.6843418860808015E-14,rate=4.0604998044600456E-4,height=5.728237637312203E-14,rate_median=3.749428694526016E-4,length=43.839351501703135,length_median=43.09634760720232,!color=#ff0000,location=5]:39.729989)[&height_95%_HPD={22.563914946482527,64.7596901481686},length_range={0.0899740751086,65.34381376480756},length_95%_HPD={2.3345689753485885,39.12697511196811},height_range={16.511107688152123,85.3176794205298},states="Lung_Macs",rate_95%_HPD={8.196746796991726E-5,7.131191000698274E-4},states.set.prob={3.588516746411483E-4,1.1961722488038278E-4,0.9995215311004785},states.prob=0.9995215311004785,states.set={"Plasma","CD14","Lung_Macs"},rate_range={4.101469513922049E-5,0.0020023888260769416},height_median=42.61985954954389,rate=3.541304103611082E-4,height=43.198559971844354,posterior=0.9288888888888889,rate_median=3.123914847462249E-4,length=18.794401391904344,length_median=17.374500918791146,!color=#ff0000,location=5]:18.282785)[&height_95%_HPD={38.47255115047466,78.53540207464818},length_range={0.0072925230254270446,42.41786838659897},length_95%_HPD={0.0072925230254270446,22.109111528877868},height_range={28.80296590696122,92.4219225156572},states="Lung_Macs",rate_95%_HPD={7.126160619156779E-5,6.260083470173356E-4},states.set.prob={4.610419548178884E-4,9.220839096357768E-4,0.0013831258644536654,4.610419548178884E-4,9.220839096357768E-4,9.220839096357768E-4,0.9949285384970032},states.prob=0.9949285384970032,states.set={"Meninges","Parietal","Plasma","Frontal","Temporal","CD14","Lung_Macs"},rate_range={3.197948659558797E-5,0.0013373210742308407},height_median=57.185340763879,rate=2.944457844502664E-4,height=57.20149563998162,posterior=0.241,rate_median=2.619723307026409E-4,length=7.662948686365919,length_median=5.715452584154733,!color=#ff0000,location=5]:0.716395)[&height_95%_HPD={46.432696299653514,84.05567922864057},length_range={0.057516593168699615,46.3136004200242},length_95%_HPD={0.2541385344184306,27.53197040848776},height_range={33.760625157532274,94.6481829586885},states="Lung_Macs",rate_95%_HPD={8.145285241565541E-5,6.842954320115692E-4},states.set.prob={1.7834849295523454E-4,1.7834849295523454E-4,0.9996433030140895},states.prob=0.9996433030140895,states.set={"Bone_Marrow","CD3","Lung_Macs"},rate_range={3.878021711444434E-5,0.0022661992854070136},height_median=65.03254080232998,rate=3.332485206855083E-4,height=65.15208078708498,posterior=0.623,rate_median=2.932564670195363E-4,length=12.360842177176352,length_median=10.916428764595707,!color=#ff0000,location=5]:16.872793,(((204N02Uc_21[&height_95%_HPD={0.0,1.1368683772161603E-13},length_range={1.8936873078284944,99.9559922010194},length_95%_HPD={8.305864512852263,70.0772759528798},height_range={0.0,1.7053025658242404E-13},states="Lung_Macs",rate_95%_HPD={7.489166773357542E-5,5.284917525954154E-4},states.set.prob={1.0},states.prob=1.0,states.set={"Lung_Macs"},rate_range={5.137556508434727E-5,0.0013458999433923157},height_median=5.6843418860808015E-14,rate=2.7408714163283253E-4,height=5.69665796016731E-14,rate_median=2.4607898482989184E-4,length=38.80853473713356,length_median=38.23212587705301,!color=#ff0000,location=5]:13.516208,204N02Tc_115_2[&height_95%_HPD={0.0,1.1368683772161603E-13},length_range={1.8936873078284944,101.63066135585997},length_95%_HPD={7.647681817086519,70.4345312061058},height_range={0.0,1.9895196601282805E-13},states="Temporal",rate_95%_HPD={6.0817005194878914E-5,4.581412076278764E-4},states.set.prob={1.0},states.prob=1.0,states.set={"Temporal"},history=0.0,rate_range={3.365067991102875E-5,0.0012327378454233425},height_median=5.6843418860808015E-14,rate=2.3342514469284443E-4,height=5.70265809882484E-14,rate_median=2.1211659112191844E-4,length=39.39344451725247,length_median=38.69963957139207,!color=#0000ff,location=9]:13.516208)[&height_95%_HPD={8.640077355861393,63.377146115016416},length_range={0.010877494545404431,88.73439540749592},length_95%_HPD={0.06259410521913367,51.1622076137852},height_range={1.893687307828543,96.1423825983066},states="Lung_Macs",rate_95%_HPD={5.956270555482093E-5,5.744734884814464E-4},states.set.prob={0.0018997515709484145,0.0016074820984948123,0.0033610989332164254,0.0018997515709484145,0.00131521262604121,0.011252374689463685,0.0021920210434020165,4.3840420868040335E-4,0.9760339032588046},states.prob=0.9760339032588046,states.set={"Meninges","Parietal","Plasma","Frontal","Bone_Marrow","Temporal","CD3","CD14","Lung_Macs"},rate_range={3.5852831162486325E-5,0.0023017142695240483},height_median=34.222865234691795,rate=2.7759000313237726E-4,height=34.797730094751834,posterior=0.7603333333333333,rate_median=2.440751873802346E-4,length=22.957572991843165,length_median=20.61686119110249,!color=#ff0000,location=5]:52.620601,(189N02Uc_09[&height_95%_HPD={15.0,15.000000000000114},length_range={6.466401429400889,95.67662995482068},length_95%_HPD={19.2884542901974,71.89931217269425},height_range={14.999999999999972,15.000000000000199},states="Lung_Macs",rate_95%_HPD={1.2982164161867872E-4,7.343113729626109E-4},states.set.prob={1.0},states.prob=1.0,states.set={"Lung_Macs"},rate_range={7.59984142681008E-5,0.0019080849545375785},height_median=15.000000000000057,rate=3.9163821186500436E-4,height=15.000000000000004,rate_median=3.5875323347904297E-4,length=44.42721545070498,length_median=43.58190276002463,!color=#ff0000,location=5]:46.369077,204N02Uc_13[&height_95%_HPD={0.0,1.1368683772161603E-13},length_range={10.883217113219642,106.01241322478602},length_95%_HPD={30.02542244411104,87.16233371001228},height_range={0.0,1.9895196601282805E-13},states="Lung_Macs",rate_95%_HPD={1.1528026701605566E-4,6.01409080996267E-4},states.set.prob={1.0},states.prob=1.0,states.set={"Lung_Macs"},rate_range={6.098969854060817E-5,0.0013609049144208242},height_median=5.6843418860808015E-14,rate=3.318544661887014E-4,height=5.70865823748237E-14,rate_median=3.072959879178122E-4,length=56.98780059211057,length_median=56.38012918578164,!color=#ff0000,location=5]:61.369077)[&height_95%_HPD={32.96876438000464,78.42555384231841},length_range={0.009606274541575033,48.1700577273819},length_95%_HPD={0.012221606661420026,26.14979693222807},height_range={21.46640142940103,97.68930434387886},states="Lung_Macs",rate_95%_HPD={3.60100518484005E-5,5.839724302561947E-4},states.set.prob={5.396654074473826E-4,5.396654074473826E-4,0.9989206691851052},states.prob=0.9989206691851052,states.set={"Plasma","Frontal","Lung_Macs"},rate_range={3.60100518484005E-5,0.0026049666838138088},height_median=53.7153646451566,rate=2.845007917587958E-4,height=54.50064500902769,posterior=0.2058888888888889,rate_median=2.4760265775896614E-4,length=9.041753695147056,length_median=6.603345835151401,!color=#ff0000,location=5]:4.767733)[&height_95%_HPD={39.146768852431364,83.29504734928628},length_range={0.011139059292375464,59.09221585485033},length_95%_HPD={0.43377164350708597,34.478452980527535},height_range={24.294210818269136,99.45307294437762},states="Lung_Macs",rate_95%_HPD={7.064361603684703E-5,6.381663332060648E-4},states.set.prob={2.0366598778004074E-4,0.99979633401222},states.prob=0.99979633401222,states.set={"CD3","Lung_Macs"},rate_range={4.623425281143783E-5,0.0017448315592769885},height_median=61.02003185210717,rate=3.032245814551869E-4,height=61.32211324208654,posterior=0.5455555555555556,rate_median=2.6738567208485216E-4,length=14.862019260768086,length_median=13.15580293305861,!color=#ff0000,location=5]:7.361253,(189N02Uc_07[&height_95%_HPD={15.0,15.000000000000114},length_range={7.780634172662513,90.92750915083191},length_95%_HPD={31.75885306254782,79.70061479046555},height_range={14.999999999999972,15.00000000000017},states="Lung_Macs",rate_95%_HPD={9.190482500827122E-5,5.190583885049686E-4},states.set.prob={1.0},states.prob=1.0,states.set={"Lung_Macs"},rate_range={6.434704313072703E-5,0.001953779445706068},height_median=15.000000000000057,rate=2.9432195032594354E-4,height=15.000000000000004,rate_median=2.731463366368278E-4,length=55.89538693438359,length_median=56.703462344169154,!color=#ff0000,location=5]:56.085223,(204N02Uc_11[&height_95%_HPD={0.0,1.1368683772161603E-13},length_range={15.839490534297752,98.35539382634525},length_95%_HPD={36.73740690748583,81.01053175374189},height_range={0.0,1.7053025658242404E-13},states="Lung_Macs",rate_95%_HPD={1.5588673015373187E-4,7.231759184747688E-4},states.set.prob={1.0},states.prob=1.0,states.set={"Lung_Macs"},rate_range={9.594545692357057E-5,0.002130294833148643},height_median=5.6843418860808015E-14,rate=4.129714173835148E-4,height=5.719395327711633E-14,rate_median=3.874059010047867E-4,length=58.9923781656931,length_median=58.76160983476689,!color=#ff0000,location=5]:57.894064,(204N02Uc_05[&height_95%_HPD={0.0,1.1368683772161603E-13},length_range={15.057999188022972,79.50728857086922},length_95%_HPD={17.37075126447013,55.406906196083845},height_range={0.0,1.9895196601282805E-13},states="Lung_Macs",rate_95%_HPD={2.6302635270219755E-4,0.0013692631255245043},states.set.prob={1.0},states.prob=1.0,states.set={"Lung_Macs"},rate_range={1.508232020206301E-4,0.0024888538343604254},height_median=5.6843418860808015E-14,rate=7.456053514084098E-4,height=5.734869369512631E-14,rate_median=6.867596999734392E-4,length=36.399763550130096,length_median=35.92987909721536,!color=#ff0000,location=5]:37.663294,189N02Uc_18[&height_95%_HPD={15.0,15.000000000000114},length_range={0.05799918802297199,64.50728857086922},length_95%_HPD={2.3707512644701296,40.406906196083845},height_range={15.0,15.000000000000199},states="Lung_Macs",rate_95%_HPD={8.248427234522124E-5,6.362967631486384E-4},states.set.prob={1.0},states.prob=1.0,states.set={"Lung_Macs"},rate_range={4.151976955256469E-5,0.0017264825358899868},height_median=15.000000000000057,rate=3.1110652101214316E-4,height=15.000000000000004,rate_median=2.7564229843214476E-4,length=21.39976355013005,length_median=20.92987909721536,!color=#ff0000,location=5]:22.663294)[&height_95%_HPD={17.370751264470243,55.406906196083895},length_range={1.4248489770499617,65.65702338730624},length_95%_HPD={5.223044339836889,42.258103222077665},height_range={15.057999188023047,79.50728857086932},states="Lung_Macs",rate_95%_HPD={1.3365910577363668E-4,9.969081665471304E-4},states.set.prob={1.1111111111111112E-4,0.9998888888888889},states.prob=0.9998888888888889,states.set={"Plasma","Lung_Macs"},rate_range={7.43010961209991E-5,0.0025518325108845946},height_median=35.92987909721542,rate=5.004550737585236E-4,height=36.399763550130146,posterior=1.0,rate_median=4.4881035439800954E-4,length=22.460333100134317,length_median=21.253134862894118,!color=#ff0000,location=5]:20.23077)[&height_95%_HPD={36.75883609448596,78.51715800123287},length_range={0.03545549473656706,56.447173085252004},length_95%_HPD={0.3106263962302407,34.38992075081133},height_range={22.23328972356981,95.92000555035816},states="Lung_Macs",rate_95%_HPD={1.0036619319078716E-4,8.677689944763433E-4},states.set.prob={1.3478905512872354E-4,0.9998652109448712},states.prob=0.9998652109448712,states.set={"Plasma","Lung_Macs"},rate_range={4.905981337226817E-5,0.0021088216907406126},height_median=57.749387785131745,rate=4.2751528432190933E-4,height=57.946507152550666,posterior=0.8243333333333334,rate_median=3.775852871115365E-4,length=16.872721103807443,length_median=15.608551033781787,!color=#ff0000,location=5]:13.191159)[&height_95%_HPD={54.245401253892766,93.28602104399283},length_range={0.011571460126418742,34.646415910011186},length_95%_HPD={0.011571460126418742,18.11944214642687},height_range={47.3766906721641,100.71391149227048},states="Lung_Macs",rate_95%_HPD={6.464183719413854E-5,5.994554134003013E-4},states.set.prob={1.0},states.prob=1.0,states.set={"Lung_Macs"},rate_range={6.464183719413854E-5,0.001054242691156794},height_median=73.60056421414819,rate=2.976065030357647E-4,height=73.97897759895619,posterior=0.05655555555555555,rate_median=2.5609731649586483E-4,length=6.005006967896856,length_median=4.306106987356728,!color=#ff0000,location=5]:2.412839)[&height_95%_HPD={59.32874750342236,92.55458728588161},length_range={0.09064172725187802,31.770403818370205},length_95%_HPD={0.09064172725187802,14.36700611837962},height_range={50.222327053381605,98.49808684530956},states="Lung_Macs",rate_95%_HPD={6.44789540680435E-5,5.703250260462536E-4},states.set.prob={1.0},states.prob=1.0,states.set={"Lung_Macs"},rate_range={4.825708700250254E-5,0.0010433968997418399},height_median=76.94135251080775,rate=2.826290753676354E-4,height=77.28846529508635,posterior=0.031,rate_median=2.474231960182935E-4,length=5.40152682970592,length_median=4.065902235900722,!color=#ff0000,location=5]:2.103899)[&height_95%_HPD={66.89126841785003,94.74578323199447},length_range={0.045796563297543,30.595508152080626},length_95%_HPD={0.045796563297543,13.127944598490004},height_range={59.37561489628396,98.75241898686278},states="Lung_Macs",rate_95%_HPD={8.127605095439644E-5,5.800498159800209E-4},states.set.prob={1.0},states.prob=1.0,states.set={"Lung_Macs"},rate_range={5.3606437854945296E-5,0.0014546948121274285},height_median=81.79809147500143,rate=2.9134064252077304E-4,height=81.24868696579883,posterior=0.02822222222222222,rate_median=2.506256845421196E-4,length=4.388262739940937,length_median=2.751814604070745,!color=#ff0000,location=5]:9.353987)[&height_95%_HPD={70.85370984117637,99.3653407492335},length_range={0.05700694883590529,44.84803185626255},length_95%_HPD={0.1660251599188456,18.423950372368097},height_range={58.62816135417464,110.67662995482074},states="Lung_Macs",rate_95%_HPD={7.388017671019857E-5,7.499605222780021E-4},states.set.prob={1.0},states.prob=1.0,states.set={"Lung_Macs"},rate_range={4.7273767928426136E-5,0.0027110734919552093},height_median=85.77267716580599,rate=3.607179857840948E-4,height=85.61337069061864,posterior=0.4607777777777778,rate_median=3.1986223789140354E-4,length=8.130236243782184,length_median=7.061428878340465,!color=#ff0000,location=5]:12.772137,(((189N02Uc_01[&height_95%_HPD={15.0,15.000000000000114},length_range={7.699406352728101,75.7283847879869},length_95%_HPD={15.258295881281377,56.220806688847986},height_range={14.999999999999972,15.000000000000199},states="Lung_Macs",rate_95%_HPD={7.570590862958864E-5,5.518290375158761E-4},states.set.prob={1.0},states.prob=1.0,states.set={"Lung_Macs"},rate_range={3.7483733337624614E-5,0.0021158284477709806},height_median=15.000000000000057,rate=2.9550343430427643E-4,height=15.000000000000004,rate_median=2.727380677827432E-4,length=35.564625333144484,length_median=35.04488536029642,!color=#ff0000,location=5]:41.520144,189N02Uc_16[&height_95%_HPD={15.0,15.000000000000114},length_range={7.699406352728101,75.7283847879869},length_95%_HPD={15.258295881281377,56.220806688847986},height_range={14.999999999999972,15.000000000000199},states="Lung_Macs",rate_95%_HPD={1.6409008596420102E-4,9.886620991219962E-4},states.set.prob={1.0},states.prob=1.0,states.set={"Lung_Macs"},rate_range={8.426125824485389E-5,0.002459323370756822},height_median=15.000000000000057,rate=5.326736357958733E-4,height=15.000000000000004,rate_median=4.883188393848451E-4,length=35.564625333144484,length_median=35.04488536029642,!color=#ff0000,location=5]:41.520144)[&height_95%_HPD={30.25829588128147,71.22080668884809},length_range={0.38199721675424314,67.98968732099284},length_95%_HPD={2.838739046953272,39.11641625032357},height_range={22.699406352728175,90.72838478798698},states="Lung_Macs",rate_95%_HPD={9.289307067079259E-5,7.618271760385045E-4},states.set.prob={2.2222222222222223E-4,1.1111111111111112E-4,0.9996666666666667},states.prob=0.9996666666666667,states.set={"Plasma","CD14","Lung_Macs"},rate_range={5.2001578680361746E-5,0.001843222067769907},height_median=50.04488536029646,rate=3.733253302626791E-4,height=50.56462533314456,posterior=1.0,rate_median=3.3097817679562887E-4,length=19.57595739961587,length_median=18.33499994428605,!color=#ff0000,location=5]:11.727759,((((189N02Uc_03[&height_95%_HPD={15.0,15.000000000000114},length_range={1.3322720995291135,89.73119627525627},length_95%_HPD={13.751141097396822,63.33720806680161},height_range={14.999999999999972,15.000000000000199},states="Lung_Macs",rate_95%_HPD={8.112993752059856E-5,5.222238359525711E-4},states.set.prob={1.0},states.prob=1.0,states.set={"Lung_Macs"},rate_range={4.251551166748042E-5,0.0015001747292780435},height_median=15.000000000000057,rate=2.6690034742236115E-4,height=15.000000000000004,rate_median=2.4180589746957226E-4,length=39.07664758596625,length_median=39.325298374680884,!color=#ff0000,location=5]:26.493045,204N02Uc_15[&height_95%_HPD={0.0,1.1368683772161603E-13},length_range={7.499475656120573,98.24844389092229},length_95%_HPD={23.942748977757695,84.28411107288228},height_range={0.0,1.9895196601282805E-13},states="Lung_Macs",rate_95%_HPD={1.0613403411944705E-4,5.84173095431919E-4},states.set.prob={1.0},states.prob=1.0,states.set={"Lung_Macs"},rate_range={5.268443711442736E-5,0.0016730936314364227},height_median=5.6843418860808015E-14,rate=3.1436696670958825E-4,height=5.65813075405054E-14,rate_median=2.883631090576582E-4,length=54.61010168552405,length_median=55.4725523362707,!color=#ff0000,location=5]:41.493045)[&height_95%_HPD={25.30891375582229,71.70080423356671},length_range={0.12001375445123585,46.35501128588644},length_95%_HPD={0.12001375445123585,29.5627728716106},height_range={17.826295692507614,86.96533248359333},states="Lung_Macs",rate_95%_HPD={6.496914747483687E-5,5.713055210458617E-4},states.set.prob={1.0},states.prob=1.0,states.set={"Lung_Macs"},rate_range={3.7650544815086105E-5,0.0011697206204127517},height_median=49.02827388333307,rate=2.762351848226468E-4,height=48.80727887384347,posterior=0.07411111111111111,rate_median=2.4234584971544545E-4,length=10.36283772223124,length_median=7.453950355764114,!color=#ff0000,location=5]:9.650084,((204N02Kc_12[&height_95%_HPD={0.0,1.1368683772161603E-13},length_range={13.906862232803961,100.78683359887559},length_95%_HPD={25.335213137166974,69.76297553863903},height_range={0.0,1.7053025658242404E-13},states="CD3",rate_95%_HPD={1.4206023012909943E-4,7.560811890777955E-4},states.set.prob={1.0},states.prob=1.0,states.set={"CD3"},history=0.0,rate_range={8.826869775434728E-5,0.0016771076176027807},height_median=5.6843418860808015E-14,rate=4.2649964398497374E-4,height=5.6698152345941507E-14,rate_median=3.978640066124649E-4,length=47.87872676491046,length_median=47.21086848227576,!color=#008000,location=3]:40.02358,(204N02Uc_01[&height_95%_HPD={0.0,1.1368683772161603E-13},length_range={8.219951659025353,78.93754845042832},length_95%_HPD={15.09084360586742,56.06121815667453},height_range={0.0,1.7053025658242404E-13},states="Lung_Macs",rate_95%_HPD={6.346795033389222E-5,4.414976559068356E-4},states.set.prob={1.0},states.prob=1.0,states.set={"Lung_Macs"},rate_range={3.84284275708591E-5,0.001061291427963396},height_median=5.6843418860808015E-14,rate=2.3256510456235116E-4,height=5.6647624862509675E-14,rate_median=2.1259753695554665E-4,length=35.53502314382303,length_median=35.186107278690315,!color=#ff0000,location=5]:29.786878,204N02Uc_16[&height_95%_HPD={0.0,1.1368683772161603E-13},length_range={8.219951659025353,85.65268837507274},length_95%_HPD={14.873860060377847,56.14593126373417},height_range={0.0,1.7053025658242404E-13},states="Lung_Macs",rate_95%_HPD={2.868962280514404E-4,0.001505853538963795},states.set.prob={1.0},states.prob=1.0,states.set={"Lung_Macs"},rate_range={1.4664059692452375E-4,0.0025026629360350317},height_median=5.6843418860808015E-14,rate=8.029769002775545E-4,height=5.663815095936621E-14,rate_median=7.356506669235897E-4,length=35.69204743679687,length_median=35.325411877249216,!color=#ff0000,location=5]:29.786878)[&height_95%_HPD={14.634406243217967,55.06320979692697},length_range={0.05016194283079756,61.08299077343109},length_95%_HPD={0.21617138802746894,30.428509934807114},height_range={8.219951659025384,78.93754845042844},states="Lung_Macs",rate_95%_HPD={7.155570545422073E-5,7.203228930228887E-4},states.set.prob={5.888587916617595E-4,0.9994111412083383},states.prob=0.9994111412083383,states.set={"Plasma","Lung_Macs"},rate_range={4.3584636135738956E-5,0.002012192510766248},height_median=34.85765679381393,rate=3.478700462714617E-4,height=35.157374886815724,posterior=0.9434444444444444,rate_median=3.0444273637991954E-4,length=13.301993468094198,length_median=11.559454032675738,!color=#ff0000,location=5]:10.236702)[&height_95%_HPD={27.243323658075212,68.27670204777456},length_range={0.24537830253961346,58.61685952062409},length_95%_HPD={1.5254980372720155,30.85053886693288},height_range={15.550290655201223,91.24686368445299},states="Lung_Macs",rate_95%_HPD={1.0150475506782197E-4,8.684580711329246E-4},states.set.prob={0.004696623508504696,5.077430820005078E-4,1.2693577050012695E-4,0.0015232292460015233,2.538715410002539E-4,0.9928915968519929},states.prob=0.9928915968519929,states.set={"Plasma","Bone_Marrow","Temporal","CD3","CD14","Lung_Macs"},rate_range={5.369442671900061E-5,0.0023482904091199535},height_median=46.97161102685081,rate=4.346220196255301E-4,height=47.39500852032364,posterior=0.8753333333333333,rate_median=3.8705766699952907E-4,length=14.567517412031151,length_median=13.147827951655088,!color=#ff0000,location=5]:8.745518,204N02Uc_14[&height_95%_HPD={0.0,1.1368683772161603E-13},length_range={7.499475656120573,104.73119627525627},length_95%_HPD={21.156054516621456,83.57826263587118},height_range={0.0,1.9895196601282805E-13},states="Lung_Macs",rate_95%_HPD={1.0665222451334259E-4,6.237031485769654E-4},states.set.prob={1.0},states.prob=1.0,states.set={"Lung_Macs"},rate_range={6.015916910114031E-5,0.0014611058089370656},height_median=5.6843418860808015E-14,rate=3.373783415368844E-4,height=5.657814957279091E-14,rate_median=3.0986439514563564E-4,length=52.249626210154325,length_median=51.97020053407414,!color=#ff0000,location=5]:48.769098)[&height_95%_HPD={42.20420151981088,84.33974131764157},length_range={0.025687161959339733,31.174533886656235},length_95%_HPD={0.025687161959339733,16.61554014979535},height_range={26.912725332184152,96.79108565751434},states="Lung_Macs",rate_95%_HPD={6.053084720860191E-5,6.268102041177245E-4},states.set.prob={1.0},states.prob=1.0,states.set={"Lung_Macs"},rate_range={6.053084720860191E-5,0.0014058472459741735},height_median=61.31059912395716,rate=3.0677839321295835E-4,height=62.04832578334387,posterior=0.04811111111111111,rate_median=2.677104115440556E-4,length=5.40224915359307,length_median=3.685515183925304,!color=#ff0000,location=5]:2.374031)[&height_95%_HPD={42.8750710152496,78.90568880979788},length_range={0.006446303314774582,26.026143793589895},length_95%_HPD={0.006446303314774582,13.244930365912587},height_range={37.41699529291154,84.2329800222114},states="Lung_Macs",rate_95%_HPD={7.617291647221012E-5,5.95217528249149E-4},states.set.prob={1.0},states.prob=1.0,states.set={"Lung_Macs"},rate_range={7.617291647221012E-5,0.0012872480047358397},height_median=61.74764490141085,rate=3.0867021588936263E-4,height=61.6713368841659,posterior=0.02422222222222222,rate_median=2.7340762616077837E-4,length=4.560532989666871,length_median=3.378753598215397,!color=#ff0000,location=5]:0.038397,204N02Uc_07[&height_95%_HPD={0.0,1.1368683772161603E-13},length_range={12.656176826549835,99.38335238508002},length_95%_HPD={29.8432026999332,78.3729216354276},height_range={0.0,1.9895196601282805E-13},states="Lung_Macs",rate_95%_HPD={1.0609178538503556E-4,5.905040019223895E-4},states.set.prob={1.0},states.prob=1.0,states.set={"Lung_Macs"},rate_range={5.118378061396627E-5,0.0012858544463492708},height_median=5.6843418860808015E-14,rate=3.2836047096524844E-4,height=5.666025673336763E-14,rate_median=3.047456693605366E-4,length=54.38662782604655,length_median=54.452747746295344,!color=#ff0000,location=5]:51.181526)[&height_95%_HPD={48.803426073060706,84.97948281038569},length_range={0.04236077911663472,41.59458674789406},length_95%_HPD={0.04236077911663472,22.875151047501568},height_range={31.925505939535924,100.45931048332523},states="Lung_Macs",rate_95%_HPD={6.921109894909257E-5,7.418880864546685E-4},states.set.prob={2.882675122513693E-4,2.882675122513693E-4,0.9994234649754973},states.prob=0.9994234649754973,states.set={"Plasma","CD3","Lung_Macs"},rate_range={5.857560359862394E-5,0.0019420497293571718},height_median=66.41358850771695,rate=3.697247689662379E-4,height=66.45121170615467,posterior=0.3854444444444444,rate_median=3.2892891071201923E-4,length=10.167567592721444,length_median=8.991134711000036,!color=#ff0000,location=5]:14.517559,189N02Uc_10[&height_95%_HPD={15.0,15.000000000000114},length_range={7.80684597140278,95.58063546976041},length_95%_HPD={29.012516387082265,78.37755489289019},height_range={14.999999999999972,15.00000000000017},states="Lung_Macs",rate_95%_HPD={1.1861890232449417E-4,6.652930251707478E-4},states.set.prob={1.0},states.prob=1.0,states.set={"Lung_Macs"},rate_range={6.381609004180743E-5,0.0014798238761793694},height_median=15.000000000000057,rate=3.618545361536303E-4,height=15.000000000000004,rate_median=3.322473683583497E-4,length=54.86059799580199,length_median=55.62356618596152,!color=#ff0000,location=5]:50.699085)[&height_95%_HPD={57.01907667374354,92.06810113390719},length_range={0.003994249378834525,32.5240749234939},length_95%_HPD={0.003994249378834525,15.320262026216128},height_range={46.73368432427321,105.00928935312483},states="Lung_Macs",rate_95%_HPD={6.703663646689836E-5,6.805533541365644E-4},states.set.prob={1.0},states.prob=1.0,states.set={"Lung_Macs"},rate_range={3.355006131500092E-5,0.002388070646000678},height_median=74.0670914634511,rate=3.1799893134787464E-4,height=73.73172650371392,posterior=0.12433333333333334,rate_median=2.713319536182592E-4,length=5.621641443818084,length_median=4.230174763913411,!color=#ff0000,location=5]:2.548819)[&height_95%_HPD={61.87607055439187,96.48923057086031},length_range={0.036190078477133625,52.05331423732903},length_95%_HPD={0.25916796176603896,25.324522648355106},height_range={47.15583995937243,110.58063546976044},states="Lung_Macs",rate_95%_HPD={8.892208225946237E-5,8.281932611138354E-4},states.set.prob={1.0},states.prob=1.0,states.set={"Lung_Macs"},rate_range={4.974325103650685E-5,0.0027304483059786113},height_median=79.44682568815716,rate=4.13428336626153E-4,height=79.31256861852317,posterior=0.6807777777777778,rate_median=3.6609065885311054E-4,length=12.149520750087095,length_median=11.081793489531975,!color=#ff0000,location=5]:27.020221,((204N02Uc_02[&height_95%_HPD={2.8421709430404007E-14,1.1368683772161603E-13},length_range={14.116297118027788,130.9256827234794},length_95%_HPD={45.89929047277221,104.56069932087101},height_range={0.0,1.7053025658242404E-13},states="Lung_Macs",rate_95%_HPD={1.1654896898509066E-4,5.365015550413169E-4},states.set.prob={1.0},states.prob=1.0,states.set={"Lung_Macs"},rate_range={6.73464367593803E-5,0.002257238931972539},height_median=5.6843418860808015E-14,rate=3.059711239954115E-4,height=5.6739205926229866E-14,rate_median=2.850117765721343E-4,length=80.06857869704989,length_median=83.37783108290262,!color=#ff0000,location=5]:55.282638,204N02Uc_20[&height_95%_HPD={0.0,1.1368683772161603E-13},length_range={14.904325416400487,135.15998871856206},length_95%_HPD={39.01624327372495,103.77769409951755},height_range={0.0,1.7053025658242404E-13},states="Lung_Macs",rate_95%_HPD={8.200145359494966E-5,4.3678158734396244E-4},states.set.prob={1.0},states.prob=1.0,states.set={"Lung_Macs"},rate_range={3.843850607459961E-5,0.0010170874822127115},height_median=5.6843418860808015E-14,rate=2.419965087751859E-4,height=5.6707626249084974E-14,rate_median=2.255735030240615E-4,length=72.59416260273332,length_median=75.18709776281315,!color=#ff0000,location=5]:55.282638)[&height_95%_HPD={40.00390535282551,99.82646618753307},length_range={0.008015524593858459,77.71476676410303},length_95%_HPD={0.008015524593858459,47.99132571024538},height_range={14.904325416400525,103.83919944275057},states="Lung_Macs",rate_95%_HPD={5.297058582472014E-5,5.493073875849758E-4},states.set.prob={1.0},states.prob=1.0,states.set={"Lung_Macs"},rate_range={3.70336224484576E-5,0.0014281023139534662},height_median=71.41100256016898,rate=2.567956387179491E-4,height=69.77471128874747,posterior=0.29744444444444446,rate_median=2.2381475416799476E-4,length=18.381923558571433,length_median=14.415702514762074,!color=#ff0000,location=5]:37.303911,((204N02Uc_03[&height_95%_HPD={0.0,1.1368683772161603E-13},length_range={8.827454191240305,103.04780128774104},length_95%_HPD={18.62183985540035,74.49562472013424},height_range={0.0,1.7053025658242404E-13},states="Lung_Macs",rate_95%_HPD={1.8331931135083797E-4,9.9422102403636E-4},states.set.prob={1.0},states.prob=1.0,states.set={"Lung_Macs"},rate_range={1.0008228648205426E-4,0.0025022556897503936},height_median=5.6843418860808015E-14,rate=5.474392416614217E-4,height=5.620235141476668E-14,rate_median=5.029054381903461E-4,length=47.03579893793163,length_median=46.49594241643013,!color=#ff0000,location=5]:77.297765,204N02Uc_06[&height_95%_HPD={0.0,1.1368683772161603E-13},length_range={6.612030648580999,110.69253033046824},length_95%_HPD={23.522084149891487,92.05574130234835},height_range={0.0,1.7053025658242404E-13},states="Lung_Macs",rate_95%_HPD={7.296373894799745E-5,4.73646264154819E-4},states.set.prob={1.0},states.prob=1.0,states.set={"Lung_Macs"},rate_range={3.5844009204944225E-5,0.0017231950422964592},height_median=5.6843418860808015E-14,rate=2.503348550612983E-4,height=5.650551631535766E-14,rate_median=2.288808049930427E-4,length=56.995550528628684,length_median=56.70180938242832,!color=#ff0000,location=5]:77.297765)[&height_95%_HPD={18.540956309957267,72.90765914363473},length_range={0.04733930611109116,82.38428538554487},length_95%_HPD={0.1622762536864144,44.204959524523076},height_range={8.82745419124035,93.73771131657938},states="Lung_Macs",rate_95%_HPD={7.446632083602339E-5,6.755595285294895E-4},states.set.prob={1.0},states.prob=1.0,states.set={"Lung_Macs"},rate_range={4.54938930025239E-5,0.0017625040493676391},height_median=46.62675025364763,rate=3.2217919564006705E-4,height=46.89097013991823,posterior=0.3652222222222222,rate_median=2.809922316946489E-4,length=19.357579070361037,length_median=16.83454500336878,!color=#ff0000,location=5]:3.184826,204N02Uc_12[&height_95%_HPD={0.0,1.1368683772161603E-13},length_range={9.412038814261544,116.61504035765674},length_95%_HPD={22.413014232108328,87.72294981156818},height_range={0.0,1.7053025658242404E-13},states="Lung_Macs",rate_95%_HPD={1.1997147432102786E-4,6.349381030776126E-4},states.set.prob={1.0},states.prob=1.0,states.set={"Lung_Macs"},rate_range={5.739963071635975E-5,0.0015527536958907565},height_median=5.6843418860808015E-14,rate=3.4472366433281837E-4,height=5.63444599619187E-14,rate_median=3.1839500279469613E-4,length=53.26228481068964,length_median=52.09025218764582,!color=#ff0000,location=5]:80.482592)[&height_95%_HPD={36.349838519980295,89.53880504112715},length_range={0.001649866102994224,78.92886919739763},length_95%_HPD={0.6291223080965622,45.6890824593544},height_range={20.538209297971946,106.04789697535938},states="Lung_Macs",rate_95%_HPD={6.0485925838367886E-5,6.668132866730707E-4},states.set.prob={2.91247997670016E-4,1.45623998835008E-4,1.45623998835008E-4,0.99941750400466},states.prob=0.99941750400466,states.set={"Plasma","Frontal","Temporal","Lung_Macs"},rate_range={3.999889099197866E-5,0.002209002409027972},height_median=62.81258275905819,rate=3.352403452208494E-4,height=62.79316995655047,posterior=0.763,rate_median=2.98238016737773E-4,length=22.5006922962396,length_median=21.03745295546676,!color=#ff0000,location=5]:12.103958)[&height_95%_HPD={63.83794247929643,101.4144188053254},length_range={0.0041485848406210835,61.04391307982742},length_95%_HPD={0.0041485848406210835,27.87644990996884},height_range={37.095991249637905,108.83022618572521},states="Lung_Macs",rate_95%_HPD={5.196232638243304E-5,5.61979471182021E-4},states.set.prob={1.0},states.prob=1.0,states.set={"Lung_Macs"},rate_range={4.364970151097385E-5,0.0011930407366862936},height_median=84.76180714003135,rate=2.735026880351574E-4,height=83.79694248923921,posterior=0.21955555555555556,rate_median=2.4465679320595025E-4,length=10.400624091957612,length_median=7.94023454067915,!color=#ff0000,location=5]:2.681575)[&height_95%_HPD={79.76761058388794,105.20710268091611},length_range={0.004420653410036834,57.504209180109726},length_95%_HPD={0.06261480839259548,15.225959288918958},height_range={69.88288232414226,135.15998871856212},states="Lung_Macs",rate_95%_HPD={6.373124620609631E-5,6.445571502445072E-4},states.set.prob={1.0},states.prob=1.0,states.set={"Lung_Macs"},rate_range={4.216119684511622E-5,0.0014006051230601062},height_median=92.95266055621346,rate=2.898444460993795E-4,height=92.64379198563661,posterior=0.10855555555555556,rate_median=2.5098814660129594E-4,length=5.514988625304809,length_median=3.9623234691147076,!color=#ff0000,location=5]:2.45996)[&height_95%_HPD={86.15313167901883,110.91882975551259},length_range={0.2755971737702225,88.4686481718302},length_95%_HPD={0.8996037691305361,53.73437916651187},height_range={73.62582073684479,144.3658340365519},states="Lung_Macs",rate_95%_HPD={5.676876868928258E-5,5.999409582956971E-4},states.set.prob={2.5477707006369424E-4,0.004840764331210191,1.2738853503184712E-4,3.821656050955414E-4,1.2738853503184712E-4,0.0014012738853503184,0.0012738853503184713,0.9915923566878981},states.prob=0.9915923566878981,states.set={"Meninges","Plasma","Frontal","Bone_Marrow","Temporal","CD3","CD14","Lung_Macs"},history=0.0,rate_range={4.1024229116235606E-5,0.0016396859650226014},height_median=99.01096591816476,rate=2.8504830673774776E-4,height=98.68445682307859,posterior=0.8722222222222222,rate_median=2.4836264206581096E-4,length=23.57150040532667,length_median=20.58720678707578,!color=#ff0000,location=5]:10.285061)[&height_95%_HPD={91.54860300994403,137.9902671059306},length_range={0.027972012876631425,72.07364568925748},length_95%_HPD={0.059416321031278585,45.50368318589486},height_range={81.9205179993663,160.23473620595115},states="Lung_Macs",rate_95%_HPD={5.412317133057945E-5,4.7476007958445677E-4},states.set.prob={0.015218918286115664,0.02552095527979396,0.2437368297822524,0.011706860220088973,0.0409740107703114,0.009131350971669398,0.06743151486771248,0.22570826504331537,0.36057129477874034},states.prob=0.36057129477874034,states.set={"Meninges","Parietal","Plasma","Frontal","Bone_Marrow","Temporal","CD3","CD14","Lung_Macs"},rate_range={3.655981825019044E-5,0.0016820453838749232},height_median=105.59291457622524,rate=2.3225447739705615E-4,height=109.46549348202608,posterior=0.47455555555555556,rate_median=2.0493198097760583E-4,length=21.660212277223305,length_median=20.247303980968724,!color=#ff0000,location=5]:45.979095)[&height_95%_HPD={112.34302093622236,155.28533796645948},length_range={0.04303953217973344,66.91443830517207},length_95%_HPD={0.27803556175794597,44.42968323734527},height_range={112.16483878511185,171.744668490316},states="CD14",rate_95%_HPD={7.26624445121218E-5,6.133184795394956E-4},states.set.prob={0.002183406113537118,0.005822416302765648,0.34439592430858806,0.0020378457059679767,0.01717612809315866,0.001455604075691412,0.07903930131004366,0.5238719068413391,0.024017467248908297},states.prob=0.5238719068413391,states.set={"Meninges","Parietal","Plasma","Frontal","Bone_Marrow","Temporal","CD3","CD14","Lung_Macs"},history=0.0,rate_range={4.4692840151909046E-5,0.001752555155806788},height_median=134.07110985610603,rate=3.0903631964343417E-4,height=134.59154672726882,posterior=0.7633333333333333,rate_median=2.761393675414145E-4,length=23.24895997353684,length_median=22.357512116302175,!color=#ff0000,location=4]:15.937247,092N02Pc_20[&height_95%_HPD={112.00000000000003,112.00000000000009},length_range={15.922943054695864,105.43224613610272},length_95%_HPD={27.75588907782401,64.2145306647308},height_range={112.0,112.00000000000014},states="Plasma",rate_95%_HPD={2.9786741964596826E-4,0.0012575508915612212},states.set.prob={1.0},states.prob=1.0,states.set={"Plasma"},rate_range={1.449457480793725E-4,0.002528466178375683},height_median=112.00000000000006,rate=7.452295008620928E-4,height=112.00000000000001,rate_median=7.056794599976379E-4,length=47.237632504156906,length_median=47.84936373985251,!color=#800000,location=1]:57.929488)[&height_95%_HPD={141.08632378002903,169.96618119436786},length_range={0.006431961959094679,32.963782352649076},length_95%_HPD={0.006431961959094679,18.30897558263905},height_range={131.88309620403606,182.34302639078032},states="Plasma",rate_95%_HPD={6.137125231779343E-5,6.190578626289416E-4},states.set.prob={9.242144177449168E-4,0.5882624768946395,4.621072088724584E-4,0.005545286506469501,0.09796672828096119,0.3049907578558225,0.0018484288354898336},states.prob=0.5882624768946395,states.set={"Parietal","Plasma","Frontal","Bone_Marrow","CD3","CD14","Lung_Macs"},history=0.0,rate_range={3.903805821157449E-5,0.0011766255627097386},height_median=157.93807677370523,rate=2.9436979013584103E-4,height=157.03446648606732,posterior=0.24044444444444443,rate_median=2.601294748479147E-4,length=6.530346205410968,length_median=4.842002751998919,!color=#800000,location=1]:2.79448,((182N02Kc_14[&height_95%_HPD={22.0,22.000000000000085},length_range={15.57890870708276,128.37068297147982},length_95%_HPD={32.65810904166687,82.48387216644717},height_range={22.0,22.000000000000142},states="CD3",rate_95%_HPD={1.9585081056330787E-4,9.288335805557311E-4},states.set.prob={1.0},states.prob=1.0,states.set={"CD3"},history=0.0,rate_range={8.135263512822489E-5,0.0023329417646013747},height_median=22.000000000000057,rate=5.330759574302314E-4,height=22.0,rate_median=5.009271326870405E-4,length=56.25577862294871,length_median=56.13391396994368,!color=#008000,location=3]:76.070423,182N02Pc_108[&height_95%_HPD={22.0,22.000000000000085},length_range={15.57890870708276,128.37068297147982},length_95%_HPD={32.65810904166687,82.46741406865416},height_range={22.0,22.000000000000142},states="Plasma",rate_95%_HPD={1.5219231031148565E-4,7.750469505149264E-4},states.set.prob={1.0},states.prob=1.0,states.set={"Plasma"},rate_range={8.717303718367472E-5,0.0015356224053924743},height_median=22.000000000000057,rate=4.3712928692336644E-4,height=22.0,rate_median=4.071466104104746E-4,length=56.25600159767477,length_median=56.13391396994368,!color=#800000,location=1]:76.070423)[&height_95%_HPD={54.65810904166693,104.4674140686542},length_range={2.584945078622738,127.09464203975611},length_95%_HPD={8.91429515936062,77.80841160409236},height_range={37.5789087070828,150.37068297147988},states="Plasma",rate_95%_HPD={9.40997380328051E-5,8.124861828535919E-4},states.set.prob={0.004557074580415694,0.006668889629876626,0.41436034233633434,0.003334444814938313,0.04168056018672891,0.003223296654440369,0.3779037456930088,0.144270312326331,0.0040013337779259755},states.prob=0.41436034233633434,states.set={"Meninges","Parietal","Plasma","Frontal","Bone_Marrow","Temporal","CD3","CD14","Lung_Macs"},history=0.0,rate_range={5.8339217716124566E-5,0.0021309382053537745},height_median=78.12612618786795,rate=4.0596153053254984E-4,height=78.25070948862991,posterior=0.9996666666666667,rate_median=3.6183980555945896E-4,length=39.682862591298814,length_median=36.62831685811996,!color=#800000,location=1]:72.410182,((((182N02Oc_14[&height_95%_HPD={22.0,22.000000000000114},length_range={10.846972306014528,84.13037713476072},length_95%_HPD={22.06202847660338,63.11954257066901},height_range={21.99999999999997,22.00000000000017},states="CD14",rate_95%_HPD={6.0229306991606685E-5,4.668566382506968E-4},states.set.prob={1.0},states.prob=1.0,states.set={"CD14"},history=0.0,rate_range={2.9061547726000963E-5,0.0011565582205804016},height_median=22.000000000000057,rate=2.4292636653045388E-4,height=22.000000000000004,rate_median=2.220641625961174E-4,length=43.34378281400027,length_median=43.20897080623927,!color=#ff0000,location=4]:41.109523,(182N02Pc_112[&height_95%_HPD={22.0,22.000000000000114},length_range={10.846972306014528,79.4177232580068},length_95%_HPD={20.38790946411914,59.24989143091993},height_range={21.99999999999997,22.00000000000017},states="Plasma",rate_95%_HPD={1.7041289724538096E-4,9.624256540975813E-4},states.set.prob={1.0},states.prob=1.0,states.set={"Plasma"},history=0.0,rate_range={9.234425764744168E-5,0.0024489411276328193},height_median=22.000000000000057,rate=5.358353503164217E-4,height=22.000000000000004,rate_median=4.955107396160414E-4,length=38.84631181250273,length_median=38.104082555871,!color=#800000,location=1]:32.832972,(182N02Kc_06[&height_95%_HPD={22.0,22.000000000000114},length_range={2.9875319659429174,63.1054352979711},length_95%_HPD={7.686472549376372,39.18474933914323},height_range={21.999999999999943,22.0000000000002},states="CD3",rate_95%_HPD={1.567049326599939E-4,0.001055466988042751},states.set.prob={1.0},states.prob=1.0,states.set={"CD3"},rate_range={1.009442814957974E-4,0.002309410064129797},height_median=22.000000000000057,rate=5.45526133299662E-4,height=22.000000000000004,rate_median=4.947310192688662E-4,length=22.82313439417311,length_median=21.92926107813244,!color=#008000,location=3]:9.89472,182N02Kc_01[&height_95%_HPD={22.0,22.000000000000114},length_range={2.9875319659429174,62.666337453625516},length_95%_HPD={8.02719159749762,39.163321772291134},height_range={21.999999999999943,22.0000000000002},states="CD3",rate_95%_HPD={6.9765620903118E-5,5.42549082967126E-4},states.set.prob={1.0},states.prob=1.0,states.set={"CD3"},rate_range={3.4589343820440546E-5,0.001722067235770863},height_median=22.000000000000057,rate=2.7351164492963627E-4,height=22.000000000000004,rate_median=2.467246029015206E-4,length=22.748337743767973,length_median=21.909302563032725,!color=#008000,location=3]:9.89472)[&height_95%_HPD={29.74955266729137,60.857306788532924},length_range={0.12948394406092234,58.21841398874175},length_95%_HPD={1.2519894258157862,32.427530745143564},height_range={24.987531965942964,84.66633745362566},states="CD3",rate_95%_HPD={7.704057973755669E-5,7.268284719582222E-4},states.set.prob={3.3497096918267083E-4,1.1165698972755694E-4,0.10596248325145154,5.582849486377847E-4,0.005917820455560518,4.4662795891022776E-4,0.8389906208128629,0.047342563644484144,3.3497096918267083E-4},states.prob=0.8389906208128629,states.set={"Meninges","Parietal","Plasma","Frontal","Bone_Marrow","Temporal","CD3","CD14","Lung_Macs"},rate_range={3.8426505205468986E-5,0.0021082373384933135},height_median=43.883045656933035,rate=3.540926884212204E-4,height=44.71520754265441,posterior=0.9951111111111111,rate_median=3.1284681969279127E-4,length=15.028322736678561,length_median=13.72929889408234,!color=#008000,location=3]:22.938253)[&height_95%_HPD={42.408591338839045,76.4944527765104},length_range={0.010744137486952354,41.904542885545254},length_95%_HPD={0.010744137486952354,23.107073466221124},height_range={33.905258892474365,99.8809710263996},states="CD3",rate_95%_HPD={8.372611769580555E-5,7.82329471779472E-4},states.set.prob={3.4656038814763474E-4,0.001386241552590539,0.34066886154912496,5.198405822214521E-4,0.010396811644429042,1.7328019407381737E-4,0.5198405822214521,0.12649454167388668,1.7328019407381737E-4},states.prob=0.5198405822214521,states.set={"Meninges","Parietal","Plasma","Frontal","Bone_Marrow","Temporal","CD3","CD14","Lung_Macs"},rate_range={4.0083855634309135E-5,0.001831140303560382},height_median=57.828485393070906,rate=3.7823079077836213E-4,height=58.44742747169908,posterior=0.6412222222222222,rate_median=3.322169380993192E-4,length=10.404235561900608,length_median=9.273016844482669,!color=#008000,location=3]:8.276551)[&height_95%_HPD={50.04413229459598,86.72351821385124},length_range={1.0421371860832664,82.44425791776538},length_95%_HPD={6.795066115953432,43.39996673677754},height_range={33.31546593654721,106.13037713476078},states="CD3",rate_95%_HPD={1.4998021622530074E-4,0.00103851538179088},states.set.prob={0.0010,0.0024444444444444444,0.33366666666666667,8.888888888888889E-4,0.018111111111111113,7.777777777777777E-4,0.432,0.21044444444444443,6.666666666666666E-4},states.prob=0.432,states.set={"Meninges","Parietal","Plasma","Frontal","Bone_Marrow","Temporal","CD3","CD14","Lung_Macs"},rate_range={8.250958064216315E-5,0.0024087180078084212},height_median=68.29333486237303,rate=5.278035615461878E-4,height=68.62108865716631,posterior=1.0,rate_median=4.756426217886677E-4,length=24.71792919343266,length_median=23.961460737446167,!color=#008000,location=3]:33.868013,(182N02Oc_12[&height_95%_HPD={22.0,22.000000000000114},length_range={9.37710536588822,104.02451515156521},length_95%_HPD={21.646515054396062,70.91503265187144},height_range={21.99999999999997,22.00000000000017},states="CD14",rate_95%_HPD={1.631615681205913E-4,8.557220251887575E-4},states.set.prob={1.0},states.prob=1.0,states.set={"CD14"},history=0.0,rate_range={9.753646166476234E-5,0.0021961573489366793},height_median=22.000000000000057,rate=4.749806122996202E-4,height=22.0,rate_median=4.394669392462498E-4,length=46.063965876939896,length_median=45.49104542285315,!color=#ff0000,location=4]:62.20244,(204N02Uc_09[&height_95%_HPD={0.0,1.1368683772161603E-13},length_range={25.947679210119066,108.06644956120807},length_95%_HPD={36.408626262472986,87.68598409604947},height_range={0.0,1.7053025658242404E-13},states="Lung_Macs",rate_95%_HPD={8.079685720520445E-5,4.3575384194233924E-4},states.set.prob={1.0},states.prob=1.0,states.set={"Lung_Macs"},history=0.0,rate_range={4.305184465984106E-5,8.098893491963488E-4},height_median=5.6843418860808015E-14,rate=2.3964830629052663E-4,height=5.70265809882484E-14,rate_median=2.2408460240609245E-4,length=62.9793581765087,length_median=62.59499065992301,!color=#ff0000,location=5]:61.159081,182N02Kc_04[&height_95%_HPD={22.0,22.000000000000114},length_range={3.947679210119066,86.06769632387024},length_95%_HPD={15.032948475726087,66.48103157804282},height_range={21.99999999999997,22.00000000000017},states="CD3",rate_95%_HPD={8.053919975835039E-5,5.722713900418732E-4},states.set.prob={1.0},states.prob=1.0,states.set={"CD3"},history=0.0,rate_range={5.1885489023525486E-5,0.0014974529149177091},height_median=22.000000000000057,rate=3.0389900386021916E-4,height=22.0,rate_median=2.7769905416116553E-4,length=40.99777665673802,length_median=40.65324153841863,!color=#008000,location=3]:39.159081)[&height_95%_HPD={35.486281416092055,84.0584493367671},length_range={6.063903793886993E-4,69.02349875097678},length_95%_HPD={6.063903793886993E-4,39.73087220855882},height_range={25.947679210119105,102.98377554676405},states="CD3",rate_95%_HPD={6.282475953611417E-5,5.779601703667267E-4},states.set.prob={0.0030547676194632336,0.00850970979707615,0.3008946105171285,0.0026183722452542005,0.029238490072005238,0.0037093606807767836,0.4507964215579315,0.15841152083787913,0.04276674667248527},states.prob=0.4507964215579315,states.set={"Meninges","Parietal","Plasma","Frontal","Bone_Marrow","Temporal","CD3","CD14","Lung_Macs"},history=0.0,rate_range={3.097902260434696E-5,0.0015515592818602314},height_median=58.12932781421051,rate=2.749002877811986E-4,height=58.640892911611914,posterior=0.5092222222222222,rate_median=2.4367037958102097E-4,length=15.063549904184178,length_median=11.96073662991612,!color=#008000,location=3]:23.043359)[&height_95%_HPD={48.94853512134418,92.89722851107504},length_range={0.057247018729384536,103.40504709462463},length_95%_HPD={1.1831685606473314,42.47996938853771},height_range={35.518122804459864,104.53454712721901},states="CD3",rate_95%_HPD={6.717981969631044E-5,6.466010437803061E-4},states.set.prob={0.0025977238990598714,0.007422068283028204,0.3164275111331024,0.002102919346857991,0.030059376546264227,0.002474022761009401,0.37902028698664025,0.24641266699653636,0.013483424047501236},states.prob=0.37902028698664025,states.set={"Meninges","Parietal","Plasma","Frontal","Bone_Marrow","Temporal","CD3","CD14","Lung_Macs"},rate_range={4.332414501727115E-5,0.001910169428842742},height_median=70.7457860492721,rate=3.2739999467798405E-4,height=70.99436043229353,posterior=0.8982222222222223,rate_median=2.920085730598647E-4,length=21.28525069788128,length_median=20.06837955037355,!color=#008000,location=3]:12.775097)[&height_95%_HPD={76.07106651874972,105.27604235106159},length_range={0.004317374619176917,69.70866885551992},length_95%_HPD={0.004317374619176917,17.76115759366425},height_range={63.795267322696304,137.61840187619782},states="CD3",rate_95%_HPD={7.00911329124314E-5,6.454299465509342E-4},states.set.prob={0.0010116337885685382,0.0015174506828528073,0.35154274152756704,0.035912999494183105,0.0015174506828528073,0.38391502276176026,0.22458270106221548},states.prob=0.38391502276176026,states.set={"Meninges","Parietal","Plasma","Bone_Marrow","Temporal","CD3","CD14"},rate_range={5.073930776154423E-5,0.0015443357052234094},height_median=91.51987808778108,rate=2.9965140269642683E-4,height=91.01733470934131,posterior=0.21966666666666668,rate_median=2.625973194999964E-4,length=6.247167011899922,length_median=4.479370980301653,!color=#008000,location=3]:5.884798,(182N02Bc_17[&height_95%_HPD={22.0,22.000000000000114},length_range={6.520152928436563,81.72656198359809},length_95%_HPD={14.059946270959912,55.156945307339754},height_range={21.99999999999997,22.00000000000017},states="Bone_Marrow",rate_95%_HPD={1.5042971915458475E-4,8.712447106432177E-4},states.set.prob={1.0},states.prob=1.0,states.set={"Bone_Marrow"},rate_range={6.847308710718764E-5,0.002175815712967762},height_median=22.000000000000057,rate=4.560657290445166E-4,height=22.0,rate_median=4.1738749580471724E-4,length=33.622756525046455,length_median=32.71055998636736,!color=#ff8000,location=2]:30.788506,182N02Bc_07[&height_95%_HPD={22.0,22.000000000000114},length_range={6.520152928436563,75.73503087574281},length_95%_HPD={14.462797091601104,55.02051908988585},height_range={21.99999999999997,22.00000000000017},states="Bone_Marrow",rate_95%_HPD={1.2022265228215174E-4,8.058668787225688E-4},states.set.prob={1.0},states.prob=1.0,states.set={"Bone_Marrow"},rate_range={6.42540188543163E-5,0.002070319761721947},height_median=22.000000000000057,rate=4.157399734760201E-4,height=22.0,rate_median=3.763637775004066E-4,length=33.538839458462874,length_median=32.67788913895144,!color=#ff8000,location=2]:30.788506)[&height_95%_HPD={36.29885435902611,76.77283968264848},length_range={2.6854845074557403,96.90965648120621},length_95%_HPD={12.513941410403532,57.19334503315012},height_range={28.5201529284366,97.73503087574286},states="Bone_Marrow",rate_95%_HPD={1.3399249750395498E-4,9.202394805052119E-4},states.set.prob={0.00997646003811232,0.017711018944064568,0.08149310615401861,0.005156372603968165,0.7475619325187759,0.006165228113440197,0.07947539513507454,0.051675821096289654,7.846653962560251E-4},states.prob=0.7475619325187759,states.set={"Meninges","Parietal","Plasma","Frontal","Bone_Marrow","Temporal","CD3","CD14","Lung_Macs"},history=0.0,rate_range={7.296580529161321E-5,0.0021328532101056973},height_median=54.607071031099935,rate=4.848564953364034E-4,height=55.443996757081266,posterior=0.9912222222222222,rate_median=4.4341093696417317E-4,length=34.969163579358536,length_median=34.58119670168367,!color=#ff8000,location=2]:50.073829)[&height_95%_HPD={80.45656630258739,112.07145938730834},length_range={0.032474924625404356,81.64078294914837},length_95%_HPD={1.1240305998325368,53.135881410574754},height_range={64.41112982821988,152.62757349205543},states="Plasma",rate_95%_HPD={6.212981016302903E-5,7.296474110494299E-4},states.set.prob={0.0016642891107941037,0.0041607227769852595,0.37577270565858295,7.132667617689016E-4,0.04553019495958155,0.0011887779362815027,0.35770328102710414,0.21207798383262005,0.0011887779362815027},states.prob=0.37577270565858295,states.set={"Meninges","Parietal","Plasma","Frontal","Bone_Marrow","Temporal","CD3","CD14","Lung_Macs"},history=0.0,rate_range={3.323069655084522E-5,0.0023270138577947356},height_median=96.88237225696052,rate=3.528496915821935E-4,height=96.92743565932763,posterior=0.9346666666666666,rate_median=3.040627429888017E-4,length=22.250257068221796,length_median=17.257524042869107,!color=#800000,location=1]:49.473127,((((182N02Oc_05[&height_95%_HPD={22.0,22.000000000000085},length_range={2.4711050033774455,97.01939842776996},length_95%_HPD={19.94487334260166,76.02883144992185},height_range={21.99999999999997,22.00000000000017},states="CD14",rate_95%_HPD={7.973012373154806E-5,5.346364190690975E-4},states.set.prob={1.0},states.prob=1.0,states.set={"CD14"},history=0.0,rate_range={4.33230885693454E-5,0.0014617559758249659},height_median=22.000000000000057,rate=2.756291793027691E-4,height=22.000000000000004,rate_median=2.5048385353129005E-4,length=48.424670652850644,length_median=48.88412322098905,!color=#ff0000,location=4]:54.271001,(182N02Bc_15[&height_95%_HPD={22.0,22.000000000000114},length_range={5.857395295244512,90.28835096167248},length_95%_HPD={14.602327561992084,58.991306982694},height_range={21.99999999999997,22.00000000000017},states="Bone_Marrow",rate_95%_HPD={1.9204954367350467E-4,0.001148792687980503},states.set.prob={1.0},states.prob=1.0,states.set={"Bone_Marrow"},rate_range={1.1125257946568579E-4,0.002321986605806586},height_median=22.000000000000057,rate=6.094708217211865E-4,height=22.000000000000004,rate_median=5.571836398440828E-4,length=34.38763119172815,length_median=33.03230400853208,!color=#ff8000,location=2]:40.064046,182N02Bc_05[&height_95%_HPD={22.0,22.000000000000114},length_range={0.38565162013765786,118.0164153124864},length_95%_HPD={12.609563431502785,65.22796760776006},height_range={21.99999999999997,22.00000000000017},states="Bone_Marrow",rate_95%_HPD={7.777180412399157E-5,6.263793346903835E-4},states.set.prob={1.0},states.prob=1.0,states.set={"Bone_Marrow"},rate_range={4.1148104727281846E-5,0.0017574687850491412},height_median=22.000000000000057,rate=3.255225896005767E-4,height=22.000000000000004,rate_median=2.945790888269208E-4,length=37.202214581602796,length_median=35.61415502924244,!color=#ff8000,location=2]:40.064046)[&height_95%_HPD={34.389393835752,75.5621429890148},length_range={0.057011386647673135,86.40895208567606},length_95%_HPD={0.24042055206376745,40.95270868723887},height_range={27.857395295244572,102.01646487352113},states="Bone_Marrow",rate_95%_HPD={1.0509882866356713E-4,8.708826363052056E-4},states.set.prob={0.017669902912621358,0.02912621359223301,0.04174757281553398,0.008155339805825243,0.7897087378640777,0.010485436893203883,0.043689320388349516,0.059029126213592235,3.883495145631068E-4},states.prob=0.7897087378640777,states.set={"Meninges","Parietal","Plasma","Frontal","Bone_Marrow","Temporal","CD3","CD14","Lung_Macs"},history=0.0,rate_range={3.6731723478717146E-5,0.0021861975986276387},height_median=53.12274767755186,rate=4.134264429365936E-4,height=54.20094616218311,posterior=0.5722222222222222,rate_median=3.6418083012223714E-4,length=19.63519055434868,length_median=18.012958110102996,!color=#ff8000,location=2]:14.206955)[&height_95%_HPD={49.080693136300994,93.66546996551142},length_range={0.030911045245986202,108.0596256002238},length_95%_HPD={0.030911045245986202,45.82945358217228},height_range={36.079446261223836,116.52732402143664},states="Bone_Marrow",rate_95%_HPD={8.113011248260055E-5,8.168085684955727E-4},states.set.prob={0.04050243527300692,0.047936426557293,0.09997436554729557,0.01820046142014868,0.4414252755703666,0.016406049730838246,0.09843629838502949,0.23660599846193284,5.126890540886952E-4},states.prob=0.4414252755703666,states.set={"Meninges","Parietal","Plasma","Frontal","Bone_Marrow","Temporal","CD3","CD14","Lung_Macs"},rate_range={5.276838778969445E-5,0.00220309936691508},height_median=70.7368631846756,rate=3.984241377857265E-4,height=71.21920247767318,posterior=0.43344444444444447,rate_median=3.504114912692188E-4,length=20.130139458197675,length_median=17.472035896516232,!color=#ff8000,location=2]:30.810685,204N02Zc_114[&height_95%_HPD={0.0,8.526512829121202E-14},length_range={15.10296282842951,148.36119201301827},length_95%_HPD={38.78083651272248,106.7462284061011},height_range={0.0,1.4210854715202004E-13},states="Meninges",rate_95%_HPD={5.279906732766432E-5,3.9971918474929907E-4},states.set.prob={1.0},states.prob=1.0,states.set={"Meninges"},history=0.0,rate_range={3.066611083639779E-5,9.600964561474312E-4},height_median=5.6843418860808015E-14,rate=2.0631379953276816E-4,height=5.6650782830224166E-14,rate_median=1.858280888145721E-4,length=75.54466824970777,length_median=77.94680016119068,!color=#ff0000,location=6]:107.081686)[&height_95%_HPD={63.02881065336251,107.19659813879046},length_range={0.039477123444584095,90.97647120910938},length_95%_HPD={0.039477123444584095,63.82945419359618},height_range={45.074998466859654,136.99655362204143},states="Bone_Marrow",rate_95%_HPD={6.079024163844829E-5,6.563362187816884E-4},states.set.prob={0.07524502055011066,0.058172620929497314,0.13246917483401835,0.0189693329117926,0.3278533038254821,0.021498577300031615,0.11760986405311413,0.24660132785330383,0.0015807777426493834},states.prob=0.3278533038254821,states.set={"Meninges","Parietal","Plasma","Frontal","Bone_Marrow","Temporal","CD3","CD14","Lung_Macs"},history=0.0,rate_range={3.983561369053253E-5,0.0019697949123415053},height_median=86.76552638647928,rate=3.272964237100139E-4,height=85.97249722121984,posterior=0.35144444444444445,rate_median=2.9215112590588336E-4,length=30.352930803205947,length_median=28.578479310814842,!color=#ff8000,location=2]:23.078551,(((((((204N02Bc_06[&height_95%_HPD={0.0,1.1368683772161603E-13},length_range={0.1744702130224157,92.196813607263},length_95%_HPD={1.5622429817615175,60.82735930591448},height_range={0.0,1.9895196601282805E-13},states="Bone_Marrow",rate_95%_HPD={4.372434013065464E-5,4.601998379192336E-4},states.set.prob={1.0},states.prob=1.0,states.set={"Bone_Marrow"},history=0.0,rate_range={2.950433475287808E-5,0.0014103992759784227},height_median=5.6843418860808015E-14,rate=2.2227660543947572E-4,height=5.664446689479519E-14,rate_median=1.9477913794108522E-4,length=27.10726194689146,length_median=23.118458610816106,!color=#ff8000,location=2]:19.553081,204N02Ac_116_2[&height_95%_HPD={0.0,1.1368683772161603E-13},length_range={0.20142436656799229,102.0058673342573},length_95%_HPD={3.8186514933206817,65.69974019145772},height_range={0.0,1.9895196601282805E-13},states="Parietal",rate_95%_HPD={6.353468538270228E-5,5.101934260504535E-4},states.set.prob={1.0},states.prob=1.0,states.set={"Parietal"},rate_range={3.814243181821547E-5,0.0013319910275620796},height_median=5.6843418860808015E-14,rate=2.5135507631713646E-4,height=5.688447244109638E-14,rate_median=2.23878172095472E-4,length=31.331939842888893,length_median=28.847936627440454,!color=#0000ff,location=8]:19.553081)[&height_95%_HPD={1.5698051352738673,44.5679317728212},length_range={0.017186003477977607,91.80486814622773},length_95%_HPD={0.017186003477977607,48.80086335387119},height_range={0.20142436656809082,73.00577526808422},states="Bone_Marrow",rate_95%_HPD={5.736541068432815E-5,5.115445796818459E-4},states.set.prob={0.02566883586406363,0.38286334056399135,0.01554591467823572,0.03470715835140998,0.3929862617498192,0.023499638467100507,0.04013015184381779,0.08459869848156182},states.prob=0.3929862617498192,states.set={"Meninges","Parietal","Plasma","Frontal","Bone_Marrow","Temporal","CD3","CD14"},history=0.0,rate_range={4.1837262057977714E-5,0.0012040858009269653},height_median=15.230705388484594,rate=2.427906102479974E-4,height=18.601123989042833,posterior=0.30733333333333335,rate_median=2.0990250086903652E-4,length=20.46920018289807,length_median=17.282631987779254,!color=#ff8000,location=2]:22.46304,(204N02Kc_17[&height_95%_HPD={0.0,1.1368683772161603E-13},length_range={2.5801658879847116,92.54448112677628},length_95%_HPD={12.724022522105676,73.81814505460889},height_range={0.0,1.7053025658242404E-13},states="CD3",rate_95%_HPD={9.255340352992015E-5,5.868003502587365E-4},states.set.prob={1.0},states.prob=1.0,states.set={"CD3"},rate_range={5.07305411965762E-5,0.0016696249909863498},height_median=5.6843418860808015E-14,rate=3.055562523023776E-4,height=5.722553295426123E-14,rate_median=2.7680307060078693E-4,length=43.43238827844031,length_median=43.87140367277115,!color=#008000,location=3]:26.767602,204N02Zc_115[&height_95%_HPD={0.0,1.1368683772161603E-13},length_range={1.7078991085987751,93.16715329564761},length_95%_HPD={6.62809136879374,69.46579505513331},height_range={0.0,1.9895196601282805E-13},states="Meninges",rate_95%_HPD={6.92635603340473E-5,5.814753979591029E-4},states.set.prob={1.0},states.prob=1.0,states.set={"Meninges"},history=0.0,rate_range={3.9497886818173954E-5,0.0020989130002816987},height_median=5.6843418860808015E-14,rate=2.844442587569235E-4,height=5.706131863310778E-14,rate_median=2.5219418993016797E-4,length=35.16566924299043,length_median=33.62227381069002,!color=#ff0000,location=6]:26.767602)[&height_95%_HPD={12.017572559475042,63.52079635259068},length_range={0.0024319872136118192,50.12151689067689},length_95%_HPD={0.0024319872136118192,32.488106326865505},height_range={5.3643753880407985,81.82908600868606},states="CD3",rate_95%_HPD={4.981650551381113E-5,5.778809148073056E-4},states.set.prob={0.13654618473895583,0.0823293172690763,0.06224899598393574,0.040160642570281124,0.12248995983935743,0.028112449799196786,0.28112449799196787,0.2469879518072289},states.prob=0.28112449799196787,states.set={"Meninges","Parietal","Plasma","Frontal","Bone_Marrow","Temporal","CD3","CD14"},rate_range={4.981650551381113E-5,0.0010658700081969596},height_median=37.76916629812868,rate=2.6939331159930987E-4,height=37.45071771576335,posterior=0.05533333333333333,rate_median=2.3211808004900932E-4,length=11.112146203413165,length_median=8.081253651480303,!color=#008000,location=3]:15.248519)[&height_95%_HPD={17.134070411453507,64.72631247446384},length_range={0.14525550674049015,61.146407016832335},length_95%_HPD={0.1575821088611491,34.25764234454821},height_range={13.521707824379973,81.41483430759985},states="CD14",rate_95%_HPD={6.52005165137938E-5,5.459362504192987E-4},states.set.prob={0.06359300476947535,0.151033386327504,0.05087440381558029,0.04292527821939587,0.18441971383147854,0.022257551669316374,0.18441971383147854,0.3004769475357711},states.prob=0.3004769475357711,states.set={"Meninges","Parietal","Plasma","Frontal","Bone_Marrow","Temporal","CD3","CD14"},rate_range={5.971166575186153E-5,0.0013892818702957368},height_median=41.273871849532156,rate=2.6895845038540597E-4,height=41.31506430589481,posterior=0.06988888888888889,rate_median=2.3495704492333325E-4,length=13.430064709459415,length_median=10.92579795082968,!color=#ff0000,location=4]:24.166003,(204N02Ac_128_2[&height_95%_HPD={0.0,1.1368683772161603E-13},length_range={4.213985366634457,91.24638464966738},length_95%_HPD={10.198100872276864,58.27498863757196},height_range={0.0,1.7053025658242404E-13},states="Parietal",rate_95%_HPD={1.1242450048091484E-4,7.725796558934093E-4},states.set.prob={1.0},states.prob=1.0,states.set={"Parietal"},history=0.0,rate_range={4.841193685254244E-5,0.0020902972970507617},height_median=5.6843418860808015E-14,rate=4.021509881590149E-4,height=5.750975004856526E-14,rate_median=3.6373118819949457E-4,length=33.63868148032467,length_median=32.78630660683723,!color=#0000ff,location=8]:50.541703,((204N02Kc_01[&height_95%_HPD={0.0,1.1368683772161603E-13},length_range={6.970177722857816E-4,61.58498502745299},length_95%_HPD={0.0017637344351764458,13.595583253617361},height_range={0.0,1.7053025658242404E-13},states="CD3",rate_95%_HPD={5.165197575835821E-5,6.203201696924237E-4},states.set.prob={1.0},states.prob=1.0,states.set={"CD3"},rate_range={3.790993625081897E-5,0.0020097814472719642},height_median=5.6843418860808015E-14,rate=3.0032381476037323E-4,height=5.74718544359914E-14,rate_median=2.618465716209162E-4,length=4.400602444378321,length_median=2.8976139873793727,!color=#008000,location=3]:4.740534,204N02Kc_13[&height_95%_HPD={0.0,1.1368683772161603E-13},length_range={6.970177722857816E-4,59.42068234797134},length_95%_HPD={6.970177722857816E-4,13.59877736965424},height_range={0.0,1.7053025658242404E-13},states="CD3",rate_95%_HPD={5.5747672351691724E-5,6.419688792064341E-4},states.set.prob={1.0},states.prob=1.0,states.set={"CD3"},rate_range={2.9687401582644114E-5,0.0024087180078084212},height_median=5.6843418860808015E-14,rate=3.012624953858626E-4,height=5.74718544359914E-14,rate_median=2.6141592595103365E-4,length=4.399268196194642,length_median=2.8976139873793727,!color=#008000,location=3]:4.740534)[&height_95%_HPD={6.970177723815141E-4,13.490331155806814},length_range={0.9243326653063875,79.67648695069406},length_95%_HPD={5.110924609946137,52.624451575445995},height_range={6.970177723815141E-4,46.10803956411209},states="CD3",rate_95%_HPD={6.18240027915731E-5,5.233938455053118E-4},states.set.prob={1.1130899376669635E-4,3.3392698130008905E-4,0.0054541406945681215,0.0012243989314336598,0.9850845948352627,0.007791629563668744},states.prob=0.9850845948352627,states.set={"Meninges","Parietal","Plasma","Bone_Marrow","CD3","CD14"},rate_range={3.694589754464451E-5,0.001260879316179652},height_median=2.8898131822259643,rate=2.625918366126237E-4,height=4.368612645537027,posterior=0.9982222222222222,rate_median=2.3459983605455457E-4,length=27.04953219483362,length_median=25.52788919858305,!color=#008000,location=3]:42.310346,204N02Oc_15[&height_95%_HPD={0.0,1.1368683772161603E-13},length_range={4.1141114096600075,94.80517909226393},length_95%_HPD={10.187625274912023,59.06179183741369},height_range={0.0,1.7053025658242404E-13},states="CD14",rate_95%_HPD={8.538072744092762E-5,6.239882204684525E-4},states.set.prob={1.0},states.prob=1.0,states.set={"CD14"},history=0.0,rate_range={5.044579355213979E-5,0.0019421534774615988},height_median=5.6843418860808015E-14,rate=3.1864551703360625E-4,height=5.750343411313628E-14,rate_median=2.860696457624885E-4,length=34.57882026368246,length_median=34.02149944502249,!color=#ff0000,location=4]:47.05088)[&height_95%_HPD={8.615788239626966,51.920004538111385},length_range={0.004782115281159349,73.84359273010645},length_95%_HPD={0.004782115281159349,31.726713917609516},height_range={4.114111409660097,78.01828894978036},states="CD14",rate_95%_HPD={5.5252081142710686E-5,5.855119133143985E-4},states.set.prob={9.56327701625757E-4,0.03315269365635958,0.07140580172138987,0.0057379662097545425,0.02645839974497928,0.0035065349059611095,0.29582403570290083,0.562639464456487,3.18775900541919E-4},states.prob=0.562639464456487,states.set={"Meninges","Parietal","Plasma","Frontal","Bone_Marrow","Temporal","CD3","CD14","Lung_Macs"},rate_range={3.65042377166887E-5,0.001770306454714499},height_median=28.082078825485894,rate=2.7876930083831476E-4,height=29.239358351424812,posterior=0.34855555555555556,rate_median=2.4266851275672795E-4,length=11.066302977526467,length_median=8.09725835839896,!color=#ff0000,location=4]:3.490822)[&height_95%_HPD={16.85064603916109,64.52782342376071},length_range={0.03090766029154679,71.98643643264518},length_95%_HPD={3.1441956742257418,44.27430456915183},height_range={9.61763583385715,91.24638464966745},states="CD14",rate_95%_HPD={9.759884792582383E-5,7.961767801373975E-4},states.set.prob={0.004784688995215311,0.06091725989030225,0.07165363519663905,0.00840238067452445,0.031742326992647917,0.006418485237483954,0.23444976076555024,0.5810479635896837,5.834986579530867E-4},states.prob=0.5810479635896837,states.set={"Meninges","Parietal","Plasma","Frontal","Bone_Marrow","Temporal","CD3","CD14","Lung_Macs"},history=0.0,rate_range={4.8495169727154425E-5,0.0022869450422213994},height_median=39.00666468007461,rate=3.8767888630105715E-4,height=39.43879704974275,posterior=0.9521111111111111,rate_median=3.460906959162394E-4,length=21.554329607364718,length_median=19.96348406422232,!color=#ff0000,location=4]:15.640421)[&height_95%_HPD={36.968069702239745,75.16755638303914},length_range={0.16976987204910188,38.168359379638666},length_95%_HPD={0.16976987204910188,21.864416684360073},height_range={23.159480546855434,84.22183060587693},states="CD14",rate_95%_HPD={6.866790708944522E-5,6.278497672481118E-4},states.set.prob={0.03305785123966942,0.049586776859504134,0.049586776859504134,0.01652892561983471,0.03305785123966942,0.008264462809917356,0.2975206611570248,0.512396694214876},states.prob=0.512396694214876,states.set={"Meninges","Parietal","Plasma","Frontal","Bone_Marrow","Temporal","CD3","CD14"},rate_range={6.866790708944522E-5,0.0010214407273919624},height_median=58.57038405204301,rate=2.8737778406034617E-4,height=58.12499601909957,posterior=0.013444444444444445,rate_median=2.3524960012023306E-4,length=7.446773011166291,length_median=5.256880433796383,!color=#ff0000,location=4]:5.516298,((((204N02Fc_113_2[&height_95%_HPD={0.0,1.1368683772161603E-13},length_range={5.556270396282296,102.48843390179897},length_95%_HPD={16.33438366605908,71.95824580293063},height_range={0.0,1.7053025658242404E-13},states="Frontal",rate_95%_HPD={1.0525952062455187E-4,6.345343880975249E-4},states.set.prob={1.0},states.prob=1.0,states.set={"Frontal"},history=0.0,rate_range={5.6779467178766395E-5,0.0017727568234829783},height_median=5.6843418860808015E-14,rate=3.367690665714231E-4,height=5.663815095936621E-14,rate_median=3.0758125000534E-4,length=45.1141947414972,length_median=45.38657515841448,!color=#0000ff,location=7]:48.182641,204N02Ac_122_2[&height_95%_HPD={0.0,1.1368683772161603E-13},length_range={6.62963156744404,106.33225153923537},length_95%_HPD={22.22114359639406,76.06468242765897},height_range={0.0,1.7053025658242404E-13},states="Parietal",rate_95%_HPD={1.347777031948102E-4,7.479168028419836E-4},states.set.prob={1.0},states.prob=1.0,states.set={"Parietal"},history=0.0,rate_range={7.034017854578934E-5,0.001887254242514695},height_median=5.6843418860808015E-14,rate=4.115166785927421E-4,height=5.707710847168023E-14,rate_median=3.785562841431535E-4,length=49.32309930305924,length_median=49.48853437997168,!color=#0000ff,location=8]:48.182641)[&height_95%_HPD={18.8897477546883,64.7552476766619},length_range={0.006228057626003647,43.397567258648095},length_95%_HPD={0.006228057626003647,24.953767884536894},height_range={12.694395420166643,86.36374713657767},states="CD14",rate_95%_HPD={6.528115866442253E-5,5.851601151110234E-4},states.set.prob={0.026865671641791045,0.20597014925373133,0.026865671641791045,0.2298507462686567,0.03880597014925373,0.056716417910447764,0.08059701492537313,0.33134328358208953,0.0029850746268656717},states.prob=0.33134328358208953,states.set={"Meninges","Parietal","Plasma","Frontal","Bone_Marrow","Temporal","CD3","CD14","Lung_Macs"},rate_range={6.528115866442253E-5,0.0017310026945640408},height_median=43.68371049078917,rate=2.875648782753129E-4,height=43.901226280236784,posterior=0.03722222222222222,rate_median=2.5105029646803627E-4,length=8.780571496258633,length_median=6.605097716732075,!color=#ff0000,location=4]:1.929853,(204N02Ac_125_2[&height_95%_HPD={0.0,1.1368683772161603E-13},length_range={6.643783359293753,103.33191954247891},length_95%_HPD={18.893959054281108,66.13284251439322},height_range={0.0,1.7053025658242404E-13},states="Parietal",rate_95%_HPD={1.1979503210091539E-4,7.326889315448139E-4},states.set.prob={1.0},states.prob=1.0,states.set={"Parietal"},history=0.0,rate_range={6.654612156962443E-5,0.002214834825044672},height_median=5.6843418860808015E-14,rate=3.9671341000576576E-4,height=5.725395466369163E-14,rate_median=3.649058264096708E-4,length=43.25886147864042,length_median=42.96503645547367,!color=#0000ff,location=8]:41.907074,(204N02Oc_13[&height_95%_HPD={0.0,1.1368683772161603E-13},length_range={4.894271839988348E-4,33.857783424588284},length_95%_HPD={4.894271839988348E-4,11.17237460720689},height_range={0.0,1.9895196601282805E-13},states="CD14",rate_95%_HPD={6.539297315334552E-5,6.488096831317749E-4},states.set.prob={1.0},states.prob=1.0,states.set={"CD14"},rate_range={3.4810219241240777E-5,0.0018354281971629163},height_median=5.6843418860808015E-14,rate=3.0594397097386184E-4,height=5.715605766454246E-14,rate_median=2.673814730870277E-4,length=3.6071009704514307,length_median=2.393115903602186,!color=#ff0000,location=4]:11.045133,(204N02Oc_12[&height_95%_HPD={0.0,1.1368683772161603E-13},length_range={1.3031893765459056E-4,37.79567492229176},length_95%_HPD={1.3031893765459056E-4,11.105021885001484},height_range={0.0,1.9895196601282805E-13},states="CD14",rate_95%_HPD={6.202646051164236E-5,6.408102686905341E-4},states.set.prob={1.0},states.prob=1.0,states.set={"CD14"},rate_range={3.409334138526909E-5,0.0018390044897304773},height_median=5.6843418860808015E-14,rate=3.0508828325545215E-4,height=5.711184611653961E-14,rate_median=2.657978993342945E-4,length=3.5787944921791985,length_median=2.393302101241007,!color=#ff0000,location=4]:5.520944,204N02Oc_04[&height_95%_HPD={0.0,1.1368683772161603E-13},length_range={1.3031893765459056E-4,31.9651763181052},length_95%_HPD={1.3031893765459056E-4,11.37112000895989},height_range={0.0,1.9895196601282805E-13},states="CD14",rate_95%_HPD={6.052656210137982E-5,6.480410458743902E-4},states.set.prob={1.0},states.prob=1.0,states.set={"CD14"},rate_range={3.4430186417742416E-5,0.0016044948593306808},height_median=5.6843418860808015E-14,rate=3.0672181560734E-4,height=5.712763595511205E-14,rate_median=2.660803020579313E-4,length=3.6185282525549813,length_median=2.3854796053213407,!color=#ff0000,location=4]:5.520944)[&height_95%_HPD={1.303189377210856E-4,7.176971466590373},length_range={0.0013147157847395174,29.127698746896314},length_95%_HPD={0.0013147157847395174,11.33608397445701},height_range={1.303189377210856E-4,19.212194443577715},states="CD14",rate_95%_HPD={6.112237824586714E-5,6.417318380485054E-4},states.set.prob={6.682258603407952E-4,0.9993317741396592},states.prob=0.9993317741396592,states.set={"CD3","CD14"},rate_range={4.0383546175487706E-5,0.001627724755277441},height_median=1.5427432403382682,rate=3.032398977401189E-4,height=2.3245102272735316,posterior=0.33255555555555555,rate_median=2.6521831313035206E-4,length=3.7053415638914533,length_median=2.4991696186461727,!color=#ff0000,location=4]:5.524189)[&height_95%_HPD={0.11180094616315728,14.72668278573866},length_range={3.3174836769245815,90.78207959268241},length_95%_HPD={15.869429791728892,64.82176120317922},height_range={0.0520824236279509,37.79567492229185},states="CD14",rate_95%_HPD={1.887552426756475E-4,9.691795874309139E-4},states.set.prob={8.888888888888889E-4,0.0014444444444444444,2.2222222222222223E-4,0.0017777777777777779,0.9956666666666667},states.prob=0.9956666666666667,states.set={"Parietal","Plasma","Frontal","CD3","CD14"},history=0.0,rate_range={9.159670645576653E-5,0.002859653567475538},height_median=4.936860339123427,rate=5.135877920502171E-4,height=6.0546856188888505,posterior=1.0,rate_median=4.744412784253807E-4,length=39.44827910607748,length_median=38.5848646357452,!color=#ff0000,location=4]:30.86194)[&height_95%_HPD={21.11963143924791,64.18573820264726},length_range={0.16347235254218617,60.145679936874146},length_95%_HPD={2.7777127731293874,36.21731134733653},height_range={11.359250998275655,87.8260904709999},states="CD14",rate_95%_HPD={9.768034668060501E-5,8.39173096748129E-4},states.set.prob={0.010548845742241247,0.12123528512459869,0.0532028741782602,0.01513530041278092,0.043265555725424246,0.012536309432808439,0.09020027518728023,0.6528053814401468,0.001070172756459257},states.prob=0.6528053814401468,states.set={"Meninges","Parietal","Plasma","Frontal","Bone_Marrow","Temporal","CD3","CD14","Lung_Macs"},rate_range={4.635033389319638E-5,0.0019031750147461036},height_median=42.1942215579206,rate=4.2542186994659603E-4,height=42.41503095526561,posterior=0.7267777777777777,rate_median=3.7739785213772043E-4,length=18.234287531097905,length_median=17.01146003106757,!color=#ff0000,location=4]:8.20542)[&height_95%_HPD={46.2823217445642,70.90600333604442},length_range={0.08297416813678637,17.38076600964495},length_95%_HPD={0.08297416813678637,13.133933707361834},height_range={37.453413291565624,70.90600333604442},states="CD14",rate_95%_HPD={7.30798704318119E-5,4.4294935724988396E-4},states.set.prob={0.15384615384615385,0.15384615384615385,0.6923076923076923},states.prob=0.6923076923076923,states.set={"Parietal","CD3","CD14"},rate_range={7.30798704318119E-5,7.094823923860867E-4},height_median=65.07062274454634,rate=2.8659617710698665E-4,height=61.36638505233639,posterior=0.0014444444444444444,rate_median=3.0407340921385033E-4,length=6.233489346576262,length_median=2.7085079437289465,!color=#ff0000,location=4]:9.69632,(((204N02Zc_107[&height_95%_HPD={0.0,1.1368683772161603E-13},length_range={1.1257217509107726,77.47880986713407},length_95%_HPD={7.522313946391437,51.38702575163857},height_range={0.0,1.9895196601282805E-13},states="Meninges",rate_95%_HPD={4.789730498268651E-5,4.1646113705884677E-4},states.set.prob={1.0},states.prob=1.0,states.set={"Meninges"},history=0.0,rate_range={3.142092842767184E-5,0.0010923794669665512},height_median=5.6843418860808015E-14,rate=2.0907237037280378E-4,height=5.692236805367025E-14,rate_median=1.874227645620617E-4,length=32.840121246033064,length_median=33.459105252954956,!color=#ff0000,location=6]:40.266228,182N02Kc_13[&height_95%_HPD={22.0,22.000000000000114},length_range={0.4687056214273717,73.3705207234638},length_95%_HPD={2.1117176245654363,32.83870832877171},height_range={21.99999999999997,22.0000000000002},states="CD3",rate_95%_HPD={8.575829406633903E-5,7.87243348653332E-4},states.set.prob={1.0},states.prob=1.0,states.set={"CD3"},history=0.0,rate_range={4.89708327638047E-5,0.0021861975986276387},height_median=22.000000000000057,rate=3.9697052847121965E-4,height=22.0,rate_median=3.551063604194223E-4,length=16.159805286445906,length_median=15.025133399165295,!color=#008000,location=3]:18.266228)[&height_95%_HPD={23.555151903977332,49.43545883142298},length_range={0.006240899622977025,48.98815313935558},length_95%_HPD={0.08010498340301098,22.80784298266977},height_range={22.468705621427432,71.80049352647958},states="CD3",rate_95%_HPD={7.027001848518859E-5,7.070226663905873E-4},states.set.prob={0.026333222921497184,0.01738986419344154,0.0515071215634316,0.012586949320967208,0.03577343491222259,0.006459092414706857,0.5657502484266314,0.28403444849287846,1.6561775422325274E-4},states.prob=0.5657502484266314,states.set={"Meninges","Parietal","Plasma","Frontal","Bone_Marrow","Temporal","CD3","CD14","Lung_Macs"},rate_range={5.038198251041161E-5,0.0020112211903235704},height_median=34.89386240997328,rate=3.4148437075953584E-4,height=35.84496769234866,posterior=0.6708888888888889,rate_median=2.984052071612959E-4,length=9.94489364189432,length_median=8.499375035022174,!color=#008000,location=3]:4.595931,(204N02Fc_110_2[&height_95%_HPD={0.0,1.1368683772161603E-13},length_range={1.3321978836379273,98.48790180552834},length_95%_HPD={4.667868416710913,56.634679867166085},height_range={0.0,1.9895196601282805E-13},states="Frontal",rate_95%_HPD={7.764493520368083E-5,6.22159213234241E-4},states.set.prob={1.0},states.prob=1.0,states.set={"Frontal"},history=0.0,rate_range={4.476099239370319E-5,0.001988753445814823},height_median=5.6843418860808015E-14,rate=3.073056166489827E-4,height=5.668867844279804E-14,rate_median=2.7363243741962363E-4,length=29.943466730075947,length_median=29.024487076501956,!color=#0000ff,location=7]:30.142091,204N02Oc_14[&height_95%_HPD={0.0,1.1368683772161603E-13},length_range={0.20132900372729515,81.9427621511527},length_95%_HPD={3.7393607636443043,54.40883968668318},height_range={0.0,1.9895196601282805E-13},states="CD14",rate_95%_HPD={4.368362146642629E-5,4.4203973159709283E-4},states.set.prob={1.0},states.prob=1.0,states.set={"CD14"},rate_range={2.7090486945467523E-5,0.0011323072480385668},height_median=5.6843418860808015E-14,rate=2.1746981898548728E-4,height=5.6679204539654567E-14,rate_median=1.9209547301320042E-4,length=28.132520982762877,length_median=26.67830875595706,!color=#ff0000,location=4]:30.142091)[&height_95%_HPD={3.8461502170371205,49.28196972127793},length_range={0.0016791096132067196,70.69393463865461},length_95%_HPD={0.009716464663391378,42.27335492016252},height_range={1.3321978836379742,70.30950116278623},states="CD14",rate_95%_HPD={5.669483088503693E-5,5.791466155477299E-4},states.set.prob={0.014416775884665793,0.026586781501591463,0.034637708294326906,0.1381763714660176,0.028833551769331587,0.02022093240966111,0.09155588841041004,0.6451975285527055,3.744617112900206E-4},states.prob=0.6451975285527055,states.set={"Meninges","Parietal","Plasma","Frontal","Bone_Marrow","Temporal","CD3","CD14","Lung_Macs"},rate_range={3.44792117528363E-5,0.001799743708103562},height_median=22.151491401923778,rate=2.7340805535044986E-4,height=24.668587279150266,posterior=0.5934444444444444,rate_median=2.389652997061992E-4,length=18.387005117711933,length_median=16.32488202952859,!color=#ff0000,location=4]:14.720067)[&height_95%_HPD={31.077178836536262,64.04996840419727},length_range={0.11379371600514077,49.891767016943824},length_95%_HPD={0.30136688395418787,24.149437849291303},height_range={23.669159684622457,87.40204851337077},states="CD14",rate_95%_HPD={7.213368896099156E-5,6.731688341912651E-4},states.set.prob={0.012437810945273632,0.0236318407960199,0.05286069651741294,0.028814262023217248,0.02404643449419569,0.010364842454394693,0.2696932006633499,0.5779436152570481,2.0729684908789387E-4},states.prob=0.5779436152570481,states.set={"Meninges","Parietal","Plasma","Frontal","Bone_Marrow","Temporal","CD3","CD14","Lung_Macs"},rate_range={4.2351616731027984E-5,0.0017282882414413345},height_median=46.21151113204347,rate=3.3716669177350904E-4,height=46.634245374214046,posterior=0.536,rate_median=3.0076834110216846E-4,length=10.776830174270923,length_median=9.432973560605728,!color=#ff0000,location=4]:11.510384,((189N02Uc_08[&height_95%_HPD={15.0,15.000000000000114},length_range={0.374706751548489,79.03365864302965},length_95%_HPD={6.264316351949834,54.248096328737205},height_range={14.999999999999972,15.000000000000199},states="Lung_Macs",rate_95%_HPD={6.405516370632334E-5,4.930211790806552E-4},states.set.prob={1.0},states.prob=1.0,states.set={"Lung_Macs"},history=0.0,rate_range={4.0231742522884475E-5,0.0012160399597659236},height_median=15.000000000000057,rate=2.4914036760417937E-4,height=15.0,rate_median=2.2366429078774498E-4,length=29.841654022428052,length_median=29.30934604939701,!color=#ff0000,location=5]:27.200363,182N02Oc_13[&height_95%_HPD={22.0,22.000000000000114},length_range={0.12097410452430779,78.30900111102794},length_95%_HPD={3.4167264524900673,48.86576966848369},height_range={21.99999999999997,22.0000000000002},states="CD14",rate_95%_HPD={6.40425795421257E-5,6.2297266686695E-4},states.set.prob={1.0},states.prob=1.0,states.set={"CD14"},history=0.0,rate_range={4.1201569698816267E-5,0.0024172617312209254},height_median=22.000000000000057,rate=3.1227486029631826E-4,height=22.0,rate_median=2.7629005832770866E-4,length=25.31083207526364,length_median=24.082061337956727,!color=#ff0000,location=4]:20.200363)[&height_95%_HPD={26.20618142456965,59.982106689798286},length_range={0.07029420097594397,41.86492997011614},length_95%_HPD={0.07029420097594397,21.53222522763411},height_range={26.116958905699448,82.32319310638434},states="CD14",rate_95%_HPD={6.339386569446957E-5,5.256425298142851E-4},states.set.prob={0.0045871559633027525,0.07339449541284404,0.0045871559633027525,0.009174311926605505,0.0871559633027523,0.8073394495412844,0.013761467889908258},states.prob=0.8073394495412844,states.set={"Parietal","Plasma","Bone_Marrow","Temporal","CD3","CD14","Lung_Macs"},rate_range={4.7399447310887154E-5,0.0013394204543652386},height_median=43.394010034593435,rate=2.8718064188023234E-4,height=44.32732042486865,posterior=0.02422222222222222,rate_median=2.642421900700607E-4,length=7.832642293599758,length_median=5.472333145433556,!color=#ff0000,location=4]:7.453255,((204N02Bc_03[&height_95%_HPD={0.0,1.1368683772161603E-13},length_range={4.775373801073563,93.65191968414098},length_95%_HPD={16.93890543171135,72.8553339085664},height_range={0.0,1.7053025658242404E-13},states="Bone_Marrow",rate_95%_HPD={1.1647874906249059E-4,6.873501334142097E-4},states.set.prob={1.0},states.prob=1.0,states.set={"Bone_Marrow"},history=0.0,rate_range={8.230128809203884E-5,0.002274007385929497},height_median=5.6843418860808015E-14,rate=3.7419003588213043E-4,height=5.6619203153079274E-14,rate_median=3.4003563712770105E-4,length=46.09197694821689,length_median=46.44219138971276,!color=#ff8000,location=2]:43.543529,((182N02Pc_120[&height_95%_HPD={22.0,22.000000000000114},length_range={0.0032952068981373372,68.8316335873507},length_95%_HPD={0.0032952068981373372,40.21585963636282},height_range={21.99999999999997,22.0000000000002},states="Plasma",rate_95%_HPD={3.956538931938752E-5,4.842726101087094E-4},states.set.prob={1.0},states.prob=1.0,states.set={"Plasma"},history=0.0,rate_range={2.827749981133431E-5,0.0014314434281508504},height_median=22.000000000000057,rate=2.3645872420845887E-4,height=22.0,rate_median=2.079065917529251E-4,length=18.664876687260094,length_median=17.11249419467986,!color=#800000,location=1]:13.363535,204N02Tc_120_2[&height_95%_HPD={0.0,1.1368683772161603E-13},length_range={4.1060230923745245,98.12190349827695},length_95%_HPD={12.368032827733263,68.3271722634596},height_range={0.0,1.9895196601282805E-13},states="Temporal",rate_95%_HPD={8.573054449771049E-5,5.764832806923457E-4},states.set.prob={1.0},states.prob=1.0,states.set={"Temporal"},history=0.0,rate_range={5.17473317795983E-5,0.001959607037348075},height_median=5.6843418860808015E-14,rate=3.037340522670523E-4,height=5.654972786336051E-14,rate_median=2.7557384332962406E-4,length=42.75080289800741,length_median=43.26164416756693,!color=#0000ff,location=9]:35.363535)[&height_95%_HPD={22.03441085566206,60.328257190685264},length_range={0.012232488840986377,42.2544866675566},length_95%_HPD={0.012232488840986377,27.715414525922274},height_range={22.03441085566206,70.34047429075224},states="CD14",rate_95%_HPD={6.386053921681465E-5,5.884687461094121E-4},states.set.prob={0.003663003663003663,0.014652014652014652,0.38095238095238093,0.02564102564102564,0.040293040293040296,0.02564102564102564,0.07692307692307693,0.42857142857142855,0.003663003663003663},states.prob=0.42857142857142855,states.set={"Meninges","Parietal","Plasma","Frontal","Bone_Marrow","Temporal","CD3","CD14","Lung_Macs"},history=0.0,rate_range={4.489661146162541E-5,0.0015985536839566777},height_median=37.269495440657494,rate=2.656035396301827E-4,height=39.337967703233204,posterior=0.030333333333333334,rate_median=2.2673550541320143E-4,length=9.916403702368552,length_median=6.954946939680163,!color=#ff0000,location=4]:4.832414,(182N02Oc_08[&height_95%_HPD={22.0,22.000000000000114},length_range={0.002041352474687841,69.06478970920107},length_95%_HPD={0.002041352474687841,35.35361684885772},height_range={21.99999999999997,22.000000000000227},states="CD14",rate_95%_HPD={4.652056634376789E-5,5.37639204541395E-4},states.set.prob={1.0},states.prob=1.0,states.set={"CD14"},rate_range={3.2904283161181984E-5,0.0018587552006980037},height_median=22.000000000000057,rate=2.555931949201779E-4,height=22.0,rate_median=2.2145839980549343E-4,length=14.282142548467249,length_median=12.066100503173132,!color=#ff0000,location=4]:14.113718,(((204N02Oc_11[&height_95%_HPD={0.0,1.1368683772161603E-13},length_range={0.17411885013194328,82.47920922196394},length_95%_HPD={0.34045039760762386,53.64596030945989},height_range={0.0,1.9895196601282805E-13},states="CD14",rate_95%_HPD={4.516680137920242E-5,4.826384775900451E-4},states.set.prob={1.0},states.prob=1.0,states.set={"CD14"},rate_range={3.194338286065943E-5,0.0016416010413535167},height_median=5.6843418860808015E-14,rate=2.3070273929234701E-4,height=5.6546569895646016E-14,rate_median=2.0115238241163238E-4,length=22.62707797921161,length_median=19.386330619708605,!color=#ff0000,location=4]:13.623314,(204N02Oc_19[&height_95%_HPD={0.0,1.1368683772161603E-13},length_range={0.3589221041210148,82.21187394788153},length_95%_HPD={2.1438516051037837,55.86788447448156},height_range={0.0,2.2737367544323206E-13},states="CD14",rate_95%_HPD={5.272569918844891E-5,4.8165433198971754E-4},states.set.prob={1.0},states.prob=1.0,states.set={"CD14"},rate_range={3.3517472484921574E-5,0.0014792309087238668},height_median=5.6843418860808015E-14,rate=2.2890924135113966E-4,height=5.6814997151377614E-14,rate_median=1.9941613862691892E-4,length=28.759163219291626,length_median=27.607515100658098,!color=#ff0000,location=4]:10.080955,204N02Oc_03[&height_95%_HPD={0.0,1.1368683772161603E-13},length_range={0.17411885013194328,104.8877303107569},length_95%_HPD={0.3428984953243236,57.433099417992636},height_range={0.0,1.9895196601282805E-13},states="CD14",rate_95%_HPD={5.972831026043923E-5,5.69798569623457E-4},states.set.prob={1.0},states.prob=1.0,states.set={"CD14"},rate_range={2.9958045298347044E-5,0.00212839539124602},height_median=5.6843418860808015E-14,rate=2.7109209785358164E-4,height=5.6473936638212766E-14,rate_median=2.3572423876614166E-4,length=26.98054717682871,length_median=25.17615336443216,!color=#ff0000,location=4]:10.080955)[&height_95%_HPD={1.417492368626796,37.300749664411626},length_range={0.07128123080830484,79.52884592488412},length_95%_HPD={0.07128123080830484,42.977315514057516},height_range={0.5029409372356781,60.12122080822547},states="CD14",rate_95%_HPD={5.063359760672685E-5,5.044711617264036E-4},states.set.prob={0.0021598272138228943,0.008639308855291577,0.01079913606911447,0.978401727861771},states.prob=0.978401727861771,states.set={"Meninges","Plasma","CD3","CD14"},rate_range={4.284782854961679E-5,8.726054135236905E-4},height_median=12.681631162869706,rate=2.3861565085386835E-4,height=14.83455192264107,posterior=0.051444444444444445,rate_median=1.9965172274795354E-4,length=16.058815887293843,length_median=12.67282281272741,!color=#ff0000,location=4]:3.542358)[&height_95%_HPD={3.8301112612104475,36.2540599423852},length_range={0.13168974072869588,64.43181889629909},length_95%_HPD={0.13168974072869588,43.1428368466493},height_range={1.7446523444471893,69.2711204036334},states="CD14",rate_95%_HPD={6.114222878901515E-5,5.016192425486251E-4},states.set.prob={0.0035211267605633804,0.007042253521126761,0.00528169014084507,0.9841549295774648},states.prob=0.9841549295774648,states.set={"Parietal","Plasma","CD3","CD14"},rate_range={3.324878248405152E-5,0.0010138393616000918},height_median=14.832909512167717,rate=2.521730260226595E-4,height=16.823488188174196,posterior=0.06311111111111112,rate_median=2.2956628724387008E-4,length=18.36625295092453,length_median=16.03267121087373,!color=#ff0000,location=4]:8.421834,204N02Bc_13[&height_95%_HPD={0.0,1.1368683772161603E-13},length_range={0.1744702130224157,97.38625411125727},length_95%_HPD={1.1281468316515917,59.84604928688976},height_range={0.0,1.9895196601282805E-13},states="Bone_Marrow",rate_95%_HPD={4.6557044159487436E-5,4.306090466752159E-4},states.set.prob={1.0},states.prob=1.0,states.set={"Bone_Marrow"},history=0.0,rate_range={3.232164575851686E-5,0.0012701161609928934},height_median=5.6843418860808015E-14,rate=2.0937845248302606E-4,height=5.650867428307214E-14,rate_median=1.8504054179145326E-4,length=30.50158541704599,length_median=29.158680282486642,!color=#ff8000,location=2]:22.045148)[&height_95%_HPD={6.177699464533305,36.04815858198768},length_range={0.08881598511288047,41.717793982674564},length_95%_HPD={0.08881598511288047,34.44737984788256},height_range={4.795443317811987,52.985952859759465},states="CD14",rate_95%_HPD={7.022802095931202E-5,5.346692679138052E-4},states.set.prob={0.01818181818181818,0.03636363636363636,0.01818181818181818,0.9272727272727272},states.prob=0.9272727272727272,states.set={"Plasma","Bone_Marrow","CD3","CD14"},rate_range={5.8070773797278516E-5,8.018642951021284E-4},height_median=20.230442405057488,rate=2.618981824438662E-4,height=21.439319593128097,posterior=0.018333333333333333,rate_median=2.305053162871553E-4,length=14.626941597750465,length_median=12.55599528320883,!color=#ff0000,location=4]:6.729973,204N02Fc_103_2[&height_95%_HPD={0.0,1.1368683772161603E-13},length_range={2.9665654177325305,93.28055837195032},length_95%_HPD={11.136751926606504,71.20043403794668},height_range={0.0,1.9895196601282805E-13},states="Frontal",rate_95%_HPD={1.1165626001582764E-4,7.308911937674912E-4},states.set.prob={1.0},states.prob=1.0,states.set={"Frontal"},history=0.0,rate_range={7.833857893224575E-5,0.0023269873483411987},height_median=5.6843418860808015E-14,rate=3.8167990977036023E-4,height=5.733921979198284E-14,rate_median=3.44931206472794E-4,length=40.91520668042494,length_median=40.573948234588194,!color=#0000ff,location=7]:28.77512)[&height_95%_HPD={28.775120341742763,57.45075671709853},length_range={5.579242516340493,10.875290430204736},length_95%_HPD={5.579242516340493,10.875290430204736},height_range={28.775120341742763,57.45075671709853},states="CD14",rate_95%_HPD={1.1670060375384117E-4,2.4763832326760355E-4},states.set.prob={0.3333333333333333,0.6666666666666666},states.prob=0.6666666666666666,states.set={"Bone_Marrow","CD14"},rate_range={1.1670060375384117E-4,2.4763832326760355E-4},height_median=43.15173971696419,rate=1.8131185549273156E-4,height=43.125872258601824,posterior=3.333333333333333E-4,rate_median=1.7959663945675E-4,length=7.931043531189125,length_median=7.338597647022148,!color=#ff0000,location=4]:7.338598)[&height_95%_HPD={36.113717988764904,46.87332556387574},length_range={4.082231279995696,9.71161774588775},length_95%_HPD={4.082231279995696,9.71161774588775},height_range={36.113717988764904,46.87332556387574},states="CD14",rate_95%_HPD={1.7258808695942715E-4,3.412194231259702E-4},states.set.prob={1.0},states.prob=1.0,states.set={"CD14"},rate_range={1.7258808695942715E-4,3.412194231259702E-4},height_median=42.65262242146002,rate=2.4250886488601657E-4,height=41.87988865803356,posterior=3.333333333333333E-4,rate_median=2.137190845726524E-4,length=7.630087666525874,length_median=9.096413973694176,!color=#ff0000,location=4]:4.082231)[&states.set={"CD14"},height=40.195949268760614,rate=2.1502514675043278E-4,posterior=1.1111111111111112E-4,length=3.3475800536295495,states="CD14",states.set.prob={1.0},states.prob=1.0,!color=#ff0000,location=4]:3.34758)[&states.set={"CD14"},height=43.54352932239016,rate=5.160562317074565E-4,posterior=1.1111111111111112E-4,length=4.690458601141366,states="CD14",states.set.prob={1.0},states.prob=1.0,!color=#ff0000,location=4]:4.690459,204N02Tc_111_2[&height_95%_HPD={0.0,1.1368683772161603E-13},length_range={2.0800260342752823,89.70798357128308},length_95%_HPD={8.135705192113246,63.95246701975445},height_range={0.0,1.9895196601282805E-13},states="Temporal",rate_95%_HPD={6.335855811416552E-5,5.189836110233306E-4},states.set.prob={1.0},states.prob=1.0,states.set={"Temporal"},rate_range={3.085467813526305E-5,0.00155741313844814},height_median=5.6843418860808015E-14,rate=2.586486887505748E-4,height=5.722869092197571E-14,rate_median=2.3115886663947275E-4,length=34.95520932219355,length_median=33.93293757570197,!color=#0000ff,location=9]:48.233988)[&states.set={"CD14"},height=48.233987923531515,rate=5.096866273701456E-4,posterior=1.1111111111111112E-4,length=1.4196298328138184,states="CD14",states.set.prob={1.0},states.prob=1.0,!color=#ff0000,location=4]:1.41963)[&states.set={"CD14"},height=49.65361775634534,rate=3.64471983972564E-4,posterior=1.1111111111111112E-4,length=6.718925129728262,states="CD14",states.set.prob={1.0},states.prob=1.0,!color=#ff0000,location=4]:6.718925)[&states.set={"CD14"},height=56.3725428860736,rate=2.2831740879126485E-4,posterior=1.1111111111111112E-4,length=3.4362714274252255,states="CD14",states.set.prob={1.0},states.prob=1.0,!color=#ff0000,location=4]:3.436271)[&height_95%_HPD={59.80881431349883,75.80004594512269},length_range={0.31473117858777755,10.089013479744771},length_95%_HPD={0.31473117858777755,10.089013479744771},height_range={59.80881431349883,75.80004594512269},states="CD14",rate_95%_HPD={1.8987222823351943E-4,4.270379342751654E-4},states.set.prob={0.25,0.75},states.prob=0.75,states.set={"CD3","CD14"},rate_range={1.8987222823351943E-4,4.270379342751654E-4},height_median=67.4201215636349,rate=3.355920557990661E-4,height=67.42114835695635,posterior=8.888888888888889E-4,rate_median=3.5491758160316684E-4,length=4.157025216354325,length_median=3.2122573483572125,!color=#ff0000,location=4]:8.399911,(204N02Kc_15[&height_95%_HPD={0.0,1.1368683772161603E-13},length_range={2.04508980971272,94.11458257906659},length_95%_HPD={6.409346073699913,62.26703893631631},height_range={0.0,2.2737367544323206E-13},states="CD3",rate_95%_HPD={9.816165447108216E-5,6.661248598884166E-4},states.set.prob={1.0},states.prob=1.0,states.set={"CD3"},history=0.0,rate_range={5.5931874082375554E-5,0.0024770901091760588},height_median=5.6843418860808015E-14,rate=3.4559099950836724E-4,height=5.672025811994293E-14,rate_median=3.087638291751437E-4,length=36.21776748449952,length_median=36.94344897020541,!color=#008000,location=3]:67.221207,204N02Fc_106_2[&height_95%_HPD={0.0,1.1368683772161603E-13},length_range={3.4725413398926195,91.19630613603852},length_95%_HPD={10.10923053782844,70.80463845765273},height_range={0.0,1.7053025658242404E-13},states="Frontal",rate_95%_HPD={7.716426653204002E-5,6.197663767609762E-4},states.set.prob={1.0},states.prob=1.0,states.set={"Frontal"},history=0.0,rate_range={5.7567553463309694E-5,0.0019652116075510994},height_median=5.6843418860808015E-14,rate=3.199825786803448E-4,height=5.700763318196146E-14,rate_median=2.8654432902317894E-4,length=40.44197920382827,length_median=40.35917604721432,!color=#0000ff,location=7]:67.221207)[&height_95%_HPD={29.59384495168129,67.52079650736741},length_range={0.5969580560660575,39.05701929557992},length_95%_HPD={0.5969580560660575,27.10165247164318},height_range={19.850705677391517,67.52079650736741},states="CD14",rate_95%_HPD={1.3992665054786285E-4,5.525203412502173E-4},states.set.prob={0.05,0.15,0.1,0.15,0.55},states.prob=0.55,states.set={"Parietal","Frontal","Bone_Marrow","CD3","CD14"},rate_range={1.3992665054786285E-4,7.275178888634663E-4},height_median=47.46235578255816,rate=3.237037776372534E-4,height=47.08956124167761,posterior=0.0022222222222222222,rate_median=3.1983939061096104E-4,length=10.302422132907555,length_median=7.838673895927013,!color=#ff0000,location=4]:0.987519)[&height_95%_HPD={55.65688912070027,81.31218850309412},length_range={0.26001917500057914,16.817480841172042},length_95%_HPD={0.26001917500057914,12.876966994496414},height_range={47.99825552179371,86.5787082509589},states="CD14",rate_95%_HPD={7.336898904019225E-5,6.853894842903721E-4},states.set.prob={0.07575757575757576,0.030303030303030304,0.015151515151515152,0.09090909090909091,0.7878787878787878},states.prob=0.7878787878787878,states.set={"Plasma","Bone_Marrow","Temporal","CD3","CD14"},rate_range={7.336898904019225E-5,8.7839302446901E-4},height_median=68.73015790258414,rate=3.3326127388445034E-4,height=68.97805702753841,posterior=0.007333333333333333,rate_median=3.0752306175926413E-4,length=4.3040373553972096,length_median=3.501463882590542,!color=#ff0000,location=4]:3.489697)[&height_95%_HPD={59.499505909300694,90.25266256026845},length_range={0.04160151579264948,66.49709053381213},length_95%_HPD={4.604045453881952,34.654256953417104},height_range={49.625044228563155,107.22093242467358},states="CD14",rate_95%_HPD={1.9846952358808063E-4,0.0014764425209384516},states.set.prob={0.002449716348633316,0.023465703971119134,0.07826199071686436,0.006833419288292934,0.020887055183084063,0.0046415678184631255,0.2200876740587932,0.6429860752965446,3.8679731820526046E-4},states.prob=0.6429860752965446,states.set={"Meninges","Parietal","Plasma","Frontal","Bone_Marrow","Temporal","CD3","CD14","Lung_Macs"},history=0.0,rate_range={5.2468184271194156E-5,0.0026932992637366832},height_median=74.50607657467596,rate=7.448892234664299E-4,height=74.79779887065341,posterior=0.8617777777777778,rate_median=6.708191713659529E-4,length=17.948655319160242,length_median=16.710303363204176,!color=#ff0000,location=4]:21.526574,204N02Pc_101[&height_95%_HPD={0.0,8.526512829121202E-14},length_range={23.053508620251808,112.31418864809656},length_95%_HPD={56.370785282074806,104.13284122435358},height_range={0.0,1.7053025658242404E-13},states="Plasma",rate_95%_HPD={9.63133742709519E-5,5.040204760262861E-4},states.set.prob={1.0},states.prob=1.0,states.set={"Plasma"},rate_range={4.4476982077303234E-5,0.0012582086269158042},height_median=5.6843418860808015E-14,rate=2.727780817687418E-4,height=5.715605766454246E-14,rate_median=2.518553698679102E-4,length=84.12944282838593,length_median=86.74631306039441,!color=#800000,location=1]:93.224996)[&height_95%_HPD={74.73805214762814,101.82667338564289},length_range={0.13078276283587797,43.320610385181666},length_95%_HPD={1.142729210323182,21.744927058039067},height_range={59.64078421247277,112.31418864809665},states="CD14",rate_95%_HPD={1.1676644846945249E-4,0.0010383988576183841},states.set.prob={0.001990950226244344,0.011221719457013574,0.1681447963800905,0.004705882352941176,0.018642533936651582,0.003076923076923077,0.34045248868778283,0.4515837104072398,1.8099547511312217E-4},states.prob=0.4515837104072398,states.set={"Meninges","Parietal","Plasma","Frontal","Bone_Marrow","Temporal","CD3","CD14","Lung_Macs"},rate_range={6.190019461635926E-5,0.0025958700136253553},height_median=88.7445157535582,rate=5.06165252348624E-4,height=88.5183295232009,posterior=0.6138888888888889,rate_median=4.4884695818925546E-4,length=10.742027910775272,length_median=9.86846188691996,!color=#ff0000,location=4]:9.90006,(182N02Kc_03[&height_95%_HPD={22.0,22.000000000000085},length_range={9.736447286197308,100.26992451118181},length_95%_HPD={30.507205703665214,84.02418710581091},height_range={22.0,22.00000000000017},states="CD3",rate_95%_HPD={9.908444100288516E-5,5.575428236597452E-4},states.set.prob={1.0},states.prob=1.0,states.set={"CD3"},history=0.0,rate_range={5.4337258683735875E-5,0.0015462646576787854},height_median=22.000000000000057,rate=3.1382671564031156E-4,height=22.000000000000004,rate_median=2.912754376999662E-4,length=61.920984258777615,length_median=65.66378103378888,!color=#008000,location=3]:56.484286,204N02Tc_122_2[&height_95%_HPD={0.0,8.526512829121202E-14},length_range={23.053508620251808,127.903382066157},length_95%_HPD={51.98480175748683,110.61293930492114},height_range={0.0,1.7053025658242404E-13},states="Temporal",rate_95%_HPD={7.80347332583133E-5,4.0855805182592365E-4},states.set.prob={1.0},states.prob=1.0,states.set={"Temporal"},history=0.0,rate_range={2.8280190911495604E-5,8.388172446351417E-4},height_median=5.6843418860808015E-14,rate=2.2440368164705838E-4,height=5.69097361828123E-14,rate_median=2.0942592110952994E-4,length=84.85265143393767,length_median=88.55873965119505,!color=#0000ff,location=9]:78.484286)[&height_95%_HPD={50.28687484014176,102.63549422452789},length_range={0.0032062275135729124,71.0767859711982},length_95%_HPD={0.0032062275135729124,44.17260618975459},height_range={31.736447286197347,110.18542134852929},states="CD3",rate_95%_HPD={5.555294715927438E-5,5.373672811476144E-4},states.set.prob={0.008813720819437827,0.018342067651262506,0.151738923296808,0.015959980943306338,0.05216769890424011,0.026202953787517864,0.48928060981419724,0.23511195807527394,0.0023820867079561697},states.prob=0.48928060981419724,states.set={"Meninges","Parietal","Plasma","Frontal","Bone_Marrow","Temporal","CD3","CD14","Lung_Macs"},history=0.0,rate_range={3.89898405236643E-5,0.0020072247704747657},height_median=80.00057271160762,rate=2.5432630062188094E-4,height=78.01011033237772,posterior=0.46644444444444444,rate_median=2.214532415061241E-4,length=17.285941823536437,length_median=14.124724695793319,!color=#008000,location=3]:24.640771)[&height_95%_HPD={86.28802579923251,107.3557884617885},length_range={1.7462524149891578E-4,31.232080107222657},length_95%_HPD={1.7462524149891578E-4,13.551598069777597},height_range={75.19305741061896,132.06190419220573},states="CD3",rate_95%_HPD={5.6876069981594686E-5,6.192859737018751E-4},states.set.prob={0.0015906680805938495,0.005832449628844115,0.16914103923647933,0.003711558854718982,0.015376458112407211,0.0015906680805938495,0.4305408271474019,0.3722163308589608},states.prob=0.4305408271474019,states.set={"Meninges","Parietal","Plasma","Frontal","Bone_Marrow","Temporal","CD3","CD14"},rate_range={4.058815558478722E-5,0.0017931543498669994},height_median=98.67364384326248,rate=3.0467529303247027E-4,height=98.17075778109111,posterior=0.20955555555555555,rate_median=2.6304008952972215E-4,length=4.891216612120893,length_median=3.6665625567654487,!color=#008000,location=3]:4.425748,((204N02Fc_119_2[&height_95%_HPD={0.0,1.1368683772161603E-13},length_range={12.464322849314255,105.32377372967451},length_95%_HPD={35.56511000307563,96.75570623335783},height_range={0.0,1.7053025658242404E-13},states="Frontal",rate_95%_HPD={1.0217629294923206E-4,5.393465969618732E-4},states.set.prob={1.0},states.prob=1.0,states.set={"Frontal"},history=0.0,rate_range={5.288213344582702E-5,0.0013878437937366495},height_median=5.6843418860808015E-14,rate=2.9674964036372885E-4,height=5.65213061539301E-14,rate_median=2.743833179918823E-4,length=67.21440987385347,length_median=68.59265306562921,!color=#0000ff,location=7]:83.816253,(204N02Zc_121[&height_95%_HPD={0.0,1.1368683772161603E-13},length_range={11.337834622952347,105.02283938933174},length_95%_HPD={25.708054574238993,86.74694879811305},height_range={0.0,1.9895196601282805E-13},states="Meninges",rate_95%_HPD={1.825415347557941E-4,8.96895320327583E-4},states.set.prob={1.0},states.prob=1.0,states.set={"Meninges"},history=0.0,rate_range={1.0453708620374962E-4,0.0017806039333762747},height_median=5.6843418860808015E-14,rate=4.944910945619106E-4,height=5.652446412164459E-14,rate_median=4.6063309903350016E-4,length=55.156390511334486,length_median=54.67049082287696,!color=#ff0000,location=6]:68.418102,(204N02Tc_119_2[&height_95%_HPD={0.0,1.1368683772161603E-13},length_range={6.818299790538025,104.89419871748301},length_95%_HPD={20.718080795118556,78.99360816514552},height_range={0.0,1.9895196601282805E-13},states="Temporal",rate_95%_HPD={1.0864634122571694E-4,6.355784564021167E-4},states.set.prob={1.0},states.prob=1.0,states.set={"Temporal"},history=0.0,rate_range={5.51751976438863E-5,0.001643211910121079},height_median=5.6843418860808015E-14,rate=3.473682373168454E-4,height=5.6552885831075E-14,rate_median=3.2181044674762453E-4,length=50.490929078281155,length_median=49.770518513090515,!color=#0000ff,location=9]:54.551301,204N02Zc_113[&height_95%_HPD={0.0,1.1368683772161603E-13},length_range={6.818299790538025,101.34016425845438},length_95%_HPD={23.808675488356865,82.65913876201279},height_range={0.0,1.9895196601282805E-13},states="Meninges",rate_95%_HPD={8.192451432185345E-5,5.135994901369657E-4},states.set.prob={1.0},states.prob=1.0,states.set={"Meninges"},history=0.0,rate_range={4.6482836893048724E-5,0.0013559975256857606},height_median=5.6843418860808015E-14,rate=2.808356053945076E-4,height=5.6679204539654567E-14,rate_median=2.5820433427824484E-4,length=52.612769493757625,length_median=52.44543250520009,!color=#ff0000,location=6]:54.551301)[&height_95%_HPD={19.777100129052144,71.40375211825497},length_range={0.009926190036907201,79.11698920778986},length_95%_HPD={0.14195739659650286,44.381560789375214},height_range={6.818299790538077,91.8482773835043},states="Meninges",rate_95%_HPD={4.9378731905026034E-5,6.050517151456974E-4},states.set.prob={0.39330245814036335,0.052725329533309585,0.028856430352689703,0.09476309226932668,0.07873174207338796,0.21054506590666192,0.07837548984681154,0.06163163519771998,0.0010687566797292483},states.prob=0.39330245814036335,states.set={"Meninges","Parietal","Plasma","Frontal","Bone_Marrow","Temporal","CD3","CD14","Lung_Macs"},history=0.0,rate_range={4.197638961703825E-5,0.0020033453634280872},height_median=44.80615208062295,rate=3.042830894478685E-4,height=45.28956205033115,posterior=0.3118888888888889,rate_median=2.671299836167703E-4,length=18.59069054211717,length_median=15.857729648129293,!color=#ff0000,location=6]:13.866801)[&height_95%_HPD={35.845147974941625,84.72723317502766},length_range={6.734312959792987E-4,66.7704480933219},length_95%_HPD={6.734312959792987E-4,39.35771685424411},height_range={18.826771987441987,98.45672962019796},states="Meninges",rate_95%_HPD={7.065461980259565E-5,6.472019337968945E-4},states.set.prob={0.442604226156482,0.052541404911479156,0.03083952027412907,0.08309537407195888,0.08109651627641348,0.13335237007424328,0.11165048543689321,0.06424900057110222,5.711022272986865E-4},states.prob=0.442604226156482,states.set={"Meninges","Parietal","Plasma","Frontal","Bone_Marrow","Temporal","CD3","CD14","Lung_Macs"},history=0.0,rate_range={3.956590951758803E-5,0.0017526961366938114},height_median=58.31402495588311,rate=3.1965862834646184E-4,height=58.746094432609475,posterior=0.38911111111111113,rate_median=2.814901130771281E-4,length=17.648294146042,length_median=15.891339498270824,!color=#ff0000,location=6]:15.398151)[&height_95%_HPD={46.43666570185616,92.75672165563876},length_range={0.0014167148581663014,57.55498033936977},length_95%_HPD={0.0014167148581663014,32.87061258202282},height_range={32.26294861475938,102.02919028731333},states="Meninges",rate_95%_HPD={6.265865866786733E-5,5.858656202145027E-4},states.set.prob={0.2560491152040448,0.048392921632358255,0.05055976886962803,0.13109425785482123,0.0780065005417118,0.13434452871072589,0.19176598049837487,0.1094257854821235,3.6114120621162876E-4},states.prob=0.2560491152040448,states.set={"Meninges","Parietal","Plasma","Frontal","Bone_Marrow","Temporal","CD3","CD14","Lung_Macs"},history=0.0,rate_range={3.559722173732707E-5,0.002060453254176817},height_median=70.21476408013444,rate=2.92168417343992E-4,height=69.79786111691907,posterior=0.30766666666666664,rate_median=2.56658627560179E-4,length=13.984576045142624,length_median=12.38831746748059,!color=#ff0000,location=6]:13.452985,(((182N02Kc_11[&height_95%_HPD={22.0,22.000000000000114},length_range={3.8864364952567207,83.54936475846866},length_95%_HPD={19.205116690662337,70.54601586700768},height_range={21.99999999999997,22.00000000000017},states="CD3",rate_95%_HPD={1.1528891497979783E-4,6.733826832201155E-4},states.set.prob={1.0},states.prob=1.0,states.set={"CD3"},history=0.0,rate_range={4.9296042641996796E-5,0.0021561220922623123},height_median=22.000000000000057,rate=3.633973394187557E-4,height=22.000000000000004,rate_median=3.3436750322043247E-4,length=45.63868729568695,length_median=46.47977354111174,!color=#008000,location=3]:63.750814,(((((204N02Tc_121_2[&height_95%_HPD={0.0,1.1368683772161603E-13},length_range={0.03428952879708083,59.42410100430859},length_95%_HPD={0.10191127174426406,20.18575358873189},height_range={0.0,1.7053025658242404E-13},states="Temporal",rate_95%_HPD={7.743194126573613E-5,7.459974977420203E-4},states.set.prob={1.0},states.prob=1.0,states.set={"Temporal"},rate_range={2.8718256994240303E-5,0.0016607225582210318},height_median=5.6843418860808015E-14,rate=3.547002554085597E-4,height=5.624972093048402E-14,rate_median=3.100608307550349E-4,length=8.196356896091979,length_median=6.6759538761803014,!color=#0000ff,location=9]:18.584389,(204N02Tc_132_2[&height_95%_HPD={0.0,1.1368683772161603E-13},length_range={0.0010107887630432181,39.488081560560566},length_95%_HPD={0.0010107887630432181,15.088723210999067},height_range={0.0,1.7053025658242404E-13},states="Temporal",rate_95%_HPD={6.311973699674205E-5,6.14258236825301E-4},states.set.prob={1.0},states.prob=1.0,states.set={"Temporal"},rate_range={2.72733714965995E-5,0.0019118071060240307},height_median=5.6843418860808015E-14,rate=2.933643816106871E-4,height=5.626551076905647E-14,rate_median=2.577534286051482E-4,length=5.423670579246999,length_median=4.028033409141564,!color=#0000ff,location=9]:10.046395,204N02Tc_110_2[&height_95%_HPD={0.0,1.1368683772161603E-13},length_range={0.0010107887630432181,43.32112892071858},length_95%_HPD={0.0010107887630432181,15.48350993835165},height_range={0.0,1.7053025658242404E-13},states="Temporal",rate_95%_HPD={5.387806750615435E-5,6.141422635696569E-4},states.set.prob={1.0},states.prob=1.0,states.set={"Temporal"},rate_range={3.9468480622269504E-5,0.00200204927664148},height_median=5.6843418860808015E-14,rate=2.9310132158648925E-4,height=5.624972093048402E-14,rate_median=2.553186295137771E-4,length=5.452880871174174,length_median=4.039238975605896,!color=#0000ff,location=9]:10.046395)[&height_95%_HPD={0.0010107887630965706,10.601509977157292},length_range={6.952356154297235E-4,50.24720827547659},length_95%_HPD={6.952356154297235E-4,18.922821559174604},height_range={0.0010107887630965706,34.411226975428264},states="Temporal",rate_95%_HPD={5.7998411706245616E-5,6.01253202189105E-4},states.set.prob={6.048387096774194E-4,0.9993951612903226},states.prob=0.9993951612903226,states.set={"Frontal","Temporal"},rate_range={3.3466663609271905E-5,0.0017172751824095476},height_median=2.6788052137547567,rate=2.8446341850033664E-4,height=3.729147790807861,posterior=0.5511111111111111,rate_median=2.4870504763368866E-4,length=6.8578956740847055,length_median=5.2030519146676735,!color=#0000ff,location=9]:8.537994)[&height_95%_HPD={0.7074041331251237,22.377584595063013},length_range={0.14397984133742803,82.70788805866033},length_95%_HPD={5.401105198745112,51.01638452707178},height_range={0.30393215944687313,52.18416436966592},states="Temporal",rate_95%_HPD={6.509072069532761E-5,5.31350610521922E-4},states.set.prob={0.0013379417995317204,0.0021184078492585572,3.344854498829301E-4,0.0066897089976586015,0.002229902999219534,0.9813803099565169,0.0042368156985171145,0.0015609320994536737,1.114951499609767E-4},states.prob=0.9813803099565169,states.set={"Meninges","Parietal","Plasma","Frontal","Bone_Marrow","Temporal","CD3","CD14","Lung_Macs"},history=0.0,rate_range={3.451912281312669E-5,0.0015648843018772683},height_median=8.850388122539243,rate=2.6538299268089505E-4,height=10.18418579489581,posterior=0.9965555555555555,rate_median=2.371221788708758E-4,length=27.496357884505596,length_median=27.039235323983483,!color=#0000ff,location=9]:17.445819,204N02Kc_05[&height_95%_HPD={0.0,1.1368683772161603E-13},length_range={6.187315877807628,86.81457097502113},length_95%_HPD={16.054360107300155,63.954266657336845},height_range={0.0,1.7053025658242404E-13},states="CD3",rate_95%_HPD={1.4721896422608086E-4,8.32654288211092E-4},states.set.prob={1.0},states.prob=1.0,states.set={"CD3"},history=0.0,rate_range={1.0472951287529953E-4,0.0019694090554625296},height_median=5.6843418860808015E-14,rate=4.6118521259155474E-4,height=5.662236112079376E-14,rate_median=4.2719554034692633E-4,length=40.89684326272635,length_median=40.47836163864447,!color=#008000,location=3]:36.030208)[&height_95%_HPD={16.120132767270945,59.2810418255728},length_range={0.09300667026133524,57.95319769572799},length_95%_HPD={0.09300667026133524,30.62614690062987},height_range={8.963194036432157,86.81457097502124},states="CD3",rate_95%_HPD={6.833799679392922E-5,6.630573641966478E-4},states.set.prob={0.009902411021814007,0.016360505166475317,0.055826636050516645,0.04319747416762342,0.04477611940298507,0.17365097588978187,0.5110505166475315,0.14437428243398392,8.610792192881745E-4},states.prob=0.5110505166475315,states.set={"Meninges","Parietal","Plasma","Frontal","Bone_Marrow","Temporal","CD3","CD14","Lung_Macs"},history=0.0,rate_range={3.495079403472791E-5,0.001778573734180405},height_median=38.135829975290946,rate=3.2575238423161046E-4,height=38.15484719266542,posterior=0.7742222222222223,rate_median=2.894904827465386E-4,length=13.397084558688368,length_median=11.713323665753737,!color=#008000,location=3]:16.1218,182N02Kc_15[&height_95%_HPD={22.0,22.000000000000114},length_range={7.662685132724391,69.29456812422806},length_95%_HPD={14.806462307048996,51.50196577895102},height_range={21.99999999999997,22.00000000000017},states="CD3",rate_95%_HPD={1.985032397890834E-4,0.0010351475430212885},states.set.prob={1.0},states.prob=1.0,states.set={"CD3"},rate_range={1.1779100428600816E-4,0.0024048136705852735},height_median=22.000000000000057,rate=5.700632842132309E-4,height=22.000000000000004,rate_median=5.264055315443333E-4,length=33.11849716604869,length_median=32.75948517025664,!color=#008000,location=3]:30.152008)[&height_95%_HPD={36.04005750238383,69.47487166372403},length_range={0.0036912930898864715,30.727680882948206},length_95%_HPD={0.0036912930898864715,14.116692191085399},height_range={31.18175337363425,81.50593046377688},states="CD3",rate_95%_HPD={5.4174785126340765E-5,5.941031466729372E-4},states.set.prob={0.001160092807424594,0.0034802784222737818,0.058004640371229696,0.01160092807424594,0.013921113689095127,0.022041763341067284,0.7575406032482599,0.13225058004640372},states.prob=0.7575406032482599,states.set={"Meninges","Parietal","Plasma","Frontal","Bone_Marrow","Temporal","CD3","CD14"},rate_range={4.339043695174959E-5,0.0010371195453418333},height_median=53.169060626564104,rate=2.934631621732003E-4,height=53.527225837101334,posterior=0.09577777777777778,rate_median=2.586027188842908E-4,length=4.817582959520933,length_median=3.3496320628395573,!color=#008000,location=3]:2.046269,(182N02Oc_02[&height_95%_HPD={22.0,22.000000000000114},length_range={0.0026736369146220795,65.22391379400858},length_95%_HPD={0.0320450671067789,41.89975278076428},height_range={21.99999999999997,22.00000000000017},states="CD14",rate_95%_HPD={4.7096408404393255E-5,4.712337684725065E-4},states.set.prob={1.0},states.prob=1.0,states.set={"CD14"},rate_range={3.0238878814769302E-5,0.001585208887101266},height_median=22.000000000000057,rate=2.287405694728077E-4,height=22.000000000000004,rate_median=2.0034141494369031E-4,length=21.23043220311869,length_median=20.891778722082712,!color=#ff0000,location=4]:21.322526,((204N02Fc_122_2[&height_95%_HPD={0.0,1.1368683772161603E-13},length_range={0.41194303533609855,84.65585927693918},length_95%_HPD={1.51472287237566,53.742236831742716},height_range={0.0,1.7053025658242404E-13},states="Frontal",rate_95%_HPD={6.0797251200957964E-5,5.6729707066762E-4},states.set.prob={1.0},states.prob=1.0,states.set={"Frontal"},history=0.0,rate_range={3.802497317857601E-5,0.001795225580472713},height_median=5.6843418860808015E-14,rate=2.772535644627149E-4,height=5.613919206047689E-14,rate_median=2.4383889296207737E-4,length=23.02594744938469,length_median=18.600323773605403,!color=#0000ff,location=7]:15.537211,204N02Fc_123_2[&height_95%_HPD={0.0,1.1368683772161603E-13},length_range={0.41194303533609855,87.10954170010302},length_95%_HPD={1.5260029323984114,53.20873529618955},height_range={0.0,1.7053025658242404E-13},states="Frontal",rate_95%_HPD={5.890078155345768E-5,5.792328358594802E-4},states.set.prob={1.0},states.prob=1.0,states.set={"Frontal"},history=0.0,rate_range={3.66930162203587E-5,0.0015524678695880447},height_median=5.6843418860808015E-14,rate=2.7866453377330537E-4,height=5.634130199420421E-14,rate_median=2.4468604555844117E-4,length=22.953785768773095,length_median=18.650230652349087,!color=#0000ff,location=7]:15.537211)[&height_95%_HPD={1.6130296498869257,38.41146225889872},length_range={0.0033213398787346193,80.69934124792175},length_95%_HPD={0.017305114595249194,48.6422317952287},height_range={0.41194303533615084,66.62909273052435},states="Frontal",rate_95%_HPD={4.269470188966451E-5,4.487997596305208E-4},states.set.prob={0.005915159709312151,0.009464255534899442,0.0028730775730944737,0.907385499408484,0.006929187088051378,0.0351529491296265,0.014365387865472368,0.01791448369105966},states.prob=0.907385499408484,states.set={"Meninges","Parietal","Plasma","Frontal","Bone_Marrow","Temporal","CD3","CD14"},rate_range={3.439045684810462E-5,0.0011159386319680843},height_median=13.342464093061153,rate=2.2110135112779424E-4,height=15.807473608704754,posterior=0.6574444444444445,rate_median=1.9519749778576398E-4,length=23.450864849640322,length_median=22.00501042256136,!color=#0000ff,location=7]:24.285513,(204N02Tc_105_2[&height_95%_HPD={0.0,1.1368683772161603E-13},length_range={2.1794552692709876E-4,52.78708422757997},length_95%_HPD={2.1794552692709876E-4,12.455223258435334},height_range={0.0,1.7053025658242404E-13},states="Temporal",rate_95%_HPD={6.460695794357521E-5,6.479689347659397E-4},states.set.prob={1.0},states.prob=1.0,states.set={"Temporal"},rate_range={3.235180928391995E-5,0.0017499964500154487},height_median=5.6843418860808015E-14,rate=3.027049526192459E-4,height=5.620550938248117E-14,rate_median=2.616874085483449E-4,length=3.9943644495395767,length_median=2.6028439327642596,!color=#0000ff,location=9]:0.304484,204N02Tc_118_2[&height_95%_HPD={0.0,1.1368683772161603E-13},length_range={2.1794552692709876E-4,52.78708422757997},length_95%_HPD={2.1794552692709876E-4,12.455223258435334},height_range={0.0,1.7053025658242404E-13},states="Temporal",rate_95%_HPD={6.369655715595007E-5,6.55632985161491E-4},states.set.prob={1.0},states.prob=1.0,states.set={"Temporal"},rate_range={3.954916729341348E-5,0.001933923109888906},height_median=5.6843418860808015E-14,rate=3.063574643205874E-4,height=5.620550938248117E-14,rate_median=2.671494227534715E-4,length=3.9943644495395767,length_median=2.6028439327642596,!color=#0000ff,location=9]:0.304484)[&height_95%_HPD={2.179455269697428E-4,12.455223258435382},length_range={2.4190358217501142,96.41759605162022},length_95%_HPD={9.083343065577738,63.99543040962879},height_range={2.179455269697428E-4,52.78708422758004},states="Temporal",rate_95%_HPD={8.238959498398447E-5,6.18645776181111E-4},states.set.prob={0.0014444444444444444,0.0011111111111111111,1.1111111111111112E-4,0.0020,2.2222222222222223E-4,0.9943333333333333,3.333333333333333E-4,4.4444444444444447E-4},states.prob=0.9943333333333333,states.set={"Meninges","Parietal","Plasma","Frontal","Bone_Marrow","Temporal","CD3","CD14"},rate_range={4.4147308624024756E-5,0.0022850174836862996},height_median=2.602843932764273,rate=3.20870739640612E-4,height=3.994364449539635,posterior=1.0,rate_median=2.8806829258553793E-4,length=36.282660701764144,length_median=35.927538968060205,!color=#0000ff,location=9]:39.51824)[&height_95%_HPD={12.110439566538815,56.59777323552814},length_range={0.04628442964105517,56.996114753803056},length_95%_HPD={0.04628442964105517,37.36884326756021},height_range={6.017319426691415,72.47169312629211},states="Frontal",rate_95%_HPD={5.3075322372415765E-5,5.211080216928265E-4},states.set.prob={0.014068441064638783,0.024714828897338403,0.012927756653992395,0.4711026615969582,0.02623574144486692,0.2923954372623574,0.09505703422053231,0.06311787072243347,3.8022813688212925E-4},states.prob=0.4711026615969582,states.set={"Meninges","Parietal","Plasma","Frontal","Bone_Marrow","Temporal","CD3","CD14","Lung_Macs"},rate_range={3.3974162798030716E-5,0.001156529440189752},height_median=31.36391534840105,rate=2.4946214124714326E-4,height=32.25349840342441,posterior=0.2922222222222222,rate_median=2.203022816253484E-4,length=15.418089138431364,length_median=13.001811056392468,!color=#0000ff,location=7]:3.499801)[&height_95%_HPD={24.7181125953544,63.04728185841648},length_range={0.06289684695629205,53.37425785754382},length_95%_HPD={0.06289684695629205,29.27546206462521},height_range={22.10040147790201,79.78299502026613},states="CD14",rate_95%_HPD={5.488539399232329E-5,5.603198511140896E-4},states.set.prob={0.006679389312977099,0.020038167938931296,0.04961832061068702,0.11498091603053436,0.030534351145038167,0.08110687022900763,0.3062977099236641,0.3902671755725191,4.7709923664122136E-4},states.prob=0.3902671755725191,states.set={"Meninges","Parietal","Plasma","Frontal","Bone_Marrow","Temporal","CD3","CD14","Lung_Macs"},history=0.0,rate_range={3.800298146033047E-5,0.0012160785630130535},height_median=43.775487000596186,rate=2.683121264158893E-4,height=44.05886279105015,posterior=0.2328888888888889,rate_median=2.3613108252974017E-4,length=11.52753423195705,length_median=9.159380009145263,!color=#ff0000,location=4]:10.875751)[&height_95%_HPD={43.73269140627016,77.56419059321522},length_range={0.09924105943083816,50.743237136668924},length_95%_HPD={0.2725668122889289,22.041427517788065},height_range={30.76031435517143,95.33156382220531},states="CD3",rate_95%_HPD={7.522898086462062E-5,7.161314991832711E-4},states.set.prob={0.0016895697229105655,0.005406623113313809,0.06499211534129308,0.013854471727866637,0.014417661635503492,0.021739130434782608,0.695201621986934,0.18258616805586844,1.1263798152737103E-4},states.prob=0.695201621986934,states.set={"Meninges","Parietal","Plasma","Frontal","Bone_Marrow","Temporal","CD3","CD14","Lung_Macs"},rate_range={4.197161660955104E-5,0.002474793642462005},height_median=60.4381416106164,rate=3.469771597422314E-4,height=60.62216724913263,posterior=0.9864444444444445,rate_median=3.060046690448327E-4,length=9.556348293471679,length_median=8.22292530103276,!color=#008000,location=3]:15.498036,(((204N02Oc_18[&height_95%_HPD={0.0,1.1368683772161603E-13},length_range={10.639714416703995,90.79271872681515},length_95%_HPD={30.1233026603507,70.27344926363968},height_range={0.0,1.7053025658242404E-13},states="CD14",rate_95%_HPD={1.3689776379428523E-4,6.941099680488525E-4},states.set.prob={1.0},states.prob=1.0,states.set={"CD14"},history=0.0,rate_range={7.440027262028742E-5,0.0013261859370811092},height_median=5.6843418860808015E-14,rate=3.905912614928404E-4,height=5.635393386506217E-14,rate_median=3.6526147256634643E-4,length=50.137346768423264,length_median=49.91011024233195,!color=#ff0000,location=4]:46.348874,204N02Pc_05[&height_95%_HPD={0.0,1.1368683772161603E-13},length_range={10.639714416703995,92.81839227355597},length_95%_HPD={30.742410839812493,72.97663477761975},height_range={0.0,1.7053025658242404E-13},states="Plasma",rate_95%_HPD={1.4032688274836217E-4,7.132097488211032E-4},states.set.prob={1.0},states.prob=1.0,states.set={"Plasma"},history=0.0,rate_range={7.372388409806085E-5,0.001592737742464457},height_median=5.6843418860808015E-14,rate=4.0251454457469174E-4,height=5.625287889819851E-14,rate_median=3.749621452815503E-4,length=52.01776316719445,length_median=52.01983015601688,!color=#800000,location=1]:46.348874)[&height_95%_HPD={27.09504481357257,67.72177501658194},length_range={0.002627051998558727,59.041053046409694},length_95%_HPD={0.002627051998558727,27.654820514358114},height_range={10.639714416704038,83.78054981517934},states="CD3",rate_95%_HPD={6.195021175969322E-5,6.556851578318232E-4},states.set.prob={7.972362476747276E-4,0.0023917087430241827,0.26999734254584107,0.002125963327132607,0.013818761626361946,0.0013287270794578793,0.47860749402072816,0.22986978474621314,0.0010629816635663034},states.prob=0.47860749402072816,states.set={"Meninges","Parietal","Plasma","Frontal","Bone_Marrow","Temporal","CD3","CD14","Lung_Macs"},rate_range={3.744948745043313E-5,0.0016466354691562631},height_median=47.38276732336519,rate=3.065996944280802E-4,height=47.24780856250872,posterior=0.4181111111111111,rate_median=2.6617822445200586E-4,length=10.06429401938106,length_median=7.820235377686515,!color=#008000,location=3]:5.574197,182N02Kc_08[&height_95%_HPD={22.0,22.000000000000114},length_range={3.9591481530204824,80.49158401362335},length_95%_HPD={11.938283677955148,50.61535920806486},height_range={22.0,22.00000000000017},states="CD3",rate_95%_HPD={1.5964820725616338E-4,0.0010341035893335429},states.set.prob={1.0},states.prob=1.0,states.set={"CD3"},rate_range={8.76552159742894E-5,0.0023471568886465548},height_median=22.000000000000057,rate=5.507926785433072E-4,height=22.000000000000004,rate_median=5.03322011877118E-4,length=31.37068848824816,length_median=30.62769151138822,!color=#008000,location=3]:29.923072)[&height_95%_HPD={39.79512279465226,75.92724863315274},length_range={0.8862687972374346,56.09812263606487},length_95%_HPD={2.995516133075597,32.72531077916659},height_range={30.576338942102154,92.81839227355601},states="CD3",rate_95%_HPD={1.1015342728772894E-4,9.347960190021901E-4},states.set.prob={5.675368898978433E-4,0.0012485811577752554,0.1800227014755959,7.945516458569807E-4,0.012599318955732122,6.81044267877412E-4,0.6497162315550511,0.1542565266742338,1.1350737797956867E-4},states.prob=0.6497162315550511,states.set={"Meninges","Parietal","Plasma","Frontal","Bone_Marrow","Temporal","CD3","CD14","Lung_Macs"},rate_range={5.783416127140643E-5,0.0022869450422213994},height_median=56.73972727677379,rate=4.612251741843643E-4,height=57.11388628956473,posterior=0.9788888888888889,rate_median=4.077527855234047E-4,length=16.95842537245608,length_median=15.928951859032786,!color=#008000,location=3]:13.472628,(182N02Kc_12[&height_95%_HPD={22.0,22.000000000000114},length_range={0.039300741171533815,77.07856207581034},length_95%_HPD={2.5205427125411646,59.063638285205826},height_range={21.99999999999997,22.00000000000017},states="CD3",rate_95%_HPD={5.362615270451919E-5,3.959075680112155E-4},states.set.prob={1.0},states.prob=1.0,states.set={"CD3"},rate_range={3.069726402647589E-5,0.0012607684139658596},height_median=22.000000000000057,rate=1.9428166021704315E-4,height=22.000000000000004,rate_median=1.7317330039024332E-4,length=35.01814952314838,length_median=36.91713237312669,!color=#008000,location=3]:23.435493,204N02Kc_08[&height_95%_HPD={0.0,1.1368683772161603E-13},length_range={21.453910872820636,98.17526468262508},length_95%_HPD={24.551686773878245,82.89088281392182},height_range={0.0,1.7053025658242404E-13},states="CD3",rate_95%_HPD={1.370331920998815E-4,7.345166944984333E-4},states.set.prob={1.0},states.prob=1.0,states.set={"CD3"},rate_range={8.974333216446707E-5,0.0017658573335371545},height_median=5.6843418860808015E-14,rate=4.120289637338133E-4,height=5.659709737907785E-14,rate_median=3.798766845098655E-4,length=57.54202987919786,length_median=59.64919482220306,!color=#008000,location=3]:45.435493)[&height_95%_HPD={22.03930074117156,72.23931731913208},length_range={0.04966227438255544,71.24021696412052},length_95%_HPD={0.04966227438255544,45.974335352273414},height_range={22.03930074117156,92.19279192765583},states="CD3",rate_95%_HPD={5.4127368808981705E-5,4.8328097919744453E-4},states.set.prob={9.99000999000999E-4,9.99000999000999E-4,0.06753246753246753,0.0011988011988011988,0.008591408591408592,0.0015984015984015984,0.8505494505494505,0.06853146853146853},states.prob=0.8505494505494505,states.set={"Meninges","Parietal","Plasma","Frontal","Bone_Marrow","Temporal","CD3","CD14"},rate_range={3.443145913455316E-5,0.0013358438562968828},height_median=49.52133700220111,rate=2.3481657711535471E-4,height=49.36090718443403,posterior=0.5561111111111111,rate_median=2.0656372967508196E-4,length=19.959608965872537,length_median=17.892784326489455,!color=#008000,location=3]:19.960207)[&height_95%_HPD={53.772393731468725,85.95035549977428},length_range={0.003513366164298759,32.883458922873075},length_95%_HPD={0.003513366164298759,17.53861201515336},height_range={44.747119564237806,93.7882455188977},states="CD3",rate_95%_HPD={6.402305699090819E-5,6.179738985294695E-4},states.set.prob={0.0018867924528301887,0.1018867924528302,0.009433962264150943,0.0018867924528301887,0.7515723270440252,0.13333333333333333},states.prob=0.7515723270440252,states.set={"Parietal","Plasma","Bone_Marrow","Temporal","CD3","CD14"},rate_range={3.8552340761861944E-5,0.0014862378045260186},height_median=69.03263438915862,rate=2.931519951595383E-4,height=69.40676425718763,posterior=0.17666666666666667,rate_median=2.604544888004667E-4,length=6.19305446032765,length_median=4.591032436289211,!color=#008000,location=3]:4.300613)[&height_95%_HPD={59.58990973364732,89.7122137722344},length_range={0.011641026977756042,38.14993988059187},length_95%_HPD={0.08916652982011897,19.347452252959485},height_range={49.61408050501791,103.09320362596661},states="CD3",rate_95%_HPD={7.019988720180854E-5,7.507482067773656E-4},states.set.prob={8.098805426199635E-4,0.0014172909495849362,0.10062765742053047,0.001619761085239927,0.010123506782749545,0.003037052034824863,0.7126948775055679,0.16966997367888237},states.prob=0.7126948775055679,states.set={"Meninges","Parietal","Plasma","Frontal","Bone_Marrow","Temporal","CD3","CD14"},rate_range={3.740353869830588E-5,0.0017828778046199908},height_median=75.43880800972693,rate=3.5466236826459135E-4,height=75.38562176059669,posterior=0.5487777777777778,rate_median=3.067254968830083E-4,length=8.446456791080262,length_median=7.385460512126059,!color=#008000,location=3]:16.054501)[&height_95%_HPD={62.62476399525221,93.16822724639505},length_range={0.00914801568154644,45.668610258663854},length_95%_HPD={0.00914801568154644,17.482868838059588},height_range={53.63759585397645,103.57966334623535},states="CD3",rate_95%_HPD={6.701045924266843E-5,7.17293070530709E-4},states.set.prob={0.0017497812773403325,0.004374453193350831,0.10061242344706911,0.005249343832020997,0.006124234470691163,0.005249343832020997,0.7174103237095363,0.15923009623797024},states.prob=0.7174103237095363,states.set={"Meninges","Parietal","Plasma","Frontal","Bone_Marrow","Temporal","CD3","CD14"},rate_range={4.220077513822342E-5,0.0022789611929004837},height_median=77.44394641277424,rate=3.415821966475425E-4,height=77.36329888953037,posterior=0.127,rate_median=2.9629037347059803E-4,length=7.140329827022607,length_median=5.8742943888789085,!color=#008000,location=3]:1.187423,(204N02Tc_126_2[&height_95%_HPD={0.0,1.1368683772161603E-13},length_range={5.166745101784613,79.04153584957363},length_95%_HPD={13.04779133299555,56.64094694237109},height_range={0.0,1.9895196601282805E-13},states="Temporal",rate_95%_HPD={1.2038434267813061E-4,8.243700533939332E-4},states.set.prob={1.0},states.prob=1.0,states.set={"Temporal"},history=0.0,rate_range={4.680718626901264E-5,0.0024927024409230458},height_median=5.6843418860808015E-14,rate=4.2239443392176054E-4,height=5.650867428307214E-14,rate_median=3.836937442118794E-4,length=34.28067326217904,length_median=34.18365259808154,!color=#0000ff,location=9]:47.054473,204N02Bc_12[&height_95%_HPD={0.0,1.1368683772161603E-13},length_range={5.166745101784613,79.04153584957363},length_95%_HPD={13.04779133299555,56.64094694237109},height_range={0.0,1.9895196601282805E-13},states="Bone_Marrow",rate_95%_HPD={8.144058145414848E-5,5.869147725405565E-4},states.set.prob={1.0},states.prob=1.0,states.set={"Bone_Marrow"},rate_range={3.831501628832553E-5,0.0013302118144873135},height_median=5.6843418860808015E-14,rate=2.9971752279943023E-4,height=5.650867428307214E-14,rate_median=2.717592757324464E-4,length=34.28067326217904,length_median=34.18365259808154,!color=#ff8000,location=2]:47.054473)[&height_95%_HPD={13.047791332995615,56.64094694237116},length_range={2.985753318744443,87.27823567305104},length_95%_HPD={11.949909793277733,59.703155598386374},height_range={5.16674510178467,79.04153584957368},states="Bone_Marrow",rate_95%_HPD={1.405461949920587E-4,9.146800074743169E-4},states.set.prob={0.035333333333333335,0.05433333333333333,0.08133333333333333,0.04655555555555556,0.37422222222222223,0.191,0.13266666666666665,0.08288888888888889,0.0016666666666666668},states.prob=0.37422222222222223,states.set={"Meninges","Parietal","Plasma","Frontal","Bone_Marrow","Temporal","CD3","CD14","Lung_Macs"},history=0.0,rate_range={9.008013216402029E-5,0.0023319765155761407},height_median=34.18365259808159,rate=4.832742898655724E-4,height=34.280673262179086,posterior=1.0,rate_median=4.3890235931339633E-4,length=35.17856176150694,length_median=34.39010282218071,!color=#ff8000,location=2]:39.883764)[&height_95%_HPD={67.35639733342944,92.735233410935},length_range={0.13920861721805977,15.526835473199057},length_95%_HPD={0.13920861721805977,11.866505463756496},height_range={61.41874129718124,96.07881371575422},states="CD3",rate_95%_HPD={7.801573527053549E-5,6.113603359859704E-4},states.set.prob={0.061224489795918366,0.02040816326530612,0.7959183673469388,0.12244897959183673},states.prob=0.7959183673469388,states.set={"Plasma","Bone_Marrow","CD3","CD14"},rate_range={7.801573527053549E-5,8.012644263883857E-4},height_median=80.79667196926209,rate=3.2994246320933884E-4,height=80.69476716517039,posterior=0.0054444444444444445,rate_median=3.2231699869054146E-4,length=4.9220302625301855,length_median=4.635901727849472,!color=#008000,location=3]:2.512396,182N02Pc_115[&height_95%_HPD={22.0,22.000000000000114},length_range={11.310956760810939,82.25180230067873},length_95%_HPD={24.70519859532463,65.61267716584756},height_range={21.99999999999997,22.00000000000017},states="Plasma",rate_95%_HPD={1.71378016420695E-4,8.706743979697283E-4},states.set.prob={1.0},states.prob=1.0,states.set={"Plasma"},history=0.0,rate_range={1.0187262581915129E-4,0.0022849657908838176},height_median=22.000000000000057,rate=4.95353614773835E-4,height=22.000000000000004,rate_median=4.6021424272553E-4,length=46.667346000956016,length_median=46.6434807950153,!color=#800000,location=1]:67.450634)[&height_95%_HPD={68.55405370640983,94.89550727367302},length_range={0.009411209429941891,26.4556134021809},length_95%_HPD={0.0173407704343731,13.896560219527998},height_range={60.94901508097885,103.84823140701488},states="CD3",rate_95%_HPD={9.089622197949813E-5,7.736921553183719E-4},states.set.prob={0.00428921568627451,0.006740196078431373,0.13786764705882354,0.0030637254901960784,0.014093137254901961,0.006740196078431373,0.6354166666666666,0.19178921568627452},states.prob=0.6354166666666666,states.set={"Meninges","Parietal","Plasma","Frontal","Bone_Marrow","Temporal","CD3","CD14"},rate_range={5.5990386679186166E-5,0.0016497058648200266},height_median=82.88593568589339,rate=3.609408376838173E-4,height=82.67913995964425,posterior=0.18133333333333335,rate_median=3.1130833829571083E-4,length=5.832284490105185,length_median=4.802528015099185,!color=#008000,location=3]:7.818605)[&height_95%_HPD={77.11937797631546,102.24559173685094},length_range={0.1393602473589226,56.716282934681516},length_95%_HPD={0.9557028696842877,18.37448334984468},height_range={63.56433661248235,110.39808924185652},states="CD3",rate_95%_HPD={9.532423561800239E-5,8.998091648542749E-4},states.set.prob={0.0063389679715302495,0.005782918149466192,0.14346085409252668,0.004114768683274021,0.02324288256227758,0.006116548042704627,0.5648354092526691,0.2461076512455516},states.prob=0.5648354092526691,states.set={"Meninges","Parietal","Plasma","Frontal","Bone_Marrow","Temporal","CD3","CD14"},history=0.0,rate_range={6.100611888256822E-5,0.002601589398674198},height_median=89.95132044728332,rate=4.453603321705248E-4,height=89.65357029795261,posterior=0.9991111111111111,rate_median=3.917231656326907E-4,length=8.97316215874673,length_median=8.163736442847885,!color=#008000,location=3]:10.281566)[&height_95%_HPD={89.20475839051863,116.49515300045252},length_range={1.3269465606486506,70.08425488332473},length_95%_HPD={7.624303549383015,52.82272225161145},height_range={75.8363072241024,151.24345543570325},states="CD3",rate_95%_HPD={2.0222267408878176E-4,0.00133094816356955},states.set.prob={0.0025112344699973568,0.006344171292624901,0.18186624372191382,0.0030399154110494317,0.019164684113137723,0.0025112344699973568,0.4300819455458631,0.35448057097541635},states.prob=0.4300819455458631,states.set={"Meninges","Parietal","Plasma","Frontal","Bone_Marrow","Temporal","CD3","CD14"},rate_range={7.980437584803904E-5,0.002881212629780236},height_median=103.40901697729713,rate=6.738346429355336E-4,height=103.66372975902048,posterior=0.8406666666666667,rate_median=6.092939871469199E-4,length=32.32498558078063,length_median=32.864179106173566,!color=#008000,location=3]:22.609433)[&height_95%_HPD={99.54509914387177,146.03859667193},length_range={0.07470038003091872,40.45676011935642},length_95%_HPD={0.07470038003091872,25.264146589496747},height_range={98.32366529626762,158.5943186056921},states="CD14",rate_95%_HPD={7.648550052499333E-5,6.945737737077209E-4},states.set.prob={0.002457002457002457,0.012285012285012284,0.26044226044226043,0.04176904176904177,0.002457002457002457,0.2628992628992629,0.4176904176904177},states.prob=0.4176904176904177,states.set={"Meninges","Parietal","Plasma","Bone_Marrow","Temporal","CD3","CD14"},rate_range={7.075742333853526E-5,0.0015085724284610068},height_median=129.92706319505317,rate=3.643304472786133E-4,height=128.21437046227825,posterior=0.04522222222222222,rate_median=3.273509059426098E-4,length=10.466757804657796,length_median=9.366106865771087,!color=#ff0000,location=4]:16.44015,(182N02Oc_03[&height_95%_HPD={22.0,22.000000000000114},length_range={6.911179814547694,123.44262687537085},length_95%_HPD={17.680255284828547,83.12798312401421},height_range={21.99999999999997,22.0000000000002},states="CD14",rate_95%_HPD={1.2689860987983505E-4,9.46916826340606E-4},states.set.prob={1.0},states.prob=1.0,states.set={"CD14"},history=0.0,rate_range={6.940902096357217E-5,0.002415772837018839},height_median=22.000000000000057,rate=4.835855248068597E-4,height=22.000000000000004,rate_median=4.35794739933132E-4,length=45.39091805207505,length_median=41.59525073598658,!color=#ff0000,location=4]:104.669014,((204N02Zc_104[&height_95%_HPD={0.0,1.1368683772161603E-13},length_range={29.983906521579303,138.36710908681303},length_95%_HPD={57.14986476301028,107.80146932568759},height_range={0.0,1.4210854715202004E-13},states="Meninges",rate_95%_HPD={1.9190347555601725E-4,7.43839771187338E-4},states.set.prob={1.0},states.prob=1.0,states.set={"Meninges"},history=0.0,rate_range={8.734010109103554E-5,0.001551808831365058},height_median=5.6843418860808015E-14,rate=4.379363260552718E-4,height=5.688131447338188E-14,rate_median=4.143027225985076E-4,length=85.03770622962627,length_median=86.05369472510273,!color=#ff0000,location=6]:100.263039,((204N02Ac_104_2[&height_95%_HPD={0.0,1.1368683772161603E-13},length_range={11.980720418691774,140.84855591064158},length_95%_HPD={57.49137862335346,104.66103972713803},height_range={0.0,1.7053025658242404E-13},states="Parietal",rate_95%_HPD={2.1660705979817903E-4,8.29843681550025E-4},states.set.prob={1.0},states.prob=1.0,states.set={"Parietal"},history=0.0,rate_range={1.3490963605963016E-4,0.002106047555383861},height_median=5.6843418860808015E-14,rate=5.038533570179148E-4,height=5.674552186165885E-14,rate_median=4.783574447054361E-4,length=81.2379858449447,length_median=81.92426330308066,!color=#0000ff,location=8]:80.320041,((182N02Pc_107[&height_95%_HPD={22.0,22.000000000000114},length_range={8.759236229928515,83.353932631244},length_95%_HPD={21.05551915241879,64.2066683937754},height_range={21.99999999999997,22.00000000000017},states="Plasma",rate_95%_HPD={1.4439974004940113E-4,8.312525090387574E-4},states.set.prob={1.0},states.prob=1.0,states.set={"Plasma"},rate_range={7.776098229144124E-5,0.002120470862581401},height_median=22.000000000000057,rate=4.488261955145648E-4,height=22.000000000000004,rate_median=4.1503695821071E-4,length=42.64922726479532,length_median=42.01041551657296,!color=#800000,location=1]:36.178481,182N02Bc_14[&height_95%_HPD={22.0,22.000000000000114},length_range={10.845200600414017,90.92155858823482},length_95%_HPD={25.371921126782787,70.19567283759756},height_range={21.99999999999997,22.00000000000017},states="Bone_Marrow",rate_95%_HPD={1.2317098722792693E-4,6.702214739485785E-4},states.set.prob={1.0},states.prob=1.0,states.set={"Bone_Marrow"},history=0.0,rate_range={7.72192001010001E-5,0.001552951307337024},height_median=22.000000000000057,rate=3.610307306985363E-4,height=22.000000000000004,rate_median=3.32824349827443E-4,length=46.59649216938884,length_median=46.335225819752225,!color=#ff8000,location=2]:36.178481)[&height_95%_HPD={44.74394763935362,88.82851392248003},length_range={0.002736115844960807,60.61524961151731},length_95%_HPD={0.002736115844960807,37.710797953984795},height_range={32.8452006004141,101.06866688062854},states="Plasma",rate_95%_HPD={6.770747680376378E-5,6.993613698947916E-4},states.set.prob={0.005011933174224344,0.017183770883054894,0.46610978520286395,0.0042959427207637235,0.14821002386634846,0.0038186157517899762,0.14033412887828162,0.21455847255369928,4.7732696897374703E-4},states.prob=0.46610978520286395,states.set={"Meninges","Parietal","Plasma","Frontal","Bone_Marrow","Temporal","CD3","CD14","Lung_Macs"},rate_range={3.562725464465649E-5,0.0023757058308769246},height_median=65.14521441569242,rate=3.388760283491745E-4,height=65.64021716015662,posterior=0.46555555555555556,rate_median=2.9624963733882457E-4,length=16.23258366103725,length_median=14.268897820845368,!color=#800000,location=1]:6.808164,(182N02Pc_118[&height_95%_HPD={22.0,22.000000000000114},length_range={5.965181089136358,96.56168839632895},length_95%_HPD={17.018065573413494,68.66282432716778},height_range={21.99999999999997,22.00000000000017},states="Plasma",rate_95%_HPD={1.228880032615763E-4,7.708819349458496E-4},states.set.prob={1.0},states.prob=1.0,states.set={"Plasma"},history=0.0,rate_range={4.2790353829460186E-5,0.0018366347584951577},height_median=22.000000000000057,rate=4.150097057460752E-4,height=22.000000000000004,rate_median=3.792599796328404E-4,length=42.30945093582417,length_median=41.711967881159296,!color=#800000,location=1]:29.129769,204N02Ac_123_2[&height_95%_HPD={0.0,1.1368683772161603E-13},length_range={11.980720418691774,118.56168839632895},length_95%_HPD={38.639478073506744,91.81320304341199},height_range={0.0,1.7053025658242404E-13},states="Parietal",rate_95%_HPD={7.457097006875036E-5,4.344779329575017E-4},states.set.prob={1.0},states.prob=1.0,states.set={"Parietal"},history=0.0,rate_range={3.8599081306927216E-5,9.656769469756674E-4},height_median=5.6843418860808015E-14,rate=2.385291194709277E-4,height=5.662867705622274E-14,rate_median=2.2247869665109626E-4,length=63.92469779715434,length_median=63.197452506762545,!color=#0000ff,location=8]:51.129769)[&height_95%_HPD={39.018065573413594,88.6371011999804},length_range={0.013707491683234707,72.43343011466195},length_95%_HPD={1.0271733355878183,44.80126619084059},height_range={27.965181089136422,118.561688396329},states="Plasma",rate_95%_HPD={6.528195126625658E-5,6.383408812103838E-4},states.set.prob={0.007904191616766467,0.05365269461077844,0.4632335329341317,0.007305389221556886,0.06502994011976047,0.008023952095808383,0.13892215568862276,0.25305389221556884,0.002874251497005988},states.prob=0.4632335329341317,states.set={"Meninges","Parietal","Plasma","Frontal","Bone_Marrow","Temporal","CD3","CD14","Lung_Macs"},rate_range={3.452874704514338E-5,0.001910169428842742},height_median=62.541411393882996,rate=3.1417716564603683E-4,height=63.13437722718311,posterior=0.9277777777777778,rate_median=2.7568558471580086E-4,length=21.668143380010125,length_median=20.104676140265738,!color=#800000,location=1]:13.856876)[&height_95%_HPD={63.95444268048578,101.02330892098377},length_range={0.025306329315569087,51.74446831696346},length_95%_HPD={0.025306329315569087,26.938804657137354},height_range={50.59479607274949,109.84826992107419},states="Plasma",rate_95%_HPD={8.051533200682475E-5,6.952004302436354E-4},states.set.prob={0.005934718100890208,0.02373887240356083,0.478486646884273,0.001483679525222552,0.07418397626112759,0.00370919881305638,0.14614243323442136,0.2663204747774481},states.prob=0.478486646884273,states.set={"Meninges","Parietal","Plasma","Frontal","Bone_Marrow","Temporal","CD3","CD14"},rate_range={3.723767609646009E-5,0.0016426685582748225},height_median=82.3722228147654,rate=3.2267752914645013E-4,height=82.27783975717435,posterior=0.1497777777777778,rate_median=2.820955337426429E-4,length=11.573292504942998,length_median=10.162183916241858,!color=#800000,location=1]:15.333396)[&height_95%_HPD={67.5424916434595,103.41689607064009},length_range={0.17555888403099118,28.47100764444926},length_95%_HPD={0.2359021464710196,20.952987899135053},height_range={51.682532724014294,108.38189205458019},states="Plasma",rate_95%_HPD={5.8346877905476695E-5,7.738534259704715E-4},states.set.prob={0.021352313167259787,0.4234875444839858,0.10676156583629894,0.0071174377224199285,0.11387900355871886,0.3274021352313167},states.prob=0.4234875444839858,states.set={"Parietal","Plasma","Bone_Marrow","Temporal","CD3","CD14"},rate_range={5.8346877905476695E-5,0.001353676658617446},height_median=86.924745531799,rate=3.4837021236717807E-4,height=86.70609856884066,posterior=0.03122222222222222,rate_median=2.9843101130165307E-4,length=7.862470265288072,length_median=6.462685148275199,!color=#800000,location=1]:12.863017,(182N02Kc_18[&height_95%_HPD={22.0,22.000000000000114},length_range={7.866572854050261,90.48822805311814},length_95%_HPD={19.535059118315417,65.19770027453147},height_range={21.99999999999997,22.00000000000017},states="CD3",rate_95%_HPD={1.6651431581023635E-4,8.865376709181206E-4},states.set.prob={1.0},states.prob=1.0,states.set={"CD3"},history=0.0,rate_range={1.0218825779972593E-4,0.0021013259209125344},height_median=22.000000000000057,rate=4.776953041372326E-4,height=22.000000000000004,rate_median=4.415398000412495E-4,length=41.217043294636944,length_median=40.53773757251587,!color=#008000,location=3]:56.197737,(182N02Pc_102[&height_95%_HPD={22.0,22.000000000000114},length_range={7.507571031005835,82.37546949659004},length_95%_HPD={16.427418061334386,60.09820001010101},height_range={21.99999999999997,22.00000000000017},states="Plasma",rate_95%_HPD={9.089291170953246E-5,6.47482449659149E-4},states.set.prob={1.0},states.prob=1.0,states.set={"Plasma"},rate_range={5.0232155352994164E-5,0.002031594103076843},height_median=22.000000000000057,rate=3.47871714528603E-4,height=22.000000000000004,rate_median=3.184505768054804E-4,length=37.5282086979441,length_median=36.59311601948211,!color=#800000,location=1]:45.421489,182N02Oc_17[&height_95%_HPD={22.0,22.000000000000114},length_range={7.507571031005835,80.77953077935811},length_95%_HPD={18.047947774884392,61.04829089360679},height_range={21.99999999999997,22.00000000000017},states="CD14",rate_95%_HPD={2.020190315360908E-4,0.0010529213973053141},states.set.prob={1.0},states.prob=1.0,states.set={"CD14"},history=0.0,rate_range={8.39641773225118E-5,0.0022329426712667418},height_median=22.000000000000057,rate=5.738838990724852E-4,height=22.000000000000004,rate_median=5.316059567666241E-4,length=39.6348896961204,length_median=39.027569116383404,!color=#ff0000,location=4]:45.421489)[&height_95%_HPD={36.399985755512716,75.22283646183075},length_range={0.036850689721326546,55.07600497716395},length_95%_HPD={0.13960668430046042,31.15478043831824},height_range={29.507571031005853,98.9064183257565},states="Plasma",rate_95%_HPD={6.379694365182038E-5,7.728999933421048E-4},states.set.prob={8.071025020177562E-4,0.004842615012106538,0.44148506860371267,0.0012106537530266344,0.016545601291364002,0.002421307506053269,0.16666666666666666,0.36561743341404357,4.035512510088781E-4},states.prob=0.44148506860371267,states.set={"Meninges","Parietal","Plasma","Frontal","Bone_Marrow","Temporal","CD3","CD14","Lung_Macs"},rate_range={4.8699846384840424E-5,0.0018493611303970442},height_median=54.79892077601221,rate=3.7751697711097345E-4,height=55.609211651237125,posterior=0.2753333333333333,rate_median=3.3351280073651475E-4,length=13.996687861954582,length_median=12.345012442695786,!color=#800000,location=1]:10.776248)[&height_95%_HPD={48.545486360762,90.55330960761319},length_range={0.3032764705148594,91.64847317524502},length_95%_HPD={1.3297895910553876,38.804019969683104},height_range={40.09746665276009,112.48822805311819},states="Plasma",rate_95%_HPD={1.1216022734495014E-4,9.032462681129036E-4},states.set.prob={0.0016097875080489374,0.009658725048293626,0.40373470701867353,0.0022537025112685126,0.021571152607855762,0.0016097875080489374,0.22633612363168062,0.3329040566645203,3.219575016097875E-4},states.prob=0.40373470701867353,states.set={"Meninges","Parietal","Plasma","Frontal","Bone_Marrow","Temporal","CD3","CD14","Lung_Macs"},rate_range={6.489652940105066E-5,0.002464924065492087},height_median=68.35100919968974,rate=4.3928783186116243E-4,height=69.01237311942603,posterior=0.3451111111111111,rate_median=3.849779346447948E-4,length=18.550797938574462,length_median=16.8201140776727,!color=#800000,location=1]:14.985321)[&height_95%_HPD={77.61655055613028,105.79922671642356},length_range={0.05131895076942783,52.12581766682371},length_95%_HPD={0.061853202325679035,21.334787884476313},height_range={63.918190870815806,126.33659202893514},states="Plasma",rate_95%_HPD={7.518974689768079E-5,7.414938573337001E-4},states.set.prob={0.0032938076416337285,0.025032938076416336,0.43346508563899866,0.0032938076416337285,0.05006587615283267,0.0013175230566534915,0.155467720685112,0.32740447957839264,6.587615283267457E-4},states.prob=0.43346508563899866,states.set={"Meninges","Parietal","Plasma","Frontal","Bone_Marrow","Temporal","CD3","CD14","Lung_Macs"},rate_range={4.0510712587585845E-5,0.0018393124816607532},height_median=93.12083650656231,rate=3.4554252718077885E-4,height=92.31416031887107,posterior=0.16866666666666666,rate_median=2.9834494158723367E-4,length=8.118544566283923,length_median=6.582044185295395,!color=#800000,location=1]:7.07998)[&height_95%_HPD={80.21267142526855,110.10433248793976},length_range={0.01563668730099721,65.57108353793646},length_95%_HPD={0.6405409482282636,40.128082050574506},height_range={62.455029652298236,138.3671090868131},states="Plasma",rate_95%_HPD={6.761809537513936E-5,8.230449353694198E-4},states.set.prob={0.0048600883652430045,0.019440353460972018,0.40633284241531664,0.003092783505154639,0.043593519882179674,0.002061855670103093,0.1515463917525773,0.36863033873343154,4.418262150220913E-4},states.prob=0.40633284241531664,states.set={"Meninges","Parietal","Plasma","Frontal","Bone_Marrow","Temporal","CD3","CD14","Lung_Macs"},rate_range={2.6123332673461526E-5,0.0026262494443380136},height_median=97.8119063865832,rate=3.766258042921794E-4,height=96.96672314171356,posterior=0.7544444444444445,rate_median=3.21123682056192E-4,length=18.039422229319317,length_median=15.716405282973803,!color=#800000,location=1]:4.637362,(((204N02Ac_112_2[&height_95%_HPD={0.0,1.1368683772161603E-13},length_range={0.4291009174592201,85.40201881845041},length_95%_HPD={0.7046767832178065,28.94843154450415},height_range={0.0,1.7053025658242404E-13},states="Parietal",rate_95%_HPD={7.968508440163812E-5,7.969523141283146E-4},states.set.prob={1.0},states.prob=1.0,states.set={"Parietal"},rate_range={4.920762498313701E-5,0.0025037842892001757},height_median=5.6843418860808015E-14,rate=3.7751190582775197E-4,height=5.6691836410512525E-14,rate_median=3.297360423512231E-4,length=12.312209300316612,length_median=10.315563548532907,!color=#0000ff,location=8]:14.088131,204N02Ac_107_2[&height_95%_HPD={0.0,1.1368683772161603E-13},length_range={0.4291009174592201,85.40201881845041},length_95%_HPD={0.7046767832178065,28.94843154450415},height_range={0.0,1.7053025658242404E-13},states="Parietal",rate_95%_HPD={5.3486090588963206E-5,5.798572599162102E-4},states.set.prob={1.0},states.prob=1.0,states.set={"Parietal"},rate_range={3.3848334207190485E-5,0.0017343282711118103},height_median=5.6843418860808015E-14,rate=2.818722888848787E-4,height=5.6691836410512525E-14,rate_median=2.4957924299454115E-4,length=12.312209300316612,length_median=10.315563548532907,!color=#0000ff,location=8]:14.088131)[&height_95%_HPD={0.7046767832179057,28.94843154450419},length_range={1.2761484081064651,130.78834330150607},length_95%_HPD={15.12397223146728,90.58142245790339},height_range={0.42910091745929435,85.40201881845047},states="Parietal",rate_95%_HPD={9.240765891422778E-5,6.538751136629398E-4},states.set.prob={0.0040,0.9615555555555556,0.0022222222222222222,0.005333333333333333,0.010222222222222223,0.0054444444444444445,0.0033333333333333335,0.007555555555555556,3.333333333333333E-4},states.prob=0.9615555555555556,states.set={"Meninges","Parietal","Plasma","Frontal","Bone_Marrow","Temporal","CD3","CD14","Lung_Macs"},history=0.0,rate_range={3.569771260797978E-5,0.0023710946476140277},height_median=10.31556354853295,rate=3.3680787771576254E-4,height=12.312209300316676,posterior=1.0,rate_median=3.038567324677744E-4,length=48.675324013542976,length_median=45.47128625886134,!color=#0000ff,location=8]:78.793112,((((204N02Ac_114_2[&height_95%_HPD={0.0,1.1368683772161603E-13},length_range={7.0912104209824856,158.08080716177884},length_95%_HPD={15.767527367726375,96.61148442528233},height_range={0.0,1.7053025658242404E-13},states="Parietal",rate_95%_HPD={1.1800130530378053E-4,8.236416626566627E-4},states.set.prob={1.0},states.prob=1.0,states.set={"Parietal"},history=0.0,rate_range={6.987322017842829E-5,0.0024648858276548153},height_median=5.6843418860808015E-14,rate=4.2131073713796687E-4,height=5.6518148186215616E-14,rate_median=3.770848927461825E-4,length=55.048910967780266,length_median=52.567363571910576,!color=#0000ff,location=8]:33.808904,204N02Bc_10[&height_95%_HPD={0.0,1.1368683772161603E-13},length_range={6.404407578299524,134.9764800342031},length_95%_HPD={15.738050402128327,79.9521940202319},height_range={0.0,1.7053025658242404E-13},states="Bone_Marrow",rate_95%_HPD={9.386461474077821E-5,6.561696519523737E-4},states.set.prob={1.0},states.prob=1.0,states.set={"Bone_Marrow"},rate_range={3.0363471956976396E-5,0.0023074398971687044},height_median=5.6843418860808015E-14,rate=3.424814277512428E-4,height=5.700763318196146E-14,rate_median=3.118696835016537E-4,length=47.672624423697236,length_median=46.83404849214399,!color=#ff8000,location=2]:33.808904)[&height_95%_HPD={15.25087608258778,82.57532314871912},length_range={0.34499549726906764,115.960690222116},length_95%_HPD={5.7308447059778445,64.24542046525816},height_range={7.09121042098252,111.73416067330463},states="Parietal",rate_95%_HPD={9.317232701726392E-5,7.922392018638624E-4},states.set.prob={0.04319695528068506,0.3472882968601332,0.0445290199809705,0.05309229305423406,0.283349191246432,0.10599429115128449,0.036726926736441484,0.08315889628924833,0.002664129400570885},states.prob=0.3472882968601332,states.set={"Meninges","Parietal","Plasma","Frontal","Bone_Marrow","Temporal","CD3","CD14","Lung_Macs"},history=0.0,rate_range={4.640489165390919E-5,0.0018839954823583248},height_median=43.85212087032258,rate=3.9182164524608274E-4,height=46.04235306962502,posterior=0.5838888888888889,rate_median=3.4752681646485885E-4,length=32.263873662719455,length_median=29.82256844192851,!color=#0000ff,location=8]:41.303499,(204N02Uc_19[&height_95%_HPD={0.0,1.1368683772161603E-13},length_range={9.437047365518302,120.26711084318228},length_95%_HPD={27.558820516567817,98.24001129414688},height_range={0.0,1.7053025658242404E-13},states="Lung_Macs",rate_95%_HPD={7.739362114247451E-5,4.942899313799318E-4},states.set.prob={1.0},states.prob=1.0,states.set={"Lung_Macs"},history=0.0,rate_range={4.621680351074096E-5,0.0013532634034084138},height_median=5.6843418860808015E-14,rate=2.573579240781148E-4,height=5.696026366624412E-14,rate_median=2.329733824824303E-4,length=56.26121096226253,length_median=53.39982369512714,!color=#ff0000,location=5]:69.241173,(((204N02Ac_105_2[&height_95%_HPD={0.0,1.1368683772161603E-13},length_range={3.9081809823027234,110.63431979542759},length_95%_HPD={8.48431655602212,71.45439057114189},height_range={0.0,1.7053025658242404E-13},states="Parietal",rate_95%_HPD={6.447833742631497E-5,4.913700737237432E-4},states.set.prob={1.0},states.prob=1.0,states.set={"Parietal"},rate_range={3.319497332353034E-5,0.0011408341303116825},height_median=5.6843418860808015E-14,rate=2.452678154197174E-4,height=5.676762763566027E-14,rate_median=2.2024751207763287E-4,length=37.15411042721558,length_median=35.006361072659715,!color=#0000ff,location=8]:38.685246,204N02Tc_124_2[&height_95%_HPD={0.0,1.1368683772161603E-13},length_range={3.9081809823027234,127.99020744143654},length_95%_HPD={8.48431655602212,72.25746437460819},height_range={0.0,1.7053025658242404E-13},states="Temporal",rate_95%_HPD={1.0480283189560549E-4,7.750629764580187E-4},states.set.prob={1.0},states.prob=1.0,states.set={"Temporal"},history=0.0,rate_range={4.869464752904698E-5,0.0019439792983964614},height_median=5.6843418860808015E-14,rate=3.992575071289247E-4,height=5.6796049345090674E-14,rate_median=3.591207816840046E-4,length=37.52608842202329,length_median=35.28100198504847,!color=#0000ff,location=9]:38.685246)[&height_95%_HPD={8.48431655602218,65.94828773522224},length_range={0.002506665269841335,86.67923806307276},length_95%_HPD={1.3010787534096409,56.50558179735371},height_range={3.9081809823028095,101.0776590234097},states="Temporal",rate_95%_HPD={7.475810447507531E-5,6.911013754699397E-4},states.set.prob={0.04455011888374421,0.2890752096108122,0.02340132649230384,0.0722062320110124,0.06670003754223501,0.4383681641847078,0.020898510824677762,0.04279814791640596,0.0020022525341008633},states.prob=0.4383681641847078,states.set={"Meninges","Parietal","Plasma","Frontal","Bone_Marrow","Temporal","CD3","CD14","Lung_Macs"},history=0.0,rate_range={2.7900653199537693E-5,0.002556084320180555},height_median=33.200929493271644,rate=3.3210459982277804E-4,height=34.92778973455254,posterior=0.8878888888888888,rate_median=2.918459500631953E-4,length=25.993812915882007,length_median=23.637247748906944,!color=#0000ff,location=9]:14.022874,182N02Pc_105[&height_95%_HPD={22.0,22.000000000000114},length_range={3.1678655626540504,99.1233172538918},length_95%_HPD={10.132966963853178,67.6151949448887},height_range={21.99999999999997,22.00000000000017},states="Plasma",rate_95%_HPD={1.3300797768651327E-4,8.582759854635069E-4},states.set.prob={1.0},states.prob=1.0,states.set={"Plasma"},rate_range={7.786935745079514E-5,0.0025902405658602577},height_median=22.000000000000057,rate=4.462245527681305E-4,height=22.000000000000004,rate_median=4.0459922499319823E-4,length=35.201876782218356,length_median=32.55527001333421,!color=#800000,location=1]:30.70812)[&height_95%_HPD={35.934995636094584,89.58086433118592},length_range={0.0019410506258523696,64.54713817387},length_95%_HPD={0.0019410506258523696,31.918956836208935},height_range={27.518394440729196,101.24590396943432},states="Temporal",rate_95%_HPD={6.192213222407302E-5,6.902586103584581E-4},states.set.prob={0.03949843260188088,0.1774294670846395,0.19184952978056427,0.05579937304075235,0.090282131661442,0.2501567398119122,0.06018808777429467,0.12852664576802508,0.006269592476489028},states.prob=0.2501567398119122,states.set={"Meninges","Parietal","Plasma","Frontal","Bone_Marrow","Temporal","CD3","CD14","Lung_Macs"},rate_range={4.8136144391912124E-5,0.0016476227002090525},height_median=57.22555192448084,rate=3.323244965756035E-4,height=59.11988498271338,posterior=0.17722222222222223,rate_median=2.923903780246402E-4,length=12.250296561726309,length_median=9.584629572479741,!color=#0000ff,location=9]:15.457367,204N02Fc_109_2[&height_95%_HPD={0.0,1.1368683772161603E-13},length_range={4.436037861285669,112.0684304132228},length_95%_HPD={11.722112020236994,88.70790466006243},height_range={0.0,1.7053025658242404E-13},states="Frontal",rate_95%_HPD={1.2527760317467573E-4,9.25410354375914E-4},states.set.prob={1.0},states.prob=1.0,states.set={"Frontal"},history=0.0,rate_range={8.791314952241182E-5,0.002642604176715265},height_median=5.6843418860808015E-14,rate=4.651757509090951E-4,height=5.682131308680659E-14,rate_median=4.083152522494948E-4,length=50.32295370011523,length_median=49.39549768461147,!color=#0000ff,location=7]:68.165487)[&height_95%_HPD={41.2922197962055,89.37038816506248},length_range={0.027983578263871323,29.76817317476028},length_95%_HPD={0.027983578263871323,25.86189557970431},height_range={36.45166146331621,98.9155531734284},states="Temporal",rate_95%_HPD={5.721168819987012E-5,5.081496214477761E-4},states.set.prob={0.06666666666666667,0.22666666666666666,0.10666666666666667,0.09333333333333334,0.04,0.29333333333333333,0.04,0.13333333333333333},states.prob=0.29333333333333333,states.set={"Meninges","Parietal","Plasma","Frontal","Bone_Marrow","Temporal","CD3","CD14"},rate_range={5.721168819987012E-5,7.81658340019549E-4},height_median=64.86384371781867,rate=2.7049096754304733E-4,height=64.19872679650345,posterior=0.008333333333333333,rate_median=2.4499458131961517E-4,length=8.39905205753176,length_median=5.05524578134272,!color=#0000ff,location=9]:1.075686)[&height_95%_HPD={44.877118551940754,99.7803249000959},length_range={0.06312910762541435,57.689024502196844},length_95%_HPD={0.06312910762541435,29.64195002410971},height_range={37.033664132713795,105.22292815899692},states="Temporal",rate_95%_HPD={7.397154240128788E-5,8.003412562785078E-4},states.set.prob={0.051833122629582805,0.12895069532237674,0.09355246523388117,0.12389380530973451,0.06700379266750948,0.35651074589127685,0.0493046776232617,0.1213653603034134,0.007585335018963337},states.prob=0.35651074589127685,states.set={"Meninges","Parietal","Plasma","Frontal","Bone_Marrow","Temporal","CD3","CD14","Lung_Macs"},rate_range={3.2904283161181984E-5,0.0014416079775509865},height_median=68.45144909216856,rate=3.4732862801955183E-4,height=70.58978417071125,posterior=0.08788888888888889,rate_median=2.9527194750489795E-4,length=11.297930637006411,length_median=9.306760194235217,!color=#0000ff,location=9]:5.87123)[&height_95%_HPD={53.30796991158289,104.18488844291375},length_range={0.0697960252396399,46.43701730620256},length_95%_HPD={0.0697960252396399,27.248331765895884},height_range={46.88756896047062,109.40001492862808},states="Temporal",rate_95%_HPD={7.508591383083775E-5,7.926231802382794E-4},states.set.prob={0.03851851851851852,0.18518518518518517,0.10666666666666667,0.12,0.09481481481481481,0.2562962962962963,0.035555555555555556,0.15851851851851853,0.0044444444444444444},states.prob=0.2562962962962963,states.set={"Meninges","Parietal","Plasma","Frontal","Bone_Marrow","Temporal","CD3","CD14","Lung_Macs"},rate_range={5.4473271430554125E-5,0.0020945586609321352},height_median=79.82202202807161,rate=3.5641372533255804E-4,height=79.80997288311744,posterior=0.075,rate_median=3.0847483190266317E-4,length=11.0363785668185,length_median=9.518537596148633,!color=#0000ff,location=9]:4.336737,(((204N02Tc_114_2[&height_95%_HPD={0.0,1.1368683772161603E-13},length_range={4.519991259490476,103.61815011445104},length_95%_HPD={15.489157193091646,73.89981366647699},height_range={0.0,1.7053025658242404E-13},states="Temporal",rate_95%_HPD={1.1715164835331613E-4,6.961903381971716E-4},states.set.prob={1.0},states.prob=1.0,states.set={"Temporal"},rate_range={6.581301989413109E-5,0.0024816141765393743},height_median=5.6843418860808015E-14,rate=3.754882173934476E-4,height=5.662867705622274E-14,rate_median=3.4243288690042457E-4,length=46.49852715371057,length_median=46.75190292322922,!color=#0000ff,location=9]:49.538247,(204N02Tc_129_2[&height_95%_HPD={0.0,1.1368683772161603E-13},length_range={3.5728800630409028,98.84087365819903},length_95%_HPD={12.705391825753258,69.70706904421687},height_range={0.0,1.7053025658242404E-13},states="Temporal",rate_95%_HPD={1.1015533134879624E-4,6.954446625815895E-4},states.set.prob={1.0},states.prob=1.0,states.set={"Temporal"},rate_range={6.988380969568346E-5,0.0018294547292476478},height_median=5.6843418860808015E-14,rate=3.5751658917965986E-4,height=5.648341054135623E-14,rate_median=3.237363224290786E-4,length=41.82468934675273,length_median=41.90994442360416,!color=#0000ff,location=9]:39.541625,(204N02Fc_116_2[&height_95%_HPD={0.0,1.1368683772161603E-13},length_range={3.5728800630409028,103.59587304294288},length_95%_HPD={10.2155383056012,66.13100472725651},height_range={0.0,1.7053025658242404E-13},states="Frontal",rate_95%_HPD={4.67046601785769E-5,3.733063592867769E-4},states.set.prob={1.0},states.prob=1.0,states.set={"Frontal"},history=0.0,rate_range={2.7090486945467523E-5,0.0010072659091251949},height_median=5.6843418860808015E-14,rate=1.8932291004986645E-4,height=5.683394495766455E-14,rate_median=1.706342410419451E-4,length=39.15477240865417,length_median=39.224061162657264,!color=#0000ff,location=7]:27.403652,204N02Tc_108_2[&height_95%_HPD={0.0,1.1368683772161603E-13},length_range={5.261707263770492,131.23092932171622},length_95%_HPD={18.724774843945266,75.0846004534554},height_range={0.0,1.7053025658242404E-13},states="Temporal",rate_95%_HPD={1.5865463544987993E-4,8.636306929574185E-4},states.set.prob={1.0},states.prob=1.0,states.set={"Temporal"},rate_range={8.964886190221928E-5,0.002070249932034969},height_median=5.6843418860808015E-14,rate=4.731037879984287E-4,height=5.6679204539654567E-14,rate_median=4.3617617484950015E-4,length=47.49307417619173,length_median=47.029463097373245,!color=#0000ff,location=9]:27.403652)[&height_95%_HPD={15.493087731644977,62.03889309551431},length_range={0.0010776578287803318,62.528432678533306},length_95%_HPD={0.0010776578287803318,27.73275709174052},height_range={6.491615033770529,82.08050440326267},states="Temporal",rate_95%_HPD={5.26925492729516E-5,5.737216655165917E-4},states.set.prob={0.03373702422145329,0.02162629757785467,0.0025951557093425604,0.14359861591695502,0.010380622837370242,0.7846020761245674,0.0025951557093425604,8.650519031141869E-4},states.prob=0.7846020761245674,states.set={"Meninges","Parietal","Plasma","Frontal","Bone_Marrow","Temporal","CD3","CD14"},history=0.0,rate_range={3.7064866236173675E-5,0.001188891763222612},height_median=38.23578630050277,rate=2.8379084504339465E-4,height=38.5048004712401,posterior=0.12844444444444444,rate_median=2.479229669521446E-4,length=9.975651712332056,length_median=7.5011392163366395,!color=#0000ff,location=9]:12.137973)[&height_95%_HPD={21.150912684881405,69.08999759194754},length_range={0.018089888041160407,62.5816160115867},length_95%_HPD={0.018089888041160407,34.68576073376968},height_range={9.703072473319281,89.86113805866808},states="Temporal",rate_95%_HPD={5.878062647640258E-5,6.108615625205991E-4},states.set.prob={0.03689806128830519,0.0300187617260788,0.0012507817385866166,0.12195121951219512,0.016260162601626018,0.7873671044402751,0.0012507817385866166,0.0050031269543464665},states.prob=0.7873671044402751,states.set={"Meninges","Parietal","Plasma","Frontal","Bone_Marrow","Temporal","CD3","CD14"},rate_range={3.550411806400765E-5,0.0014049311641464788},height_median=45.487576928640976,rate=2.9580964201845566E-4,height=45.6897221759825,posterior=0.17766666666666667,rate_median=2.5820057969063234E-4,length=12.85430259590866,length_median=9.99624332743305,!color=#0000ff,location=9]:9.996622)[&height_95%_HPD={27.38889881220973,72.70845739408887},length_range={0.0027928429736903126,67.76851089126433},length_95%_HPD={0.0027928429736903126,35.749939556227126},height_range={13.033690629630797,97.32385818995228},states="Temporal",rate_95%_HPD={6.62629782574548E-5,6.174437322222666E-4},states.set.prob={0.038778877887788776,0.028877887788778877,4.1254125412541255E-4,0.09282178217821782,0.01485148514851485,0.8193069306930693,0.0012376237623762376,0.0037128712871287127},states.prob=0.8193069306930693,states.set={"Meninges","Parietal","Plasma","Frontal","Bone_Marrow","Temporal","CD3","CD14"},rate_range={3.070891826937668E-5,0.0014366350384930283},height_median=50.563003333939335,rate=3.0184505705115646E-4,height=50.60273096715706,posterior=0.2693333333333333,rate_median=2.661394645358476E-4,length=15.18042752307935,length_median=13.198025150735418,!color=#0000ff,location=9]:14.830755,((((204N02Tc_117_2[&height_95%_HPD={0.0,1.1368683772161603E-13},length_range={1.8184786975494987E-4,39.586467572774815},length_95%_HPD={1.8184786975494987E-4,11.162294506968186},height_range={0.0,1.9895196601282805E-13},states="Temporal",rate_95%_HPD={5.076046229995211E-5,6.330949122325049E-4},states.set.prob={1.0},states.prob=1.0,states.set={"Temporal"},rate_range={3.1775961413502994E-5,0.001757535313805458},height_median=5.6843418860808015E-14,rate=3.035282937857675E-4,height=5.676446966794578E-14,rate_median=2.638753876215925E-4,length=3.7141484541302074,length_median=2.5907787982761965,!color=#0000ff,location=9]:5.939741,(204N02Tc_107_2[&height_95%_HPD={0.0,1.1368683772161603E-13},length_range={1.7989996781045742E-4,34.890145165396866},length_95%_HPD={1.7989996781045742E-4,11.213358326018279},height_range={0.0,1.9895196601282805E-13},states="Temporal",rate_95%_HPD={6.468466083685211E-5,6.525643764992671E-4},states.set.prob={1.0},states.prob=1.0,states.set={"Temporal"},rate_range={3.117824666949556E-5,0.0018719303313445334},height_median=5.6843418860808015E-14,rate=3.0570881378633673E-4,height=5.69665796016731E-14,rate_median=2.6706321088609364E-4,length=3.6461611624341064,length_median=2.4730165475808468,!color=#0000ff,location=9]:0.679793,204N02Tc_130_2[&height_95%_HPD={0.0,1.1368683772161603E-13},length_range={7.04848556167181E-5,33.14252623550199},length_95%_HPD={7.04848556167181E-5,11.149871072248095},height_range={0.0,1.9895196601282805E-13},states="Temporal",rate_95%_HPD={5.1809167501420074E-5,6.550605528150763E-4},states.set.prob={1.0},states.prob=1.0,states.set={"Temporal"},rate_range={3.5909663348919954E-5,0.0017956369614971167},height_median=5.6843418860808015E-14,rate=3.068685720597672E-4,height=5.6653940797938657E-14,rate_median=2.6515522167897275E-4,length=3.6037078361512482,length_median=2.477960108639156,!color=#0000ff,location=9]:0.679793)[&height_95%_HPD={1.798999678896962E-4,7.4399363173505435},length_range={0.0035053685072803376,37.157135602666436},length_95%_HPD={0.0035053685072803376,11.41208307861924},height_range={1.798999678896962E-4,21.244491346198885},states="Temporal",rate_95%_HPD={5.4425044070602156E-5,6.217366015153544E-4},states.set.prob={6.269592476489029E-4,0.9993730407523511},states.prob=0.9993730407523511,states.set={"Parietal","Temporal"},rate_range={4.5466038160212E-5,0.0015810444230367395},height_median=1.5670843075354526,rate=3.074200090997146E-4,height=2.3889159917421154,posterior=0.17722222222222223,rate_median=2.6980295810141096E-4,length=3.665007925900461,length_median=2.442589378331445,!color=#0000ff,location=9]:5.259948)[&height_95%_HPD={0.1488970159818166,10.845461044212158},length_range={0.006508105911472328,31.091607189704213},length_95%_HPD={0.006508105911472328,10.142411796064469},height_range={0.1488970159818166,37.389912355186596},states="Temporal",rate_95%_HPD={6.10561625785404E-5,6.463957200913842E-4},states.set.prob={1.0},states.prob=1.0,states.set={"Temporal"},rate_range={4.855324899268787E-5,0.0015993525995092043},height_median=3.6840083217342823,rate=2.9958872972517465E-4,height=4.417088458818041,posterior=0.08288888888888889,rate_median=2.639940912294328E-4,length=3.6361388964684163,length_median=2.547924727962271,!color=#0000ff,location=9]:9.406588,(204N02Tc_103_2[&height_95%_HPD={0.0,1.1368683772161603E-13},length_range={6.120702507893936E-4,34.518793678180586},length_95%_HPD={6.120702507893936E-4,11.071679756533586},height_range={0.0,1.7053025658242404E-13},states="Temporal",rate_95%_HPD={5.820604329494752E-5,6.407261206116525E-4},states.set.prob={1.0},states.prob=1.0,states.set={"Temporal"},rate_range={2.8964585510303462E-5,0.0021630286778225516},height_median=5.6843418860808015E-14,rate=3.050099382892385E-4,height=5.658446550821989E-14,rate_median=2.668749603075844E-4,length=3.6279142487645837,length_median=2.447775164809232,!color=#0000ff,location=9]:0.033776,204N02Tc_101_2[&height_95%_HPD={0.0,1.1368683772161603E-13},length_range={7.04848556167181E-5,48.80828052993228},length_95%_HPD={7.04848556167181E-5,10.861956592886372},height_range={0.0,1.9895196601282805E-13},states="Temporal",rate_95%_HPD={5.600370501779497E-5,6.413135134039206E-4},states.set.prob={1.0},states.prob=1.0,states.set={"Temporal"},rate_range={2.1600087847419087E-5,0.0017600225219917567},height_median=5.6843418860808015E-14,rate=3.046533350746539E-4,height=5.639498744535053E-14,rate_median=2.6529184538124663E-4,length=3.6372805394810324,length_median=2.4886357226988123,!color=#0000ff,location=9]:0.033776)[&height_95%_HPD={0.0037636633815907317,7.224282152493686},length_range={0.0024355472786483645,37.709189613033836},length_95%_HPD={0.0024355472786483645,11.052089126609825},height_range={0.002481149920470216,23.897156149796132},states="Temporal",rate_95%_HPD={5.155482813924417E-5,6.329879717632894E-4},states.set.prob={1.0},states.prob=1.0,states.set={"Temporal"},rate_range={3.64608625632201E-5,0.001682546243330912},height_median=1.5628666928606947,rate=3.0424455425225125E-4,height=2.420388660261441,posterior=0.17244444444444446,rate_median=2.6851254129377103E-4,length=3.623146771324677,length_median=2.3615884741742663,!color=#0000ff,location=9]:15.312554)[&height_95%_HPD={1.4637293388640273,18.913376628902483},length_range={4.327093882132846,138.99793493101538},length_95%_HPD={16.28590739298085,74.96128389183467},height_range={0.6735221884860891,48.80828052993235},states="Temporal",rate_95%_HPD={2.1897295131424583E-4,0.0011949161396334798},states.set.prob={8.888888888888889E-4,7.777777777777777E-4,0.0016666666666666668,6.666666666666666E-4,0.996},states.prob=0.996,states.set={"Meninges","Parietal","Frontal","Bone_Marrow","Temporal"},rate_range={1.4230425449342142E-4,0.0026146318771201596},height_median=8.28846851913994,rate=6.591051948157431E-4,height=9.196743513785655,posterior=1.0,rate_median=6.086789077280376E-4,length=44.48815742925772,length_median=42.98353670388681,!color=#0000ff,location=9]:25.841814,((204N02Bc_04[&height_95%_HPD={0.0,1.1368683772161603E-13},length_range={0.6219372679436734,82.29060300071059},length_95%_HPD={4.129205282367214,49.2705734226432},height_range={0.0,1.9895196601282805E-13},states="Bone_Marrow",rate_95%_HPD={6.288523063982758E-5,5.377452700657603E-4},states.set.prob={1.0},states.prob=1.0,states.set={"Bone_Marrow"},rate_range={3.0012523726483385E-5,0.0014124605865221932},height_median=5.6843418860808015E-14,rate=2.6305856251269445E-4,height=5.691289415052678E-14,rate_median=2.3553537167040142E-4,length=23.25540556297715,length_median=20.16827043610442,!color=#ff8000,location=2]:13.345198,204N02Ac_113_2[&height_95%_HPD={0.0,1.1368683772161603E-13},length_range={0.6219372679436734,86.67724281631537},length_95%_HPD={4.129205282367214,58.71737075593337},height_range={0.0,1.9895196601282805E-13},states="Parietal",rate_95%_HPD={6.61789498550746E-5,5.584215913808831E-4},states.set.prob={1.0},states.prob=1.0,states.set={"Parietal"},history=0.0,rate_range={3.7359245851015475E-5,0.001620715897662375},height_median=5.6843418860808015E-14,rate=2.7769423372866564E-4,height=5.6998159278818E-14,rate_median=2.4694001908010145E-4,length=30.412242204356907,length_median=29.004962093864233,!color=#0000ff,location=8]:13.345198)[&height_95%_HPD={3.781738851598675,45.41309684879522},length_range={0.018425556177852798,85.31031985371656},length_95%_HPD={0.31930017089187857,44.39975476650262},height_range={0.6219372679437356,72.35125078619626},states="Bone_Marrow",rate_95%_HPD={6.367901056188637E-5,5.641609269271904E-4},states.set.prob={0.09975490196078432,0.3536764705882353,0.022058823529411766,0.02303921568627451,0.41740196078431374,0.04240196078431373,0.01568627450980392,0.025735294117647058,2.4509803921568627E-4},states.prob=0.41740196078431374,states.set={"Meninges","Parietal","Plasma","Frontal","Bone_Marrow","Temporal","CD3","CD14","Lung_Macs"},history=0.0,rate_range={3.4090194682147675E-5,0.0022032039455903594},height_median=17.782130674496614,rate=2.767823584578245E-4,height=20.68164470206946,posterior=0.4533333333333333,rate_median=2.4599997382773774E-4,length=20.8644768126803,length_median=19.1628572203515,!color=#ff8000,location=2]:17.508636,(204N02Pc_10[&height_95%_HPD={0.0,1.1368683772161603E-13},length_range={1.148255367218351,91.28394763277251},length_95%_HPD={6.763853075226203,63.53029527958203},height_range={0.0,1.9895196601282805E-13},states="Plasma",rate_95%_HPD={8.47112729953048E-5,6.439278065840945E-4},states.set.prob={1.0},states.prob=1.0,states.set={"Plasma"},history=0.0,rate_range={4.2660586006428036E-5,0.002057318219742635},height_median=5.6843418860808015E-14,rate=3.232776196761364E-4,height=5.697289553710208E-14,rate_median=2.871998062629996E-4,length=34.03037465014379,length_median=33.42146117703203,!color=#800000,location=1]:17.32367,204N02Pc_113[&height_95%_HPD={0.0,1.1368683772161603E-13},length_range={3.9031034055794054,101.39519019633839},length_95%_HPD={22.080190438102385,83.11817948456924},height_range={0.0,1.7053025658242404E-13},states="Plasma",rate_95%_HPD={7.962973973807828E-5,5.15480312938286E-4},states.set.prob={1.0},states.prob=1.0,states.set={"Plasma"},history=0.0,rate_range={2.8181382544440942E-5,0.0019694090554625296},height_median=5.6843418860808015E-14,rate=2.74955316437389E-4,height=5.698552740796003E-14,rate_median=2.5194394137918454E-4,length=53.39216206442535,length_median=54.253961753733385,!color=#800000,location=1]:17.32367)[&height_95%_HPD={11.163155222309314,63.50446218277463},length_range={0.22087886442930227,71.73194321866569},length_95%_HPD={0.22087886442930227,42.376785333082076},height_range={3.903103405579458,87.38379424302269},states="Plasma",rate_95%_HPD={5.827099199908147E-5,5.3324959873907E-4},states.set.prob={0.07904411764705882,0.03676470588235294,0.5294117647058824,0.01838235294117647,0.10845588235294118,0.058823529411764705,0.06801470588235294,0.09926470588235294,0.001838235294117647},states.prob=0.5294117647058824,states.set={"Meninges","Parietal","Plasma","Frontal","Bone_Marrow","Temporal","CD3","CD14","Lung_Macs"},rate_range={4.518307494983119E-5,0.0010221737823221857},height_median=35.964466418287685,rate=2.5205591295203217E-4,height=36.16661165366758,posterior=0.060444444444444446,rate_median=2.2153361858961805E-4,length=15.880432808923914,length_median=12.225750806196736,!color=#800000,location=1]:13.530164)[&height_95%_HPD={23.37098032355135,70.31906819145433},length_range={0.014829178230620244,52.58547876322217},length_95%_HPD={0.014829178230620244,29.265110338972242},height_range={17.62939788521456,91.28394763277254},states="Plasma",rate_95%_HPD={6.283883934602386E-5,5.951888005834557E-4},states.set.prob={0.17878426698450536,0.11799761620977355,0.18951132300357568,0.04529201430274136,0.18235995232419547,0.13825983313468415,0.04767580452920143,0.10011918951132301},states.prob=0.18951132300357568,states.set={"Meninges","Parietal","Plasma","Frontal","Bone_Marrow","Temporal","CD3","CD14"},rate_range={4.9887688858416054E-5,0.0015769290572747758},height_median=48.44694161498927,rate=2.880019772107134E-4,height=48.78320873019674,posterior=0.09322222222222222,rate_median=2.527810232972419E-4,length=11.475760038026797,length_median=9.280648591228129,!color=#800000,location=1]:10.334309)[&height_95%_HPD={44.83657229880302,69.14396722573952},length_range={0.569006235386631,17.000705767433757},length_95%_HPD={0.569006235386631,14.419639443823485},height_range={41.188143141166194,69.14396722573952},states="Meninges+Temporal",rate_95%_HPD={1.1555041768249452E-4,5.643405578227324E-4},states.set.prob={0.2608695652173913,0.13043478260869565,0.13043478260869565,0.13043478260869565,0.2608695652173913,0.08695652173913043},states.prob=0.5217391304347826,states.set={"Meninges","Parietal","Frontal","Bone_Marrow","Temporal","CD14"},rate_range={1.1555041768249452E-4,6.312481807766707E-4},height_median=57.54884117190815,rate=3.008177167317743E-4,height=56.87064359421662,posterior=0.0025555555555555557,rate_median=2.5364768702841324E-4,length=5.8108635661733485,length_median=5.658546335877858,!color=#0000ff]:1.850862,((204N02Zc_105[&height_95%_HPD={0.0,1.1368683772161603E-13},length_range={3.724008188204458,87.21204275055324},length_95%_HPD={7.810452459661833,48.40490213812938},height_range={0.0,1.9895196601282805E-13},states="Meninges",rate_95%_HPD={1.2263989606379352E-4,8.494772209173425E-4},states.set.prob={1.0},states.prob=1.0,states.set={"Meninges"},rate_range={5.4976966992625726E-5,0.0019675088345550186},height_median=5.6843418860808015E-14,rate=4.387868494587307E-4,height=5.69665796016731E-14,rate_median=3.987201257260101E-4,length=27.41271800587058,length_median=25.972887476001873,!color=#ff0000,location=6]:5.669972,204N02Zc_120[&height_95%_HPD={0.0,1.1368683772161603E-13},length_range={3.724008188204458,87.21204275055324},length_95%_HPD={8.053932345130393,48.47045753021949},height_range={0.0,1.9895196601282805E-13},states="Meninges",rate_95%_HPD={1.0665560283322861E-4,7.523040890283813E-4},states.set.prob={1.0},states.prob=1.0,states.set={"Meninges"},rate_range={5.257321785268515E-5,0.0018082850421481968},height_median=5.6843418860808015E-14,rate=3.856261578618523E-4,height=5.697605350481656E-14,rate_median=3.48018281466825E-4,length=27.371970260431578,length_median=25.951924053850085,!color=#ff0000,location=6]:5.669972)[&height_95%_HPD={7.795436200045714,46.777271878288104},length_range={0.0647153511502978,87.61564431520111},length_95%_HPD={0.2659549987892902,42.7183353968793},height_range={3.7240081882045217,87.21204275055328},states="Meninges",rate_95%_HPD={8.746896027479474E-5,7.766322764642355E-4},states.set.prob={0.9146225291736128,0.01750416765896642,5.953798523457966E-4,0.014527268397237437,0.02095737080257204,0.027387473207906646,0.00178613955703739,0.002619671350321505},states.prob=0.9146225291736128,states.set={"Meninges","Parietal","Plasma","Frontal","Bone_Marrow","Temporal","CD3","CD14"},rate_range={4.988537078048226E-5,0.0020648293082880832},height_median=25.177465940944884,rate=3.867756679839101E-4,height=26.61706698670768,posterior=0.9331111111111111,rate_median=3.436088898747312E-4,length=21.795907860053756,length_median=20.42677007329459,!color=#ff0000,location=6]:34.605176,204N02Zc_112[&height_95%_HPD={0.0,1.1368683772161603E-13},length_range={11.211653106705464,161.51363606516085},length_95%_HPD={23.455955629165903,98.05879893627414},height_range={0.0,1.7053025658242404E-13},states="Meninges",rate_95%_HPD={1.5023468086274722E-4,9.784427573447994E-4},states.set.prob={1.0},states.prob=1.0,states.set={"Meninges"},history=0.0,rate_range={1.0144196227348585E-4,0.0024297807920217397},height_median=5.6843418860808015E-14,rate=5.097255602301973E-4,height=5.670446828137048E-14,rate_median=4.581964139285801E-4,length=57.518743458442025,length_median=54.631805393355826,!color=#ff0000,location=6]:40.275148)[&height_95%_HPD={21.3389324147156,67.14469444198352},length_range={0.175101925035257,62.867612856177686},length_95%_HPD={0.3239578557196765,33.410369528045536},height_range={14.572242344968572,112.01752565058803},states="Meninges",rate_95%_HPD={1.0015592400129938E-4,8.191630306691255E-4},states.set.prob={0.8663023679417122,0.02331511839708561,0.0029143897996357013,0.02040072859744991,0.023679417122040074,0.05391621129326048,0.0025500910746812386,0.0069216757741347905},states.prob=0.8663023679417122,states.set={"Meninges","Parietal","Plasma","Frontal","Bone_Marrow","Temporal","CD3","CD14"},rate_range={4.027989209978177E-5,0.0019260669167766112},height_median=42.896511456815716,rate=3.947278164898325E-4,height=43.680779991456966,posterior=0.305,rate_median=3.502481337613339E-4,length=16.074905088226515,length_median=14.592796995036991,!color=#ff0000,location=6]:2.763857)[&height_95%_HPD={49.524802855544266,84.97046676597546},length_range={0.6207195146472344,24.55083195882493},length_95%_HPD={0.6207195146472344,18.356551129116056},height_range={43.03900517831434,84.97046676597546},states="Temporal",rate_95%_HPD={1.3905489474490976E-4,7.740490096596766E-4},states.set.prob={0.24390243902439024,0.17073170731707318,0.0975609756097561,0.07317073170731707,0.3902439024390244,0.024390243902439025},states.prob=0.3902439024390244,states.set={"Meninges","Parietal","Frontal","Bone_Marrow","Temporal","CD14"},rate_range={1.3905489474490976E-4,0.0012936473901287704},height_median=70.40677716466391,rate=3.801675123463063E-4,height=68.29661686847504,posterior=0.004555555555555556,rate_median=3.273037206513588E-4,length=7.476203395584672,length_median=6.6272486115808675,!color=#0000ff,location=9]:21.329997)[&height_95%_HPD={50.34779410282766,81.70029356843042},length_range={0.4421779081982464,11.904606740314485},length_95%_HPD={0.4421779081982464,11.904606740314485},height_range={50.34779410282766,81.70029356843042},states="Temporal",rate_95%_HPD={1.1483461752280133E-4,5.574705242430803E-4},states.set.prob={0.2222222222222222,0.1111111111111111,0.1111111111111111,0.3333333333333333,0.2222222222222222},states.prob=0.3333333333333333,states.set={"Meninges","Frontal","Bone_Marrow","Temporal","CD14"},rate_range={1.1483461752280133E-4,5.574705242430803E-4},height_median=64.36900182761758,rate=2.477170643177594E-4,height=66.1396862231369,posterior=0.0010,rate_median=2.0466402610177652E-4,length=3.811373837980839,length_median=2.9411768276453074,!color=#0000ff,location=9]:4.780371,(204N02Zc_119[&height_95%_HPD={0.0,1.1368683772161603E-13},length_range={5.261707263770492,105.602097358017},length_95%_HPD={22.81326482243782,79.84616574518665},height_range={0.0,1.7053025658242404E-13},states="Meninges",rate_95%_HPD={1.0149768743188313E-4,5.879190844198533E-4},states.set.prob={1.0},states.prob=1.0,states.set={"Meninges"},history=0.0,rate_range={5.800661095931168E-5,0.0018045366066347386},height_median=5.6843418860808015E-14,rate=3.2452919001447924E-4,height=5.676762763566027E-14,rate_median=3.0151463702146305E-4,length=52.92822743923061,length_median=53.0073093091657,!color=#ff0000,location=6]:67.08274,(204N02Bc_01[&height_95%_HPD={0.0,1.1368683772161603E-13},length_range={3.3412408528977364,103.36107912742864},length_95%_HPD={9.313635491038927,71.6670895671583},height_range={0.0,1.7053025658242404E-13},states="Bone_Marrow",rate_95%_HPD={1.0168691674317692E-4,7.017061845580675E-4},states.set.prob={1.0},states.prob=1.0,states.set={"Bone_Marrow"},history=0.0,rate_range={5.040348341894079E-5,0.0021253082940774063},height_median=5.6843418860808015E-14,rate=3.520377670852703E-4,height=5.661288721765029E-14,rate_median=3.162292544349535E-4,length=39.435455244989015,length_median=39.07330806391758,!color=#ff8000,location=2]:22.134525,(204N02Zc_124[&height_95%_HPD={0.0,1.1368683772161603E-13},length_range={2.336334969831254,100.29982371046606},length_95%_HPD={6.6746631676917,62.59754769769429},height_range={0.0,1.7053025658242404E-13},states="Meninges",rate_95%_HPD={5.321690386074937E-5,4.8703417719635233E-4},states.set.prob={1.0},states.prob=1.0,states.set={"Meninges"},rate_range={3.247702601211943E-5,0.0017242766506724509},height_median=5.6843418860808015E-14,rate=2.4120931703018847E-4,height=5.6619203153079274E-14,rate_median=2.1476672143530301E-4,length=35.26937017715612,length_median=34.90003340681774,!color=#ff0000,location=6]:13.250793,204N02Tc_106_2[&height_95%_HPD={0.0,1.1368683772161603E-13},length_range={2.336334969831254,101.88088128721063},length_95%_HPD={9.818624829144293,74.91483147416362},height_range={0.0,1.7053025658242404E-13},states="Temporal",rate_95%_HPD={4.265802526517838E-5,3.923360188748938E-4},states.set.prob={1.0},states.prob=1.0,states.set={"Temporal"},history=0.0,rate_range={2.6123332673461526E-5,0.0011453467941948212},height_median=5.6843418860808015E-14,rate=1.989031524291523E-4,height=5.67297320230864E-14,rate_median=1.7771733134661316E-4,length=44.012654888164164,length_median=44.68373115085318,!color=#0000ff,location=9]:13.250793)[&height_95%_HPD={5.546924740427869,55.31772142958121},length_range={0.0025364920778088162,75.0529065883841},length_95%_HPD={0.0025364920778088162,50.161694113960095},height_range={2.336334969831313,89.66478136881233},states="Temporal",rate_95%_HPD={6.553358553174731E-5,5.154776833747319E-4},states.set.prob={0.31980676328502416,0.04927536231884058,0.05217391304347826,0.05410628019323672,0.5111111111111111,0.004830917874396135,0.008695652173913044},states.prob=0.5111111111111111,states.set={"Meninges","Parietal","Frontal","Bone_Marrow","Temporal","CD3","CD14"},rate_range={3.9904577158851164E-5,0.0016490300312383402},height_median=24.000846917270053,rate=2.5436698971122645E-4,height=26.810578279872757,posterior=0.115,rate_median=2.216588917958474E-4,length=21.15058798381671,length_median=18.587855975994437,!color=#0000ff,location=9]:8.883732)[&height_95%_HPD={14.613165241243763,67.16250518486072},length_range={0.02555908292642073,70.26968771488707},length_95%_HPD={0.02555908292642073,46.094079001131234},height_range={9.626518116179966,93.1021933831507},states="Temporal",rate_95%_HPD={6.23376649850192E-5,5.796729751671971E-4},states.set.prob={0.25021496130696474,0.06964746345657781,0.004729148753224419,0.08125537403267412,0.10533104041272572,0.46732588134135855,0.00816852966466036,0.012897678417884782,4.299226139294927E-4},states.prob=0.46732588134135855,states.set={"Meninges","Parietal","Plasma","Frontal","Bone_Marrow","Temporal","CD3","CD14","Lung_Macs"},rate_range={3.694252159226121E-5,0.001458931149872917},height_median=42.70821572625846,rate=2.8379274528097853E-4,height=42.68943753769883,posterior=0.2584444444444444,rate_median=2.5219819195893304E-4,length=20.242969255335815,length_median=17.940831217861103,!color=#0000ff,location=9]:44.948215)[&height_95%_HPD={31.70290771953617,76.56909364760276},length_range={3.026654193547529E-4,44.59616683828062},length_95%_HPD={3.026654193547529E-4,29.817102734567044},height_range={30.324073359621792,87.09396535103383},states="Meninges",rate_95%_HPD={3.87357645614728E-5,5.771403336851828E-4},states.set.prob={0.4251012145748988,0.0728744939271255,0.004048582995951417,0.06477732793522267,0.09716599190283401,0.31983805668016196,0.004048582995951417,0.012145748987854251},states.prob=0.4251012145748988,states.set={"Meninges","Parietal","Plasma","Frontal","Bone_Marrow","Temporal","CD3","CD14"},history=0.0,rate_range={3.87357645614728E-5,0.001493529438847373},height_median=56.941836862764575,rate=2.8369829226484664E-4,height=56.93844415309716,posterior=0.027444444444444445,rate_median=2.405877391093556E-4,length=11.2733588968856,length_median=8.03410365778467,!color=#ff0000,location=6]:2.066633)[&height_95%_HPD={62.63271838597302,100.35852471543069},length_range={0.007370366572303055,39.33156469394595},length_95%_HPD={0.05432967715988468,24.34589141858426},height_range={51.327293835720354,103.5769464186316},states="Temporal",rate_95%_HPD={8.975207361310893E-5,8.170953109406566E-4},states.set.prob={0.20282186948853614,0.0873015873015873,0.03262786596119929,0.0837742504409171,0.07495590828924162,0.41975308641975306,0.02204585537918871,0.07671957671957672},states.prob=0.41975308641975306,states.set={"Meninges","Parietal","Plasma","Frontal","Bone_Marrow","Temporal","CD3","CD14"},rate_range={5.7590739145480366E-5,0.001729911608998946},height_median=78.56312246765535,rate=3.900705766353351E-4,height=79.06633796136637,posterior=0.126,rate_median=3.45471264778927E-4,length=10.888057818220103,length_median=9.789358752041238,!color=#0000ff,location=9]:10.299767)[&height_95%_HPD={68.56074464684778,107.73798514197438},length_range={0.2871097348831455,56.52906001349038},length_95%_HPD={0.833935212001137,44.731744728106946},height_range={60.457616319614715,131.00071566392447},states="Temporal",rate_95%_HPD={1.0243431517488743E-4,9.775251640111921E-4},states.set.prob={0.06927710843373494,0.13253012048192772,0.10843373493975904,0.08433734939759036,0.08433734939759036,0.2921686746987952,0.0572289156626506,0.1716867469879518},states.prob=0.2921686746987952,states.set={"Meninges","Parietal","Plasma","Frontal","Bone_Marrow","Temporal","CD3","CD14"},rate_range={6.176093867581376E-5,0.0016687123335239137},height_median=88.94612928595643,rate=4.4320203529799214E-4,height=89.10772420492421,posterior=0.03688888888888889,rate_median=3.64115111578211E-4,length=15.723658209818552,length_median=10.75815787860499,!color=#ff0000,location=9]:7.339661,(((((204N02Fc_101_2[&height_95%_HPD={0.0,1.1368683772161603E-13},length_range={0.11100366266207248,88.30382422328474},length_95%_HPD={0.1283043008554124,37.73397835515924},height_range={0.0,1.7053025658242404E-13},states="Frontal",rate_95%_HPD={6.239953678196185E-5,6.910143624516811E-4},states.set.prob={1.0},states.prob=1.0,states.set={"Frontal"},rate_range={4.6637056965909347E-5,0.0019618922449238544},height_median=5.6843418860808015E-14,rate=3.346577712439614E-4,height=5.6543411927931525E-14,rate_median=2.9180012109684907E-4,length=12.698820926634504,length_median=9.259168193162054,!color=#0000ff,location=7]:12.361594,204N02Fc_115_2[&height_95%_HPD={0.0,1.1368683772161603E-13},length_range={0.11100366266207248,86.60326148800911},length_95%_HPD={0.1914486755866591,36.379406564702876},height_range={0.0,1.7053025658242404E-13},states="Frontal",rate_95%_HPD={5.17925640889677E-5,5.554116231660769E-4},states.set.prob={1.0},states.prob=1.0,states.set={"Frontal"},rate_range={3.362558983614205E-5,0.001438275636984769},height_median=5.6843418860808015E-14,rate=2.657757821650966E-4,height=5.658446550821989E-14,rate_median=2.335967970189626E-4,length=12.419419014260194,length_median=9.233596973297498,!color=#0000ff,location=7]:12.361594)[&height_95%_HPD={0.1283043008554614,29.90115262243995},length_range={0.06225252872810216,93.6284302285176},length_95%_HPD={0.06225252872810216,67.91476358232818},height_range={0.11100366266214223,75.32115842508495},states="Frontal",rate_95%_HPD={5.0952126457018186E-5,4.803262592463437E-4},states.set.prob={0.006669091790954287,0.004607736146477507,3.637686431429611E-4,0.9708985085485631,0.0018188432157148053,0.012731902510003638,4.850248575239481E-4,0.0024251242876197404},states.prob=0.9708985085485631,states.set={"Meninges","Parietal","Plasma","Frontal","Bone_Marrow","Temporal","CD3","CD14"},history=0.0,rate_range={3.069726402647589E-5,0.0017150180517209312},height_median=8.428076892740393,rate=2.345078268116328E-4,height=10.951491373858756,posterior=0.9163333333333333,rate_median=2.0645414911843525E-4,length=33.61832551532262,length_median=31.989563355980117,!color=#0000ff,location=7]:36.154482,(204N02Zc_123[&height_95%_HPD={0.0,1.1368683772161603E-13},length_range={3.7743497325871296,104.94416551068318},length_95%_HPD={18.795551884093836,89.18060019929469},height_range={0.0,1.7053025658242404E-13},states="Meninges",rate_95%_HPD={7.73704465128178E-5,5.027638238651967E-4},states.set.prob={1.0},states.prob=1.0,states.set={"Meninges"},history=0.0,rate_range={3.672344604736472E-5,0.002173216645637371},height_median=5.6843418860808015E-14,rate=2.6315707251338595E-4,height=5.6454988831925825E-14,rate_median=2.3707372765277243E-4,length=57.220825757752266,length_median=58.71323990956557,!color=#ff0000,location=6]:12.473192,204N02Kc_07[&height_95%_HPD={0.0,1.1368683772161603E-13},length_range={0.994418843421354,92.81953221659519},length_95%_HPD={5.8701728478484965,68.85589508064109},height_range={0.0,1.7053025658242404E-13},states="CD3",rate_95%_HPD={5.33007057127915E-5,4.7541078253006213E-4},states.set.prob={1.0},states.prob=1.0,states.set={"CD3"},rate_range={2.7060213018077846E-5,0.0020455165541959108},height_median=5.6843418860808015E-14,rate=2.3551743235377816E-4,height=5.667604657194008E-14,rate_median=2.0872339182561385E-4,length=36.06496882082269,length_median=35.55038408800013,!color=#008000,location=3]:12.473192)[&height_95%_HPD={8.762951829343677,66.44374518303104},length_range={0.5759878067984303,81.66715185361082},length_95%_HPD={0.5759878067984303,53.195966872554735},height_range={3.7743497325871544,83.81601805090469},states="Meninges",rate_95%_HPD={6.520336444947053E-5,5.46397275617319E-4},states.set.prob={0.23283983849259757,0.1009421265141319,0.07537012113055182,0.06056527590847914,0.1117092866756393,0.06864064602960969,0.2234185733512786,0.12382234185733512,0.0026917900403768506},states.prob=0.23283983849259757,states.set={"Meninges","Parietal","Plasma","Frontal","Bone_Marrow","Temporal","CD3","CD14","Lung_Macs"},history=0.0,rate_range={6.261101832165634E-5,0.0012421210248287173},height_median=32.97625845901737,rate=2.7425606004366997E-4,height=33.78570580515981,posterior=0.08255555555555555,rate_median=2.494309884863449E-4,length=24.011834337665604,length_median=21.12033169495554,!color=#ff0000,location=6]:36.042884)[&height_95%_HPD={36.609528001230814,75.04155662186818},length_range={0.47750640209164885,60.25703752148756},length_95%_HPD={0.47750640209164885,33.121376958665856},height_range={17.2049439892875,75.04155662186818},states="Frontal",rate_95%_HPD={7.126700150102678E-5,6.239443394361938E-4},states.set.prob={0.13157894736842105,0.05263157894736842,0.02631578947368421,0.3157894736842105,0.07894736842105263,0.13157894736842105,0.13157894736842105,0.13157894736842105},states.prob=0.3157894736842105,states.set={"Meninges","Parietal","Plasma","Frontal","Bone_Marrow","Temporal","CD3","CD14"},rate_range={7.126700150102678E-5,7.299154386568223E-4},height_median=55.447757786695036,rate=2.576343995866322E-4,height=53.86383336694767,posterior=0.004222222222222222,rate_median=2.1207205573749578E-4,length=14.515948920059857,length_median=12.948365834879887,!color=#0000ff,location=7]:25.863805,((204N02Fc_111_2[&height_95%_HPD={0.0,1.1368683772161603E-13},length_range={1.6984815450923736,108.16003957933184},length_95%_HPD={6.58558475742142,66.42446487002405},height_range={0.0,1.7053025658242404E-13},states="Frontal",rate_95%_HPD={5.815027873062922E-5,5.593862578063956E-4},states.set.prob={1.0},states.prob=1.0,states.set={"Frontal"},history=0.0,rate_range={3.256914158745164E-5,0.001673364636670913},height_median=5.6843418860808015E-14,rate=2.728231743969432E-4,height=5.661288721765029E-14,rate_median=2.4049265939205382E-4,length=33.54584880530271,length_median=31.23918119531435,!color=#0000ff,location=7]:63.149334,(204N02Fc_104_2[&height_95%_HPD={0.0,1.1368683772161603E-13},length_range={1.0650900547154458,97.24602510803405},length_95%_HPD={4.6015592648369505,69.4206604772424},height_range={0.0,1.9895196601282805E-13},states="Frontal",rate_95%_HPD={6.250244256452277E-5,5.860707029226978E-4},states.set.prob={1.0},states.prob=1.0,states.set={"Frontal"},history=0.0,rate_range={3.549395472518566E-5,0.0019431790513164194},height_median=5.6843418860808015E-14,rate=2.7285623271995277E-4,height=5.6559201766503975E-14,rate_median=2.358239993341127E-4,length=34.148201952183086,length_median=32.283775226758095,!color=#0000ff,location=7]:55.75521,((((204N02Ac_118_2[&height_95%_HPD={0.0,1.1368683772161603E-13},length_range={1.4366256289184318,88.59362298348566},length_95%_HPD={4.329862364531423,59.39074144688615},height_range={0.0,1.9895196601282805E-13},states="Parietal",rate_95%_HPD={5.6668006710092226E-5,5.054441056268938E-4},states.set.prob={1.0},states.prob=1.0,states.set={"Parietal"},history=0.0,rate_range={3.991112206668474E-5,0.001264530978356938},height_median=5.6843418860808015E-14,rate=2.5383131638923067E-4,height=5.659709737907785E-14,rate_median=2.2584918283365872E-4,length=29.96098942081726,length_median=28.250620529895208,!color=#0000ff,location=8]:40.934915,(((204N02Pc_18[&height_95%_HPD={0.0,1.1368683772161603E-13},length_range={0.098450890158154,63.066319141785726},length_95%_HPD={0.1705797129366077,20.368617640639307},height_range={0.0,1.9895196601282805E-13},states="Plasma",rate_95%_HPD={4.928513858099813E-5,5.78928731112473E-4},states.set.prob={1.0},states.prob=1.0,states.set={"Plasma"},rate_range={3.387350305110071E-5,0.002511294400798255},height_median=5.6843418860808015E-14,rate=2.790329424327285E-4,height=5.6666572668796615E-14,rate_median=2.4409797049939293E-4,length=8.25758760983148,length_median=6.679855739820011,!color=#800000,location=1]:1.479142,204N02Pc_17[&height_95%_HPD={0.0,1.1368683772161603E-13},length_range={0.098450890158154,63.066319141785726},length_95%_HPD={0.13227509103485016,20.368617640639307},height_range={0.0,1.9895196601282805E-13},states="Plasma",rate_95%_HPD={7.2216068383086E-5,7.414750168993325E-4},states.set.prob={1.0},states.prob=1.0,states.set={"Plasma"},rate_range={3.755876766430474E-5,0.002512425092342718},height_median=5.6843418860808015E-14,rate=3.5366520733224856E-4,height=5.6679204539654567E-14,rate_median=3.0873967100416975E-4,length=8.267767278923465,length_median=6.678454379068674,!color=#800000,location=1]:1.479142)[&height_95%_HPD={0.2249062086158915,20.350127118221195},length_range={0.004259892573134749,91.64858796293512},length_95%_HPD={0.917958351446039,50.058292301260536},height_range={0.09845089015817621,63.06631914178581},states="Plasma",rate_95%_HPD={5.748150505680559E-5,5.641389361514424E-4},states.set.prob={7.796836711962575E-4,0.9700378703497439,3.3415014479839606E-4,0.0026732011583871684,4.4553352639786146E-4,0.013143239028736913,0.01247493873914012,1.1138338159946537E-4},states.prob=0.9700378703497439,states.set={"Parietal","Plasma","Frontal","Bone_Marrow","Temporal","CD3","CD14","Lung_Macs"},history=0.0,rate_range={3.902776202400575E-5,0.0020582008192918657},height_median=6.66837112906498,rate=2.7573181857896447E-4,height=8.227809210638284,posterior=0.9975555555555555,rate_median=2.4350547558972386E-4,length=23.40250887864351,length_median=20.832018508036747,!color=#800000,location=1]:14.87108,204N02Bc_05[&height_95%_HPD={0.0,1.1368683772161603E-13},length_range={1.4366256289184318,85.41257499458384},length_95%_HPD={2.9897705607381675,54.87510048435142},height_range={0.0,1.9895196601282805E-13},states="Bone_Marrow",rate_95%_HPD={5.398586633146985E-5,4.468973582705154E-4},states.set.prob={1.0},states.prob=1.0,states.set={"Bone_Marrow"},rate_range={2.960220964817043E-5,9.599599890055632E-4},height_median=5.6843418860808015E-14,rate=2.174148761577574E-4,height=5.6552885831075E-14,rate_median=1.9290611115188177E-4,length=26.129404557197464,length_median=22.788718241593713,!color=#ff8000,location=2]:16.350222)[&height_95%_HPD={4.960697593507035,46.76224921246458},length_range={0.06507442923299678,66.65676199257628},length_95%_HPD={0.06507442923299678,35.90595724092969},height_range={3.394594078022436,65.11945211691992},states="Plasma",rate_95%_HPD={5.060121647472557E-5,5.460896057770793E-4},states.set.prob={0.010321100917431193,0.02981651376146789,0.4873853211009174,0.02408256880733945,0.22591743119266056,0.01261467889908257,0.12041284403669725,0.08944954128440367},states.prob=0.4873853211009174,states.set={"Meninges","Parietal","Plasma","Frontal","Bone_Marrow","Temporal","CD3","CD14"},history=0.0,rate_range={3.959241549860916E-5,0.0017038845563159},height_median=19.452160327739094,rate=2.645522556538782E-4,height=21.97355221556291,posterior=0.09688888888888889,rate_median=2.239372280352805E-4,length=12.846226740635412,length_median=9.65415969078662,!color=#800000,location=1]:1.714431,((204N02Kc_14[&height_95%_HPD={0.0,1.1368683772161603E-13},length_range={2.117147119232295E-4,73.19380016755932},length_95%_HPD={2.117147119232295E-4,13.84343415005081},height_range={0.0,1.9895196601282805E-13},states="CD3",rate_95%_HPD={6.961627943874374E-5,6.473910595906072E-4},states.set.prob={1.0},states.prob=1.0,states.set={"CD3"},rate_range={3.0185304394555548E-5,0.0025427537757942028},height_median=5.6843418860808015E-14,rate=3.032384814156325E-4,height=5.6274984672199934E-14,rate_median=2.6411645090193445E-4,length=4.499654724443011,length_median=2.8975414628504543,!color=#008000,location=3]:0.225545,204N02Kc_04[&height_95%_HPD={0.0,1.1368683772161603E-13},length_range={2.117147119232295E-4,61.03174101751798},length_95%_HPD={2.117147119232295E-4,13.836294570077015},height_range={0.0,1.7053025658242404E-13},states="CD3",rate_95%_HPD={6.919566121053305E-5,6.472934445990121E-4},states.set.prob={1.0},states.prob=1.0,states.set={"CD3"},rate_range={2.8237831715939966E-5,0.002039602740768737},height_median=5.6843418860808015E-14,rate=3.0344473309876045E-4,height=5.6259194833627485E-14,rate_median=2.636529090168855E-4,length=4.471778863639504,length_median=2.8975414628504543,!color=#008000,location=3]:0.225545)[&height_95%_HPD={2.1171471198044856E-4,13.134918252700032},length_range={0.06555610228503639,84.43642971984335},length_95%_HPD={2.055157584205345,53.96041744058485},height_range={2.1171471198044856E-4,56.485924046264444},states="CD3",rate_95%_HPD={5.7505663968565674E-5,5.283479694540851E-4},states.set.prob={3.3685156074556477E-4,2.2456770716370987E-4,0.0059510442398383115,4.4913541432741973E-4,0.001347406242982259,3.3685156074556477E-4,0.9877610599595779,0.003593083314619358},states.prob=0.9877610599595779,states.set={"Meninges","Parietal","Plasma","Frontal","Bone_Marrow","Temporal","CD3","CD14"},history=0.0,rate_range={3.9615747599615954E-5,0.0015013298487825985},height_median=2.8533106005839812,rate=2.63294362023662E-4,height=4.246173089465987,posterior=0.9895555555555555,rate_median=2.3300131175233723E-4,length=26.286982795835794,length_median=24.120949340586776,!color=#008000,location=3]:7.369894,204N02Oc_09[&height_95%_HPD={0.0,1.1368683772161603E-13},length_range={2.1836792183089866,91.89830757724792},length_95%_HPD={6.835179819720859,62.01808335946331},height_range={0.0,1.9895196601282805E-13},states="CD14",rate_95%_HPD={7.633712052923297E-5,5.793563326114854E-4},states.set.prob={1.0},states.prob=1.0,states.set={"CD14"},rate_range={3.798866150502174E-5,0.00214883582188804},height_median=5.6843418860808015E-14,rate=2.9125596541859395E-4,height=5.667604657194008E-14,rate_median=2.6081047167427016E-4,length=33.112060366377285,length_median=31.94336458688332,!color=#ff0000,location=4]:7.595438)[&height_95%_HPD={6.805956137071433,53.66912563289577},length_range={0.01812330248547056,58.41708288358766},length_95%_HPD={0.01812330248547056,31.770417974525586},height_range={3.3241023905245584,74.65166262533305},states="CD3",rate_95%_HPD={5.564659194266195E-5,5.330440924489912E-4},states.set.prob={0.007186858316221766,0.026694045174537988,0.15605749486652978,0.030800821355236138,0.04620123203285421,0.023613963039014373,0.35831622176591377,0.35010266940451745,0.001026694045174538},states.prob=0.35831622176591377,states.set={"Meninges","Parietal","Plasma","Frontal","Bone_Marrow","Temporal","CD3","CD14","Lung_Macs"},history=0.0,rate_range={3.8635480913671663E-5,0.00156244741966626},height_median=23.973277355037297,rate=2.658548249483896E-4,height=26.68035425039915,posterior=0.10822222222222222,rate_median=2.3393008766243233E-4,length=11.479919713605087,length_median=8.585767809323182,!color=#008000,location=3]:10.469215)[&height_95%_HPD={10.789313273995447,54.92338407562963},length_range={0.02183360134293366,42.33394497614316},length_95%_HPD={0.02183360134293366,31.382699295043903},height_range={10.208038606002503,69.88066153756344},states="Plasma",rate_95%_HPD={6.364201458414356E-5,5.187136728223769E-4},states.set.prob={0.022727272727272728,0.03896103896103896,0.30844155844155846,0.05194805194805195,0.07467532467532467,0.048701298701298704,0.18831168831168832,0.2662337662337662},states.prob=0.30844155844155846,states.set={"Meninges","Parietal","Plasma","Frontal","Bone_Marrow","Temporal","CD3","CD14"},rate_range={4.1372817229019384E-5,0.001502031680031315},height_median=34.92805655977281,rate=2.688741228422762E-4,height=34.71726853646941,posterior=0.03422222222222222,rate_median=2.3848656569974285E-4,length=11.341214729798581,length_median=8.751267671186504,!color=#800000,location=1]:22.870261)[&height_95%_HPD={14.980690237153794,62.097845613968985},length_range={0.00487471802698991,56.34370342240207},length_95%_HPD={0.00487471802698991,28.650934873695654},height_range={13.107465743977883,72.87267186041606},states="Plasma+CD14",rate_95%_HPD={7.158479904453122E-5,5.254492359411411E-4},states.set.prob={0.004901960784313725,0.11764705882352941,0.21568627450980393,0.07352941176470588,0.11764705882352941,0.07352941176470588,0.18137254901960784,0.21568627450980393},states.prob=0.43137254901960786,states.set={"Meninges","Parietal","Plasma","Frontal","Bone_Marrow","Temporal","CD3","CD14"},rate_range={7.158479904453122E-5,9.064280516464726E-4},height_median=38.55231809221823,rate=2.660591726364531E-4,height=39.960271498016425,posterior=0.02266666666666667,rate_median=2.2935266776124077E-4,length=10.133449326105287,length_median=6.763715820768628,!color=#ff0000]:2.621992,(((204N02Fc_117_2[&height_95%_HPD={0.0,1.1368683772161603E-13},length_range={0.40389700997737066,86.50889532274324},length_95%_HPD={1.0826720411460238,46.71808366960959},height_range={0.0,1.9895196601282805E-13},states="Frontal",rate_95%_HPD={7.074571332599398E-5,6.324710493968695E-4},states.set.prob={1.0},states.prob=1.0,states.set={"Frontal"},history=0.0,rate_range={3.063466547226539E-5,0.001784266288157669},height_median=5.6843418860808015E-14,rate=3.0912209400873125E-4,height=5.625287889819851E-14,rate_median=2.7454978928987376E-4,length=18.295399629488596,length_median=14.477357717066756,!color=#0000ff,location=7]:20.057074,204N02Fc_121_2[&height_95%_HPD={0.0,1.1368683772161603E-13},length_range={1.9311251348031928,92.87222879689499},length_95%_HPD={7.427296343840953,62.3994557931362},height_range={0.0,1.9895196601282805E-13},states="Frontal",rate_95%_HPD={6.707330217464254E-5,5.742643866473349E-4},states.set.prob={1.0},states.prob=1.0,states.set={"Frontal"},history=0.0,rate_range={3.456162548127446E-5,0.0015974338803640279},height_median=5.6843418860808015E-14,rate=2.8802813332950603E-4,height=5.633182809106074E-14,rate_median=2.5633991870586443E-4,length=34.38790297707784,length_median=33.86391188462787,!color=#0000ff,location=7]:20.057074)[&height_95%_HPD={5.5656866481393195,48.35932059321928},length_range={0.011883680955374842,62.404870039580175},length_95%_HPD={0.13031564646703586,35.70931830720153},height_range={2.1190204999255116,59.817961612610844},states="Frontal",rate_95%_HPD={5.093325934918447E-5,5.326017549211121E-4},states.set.prob={0.017241379310344827,0.022167487684729065,0.0049261083743842365,0.8694581280788177,0.012315270935960592,0.04187192118226601,0.0049261083743842365,0.027093596059113302},states.prob=0.8694581280788177,states.set={"Meninges","Parietal","Plasma","Frontal","Bone_Marrow","Temporal","CD3","CD14"},rate_range={5.093325934918447E-5,0.0011735526678682438},height_median=19.33656418084668,rate=2.5506788947028875E-4,height=22.3834377566032,posterior=0.04511111111111111,rate_median=2.1853658281210378E-4,length=13.782128323184274,length_median=10.630561569332581,!color=#0000ff,location=7]:7.842936,204N02Tc_104_2[&height_95%_HPD={0.0,1.1368683772161603E-13},length_range={0.40389700997737066,86.46996748957712},length_95%_HPD={1.094155105030052,46.07237918047682},height_range={0.0,1.9895196601282805E-13},states="Temporal",rate_95%_HPD={4.86755444300835E-5,4.941301257183569E-4},states.set.prob={1.0},states.prob=1.0,states.set={"Temporal"},rate_range={3.500135677158362E-5,0.0013130632479921107},height_median=5.6843418860808015E-14,rate=2.48238958742423E-4,height=5.63728816713491E-14,rate_median=2.1829685766931815E-4,length=18.26005376163021,length_median=14.592420061265969,!color=#0000ff,location=9]:27.900009)[&height_95%_HPD={6.989432401345965,53.758681725357576},length_range={0.0020311075102732445,58.67167869803275},length_95%_HPD={0.0020311075102732445,34.03921805605175},height_range={4.309200035213877,92.69592714332225},states="Frontal",rate_95%_HPD={4.462152542607173E-5,5.324810389382007E-4},states.set.prob={0.02032913843175218,0.03291384317521781,0.002904162633107454,0.686350435624395,0.018393030009680542,0.21006776379477252,0.007744433688286544,0.021297192642787996},states.prob=0.686350435624395,states.set={"Meninges","Parietal","Plasma","Frontal","Bone_Marrow","Temporal","CD3","CD14"},rate_range={3.956590951758803E-5,0.0010881759638303673},height_median=27.769124985597927,rate=2.639504695859388E-4,height=29.01373722497051,posterior=0.11477777777777778,rate_median=2.2844422817846073E-4,length=13.436601475351123,length_median=10.596696603073731,!color=#0000ff,location=7]:5.367661,204N02Pc_12[&height_95%_HPD={0.0,1.1368683772161603E-13},length_range={4.819430287131566,99.0381339796696},length_95%_HPD={9.674881947175226,67.08095875830941},height_range={0.0,1.7053025658242404E-13},states="Plasma",rate_95%_HPD={1.052259796334484E-4,7.223519394557801E-4},states.set.prob={1.0},states.prob=1.0,states.set={"Plasma"},history=0.0,rate_range={5.904369836042398E-5,0.002035815245983894},height_median=5.6843418860808015E-14,rate=3.761646290346374E-4,height=5.6600255346792333E-14,rate_median=3.3988004952206037E-4,length=37.13416281391046,length_median=36.26282892842471,!color=#800000,location=1]:33.267671)[&height_95%_HPD={22.717764901892195,64.14298441058244},length_range={0.18152311818099065,36.66134039941495},length_95%_HPD={0.18152311818099065,23.81862127452959},height_range={19.65747934940299,75.9128494682709},states="CD14",rate_95%_HPD={8.968516888615474E-5,7.501309600822677E-4},states.set.prob={0.015151515151515152,0.06060606060606061,0.07575757575757576,0.22727272727272727,0.07575757575757576,0.18181818181818182,0.07575757575757576,0.2878787878787879},states.prob=0.2878787878787879,states.set={"Meninges","Parietal","Plasma","Frontal","Bone_Marrow","Temporal","CD3","CD14"},rate_range={6.352961354063871E-5,8.876046903385854E-4},height_median=42.41939334330567,rate=3.175682523261008E-4,height=42.709281298790664,posterior=0.007333333333333333,rate_median=2.6712555191042004E-4,length=8.353505181666895,length_median=5.646203202270147,!color=#ff0000,location=4]:10.289236)[&height_95%_HPD={32.30415369412452,75.12836439603086},length_range={0.07305038743837144,50.15673635481411},length_95%_HPD={0.07305038743837144,29.425088857042603},height_range={16.00361163906905,92.42124010250814},states="Frontal",rate_95%_HPD={6.541349402059958E-5,6.275082567308844E-4},states.set.prob={0.03207547169811321,0.11320754716981132,0.09905660377358491,0.2169811320754717,0.09150943396226414,0.18584905660377357,0.07547169811320754,0.18584905660377357},states.prob=0.2169811320754717,states.set={"Meninges","Parietal","Plasma","Frontal","Bone_Marrow","Temporal","CD3","CD14"},rate_range={4.8056960873682896E-5,0.001332653912500923},height_median=51.183942788967315,rate=3.029786431498048E-4,height=51.63148174608434,posterior=0.11777777777777777,rate_median=2.686664689258712E-4,length=12.15002718929409,length_median=10.223417846486818,!color=#0000ff,location=7]:6.510632,204N02Zc_102[&height_95%_HPD={0.0,1.1368683772161603E-13},length_range={3.6315138075584086,101.66596020288249},length_95%_HPD={16.795204661195537,84.33650254288668},height_range={0.0,1.7053025658242404E-13},states="Meninges",rate_95%_HPD={6.214863568177712E-5,4.661095946951094E-4},states.set.prob={1.0},states.prob=1.0,states.set={"Meninges"},history=0.0,rate_range={2.935660953127697E-5,0.0014230877904240168},height_median=5.6843418860808015E-14,rate=2.4080523053893568E-4,height=5.648656850907072E-14,rate_median=2.168251153923172E-4,length=52.62874198860333,length_median=53.43154559364159,!color=#ff0000,location=6]:50.067538)[&height_95%_HPD={36.28935313322867,75.68469750109554},length_range={0.18950587788755513,30.19119237730623},length_95%_HPD={0.18950587788755513,18.72328822727477},height_range={29.277530107556913,87.73095967918644},states="Frontal",rate_95%_HPD={7.559413581279189E-5,5.609778880152855E-4},states.set.prob={0.05806451612903226,0.0967741935483871,0.10967741935483871,0.2645161290322581,0.1032258064516129,0.16129032258064516,0.06451612903225806,0.14193548387096774},states.prob=0.2645161290322581,states.set={"Meninges","Parietal","Plasma","Frontal","Bone_Marrow","Temporal","CD3","CD14"},rate_range={7.212037927456439E-5,8.996226808132583E-4},height_median=55.85588694912832,rate=2.9532652624605216E-4,height=56.090700768500355,posterior=0.017222222222222222,rate_median=2.7575574706306124E-4,length=8.37158764603673,length_median=7.180124263123538,!color=#0000ff,location=7]:1.439256,((204N02Pc_20[&height_95%_HPD={0.0,1.1368683772161603E-13},length_range={2.3085416080022605,104.18680151612756},length_95%_HPD={8.290482994975175,63.80692360134346},height_range={0.0,1.9895196601282805E-13},states="Plasma",rate_95%_HPD={6.658291621859288E-5,5.176599206068817E-4},states.set.prob={1.0},states.prob=1.0,states.set={"Plasma"},history=0.0,rate_range={3.991991268224946E-5,0.0015627324419514284},height_median=5.6843418860808015E-14,rate=2.623416487691115E-4,height=5.6543411927931525E-14,rate_median=2.3495972480364465E-4,length=35.2451283920687,length_median=34.17599403133208,!color=#800000,location=1]:34.190612,((204N02Bc_15[&height_95%_HPD={0.0,1.1368683772161603E-13},length_range={1.940386659771303,92.04051134338037},length_95%_HPD={8.54673381350517,63.13955295237207},height_range={0.0,1.9895196601282805E-13},states="Bone_Marrow",rate_95%_HPD={7.387338002894886E-5,5.469911422268977E-4},states.set.prob={1.0},states.prob=1.0,states.set={"Bone_Marrow"},history=0.0,rate_range={4.4683171255266755E-5,0.0022059288191294806},height_median=5.6843418860808015E-14,rate=2.80765024852591E-4,height=5.6470778670498275E-14,rate_median=2.51486895639524E-4,length=35.66705992474027,length_median=35.24235470925006,!color=#ff8000,location=2]:14.743325,204N02Ac_127_2[&height_95%_HPD={0.0,1.1368683772161603E-13},length_range={2.3262589072945605,93.13406059499673},length_95%_HPD={7.386846605325153,65.39530275655234},height_range={0.0,1.9895196601282805E-13},states="Parietal",rate_95%_HPD={8.197120854565501E-5,6.70650689171354E-4},states.set.prob={1.0},states.prob=1.0,states.set={"Parietal"},history=0.0,rate_range={3.873926262438816E-5,0.0018185641888707497},height_median=5.6843418860808015E-14,rate=3.3058950103241223E-4,height=5.676762763566027E-14,rate_median=2.9340302784737395E-4,length=36.51101039014044,length_median=35.97207707930444,!color=#0000ff,location=8]:14.743325)[&height_95%_HPD={7.7718467769852,55.73345801608417},length_range={0.005787664647105117,62.65285561688002},length_95%_HPD={0.005787664647105117,28.182672010262774},height_range={6.82202129446523,78.51398411523317},states="Parietal",rate_95%_HPD={6.373714433991398E-5,5.368513024261278E-4},states.set.prob={0.029490616621983913,0.2855227882037534,0.00804289544235925,0.10991957104557641,0.23726541554959785,0.28150134048257375,0.00938337801608579,0.0388739946380697},states.prob=0.2855227882037534,states.set={"Meninges","Parietal","Plasma","Frontal","Bone_Marrow","Temporal","CD3","CD14"},history=0.0,rate_range={4.30681991429299E-5,9.817558533366578E-4},height_median=32.13280511267553,rate=2.698506784010792E-4,height=32.48026544787205,posterior=0.08288888888888889,rate_median=2.4183754000450412E-4,length=9.744562750547333,length_median=7.038095779206689,!color=#0000ff,location=8]:10.490753,((204N02Tc_102_2[&height_95%_HPD={0.0,1.1368683772161603E-13},length_range={0.1640043719256133,84.80651379283992},length_95%_HPD={3.59414522083752,54.33638952330661},height_range={0.0,1.9895196601282805E-13},states="Temporal",rate_95%_HPD={5.714673371115835E-5,5.232226940667551E-4},states.set.prob={1.0},states.prob=1.0,states.set={"Temporal"},rate_range={4.5520565467456115E-5,0.001315566675034983},height_median=5.6843418860808015E-14,rate=2.6074156705904077E-4,height=5.6366565735920125E-14,rate_median=2.3088181725379952E-4,length=26.759906222464792,length_median=23.957019089737248,!color=#0000ff,location=9]:6.70475,204N02Tc_113_2[&height_95%_HPD={0.0,1.1368683772161603E-13},length_range={0.1640043719256133,88.23295882072851},length_95%_HPD={5.614011185575593,58.32281146241523},height_range={0.0,1.7053025658242404E-13},states="Temporal",rate_95%_HPD={7.007015141714373E-5,6.074956525504349E-4},states.set.prob={1.0},states.prob=1.0,states.set={"Temporal"},rate_range={4.358768616649197E-5,0.0016450795458205047},height_median=5.6843418860808015E-14,rate=3.0403359245889997E-4,height=5.654972786336051E-14,rate_median=2.7203113094609863E-4,length=29.70423153172756,length_median=28.20341007024053,!color=#0000ff,location=9]:6.70475)[&height_95%_HPD={2.510652451022878,43.0071610290872},length_range={0.011047683141633513,85.24145696780286},length_95%_HPD={0.011047683141633513,38.45498229492759},height_range={0.1640043719256994,75.8906632140872},states="Temporal",rate_95%_HPD={5.6742796553672556E-5,5.519857812053913E-4},states.set.prob={0.004125412541254125,0.015264026402640265,4.1254125412541255E-4,0.03589108910891089,0.006188118811881188,0.9352310231023102,8.250825082508251E-4,0.0016501650165016502,4.1254125412541255E-4},states.prob=0.9352310231023102,states.set={"Meninges","Parietal","Plasma","Frontal","Bone_Marrow","Temporal","CD3","CD14","Lung_Macs"},rate_range={3.111403016053005E-5,0.0011509687778855208},height_median=17.346218287847037,rate=2.567489815743581E-4,height=20.076701111977812,posterior=0.2693333333333333,rate_median=2.2573832193114677E-4,length=14.88643997657631,length_median=11.739273260353198,!color=#0000ff,location=9]:4.242687,204N02Fc_112_2[&height_95%_HPD={0.0,1.1368683772161603E-13},length_range={1.1542741456211871,88.71255935783523},length_95%_HPD={6.209744104655726,56.86660889328831},height_range={0.0,1.9895196601282805E-13},states="Frontal",rate_95%_HPD={5.673557069579648E-5,4.7941246568893595E-4},states.set.prob={1.0},states.prob=1.0,states.set={"Frontal"},history=0.0,rate_range={3.510527057603564E-5,0.0014736513612165028},height_median=5.6843418860808015E-14,rate=2.4067581393865897E-4,height=5.664446689479519E-14,rate_median=2.1541118513493363E-4,length=28.652001489780574,length_median=26.323913955554936,!color=#0000ff,location=7]:10.947438)[&height_95%_HPD={7.582338713583425,52.34663621521},length_range={0.023545994286024552,59.26262174352547},length_95%_HPD={0.023545994286024552,34.273874495190796},height_range={4.2838338268807945,68.72103234473667},states="Temporal",rate_95%_HPD={3.771910972198503E-5,5.323438253230287E-4},states.set.prob={0.008293838862559242,0.026066350710900472,0.17654028436018956,0.014218009478672985,0.764218009478673,0.0035545023696682463,0.0071090047393364926},states.prob=0.764218009478673,states.set={"Meninges","Parietal","Frontal","Bone_Marrow","Temporal","CD3","CD14"},rate_range={3.754620876709842E-5,0.001305246468136598},height_median=24.181954526300217,rate=2.6537477378465855E-4,height=26.86403323148186,posterior=0.09377777777777778,rate_median=2.3146816189651724E-4,length=12.954956533788724,length_median=10.496245672278238,!color=#0000ff,location=9]:14.28664)[&height_95%_HPD={21.65846360127611,64.29613776964126},length_range={0.021148896414224794,50.46525294452738},length_95%_HPD={0.021148896414224794,27.773942422576344},height_range={14.068417539166006,78.52113771350486},states="Temporal",rate_95%_HPD={5.807181560491143E-5,5.926806281757837E-4},states.set.prob={0.032407407407407406,0.11805555555555555,0.0023148148148148147,0.14351851851851852,0.07407407407407407,0.5833333333333334,0.006944444444444444,0.03935185185185185},states.prob=0.5833333333333334,states.set={"Meninges","Parietal","Plasma","Frontal","Bone_Marrow","Temporal","CD3","CD14"},rate_range={4.783262381470304E-5,0.0011849577478728007},height_median=41.22589513562738,rate=2.8761679688490076E-4,height=41.165860437649776,posterior=0.048,rate_median=2.5666332583943363E-4,length=10.070602250779663,length_median=7.75610778474298,!color=#0000ff,location=9]:8.956534)[&height_95%_HPD={25.141077020983033,69.27719956821426},length_range={0.20401003331035383,42.79275746670049},length_95%_HPD={0.20401003331035383,24.133738698380533},height_range={16.739768191397133,80.33638479977387},states="Temporal",rate_95%_HPD={8.001987265302536E-5,6.163968248419978E-4},states.set.prob={0.027906976744186046,0.12093023255813953,0.018604651162790697,0.15348837209302327,0.10232558139534884,0.5255813953488372,0.013953488372093023,0.037209302325581395},states.prob=0.5255813953488372,states.set={"Meninges","Parietal","Plasma","Frontal","Bone_Marrow","Temporal","CD3","CD14"},rate_range={5.546462140839437E-5,0.0015759669422291001},height_median=46.2921018053124,rate=3.02395896305843E-4,height=46.69982136610123,posterior=0.02388888888888889,rate_median=2.5912667825979044E-4,length=8.945841685114189,length_median=6.943999794342929,!color=#0000ff,location=9]:6.421454,(204N02Bc_19[&height_95%_HPD={0.0,1.1368683772161603E-13},length_range={2.559038798576342,100.76420630513722},length_95%_HPD={11.717757031175864,79.30132157780679},height_range={0.0,1.7053025658242404E-13},states="Bone_Marrow",rate_95%_HPD={8.904657053815959E-5,6.323383608971016E-4},states.set.prob={1.0},states.prob=1.0,states.set={"Bone_Marrow"},history=0.0,rate_range={4.816784129616898E-5,0.002098263039568168},height_median=5.6843418860808015E-14,rate=3.2415820464046013E-4,height=5.653393802478806E-14,rate_median=2.921192772291957E-4,length=44.61067756171954,length_median=44.026262745477865,!color=#ff8000,location=2]:35.652058,204N02Tc_128_2[&height_95%_HPD={0.0,1.1368683772161603E-13},length_range={3.03728385081108,89.71493039192738},length_95%_HPD={7.417250438991572,58.461289185522304},height_range={0.0,1.9895196601282805E-13},states="Temporal",rate_95%_HPD={1.0138692092154849E-4,8.413911105841728E-4},states.set.prob={1.0},states.prob=1.0,states.set={"Temporal"},rate_range={7.339198570456124E-5,0.0021471135120500976},height_median=5.6843418860808015E-14,rate=4.3564298117940663E-4,height=5.667288860422559E-14,rate_median=3.904786845343309E-4,length=31.447394054045688,length_median=30.01137716921992,!color=#ff0000,location=9]:35.652058)[&height_95%_HPD={12.073878621189778,61.82981767498487},length_range={0.11028384615600118,50.2234365414501},length_95%_HPD={0.11028384615600118,25.31051180501529},height_range={10.441257583037498,81.07054757658082},states="Temporal",rate_95%_HPD={6.512582040805925E-5,6.362216351972533E-4},states.set.prob={0.04678362573099415,0.05847953216374269,0.04093567251461988,0.11695906432748537,0.2046783625730994,0.45614035087719296,0.023391812865497075,0.05263157894736842},states.prob=0.45614035087719296,states.set={"Meninges","Parietal","Plasma","Frontal","Bone_Marrow","Temporal","CD3","CD14"},rate_range={6.512582040805925E-5,0.0011574748953391961},height_median=35.07184768572097,rate=3.1352749911082604E-4,height=36.19732954573098,posterior=0.019,rate_median=2.8133512623333283E-4,length=9.52726209569137,length_median=6.807331588315037,!color=#0000ff,location=9]:4.960008)[&height_95%_HPD={34.86024080254771,75.56581456080218},length_range={0.023204326383819307,43.79942497405257},length_95%_HPD={0.023204326383819307,26.208009812461817},height_range={22.476444486935918,90.8072273889066},states="Temporal",rate_95%_HPD={7.609024153583881E-5,6.468259914723366E-4},states.set.prob={0.03177257525083612,0.1254180602006689,0.033444816053511704,0.16722408026755853,0.12374581939799331,0.4280936454849498,0.021739130434782608,0.06856187290969899},states.prob=0.4280936454849498,states.set={"Meninges","Parietal","Plasma","Frontal","Bone_Marrow","Temporal","CD3","CD14"},rate_range={5.326786715540448E-5,0.0012217335773604381},height_median=54.47241873270363,rate=3.164669134940738E-4,height=54.651504946352325,posterior=0.06644444444444444,rate_median=2.8281534808581935E-4,length=10.480466942438643,length_median=8.818415479115522,!color=#0000ff,location=9]:10.894729)[&height_95%_HPD={51.50679494655506,89.93201464889898},length_range={0.287441149757484,28.34752499255385},length_95%_HPD={0.287441149757484,13.952881734451552},height_range={44.07524647102568,89.93201464889898},states="Temporal",rate_95%_HPD={1.0152356543680481E-4,4.997124793728635E-4},states.set.prob={0.07142857142857142,0.21428571428571427,0.21428571428571427,0.2857142857142857,0.07142857142857142,0.14285714285714285},states.prob=0.2857142857142857,states.set={"Meninges","Parietal","Frontal","Temporal","CD3","CD14"},rate_range={1.0152356543680481E-4,6.512493543402848E-4},height_median=66.57940193378667,rate=3.0575016057771034E-4,height=68.42908170718988,posterior=0.0015555555555555555,rate_median=2.773374920874051E-4,length=6.041832502957612,length_median=3.539300067593409,!color=#0000ff,location=9]:4.248415)[&height_95%_HPD={50.36063619292486,89.55122893762248},length_range={0.017371795888536212,41.696828828731164},length_95%_HPD={0.017371795888536212,23.876720907462023},height_range={40.75117825028448,99.93045718514753},states="Temporal",rate_95%_HPD={7.7630434646732E-5,7.291203003755645E-4},states.set.prob={0.03194103194103194,0.1375921375921376,0.060196560196560195,0.16339066339066338,0.10810810810810811,0.28869778869778867,0.04914004914004914,0.16093366093366093},states.prob=0.28869778869778867,states.set={"Meninges","Parietal","Plasma","Frontal","Bone_Marrow","Temporal","CD3","CD14"},rate_range={6.361471300094633E-5,0.0015911590273736342},height_median=66.74576928077423,rate=3.614275289872143E-4,height=67.41124098453156,posterior=0.09044444444444444,rate_median=3.226657893488232E-4,length=10.450385131976148,length_median=9.398482291858969,!color=#0000ff,location=9]:7.394125)[&height_95%_HPD={48.173963743290074,86.07050075719332},length_range={0.13793528242752018,30.922358080549884},length_95%_HPD={0.13793528242752018,23.602650973423778},height_range={41.98867991960279,97.10390489585518},states="Temporal",rate_95%_HPD={9.862892653314482E-5,6.760669950178926E-4},states.set.prob={0.021739130434782608,0.16666666666666666,0.014492753623188406,0.2753623188405797,0.08695652173913043,0.3115942028985507,0.028985507246376812,0.09420289855072464},states.prob=0.3115942028985507,states.set={"Meninges","Parietal","Plasma","Frontal","Bone_Marrow","Temporal","CD3","CD14"},rate_range={9.862892653314482E-5,0.0015678587821754272},height_median=68.4020190125228,rate=3.4656372767579493E-4,height=68.31353892368656,posterior=0.015333333333333332,rate_median=3.0501380599447345E-4,length=11.28966718873068,length_median=10.253198961223724,!color=#0000ff,location=9]:2.712923,(204N02Zc_116[&height_95%_HPD={0.0,1.1368683772161603E-13},length_range={2.4892330786759853,93.26595051222758},length_95%_HPD={6.72180509214452,65.05054261648031},height_range={0.0,1.7053025658242404E-13},states="Meninges",rate_95%_HPD={8.24807986140514E-5,5.916875823079129E-4},states.set.prob={1.0},states.prob=1.0,states.set={"Meninges"},history=0.0,rate_range={4.413853755262964E-5,0.0017738013087633287},height_median=5.6843418860808015E-14,rate=2.9671837074232135E-4,height=5.6736047958515375E-14,rate_median=2.6709670729359336E-4,length=33.42677236209371,length_median=31.507525799811365,!color=#ff0000,location=6]:38.346012,204N02Fc_107_2[&height_95%_HPD={0.0,1.1368683772161603E-13},length_range={2.9785796361621135,104.68943576727195},length_95%_HPD={8.739122553719607,76.57739640391742},height_range={0.0,1.7053025658242404E-13},states="Frontal",rate_95%_HPD={7.794800333041906E-5,6.067243358030661E-4},states.set.prob={1.0},states.prob=1.0,states.set={"Frontal"},history=0.0,rate_range={3.692002023276431E-5,0.0019427570392339113},height_median=5.6843418860808015E-14,rate=2.967547342355685E-4,height=5.683710292537904E-14,rate_median=2.6185890546315293E-4,length=39.84217417918102,length_median=38.49944497886325,!color=#0000ff,location=7]:38.346012)[&height_95%_HPD={6.80003692128858,58.58362640565082},length_range={0.14618578921198377,86.93575217758817},length_95%_HPD={1.2999642043713742,54.50621488762736},height_range={2.978579636162152,82.57573756769284},states="Frontal",rate_95%_HPD={6.803128400655298E-5,6.318752201639236E-4},states.set.prob={0.27904085257548844,0.07051509769094139,0.011900532859680284,0.4287744227353464,0.052042628774422735,0.10532859680284191,0.010479573712255772,0.04191829484902309},states.prob=0.4287744227353464,states.set={"Meninges","Parietal","Plasma","Frontal","Bone_Marrow","Temporal","CD3","CD14"},history=0.0,rate_range={4.10276739802938E-5,0.001737761316152405},height_median=29.31441326873572,rate=3.0956114910071786E-4,height=30.861121661896007,posterior=0.6255555555555555,rate_median=2.7222584909789726E-4,length=25.903361286563403,length_median=23.563136236231067,!color=#0000ff,location=7]:27.516245)[&height_95%_HPD={65.56224462599013,65.86225695546187},length_range={0.24489320856694974,8.517623902673677},length_95%_HPD={0.24489320856694974,8.517623902673677},height_range={65.56224462599013,65.86225695546187},states="Parietal+Temporal",rate_95%_HPD={2.3681431173237563E-4,7.624859724862757E-4},states.set.prob={0.5,0.5},states.prob=1.0,states.set={"Parietal","Temporal"},history=0.0,rate_range={2.3681431173237563E-4,7.624859724862757E-4},height_median=65.712250790726,rate=4.996501421093256E-4,height=65.712250790726,posterior=2.2222222222222223E-4,rate_median=4.996501421093256E-4,length=4.381258555620313,length_median=4.381258555620313,!color=#0000ff]:8.517624)[&states.set={"Parietal"},height=74.37988085813555,rate=2.844691533592144E-4,posterior=1.1111111111111112E-4,length=2.396864383925859,states="Parietal",states.set.prob={1.0},states.prob=1.0,!color=#0000ff,location=8]:2.396864,(((204N02Tc_123_2[&height_95%_HPD={0.0,1.1368683772161603E-13},length_range={7.207305451184365,104.77229334968405},length_95%_HPD={26.25099820515464,87.7299730153756},height_range={0.0,1.7053025658242404E-13},states="Temporal",rate_95%_HPD={1.449320189139222E-4,7.434484678314301E-4},states.set.prob={1.0},states.prob=1.0,states.set={"Temporal"},history=0.0,rate_range={7.058563084921175E-5,0.0021290305104407718},height_median=5.6843418860808015E-14,rate=4.026905624679586E-4,height=5.668552047508355E-14,rate_median=3.696827641041849E-4,length=56.42949445312835,length_median=56.62141097714424,!color=#0000ff,location=9]:55.370439,((204N02Oc_17[&height_95%_HPD={0.0,1.1368683772161603E-13},length_range={0.6528916792505203,95.89495842176595},length_95%_HPD={7.035137870155983,71.68561549893539},height_range={0.0,1.7053025658242404E-13},states="CD14",rate_95%_HPD={4.5799344045489045E-5,4.001681230840706E-4},states.set.prob={1.0},states.prob=1.0,states.set={"CD14"},history=0.0,rate_range={2.744597415912604E-5,0.001169854117330089},height_median=5.6843418860808015E-14,rate=1.9518085068568933E-4,height=5.6814997151377614E-14,rate_median=1.720047359342231E-4,length=39.509287101534824,length_median=40.109171873771245,!color=#ff0000,location=4]:34.038789,(204N02Pc_14[&height_95%_HPD={0.0,1.1368683772161603E-13},length_range={11.682669344427177,104.6578673247718},length_95%_HPD={27.69440628433079,88.46553604140306},height_range={0.0,1.7053025658242404E-13},states="Plasma",rate_95%_HPD={2.578620118767554E-4,0.0011495454167768546},states.set.prob={1.0},states.prob=1.0,states.set={"Plasma"},rate_range={1.3821162725457842E-4,0.0025773408935792393},height_median=5.6843418860808015E-14,rate=6.406478129699943E-4,height=5.644551492878236E-14,rate_median=5.895784246747028E-4,length=57.26073996404884,length_median=57.1543116730882,!color=#800000,location=1]:33.882655,204N02Ac_124_2[&height_95%_HPD={0.0,1.1368683772161603E-13},length_range={1.056013224039918,92.97968991616185},length_95%_HPD={7.6853352544142455,68.40524514801908},height_range={0.0,1.7053025658242404E-13},states="Parietal",rate_95%_HPD={5.34652175707309E-5,5.186381264634161E-4},states.set.prob={1.0},states.prob=1.0,states.set={"Parietal"},history=0.0,rate_range={2.8312449996842214E-5,0.0016737773698477143},height_median=5.6843418860808015E-14,rate=2.6186607147112473E-4,height=5.6849734796237E-14,rate_median=2.3282680848837566E-4,length=37.51178698943311,length_median=37.39383637289245,!color=#0000ff,location=8]:33.882655)[&height_95%_HPD={31.04098356311482,74.76152712929954},length_range={0.02069852925318827,54.27530041009868},length_95%_HPD={0.02069852925318827,22.19195614309124},height_range={21.24425302560806,81.53696972835448},states="CD14",rate_95%_HPD={8.791311267961482E-5,6.873167829451604E-4},states.set.prob={0.017167381974248927,0.15879828326180256,0.23605150214592274,0.04291845493562232,0.06866952789699571,0.055793991416309016,0.06866952789699571,0.351931330472103},states.prob=0.351931330472103,states.set={"Meninges","Parietal","Plasma","Frontal","Bone_Marrow","Temporal","CD3","CD14"},rate_range={5.413093150286625E-5,0.0011020574814806748},height_median=49.06742265021802,rate=2.999352266600074E-4,height=49.97502929329249,posterior=0.02588888888888889,rate_median=2.567999270793955E-4,length=8.2239500802636,length_median=5.342029559100951,!color=#ff0000,location=4]:0.156134)[&height_95%_HPD={29.085882390869443,76.92933556772863},length_range={0.11249786613751667,52.357627943046644},length_95%_HPD={0.11249786613751667,31.562308072543914},height_range={22.621838229700273,86.92349263390093},states="CD14",rate_95%_HPD={7.45624507588526E-5,6.137256901153419E-4},states.set.prob={0.008695652173913044,0.1826086956521739,0.19130434782608696,0.04927536231884058,0.07246376811594203,0.04927536231884058,0.06376811594202898,0.3826086956521739},states.prob=0.3826086956521739,states.set={"Meninges","Parietal","Plasma","Frontal","Bone_Marrow","Temporal","CD3","CD14"},rate_range={5.945953993332101E-5,0.001020385058029659},height_median=53.542455269989574,rate=2.9121439291677933E-4,height=53.11279585137788,posterior=0.03833333333333333,rate_median=2.5750903830040517E-4,length=12.018004578013326,length_median=9.448016873005272,!color=#ff0000,location=4]:7.80019,204N02Oc_20[&height_95%_HPD={0.0,1.1368683772161603E-13},length_range={2.211652736295371,94.08771605654306},length_95%_HPD={8.589801155554355,66.61324374252293},height_range={0.0,1.7053025658242404E-13},states="CD14",rate_95%_HPD={8.133318567505898E-5,6.538938700927509E-4},states.set.prob={1.0},states.prob=1.0,states.set={"CD14"},rate_range={3.9975601544955675E-5,0.0018603016433175739},height_median=5.6843418860808015E-14,rate=3.3533661057615977E-4,height=5.654025396021704E-14,rate_median=2.9847927595107106E-4,length=37.65647969206846,length_median=37.68431226459461,!color=#ff0000,location=4]:41.838979)[&height_95%_HPD={29.413706569113202,76.59960156313429},length_range={0.09986977876498315,57.13824621126976},length_95%_HPD={0.2994202797209553,31.033518988825627},height_range={19.71703944244456,88.23000099549787},states="CD14",rate_95%_HPD={7.77621387177178E-5,6.028656796726867E-4},states.set.prob={0.008528784648187633,0.07249466950959488,0.12153518123667377,0.0255863539445629,0.04904051172707889,0.06609808102345416,0.1044776119402985,0.5522388059701493},states.prob=0.5522388059701493,states.set={"Meninges","Parietal","Plasma","Frontal","Bone_Marrow","Temporal","CD3","CD14"},rate_range={6.637752183791631E-5,0.001847749005840559},height_median=55.37714174290912,rate=2.9513886715081206E-4,height=55.24918479835475,posterior=0.05211111111111111,rate_median=2.611231315347559E-4,length=12.34967209812272,length_median=9.88681330579486,!color=#ff0000,location=4]:13.53146)[&height_95%_HPD={34.94973255999636,79.73065620894297},length_range={0.23348238308319935,42.57517474498445},length_95%_HPD={0.2834230115538645,28.457264839212428},height_range={34.94973255999636,92.37836381097185},states="CD14",rate_95%_HPD={8.370571597154952E-5,6.017121806634741E-4},states.set.prob={0.01652892561983471,0.14049586776859505,0.10743801652892562,0.045454545454545456,0.06611570247933884,0.128099173553719,0.07024793388429752,0.4256198347107438},states.prob=0.4256198347107438,states.set={"Meninges","Parietal","Plasma","Frontal","Bone_Marrow","Temporal","CD3","CD14"},history=0.0,rate_range={6.103222764881168E-5,0.001512111813908573},height_median=60.91286890030692,rate=2.922364259905859E-4,height=60.635614713209655,posterior=0.02688888888888889,rate_median=2.581350675592243E-4,length=12.23051132528003,length_median=10.852410849318744,!color=#ff0000,location=4]:16.895793,((204N02Pc_19[&height_95%_HPD={0.0,1.1368683772161603E-13},length_range={5.620254397590046,99.05326837695512},length_95%_HPD={14.46770549989991,69.52808017834577},height_range={0.0,1.9895196601282805E-13},states="Plasma",rate_95%_HPD={1.054695766415537E-4,8.10233365479024E-4},states.set.prob={1.0},states.prob=1.0,states.set={"Plasma"},history=0.0,rate_range={5.586434121202128E-5,0.0022060599934788697},height_median=5.6843418860808015E-14,rate=4.214213095198594E-4,height=5.678025950651823E-14,rate_median=3.819089486069065E-4,length=41.997449793820664,length_median=41.237355037898766,!color=#800000,location=1]:44.745182,204N02Bc_18[&height_95%_HPD={0.0,1.1368683772161603E-13},length_range={6.751564472127233,94.9814817832387},length_95%_HPD={15.150747725458805,66.97973146453793},height_range={0.0,1.9895196601282805E-13},states="Bone_Marrow",rate_95%_HPD={1.3409411240135227E-4,8.6791140940891E-4},states.set.prob={1.0},states.prob=1.0,states.set={"Bone_Marrow"},history=0.0,rate_range={7.865470397639035E-5,0.0022735407412618823},height_median=5.6843418860808015E-14,rate=4.6983128761910196E-4,height=5.6758153732516806E-14,rate_median=4.303871517229384E-4,length=40.81551520449074,length_median=40.27386035583419,!color=#ff8000,location=2]:44.745182)[&height_95%_HPD={14.583771966054314,60.228170641298334},length_range={0.014810182182962706,77.80804956179739},length_95%_HPD={1.4528007666378002,44.76766908634677},height_range={6.751564472127313,78.2917912278979},states="Plasma",rate_95%_HPD={9.194370906874927E-5,8.560546123097248E-4},states.set.prob={0.016520210896309315,0.04358523725834798,0.3282952548330404,0.021265377855887523,0.2606326889279438,0.02407732864674868,0.1063268892794376,0.1984182776801406,8.787346221441124E-4},states.prob=0.3282952548330404,states.set={"Meninges","Parietal","Plasma","Frontal","Bone_Marrow","Temporal","CD3","CD14","Lung_Macs"},rate_range={5.652470905550557E-5,0.0024167852070266583},height_median=36.60457112277942,rate=4.3074787746310954E-4,height=36.96230582800389,posterior=0.6322222222222222,rate_median=3.830451655415133E-4,length=21.551527579489328,length_median=19.875290718019283,!color=#800000,location=1]:23.942782,((((204N02Bc_16[&height_95%_HPD={0.0,1.1368683772161603E-13},length_range={2.504229985318959,100.11608564920306},length_95%_HPD={8.168334318094743,66.59503334634651},height_range={0.0,1.7053025658242404E-13},states="Bone_Marrow",rate_95%_HPD={7.760145323577934E-5,5.907551260385346E-4},states.set.prob={1.0},states.prob=1.0,states.set={"Bone_Marrow"},history=0.0,rate_range={3.707949867222451E-5,0.0017427690492547287},height_median=5.6843418860808015E-14,rate=3.001047976221871E-4,height=5.695078976310065E-14,rate_median=2.6980637495973355E-4,length=38.21337284151417,length_median=37.822898132433465,!color=#ff8000,location=2]:14.828645,204N02Oc_01[&height_95%_HPD={0.0,1.1368683772161603E-13},length_range={1.7464172223786847,89.4479155472936},length_95%_HPD={9.422602474937587,66.10572780949329},height_range={0.0,1.9895196601282805E-13},states="CD14",rate_95%_HPD={7.575710522998354E-5,5.579769347503522E-4},states.set.prob={1.0},states.prob=1.0,states.set={"CD14"},rate_range={4.3861985679072345E-5,0.0015354847873328334},height_median=5.6843418860808015E-14,rate=2.822622077161536E-4,height=5.694131585995718E-14,rate_median=2.54032166998431E-4,length=37.95655537512505,length_median=37.7566419944839,!color=#ff0000,location=4]:14.828645)[&height_95%_HPD={8.203830530421385,55.86249660451992},length_range={0.012667676328121047,66.17392595936872},length_95%_HPD={0.012667676328121047,39.236468763475145},height_range={3.4133300579118213,79.68206894138507},states="CD14",rate_95%_HPD={6.0874977203928704E-5,6.037313770147277E-4},states.set.prob={0.012078510317060896,0.09008555611474585,0.1404126824358329,0.02214393558127831,0.27881227981882234,0.03019627579265224,0.07750377453447409,0.3482637141419225,5.032712632108706E-4},states.prob=0.3482637141419225,states.set={"Meninges","Parietal","Plasma","Frontal","Bone_Marrow","Temporal","CD3","CD14","Lung_Macs"},rate_range={4.626504844272031E-5,0.0015198308506880406},height_median=29.806701418129194,rate=2.9136273312113794E-4,height=30.85935990624344,posterior=0.22077777777777777,rate_median=2.584248864663751E-4,length=14.99857440368028,length_median=11.982121021225723,!color=#ff0000,location=4]:23.812461,((204N02Tc_109_2[&height_95%_HPD={0.0,1.1368683772161603E-13},length_range={0.994418843421354,94.65523513433376},length_95%_HPD={4.0365785436868675,63.36126772892058},height_range={0.0,1.7053025658242404E-13},states="Temporal",rate_95%_HPD={4.874233505368232E-5,4.238608092246451E-4},states.set.prob={1.0},states.prob=1.0,states.set={"Temporal"},rate_range={2.6172824049637784E-5,0.0014610128026345936},height_median=5.6843418860808015E-14,rate=2.0931611233036956E-4,height=5.6701310313656E-14,rate_median=1.8363871132987762E-4,length=31.046801890201355,length_median=28.619826602302446,!color=#0000ff,location=9]:16.992851,(204N02Ac_109_2[&height_95%_HPD={0.0,1.1368683772161603E-13},length_range={0.07279505737379327,57.65689651898246},length_95%_HPD={0.17310849471987924,23.136376133757587},height_range={0.0,1.9895196601282805E-13},states="Parietal",rate_95%_HPD={8.057990792480977E-5,7.388362082058515E-4},states.set.prob={1.0},states.prob=1.0,states.set={"Parietal"},rate_range={3.891384811952071E-5,0.0023441415100301484},height_median=5.6843418860808015E-14,rate=3.4948953324662684E-4,height=5.680552324823414E-14,rate_median=3.0488600425512466E-4,length=9.134714036118146,length_median=7.2213354343701255,!color=#0000ff,location=8]:16.654331,204N02Ac_111_2[&height_95%_HPD={0.0,1.1368683772161603E-13},length_range={0.07279505737379327,57.65689651898246},length_95%_HPD={0.07279505737379327,23.021129189157165},height_range={0.0,1.9895196601282805E-13},states="Parietal",rate_95%_HPD={5.214980613842742E-5,5.650465053633653E-4},states.set.prob={1.0},states.prob=1.0,states.set={"Parietal"},rate_range={3.256914158745164E-5,0.0017081026331232923},height_median=5.6843418860808015E-14,rate=2.730455229783458E-4,height=5.6796049345090674E-14,rate_median=2.389494134850734E-4,length=9.129940515106794,length_median=7.2213354343701255,!color=#0000ff,location=8]:16.654331)[&height_95%_HPD={0.07279505737380987,22.94733270074883},length_range={0.1349549719564891,90.32193290839899},length_95%_HPD={1.559065689457908,58.232181295735856},height_range={0.07279505737380987,57.656896518982535},states="Parietal",rate_95%_HPD={6.023136287709499E-5,5.471522770074124E-4},states.set.prob={0.002001556766373846,0.9766485043923051,4.447903925275214E-4,0.004447903925275214,0.006449460691649061,0.005893472700989659,7.783831869231625E-4,0.0032247303458245303,1.1119759813188036E-4},states.prob=0.9766485043923051,states.set={"Meninges","Parietal","Plasma","Frontal","Bone_Marrow","Temporal","CD3","CD14","Lung_Macs"},history=0.0,rate_range={3.680080505235958E-5,0.0022593647323179973},height_median=7.218436219118843,rate=2.669438552187361E-4,height=9.118532740319058,posterior=0.9992222222222222,rate_median=2.34042538884793E-4,length=28.174753218577898,length_median=26.152834717687597,!color=#0000ff,location=8]:0.33852)[&height_95%_HPD={5.918066435789456,51.95893784916922},length_range={0.008587311572398448,73.86071242964057},length_95%_HPD={0.008587311572398448,45.27981340841264},height_range={3.7769601083674047,75.43275243153911},states="Parietal",rate_95%_HPD={4.870192485398747E-5,5.289771604416313E-4},states.set.prob={0.025343189017951427,0.48521647307286164,0.01795142555438226,0.06494192185850053,0.07497360084477296,0.264519535374868,0.023231256599788808,0.04382259767687434},states.prob=0.48521647307286164,states.set={"Meninges","Parietal","Plasma","Frontal","Bone_Marrow","Temporal","CD3","CD14"},history=0.0,rate_range={3.969792421079762E-5,0.0010726149359081276},height_median=22.76513835577937,rate=2.524882808743533E-4,height=25.774875043432807,posterior=0.21044444444444443,rate_median=2.218702567275755E-4,length=17.322042886402812,length_median=14.035528719374682,!color=#0000ff,location=8]:16.065878,204N02Tc_116_2[&height_95%_HPD={0.0,1.1368683772161603E-13},length_range={2.497585061382878,95.88199479818569},length_95%_HPD={9.409148970511524,69.66147130332585},height_range={0.0,1.9895196601282805E-13},states="Temporal",rate_95%_HPD={8.966345654301209E-5,6.94876251339597E-4},states.set.prob={1.0},states.prob=1.0,states.set={"Temporal"},history=0.0,rate_range={5.865703215090187E-5,0.002251353017546973},height_median=5.6843418860808015E-14,rate=3.531869464796038E-4,height=5.661604518536478E-14,rate_median=3.1414658789832427E-4,length=40.33411482215063,length_median=40.00826123950232,!color=#0000ff,location=9]:33.058729)[&height_95%_HPD={10.672477479822305,58.08931062744256},length_range={0.024329860764037647,64.24797766956655},length_95%_HPD={0.024329860764037647,39.18349042921719},height_range={6.1369529040510145,77.63245794358542},states="Temporal",rate_95%_HPD={7.789588406464025E-5,5.318122273538892E-4},states.set.prob={0.02356902356902357,0.2760942760942761,0.013468013468013467,0.08417508417508418,0.06397306397306397,0.47474747474747475,0.013468013468013467,0.04713804713804714,0.003367003367003367},states.prob=0.47474747474747475,states.set={"Meninges","Parietal","Plasma","Frontal","Bone_Marrow","Temporal","CD3","CD14","Lung_Macs"},history=0.0,rate_range={5.500802350772282E-5,0.0011699272198166066},height_median=36.291529796757345,rate=2.660357087813382E-4,height=36.30768042951507,posterior=0.033,rate_median=2.3146443832387139E-4,length=15.06940298900515,length_median=12.310713884361203,!color=#0000ff,location=9]:5.582376)[&height_95%_HPD={34.27749744035168,66.21501455977483},length_range={0.1037700554519958,28.944841336171507},length_95%_HPD={0.1037700554519958,21.84610149650831},height_range={34.27749744035168,68.71187945776865},states="Temporal",rate_95%_HPD={7.691346379977589E-5,6.145756008086045E-4},states.set.prob={0.2631578947368421,0.05263157894736842,0.05263157894736842,0.10526315789473684,0.3684210526315789,0.05263157894736842,0.10526315789473684},states.prob=0.3684210526315789,states.set={"Parietal","Plasma","Frontal","Bone_Marrow","Temporal","CD3","CD14"},history=0.0,rate_range={7.691346379977589E-5,9.113407700065007E-4},height_median=53.45612701412588,rate=2.9724678324129596E-4,height=52.084597903537365,posterior=0.002111111111111111,rate_median=2.5053039386168025E-4,length=8.320982804921314,length_median=4.679864232787445,!color=#0000ff,location=9]:0.628755,204N02Ac_132_2[&height_95%_HPD={0.0,1.1368683772161603E-13},length_range={3.9151803759861394,101.55501557455999},length_95%_HPD={12.584031087531919,71.42630300099796},height_range={0.0,1.9895196601282805E-13},states="Parietal",rate_95%_HPD={1.156167322928551E-4,7.283211242546052E-4},states.set.prob={1.0},states.prob=1.0,states.set={"Parietal"},history=0.0,rate_range={6.547027947282544E-5,0.0018062247190663355},height_median=5.6843418860808015E-14,rate=3.7574433176434556E-4,height=5.6679204539654567E-14,rate_median=3.3952475092263355E-4,length=41.49269635853957,length_median=41.096943916245564,!color=#0000ff,location=8]:39.26986)[&height_95%_HPD={33.23536481705591,74.80801543558542},length_range={0.0429349789722977,43.81849158229827},length_95%_HPD={0.0429349789722977,32.382689608961414},height_range={29.06241985746027,74.80801543558542},states="Parietal",rate_95%_HPD={6.521450887182589E-5,4.082397057787767E-4},states.set.prob={0.5789473684210527,0.05263157894736842,0.05263157894736842,0.10526315789473684,0.15789473684210525,0.05263157894736842},states.prob=0.5789473684210527,states.set={"Parietal","Frontal","Bone_Marrow","Temporal","CD3","CD14"},rate_range={6.521450887182589E-5,5.017176955908858E-4},height_median=52.82894183465007,rate=2.407626283140724E-4,height=53.23807930237132,posterior=0.002111111111111111,rate_median=2.543391920306683E-4,length=12.356097286133323,length_median=9.895700436516726,!color=#0000ff,location=8]:23.571702,(204N02Pc_118[&height_95%_HPD={0.0,1.1368683772161603E-13},length_range={2.2891760228052846,94.22927741774521},length_95%_HPD={5.497229287871401,54.83757916616696},height_range={0.0,1.7053025658242404E-13},states="Plasma",rate_95%_HPD={7.45930929799945E-5,6.463406288031564E-4},states.set.prob={1.0},states.prob=1.0,states.set={"Plasma"},rate_range={6.249273123191528E-5,0.001937287590893654},height_median=5.6843418860808015E-14,rate=3.337580003315523E-4,height=5.688763040881086E-14,rate_median=2.990850408369428E-4,length=27.714606649553495,length_median=25.0204499957335,!color=#800000,location=1]:41.542478,(204N02Bc_17[&height_95%_HPD={0.0,1.1368683772161603E-13},length_range={0.6528916792505203,96.61075986058158},length_95%_HPD={5.003846668830184,63.35843047642734},height_range={0.0,1.7053025658242404E-13},states="Bone_Marrow",rate_95%_HPD={4.8586870962195776E-5,4.762599545812985E-4},states.set.prob={1.0},states.prob=1.0,states.set={"Bone_Marrow"},rate_range={2.5211285337771202E-5,0.0017698658904547885},height_median=5.6843418860808015E-14,rate=2.3319322825324468E-4,height=5.6609729249935807E-14,rate_median=2.0559393664164302E-4,length=31.99862825347524,length_median=30.421548758016016,!color=#ff8000,location=2]:39.466172,204N02Pc_02[&height_95%_HPD={0.0,1.1368683772161603E-13},length_range={2.2891760228052846,90.01020392948719},length_95%_HPD={5.850179979969322,56.69614010325399},height_range={0.0,1.7053025658242404E-13},states="Plasma",rate_95%_HPD={1.0652959024090174E-4,7.933153923783069E-4},states.set.prob={1.0},states.prob=1.0,states.set={"Plasma"},history=0.0,rate_range={5.862475248882812E-5,0.0020209563905620167},height_median=5.6843418860808015E-14,rate=3.960004612883445E-4,height=5.647709460592725E-14,rate_median=3.5204264904124756E-4,length=28.524917100401577,length_median=25.903394916748006,!color=#800000,location=1]:39.466172)[&height_95%_HPD={5.863820103138636,48.19806180554684},length_range={0.030755183202487046,47.028687573532224},length_95%_HPD={0.030755183202487046,30.725895547953122},height_range={3.0886033265105084,65.39154095363872},states="Plasma",rate_95%_HPD={5.56155060469765E-5,5.528537758775436E-4},states.set.prob={0.01038961038961039,0.02857142857142857,0.5714285714285714,0.0025974025974025974,0.2051948051948052,0.012987012987012988,0.07012987012987013,0.0987012987012987},states.prob=0.5714285714285714,states.set={"Meninges","Parietal","Plasma","Frontal","Bone_Marrow","Temporal","CD3","CD14"},rate_range={4.40197454441339E-5,0.0011877829371918964},height_median=23.810298655390852,rate=2.827078351948207E-4,height=25.644104927528446,posterior=0.042777777777777776,rate_median=2.503892407080597E-4,length=10.828747316456779,length_median=8.306356947762346,!color=#800000,location=1]:2.076306)[&height_95%_HPD={11.265006928271845,54.89111969571232},length_range={0.14819473531361638,57.07837360481794},length_95%_HPD={0.14819473531361638,37.68234402624445},height_range={7.277310653967447,77.65566399507082},states="Plasma",rate_95%_HPD={6.068774220437E-5,6.000644778314484E-4},states.set.prob={0.0043821209465381246,0.056091148115687994,0.5468886941279579,0.007887817703768623,0.16827344434706398,0.009640666082383873,0.07537248028045573,0.13146362839614373},states.prob=0.5468886941279579,states.set={"Meninges","Parietal","Plasma","Frontal","Bone_Marrow","Temporal","CD3","CD14"},history=0.0,rate_range={4.2908400726456836E-5,0.0013411763258486895},height_median=30.377813046078074,rate=3.027536818473822E-4,height=31.48572081447527,posterior=0.12677777777777777,rate_median=2.757477888695343E-4,length=15.983387349982046,length_median=14.357522784437613,!color=#800000,location=1]:21.299084)[&height_95%_HPD={47.13036540147067,93.418491059523},length_range={0.05901716891781916,8.088335731974148},length_95%_HPD={0.05901716891781916,8.088335731974148},height_range={47.13036540147067,93.418491059523},states="Temporal",rate_95%_HPD={2.4098781537580536E-4,8.605472535544051E-4},states.set.prob={0.2,0.2,0.2,0.4},states.prob=0.4,states.set={"Parietal","Frontal","Bone_Marrow","Temporal"},rate_range={2.4098781537580536E-4,8.605472535544051E-4},height_median=62.84156149520953,rate=4.449167163268421E-4,height=63.98741259586636,posterior=5.555555555555556E-4,rate_median=3.5673575587967624E-4,length=4.6679544174488,length_median=5.846403077376678,!color=#0000ff,location=9]:5.846403)[&height_95%_HPD={48.30751479028089,68.68796457258622},length_range={3.578267507179575,23.13953436579782},length_95%_HPD={3.578267507179575,23.13953436579782},height_range={48.30751479028089,68.68796457258622},states="Temporal",rate_95%_HPD={1.0003733282656688E-4,6.627003915178496E-4},states.set.prob={0.2,0.2,0.4,0.2},states.prob=0.4,states.set={"Meninges","Parietal","Temporal","CD14"},history=0.0,rate_range={1.0003733282656688E-4,6.627003915178496E-4},height_median=54.353838257900776,rate=3.735055084475651E-4,height=56.28544024748205,posterior=5.555555555555556E-4,rate_median=3.313264478777561E-4,length=12.668782429233916,length_median=10.497336007537136,!color=#0000ff,location=9]:3.578268)[&states.set={"Temporal"},history=0.0,height=72.26623207976581,rate=3.592565280733121E-4,posterior=1.1111111111111112E-4,length=4.3141722290647095,states="Temporal",states.set.prob={1.0},states.prob=1.0,!color=#0000ff,location=9]:4.314172,((204N02Kc_03[&height_95%_HPD={0.0,1.1368683772161603E-13},length_range={1.6314004748333206E-4,43.49492403969537},length_95%_HPD={1.6314004748333206E-4,12.277897523923667},height_range={0.0,1.9895196601282805E-13},states="CD3",rate_95%_HPD={5.009931595300503E-5,6.242167021715543E-4},states.set.prob={1.0},states.prob=1.0,states.set={"CD3"},rate_range={2.8345360335858737E-5,0.0019040802928146916},height_median=5.6843418860808015E-14,rate=3.0179092060840713E-4,height=5.704552879453533E-14,rate_median=2.6252565753392076E-4,length=3.963697582581856,length_median=2.6270809692338473,!color=#008000,location=3]:5.434517,204N02Kc_09[&height_95%_HPD={0.0,1.1368683772161603E-13},length_range={1.6314004748333206E-4,43.49492403969537},length_95%_HPD={1.6314004748333206E-4,12.277897523923667},height_range={0.0,1.9895196601282805E-13},states="CD3",rate_95%_HPD={6.40357488807833E-5,6.48574875452963E-4},states.set.prob={1.0},states.prob=1.0,states.set={"CD3"},rate_range={3.1573112151137915E-5,0.0020018649118463618},height_median=5.6843418860808015E-14,rate=3.028342543647746E-4,height=5.704552879453533E-14,rate_median=2.6331181740934633E-4,length=3.963697582581856,length_median=2.6270809692338473,!color=#008000,location=3]:5.434517)[&height_95%_HPD={1.6314004753326117E-4,12.277897523923684},length_range={3.516844214754223,103.16280925580064},length_95%_HPD={9.178913212861868,77.57063157317734},height_range={1.6314004753326117E-4,43.494924039695405},states="CD3",rate_95%_HPD={1.0463675048033755E-4,6.712310239066261E-4},states.set.prob={1.1111111111111112E-4,1.1111111111111112E-4,0.004666666666666667,7.777777777777777E-4,0.9906666666666667,0.0036666666666666666},states.prob=0.9906666666666667,states.set={"Meninges","Parietal","Plasma","Bone_Marrow","CD3","CD14"},history=0.0,rate_range={5.4096189353014766E-5,0.0020452711819374434},height_median=2.6270809692339157,rate=3.505499385441186E-4,height=3.963697582581914,posterior=1.0,rate_median=3.1618266359951456E-4,length=43.033913832546276,length_median=41.75503513662652,!color=#008000,location=3]:40.440547,204N02Pc_109[&height_95%_HPD={0.0,1.1368683772161603E-13},length_range={5.289528259139153,105.56661217741832},length_95%_HPD={13.102859220235446,82.87485264608871},height_range={0.0,1.7053025658242404E-13},states="Plasma",rate_95%_HPD={5.487814854761701E-5,4.158767517690262E-4},states.set.prob={1.0},states.prob=1.0,states.set={"Plasma"},rate_range={3.3986461196577825E-5,0.0011048234376755482},height_median=5.6843418860808015E-14,rate=2.1574361822348237E-4,height=5.699184334338901E-14,rate_median=1.9645623588147816E-4,length=47.14401241789123,length_median=45.82317865805311,!color=#800000,location=1]:45.875064)[&height_95%_HPD={10.72907344914853,74.88779616821154},length_range={0.023810700173356736,88.84883180779671},length_95%_HPD={0.023810700173356736,50.36614510844068},height_range={5.289528259139189,99.05329026763349},states="Plasma",rate_95%_HPD={6.689738683093296E-5,5.835670784404918E-4},states.set.prob={0.00684931506849315,0.031469825990373936,0.3619029988893003,0.012217697149203998,0.04461310625694187,0.014994446501295817,0.3304331728989263,0.19529803776379118,0.0022213994816734544},states.prob=0.3619029988893003,states.set={"Meninges","Parietal","Plasma","Frontal","Bone_Marrow","Temporal","CD3","CD14","Lung_Macs"},rate_range={3.3976404662070496E-5,0.0019238360077410502},height_median=41.25268059399956,rate=2.737152059534314E-4,height=42.34117645573144,posterior=0.6002222222222222,rate_median=2.39628893795536E-4,length=21.265219849296283,length_median=18.316187549950016,!color=#800000,location=1]:30.70534)[&states.set={"Parietal"},height=76.58040430883051,rate=2.2505666656050358E-4,posterior=1.1111111111111112E-4,length=0.19634093323088564,states="Parietal",states.set.prob={1.0},states.prob=1.0,!color=#0000ff,location=8]:0.196341)[&height_95%_HPD={70.95814004179636,95.21924896874066},length_range={0.22796102314512723,26.63932806974735},length_95%_HPD={0.22796102314512723,17.361173063737624},height_range={66.13481423550579,101.73014375730185},states="CD14",rate_95%_HPD={1.218982311679168E-4,8.825099081868577E-4},states.set.prob={0.02054794520547945,0.05821917808219178,0.2191780821917808,0.05136986301369863,0.07876712328767123,0.05821917808219178,0.09246575342465753,0.4212328767123288},states.prob=0.4212328767123288,states.set={"Meninges","Parietal","Plasma","Frontal","Bone_Marrow","Temporal","CD3","CD14"},rate_range={1.0897271802892703E-4,0.0020632982614096347},height_median=83.45585758565808,rate=4.5130674668107093E-4,height=83.26725848601467,posterior=0.03244444444444444,rate_median=3.893765954109019E-4,length=8.102823597981097,length_median=7.24439403312487,!color=#ff0000,location=4]:9.435151,((((204N02Pc_107[&height_95%_HPD={0.0,1.1368683772161603E-13},length_range={2.274642362534939,103.5221717643869},length_95%_HPD={11.781772715461177,80.8206898610847},height_range={0.0,1.9895196601282805E-13},states="Plasma",rate_95%_HPD={6.844892570234894E-5,5.275596245074917E-4},states.set.prob={1.0},states.prob=1.0,states.set={"Plasma"},rate_range={2.9433240823962667E-5,0.0013576188370027424},height_median=5.6843418860808015E-14,rate=2.6635785052160974E-4,height=5.6334986058775233E-14,rate_median=2.3890253095858535E-4,length=46.20467372052199,length_median=45.23790622472019,!color=#800000,location=1]:48.929165,(204N02Pc_11[&height_95%_HPD={0.0,1.1368683772161603E-13},length_range={4.696067818466522,96.82694760636234},length_95%_HPD={18.08654798472566,75.47764784900026},height_range={0.0,1.7053025658242404E-13},states="Plasma",rate_95%_HPD={7.956250378894491E-5,5.132911402731207E-4},states.set.prob={1.0},states.prob=1.0,states.set={"Plasma"},rate_range={4.371932437831974E-5,0.0012243565696680118},height_median=5.6843418860808015E-14,rate=2.7837495249917536E-4,height=5.6363407768205634E-14,rate_median=2.5533396205736276E-4,length=47.8972801655335,length_median=47.935946145311284,!color=#800000,location=1]:47.066431,204N02Pc_111[&height_95%_HPD={0.0,1.1368683772161603E-13},length_range={3.783577317977633,95.40586225086003},length_95%_HPD={14.859291765916868,70.74594860251715},height_range={0.0,1.7053025658242404E-13},states="Plasma",rate_95%_HPD={1.3235345887008146E-4,7.636016184305957E-4},states.set.prob={1.0},states.prob=1.0,states.set={"Plasma"},rate_range={5.996172360652023E-5,0.0024275475983673357},height_median=5.6843418860808015E-14,rate=4.042542620105941E-4,height=5.6334986058775233E-14,rate_median=3.685169145922901E-4,length=44.85241912576229,length_median=45.01326089623116,!color=#800000,location=1]:47.066431)[&height_95%_HPD={18.409645926807002,67.32153199546451},length_range={0.00432947786847393,54.05481571047356},length_95%_HPD={0.00432947786847393,28.791767186191535},height_range={9.070751697790683,73.15579382927422},states="Plasma",rate_95%_HPD={8.083869957977168E-5,5.426362284396707E-4},states.set.prob={0.01107011070110701,0.06273062730627306,0.6642066420664207,0.0018450184501845018,0.02952029520295203,0.08487084870848709,0.14391143911439114,0.0018450184501845018},states.prob=0.6642066420664207,states.set={"Meninges","Parietal","Plasma","Frontal","Bone_Marrow","CD3","CD14","Lung_Macs"},rate_range={4.209142677272069E-5,0.0014289611861580298},height_median=41.74411749843331,rate=2.760317553856954E-4,height=41.31876728696498,posterior=0.060222222222222226,rate_median=2.3866910496820178E-4,length=10.204969266990208,length_median=6.975358716270977,!color=#800000,location=1]:1.862735)[&height_95%_HPD={18.148342457936877,63.68620968763909},length_range={0.03510535810040949,57.89786468304008},length_95%_HPD={0.03510535810040949,30.741492475267172},height_range={11.036485867009645,83.46295221529832},states="Plasma",rate_95%_HPD={3.595205663105717E-5,6.051029685856954E-4},states.set.prob={0.007122507122507123,0.03276353276353276,0.7464387464387464,0.004273504273504274,0.02849002849002849,0.004273504273504274,0.06552706552706553,0.1111111111111111},states.prob=0.7464387464387464,states.set={"Meninges","Parietal","Plasma","Frontal","Bone_Marrow","Temporal","CD3","CD14"},rate_range={3.595205663105717E-5,0.0011435148790142056},height_median=41.917552577848355,rate=2.819918251266451E-4,height=41.724466084211336,posterior=0.078,rate_median=2.5068381829727697E-4,length=11.4694935879486,length_median=9.190579209745252,!color=#800000,location=1]:14.870319,(204N02Ac_126_2[&height_95%_HPD={0.0,1.1368683772161603E-13},length_range={7.162356938171786,94.96958250796415},length_95%_HPD={19.605004340380187,76.10586094086794},height_range={0.0,1.9895196601282805E-13},states="Parietal",rate_95%_HPD={9.207359476252529E-5,5.262846318188477E-4},states.set.prob={1.0},states.prob=1.0,states.set={"Parietal"},history=0.0,rate_range={4.000862483769963E-5,0.001288177138381247},height_median=5.6843418860808015E-14,rate=2.8017723270597927E-4,height=5.630340638163034E-14,rate_median=2.5743981186930907E-4,length=48.318373713919755,length_median=48.25960405639674,!color=#0000ff,location=8]:30.219725,(204N02Ac_108_2[&height_95%_HPD={0.0,1.1368683772161603E-13},length_range={8.126582808568521,106.42579458388074},length_95%_HPD={24.331766338139005,91.13281808406435},height_range={0.0,1.9895196601282805E-13},states="Parietal",rate_95%_HPD={1.4703777888085012E-4,8.34358299745419E-4},states.set.prob={1.0},states.prob=1.0,states.set={"Parietal"},history=0.0,rate_range={8.686832298796697E-5,0.0021458112903147775},height_median=5.6843418860808015E-14,rate=4.564909082992873E-4,height=5.6290774510772383E-14,rate_median=4.2070976822980536E-4,length=56.41011038851867,length_median=55.22538400322514,!color=#0000ff,location=8]:27.887075,204N02Ac_103_2[&height_95%_HPD={0.0,1.1368683772161603E-13},length_range={4.157625959099895,104.39982928430688},length_95%_HPD={20.11467443578094,82.4819111416758},height_range={0.0,1.7053025658242404E-13},states="Parietal",rate_95%_HPD={1.1483556935691033E-4,6.458730043340385E-4},states.set.prob={1.0},states.prob=1.0,states.set={"Parietal"},history=0.0,rate_range={7.028748162178771E-5,0.001644568414532544},height_median=5.6843418860808015E-14,rate=3.4391145045891065E-4,height=5.609498051247404E-14,rate_median=3.149031649027268E-4,length=51.9543449155151,length_median=52.26511463504848,!color=#0000ff,location=8]:27.887075)[&height_95%_HPD={26.811007487784707,76.52519730266363},length_range={0.012480844057890295,44.070575903206084},length_95%_HPD={0.012480844057890295,26.79080656655583},height_range={13.805751200802888,94.33204239441781},states="Parietal",rate_95%_HPD={7.078956690613581E-5,5.838738612912928E-4},states.set.prob={0.017857142857142856,0.5446428571428571,0.11904761904761904,0.02976190476190476,0.08928571428571429,0.026785714285714284,0.03273809523809524,0.13690476190476192,0.002976190476190476},states.prob=0.5446428571428571,states.set={"Meninges","Parietal","Plasma","Frontal","Bone_Marrow","Temporal","CD3","CD14","Lung_Macs"},rate_range={5.568802502922724E-5,9.680403980606602E-4},height_median=48.88838916564811,rate=2.794846942503265E-4,height=48.91992332088882,posterior=0.037333333333333336,rate_median=2.496313817025586E-4,length=9.191378599708832,length_median=6.727425733806509,!color=#0000ff,location=8]:2.33265)[&height_95%_HPD={25.73870659890531,71.52188428979187},length_range={0.04388545143337552,54.52389724601428},length_95%_HPD={0.04388545143337552,25.280285287919057},height_range={19.125505482426718,91.03351683442824},states="Parietal",rate_95%_HPD={8.039846340699118E-5,5.317101702078516E-4},states.set.prob={0.020618556701030927,0.6907216494845361,0.07903780068728522,0.01718213058419244,0.058419243986254296,0.013745704467353952,0.024054982817869417,0.09621993127147767},states.prob=0.6907216494845361,states.set={"Meninges","Parietal","Plasma","Frontal","Bone_Marrow","Temporal","CD3","CD14"},rate_range={6.370421378551091E-5,8.611327050733198E-4},height_median=48.9618024839088,rate=2.647323866554066E-4,height=49.7565967745451,posterior=0.03233333333333333,rate_median=2.2866200352572282E-4,length=10.052554381680062,length_median=8.282495546109473,!color=#0000ff,location=8]:33.579759)[&height_95%_HPD={41.77882319991696,79.31281007341207},length_range={0.10453610256639934,44.737698326832536},length_95%_HPD={0.10453610256639934,25.78369196949076},height_range={30.929417899034064,91.04522581539021},states="Plasma",rate_95%_HPD={8.908668766129282E-5,7.101015389287726E-4},states.set.prob={0.024640657084188913,0.2813141683778234,0.30184804928131415,0.02053388090349076,0.07186858316221766,0.02053388090349076,0.049281314168377825,0.2299794661190965},states.prob=0.30184804928131415,states.set={"Meninges","Parietal","Plasma","Frontal","Bone_Marrow","Temporal","CD3","CD14"},rate_range={6.699770145542086E-5,0.001397500597655203},height_median=59.948518942561975,rate=3.4730567588800264E-4,height=59.91243412330848,posterior=0.05411111111111111,rate_median=3.0530574464288844E-4,length=10.706509081358776,length_median=8.622030641676545,!color=#800000,location=1]:11.779237,204N02Zc_125[&height_95%_HPD={0.0,1.1368683772161603E-13},length_range={6.496719318595705,106.45183567347866},length_95%_HPD={20.919356823865478,90.15772701204993},height_range={0.0,1.9895196601282805E-13},states="Meninges",rate_95%_HPD={1.0041106670313264E-4,6.28907664491132E-4},states.set.prob={1.0},states.prob=1.0,states.set={"Meninges"},rate_range={4.392333943051724E-5,0.001804914260226525},height_median=5.6843418860808015E-14,rate=3.3330914184549266E-4,height=5.6038137093613235E-14,rate_median=3.0377642982379446E-4,length=54.31640533726202,length_median=53.394616405746476,!color=#ff0000,location=6]:75.57872)[&height_95%_HPD={44.61429564905396,82.17768221713155},length_range={0.02255731540826389,42.07241929154289},length_95%_HPD={0.02255731540826389,26.05753988141643},height_range={34.54147945973156,98.50935681207122},states="Plasma",rate_95%_HPD={8.802446292679284E-5,7.146794719457405E-4},states.set.prob={0.03006012024048096,0.19238476953907815,0.32665330661322645,0.02004008016032064,0.09619238476953908,0.008016032064128256,0.06813627254509018,0.25851703406813625},states.prob=0.32665330661322645,states.set={"Meninges","Parietal","Plasma","Frontal","Bone_Marrow","Temporal","CD3","CD14"},rate_range={8.463997442415263E-5,0.0017291356173066408},height_median=62.759683493846694,rate=3.4814825208538946E-4,height=63.387653079331436,posterior=0.05544444444444444,rate_median=3.0939524270553434E-4,length=10.887433637474471,length_median=9.457275358648673,!color=#800000,location=1]:4.17539,(204N02Pc_114[&height_95%_HPD={0.0,1.1368683772161603E-13},length_range={6.036118559867744,100.80462966172473},length_95%_HPD={18.553652900114017,81.16391028200209},height_range={0.0,1.9895196601282805E-13},states="Plasma",rate_95%_HPD={9.346102979478288E-5,6.156326653262102E-4},states.set.prob={1.0},states.prob=1.0,states.set={"Plasma"},rate_range={4.667265612316282E-5,0.0015480766611920154},height_median=5.6843418860808015E-14,rate=3.194986290813621E-4,height=5.626551076905647E-14,rate_median=2.891410882459945E-4,length=48.23821345569701,length_median=47.508360903531624,!color=#800000,location=1]:46.616752,(204N02Bc_11[&height_95%_HPD={0.0,1.1368683772161603E-13},length_range={2.938596074237243,98.6265761372624},length_95%_HPD={7.995956932468075,68.88505219303963},height_range={0.0,1.9895196601282805E-13},states="Bone_Marrow",rate_95%_HPD={8.49256457239352E-5,6.608402020483308E-4},states.set.prob={1.0},states.prob=1.0,states.set={"Bone_Marrow"},history=0.0,rate_range={4.782162506721385E-5,0.002340210932454836},height_median=5.6843418860808015E-14,rate=3.4001777430639046E-4,height=5.662551908850825E-14,rate_median=3.047198588074956E-4,length=36.74435145539543,length_median=35.51467988335255,!color=#ff8000,location=2]:22.287028,(204N02Zc_108[&height_95%_HPD={0.0,1.1368683772161603E-13},length_range={3.3466236029259546,102.21174714662773},length_95%_HPD={6.219008470497925,68.02382481178627},height_range={0.0,1.9895196601282805E-13},states="Meninges",rate_95%_HPD={6.926034850264793E-5,6.27741880790615E-4},states.set.prob={1.0},states.prob=1.0,states.set={"Meninges"},rate_range={3.347243751571143E-5,0.0022484338258592475},height_median=5.6843418860808015E-14,rate=2.995354695597172E-4,height=5.638867150992155E-14,rate_median=2.606923245725862E-4,length=37.1094185636576,length_median=36.30371568505646,!color=#ff0000,location=6]:10.248236,204N02Zc_106[&height_95%_HPD={0.0,1.1368683772161603E-13},length_range={2.938596074237243,99.32589889230412},length_95%_HPD={5.413483995455747,64.74910161628853},height_range={0.0,1.9895196601282805E-13},states="Meninges",rate_95%_HPD={6.484751084534512E-5,5.175651070377516E-4},states.set.prob={1.0},states.prob=1.0,states.set={"Meninges"},rate_range={2.8241602895112756E-5,0.001351043462422285},height_median=5.6843418860808015E-14,rate=2.5269370802385435E-4,height=5.6407619316208484E-14,rate_median=2.25109734993174E-4,length=32.288453844996,length_median=29.920852314909524,!color=#ff0000,location=6]:10.248236)[&height_95%_HPD={4.643961856825342,45.84101624363643},length_range={0.033744216771232516,77.51845631997453},length_95%_HPD={0.06583240111284283,42.849051645439424},height_range={3.34662360292603,77.21276911461524},states="Meninges",rate_95%_HPD={5.383828075234324E-5,5.188364410063182E-4},states.set.prob={0.889760348583878,0.01568627450980392,0.006971677559912854,0.010893246187363835,0.04618736383442266,0.010021786492374727,0.006971677559912854,0.013507625272331155},states.prob=0.889760348583878,states.set={"Meninges","Parietal","Plasma","Frontal","Bone_Marrow","Temporal","CD3","CD14"},rate_range={3.908196454335143E-5,0.001021424211581945},height_median=19.438588855106048,rate=2.5533984921579083E-4,height=22.184593256041545,posterior=0.255,rate_median=2.2622432894630137E-4,length=16.695180727357833,length_median=13.45417159308618,!color=#ff0000,location=6]:12.038793)[&height_95%_HPD={12.180678490439078,61.6255398859887},length_range={0.005414463345680076,75.08354427172699},length_95%_HPD={0.005414463345680076,43.158903630152956},height_range={6.850237221871794,95.03202394473874},states="Meninges",rate_95%_HPD={7.33179890575542E-5,6.135155164845763E-4},states.set.prob={0.5400572246065808,0.05793991416309013,0.0690271816881259,0.020028612303290415,0.19992846924177396,0.022532188841201718,0.04005722460658083,0.05007153075822604,3.57653791130186E-4},states.prob=0.5400572246065808,states.set={"Meninges","Parietal","Plasma","Frontal","Bone_Marrow","Temporal","CD3","CD14","Lung_Macs"},rate_range={4.302567246467545E-5,0.0018261983360812384},height_median=33.87996697621706,rate=3.021879791001285E-4,height=34.922301086717496,posterior=0.31066666666666665,rate_median=2.68513165014981E-4,length=18.559882791376715,length_median=16.0074538909649,!color=#ff0000,location=6]:24.329724)[&height_95%_HPD={24.62609141198601,77.17606664193934},length_range={0.029264230660253077,64.49403708005485},length_95%_HPD={0.14305548696882653,36.06515460280364},height_range={15.84684570671783,94.46795590560421},states="Plasma",rate_95%_HPD={7.377270082439698E-5,6.718400443771649E-4},states.set.prob={0.20327552986512523,0.08526011560693642,0.29335260115606937,0.0197495183044316,0.1613680154142582,0.023603082851637765,0.07658959537572255,0.1363198458574181,4.816955684007707E-4},states.prob=0.29335260115606937,states.set={"Meninges","Parietal","Plasma","Frontal","Bone_Marrow","Temporal","CD3","CD14","Lung_Macs"},rate_range={4.4822104478345814E-5,0.0018064243763072014},height_median=47.607729857156926,rate=3.3641272328328284E-4,height=48.09998754200912,posterior=0.23066666666666666,rate_median=2.9641059246691016E-4,length=15.247397075500885,length_median=13.169161712045913,!color=#800000,location=1]:33.137358)[&height_95%_HPD={56.81925322916072,95.1696443074458},length_range={0.04706682815873364,50.36910046135328},length_95%_HPD={0.04706682815873364,28.16071947116272},height_range={47.29353102483299,101.95980707798952},states="CD14",rate_95%_HPD={8.50459789898802E-5,7.27685114649834E-4},states.set.prob={0.05019305019305019,0.16988416988416988,0.2702702702702703,0.019305019305019305,0.07722007722007722,0.03474903474903475,0.08365508365508366,0.2947232947232947},states.prob=0.2947232947232947,states.set={"Meninges","Parietal","Plasma","Frontal","Bone_Marrow","Temporal","CD3","CD14"},rate_range={7.339458500061953E-5,0.0016438107297904578},height_median=75.83284610889436,rate=3.6948204065404347E-4,height=75.5896065181914,posterior=0.08633333333333333,rate_median=3.290050745425688E-4,length=12.972334678014732,length_median=11.44440818590158,!color=#ff0000,location=4]:6.457786)[&height_95%_HPD={86.21189664105933,102.02600041354967},length_range={0.05086526197160879,8.333739056568731},length_95%_HPD={0.05086526197160879,6.935428532610203},height_range={83.84321730626675,102.02600041354967},states="CD14",rate_95%_HPD={1.3487269520108438E-4,6.872671757592541E-4},states.set.prob={0.08695652173913043,0.17391304347826086,0.17391304347826086,0.08695652173913043,0.4782608695652174},states.prob=0.4782608695652174,states.set={"Parietal","Plasma","Bone_Marrow","Temporal","CD14"},rate_range={1.3487269520108438E-4,7.51364426118018E-4},height_median=92.90569047419905,rate=3.576417705141916E-4,height=92.9906406926674,posterior=0.0025555555555555557,rate_median=2.879611837499806E-4,length=3.2181627285340744,length_median=2.8649935023193507,!color=#ff0000,location=4]:0.576904)[&height_95%_HPD={85.38178008680299,103.37809623369745},length_range={0.046850249453697757,20.143182683589757},length_95%_HPD={0.335561164955152,13.289119711672},height_range={82.44543469770724,105.22712687543955},states="CD14",rate_95%_HPD={1.3281317510490518E-4,0.0010516845998064833},states.set.prob={0.045454545454545456,0.13636363636363635,0.20909090909090908,0.05454545454545454,0.1,0.06363636363636363,0.05454545454545454,0.33636363636363636},states.prob=0.33636363636363636,states.set={"Meninges","Parietal","Plasma","Frontal","Bone_Marrow","Temporal","CD3","CD14"},rate_range={1.3281317510490518E-4,0.0014407752079397952},height_median=95.45946817248384,rate=4.8163394665263874E-4,height=94.821539873419,posterior=0.012222222222222223,rate_median=4.064866893084644E-4,length=5.852498315194099,length_median=5.050102511592215,!color=#ff0000,location=4]:6.092443)[&height_95%_HPD={89.203867663419,104.44145018817343},length_range={0.05172268595707408,23.356870739530976},length_95%_HPD={0.05172268595707408,16.574442180924095},height_range={85.09425997855757,107.91130150365144},states="CD14",rate_95%_HPD={1.4054388956046587E-4,0.0011249716640173448},states.set.prob={0.012048192771084338,0.2289156626506024,0.20481927710843373,0.03614457831325301,0.08433734939759036,0.04819277108433735,0.04819277108433735,0.3373493975903614},states.prob=0.3373493975903614,states.set={"Meninges","Parietal","Plasma","Frontal","Bone_Marrow","Temporal","CD3","CD14"},history=0.0,rate_range={1.1936186715968676E-4,0.0013977261239392607},height_median=96.25998454209568,rate=5.001999581366291E-4,height=96.44382256344772,posterior=0.009222222222222222,rate_median=4.2476740689759347E-4,length=6.273146221676782,length_median=4.936190221974954,!color=#ff0000,location=4]:5.829235,(((((182N02Pc_111[&height_95%_HPD={22.0,22.000000000000114},length_range={3.9538748716425367,85.45335427175573},length_95%_HPD={10.946149016475644,61.67544873880598},height_range={21.999999999999943,22.00000000000017},states="Plasma",rate_95%_HPD={1.8034414606303648E-4,0.0010309369460701824},states.set.prob={1.0},states.prob=1.0,states.set={"Plasma"},rate_range={7.097368405280182E-5,0.0025411034721286455},height_median=22.000000000000057,rate=5.52340802361893E-4,height=22.000000000000004,rate_median=5.076690174010206E-4,length=35.25077778268549,length_median=33.88471365396266,!color=#800000,location=1]:25.064463,182N02Pc_106[&height_95%_HPD={22.0,22.000000000000114},length_range={0.04230624835933128,75.99612769143292},length_95%_HPD={3.3155575120451743,46.112774318519484},height_range={21.99999999999997,22.00000000000017},states="Plasma",rate_95%_HPD={7.278337646988711E-5,6.605356032352056E-4},states.set.prob={1.0},states.prob=1.0,states.set={"Plasma"},rate_range={4.851343240127798E-5,0.0016815358605812868},height_median=22.000000000000057,rate=3.3090811634119567E-4,height=22.0,rate_median=2.9476166174636814E-4,length=23.372333746066452,length_median=22.361063197507146,!color=#800000,location=1]:25.064463)[&height_95%_HPD={31.545032298353192,62.82059096753218},length_range={0.0038444569856679323,47.428669367577},length_95%_HPD={0.0038444569856679323,26.379384228373432},height_range={27.418503967432144,79.6374923747619},states="Plasma",rate_95%_HPD={5.52076086008123E-5,7.170422342518076E-4},states.set.prob={7.836990595611285E-4,0.001567398119122257,0.8824451410658307,7.836990595611285E-4,0.0054858934169279,0.03213166144200627,0.07601880877742946,7.836990595611285E-4},states.prob=0.8824451410658307,states.set={"Meninges","Parietal","Plasma","Frontal","Bone_Marrow","CD3","CD14","Lung_Macs"},rate_range={5.52076086008123E-5,0.0018891702287992251},height_median=44.945671934632315,rate=3.4160162080211037E-4,height=45.705732931002636,posterior=0.14177777777777778,rate_median=2.987447186440582E-4,length=10.404999059454912,length_median=8.796774477953594,!color=#800000,location=1]:0.687883,204N02Ac_117_2[&height_95%_HPD={0.0,1.1368683772161603E-13},length_range={12.536341252958387,109.52237600428116},length_95%_HPD={31.737629648086475,91.30038393345487},height_range={0.0,1.7053025658242404E-13},states="Parietal",rate_95%_HPD={1.4908111828890132E-4,7.461152867478643E-4},states.set.prob={1.0},states.prob=1.0,states.set={"Parietal"},history=0.0,rate_range={9.255605457855287E-5,0.0015438735868150292},height_median=5.6843418860808015E-14,rate=4.1794963291199346E-4,height=5.605076896447119E-14,rate_median=3.91280946718006E-4,length=58.862748055904575,length_median=57.29220655645621,!color=#0000ff,location=8]:47.752346)[&height_95%_HPD={35.898147945808944,74.10181087443061},length_range={0.12646540702121456,53.9808175135587},length_95%_HPD={0.6621979502818363,33.788917317500086},height_range={28.307234863033415,91.26685725615326},states="Plasma",rate_95%_HPD={8.631149355983781E-5,8.675476785358551E-4},states.set.prob={0.0011621150493898896,0.01336432306798373,0.7466589192330041,0.002324230098779779,0.01220220801859384,0.0011621150493898896,0.05926786751888437,0.16385822196397443},states.prob=0.7466589192330041,states.set={"Meninges","Parietal","Plasma","Frontal","Bone_Marrow","Temporal","CD3","CD14"},rate_range={6.164458897269213E-5,0.0017256960743728352},height_median=53.183635306916415,rate=4.30629955264341E-4,height=54.02587088087272,posterior=0.1912222222222222,rate_median=3.748557660304664E-4,length=16.29870385111391,length_median=15.028672127301924,!color=#800000,location=1]:22.345571,(182N02Pc_110[&height_95%_HPD={22.0,22.000000000000114},length_range={2.6502686573701837,82.71844604835537},length_95%_HPD={9.472458436038494,57.09623514108442},height_range={21.99999999999997,22.00000000000017},states="Plasma",rate_95%_HPD={1.0871370048879197E-4,7.306924197352338E-4},states.set.prob={1.0},states.prob=1.0,states.set={"Plasma"},history=0.0,rate_range={3.7198969468344665E-5,0.00252822338912804},height_median=22.000000000000057,rate=3.741917155040321E-4,height=22.0,rate_median=3.3716086728125146E-4,length=31.620798853311598,length_median=30.20171392821969,!color=#800000,location=1]:35.017776,182N02Pc_119[&height_95%_HPD={22.0,22.000000000000114},length_range={1.4093072010297831,83.95232531474076},length_95%_HPD={10.499303585712028,61.29324436813687},height_range={21.99999999999997,22.00000000000017},states="Plasma",rate_95%_HPD={5.785665954411452E-5,4.6251499008106295E-4},states.set.prob={1.0},states.prob=1.0,states.set={"Plasma"},rate_range={2.573320718073733E-5,0.0012318915707265402},height_median=22.000000000000057,rate=2.3856763030257713E-4,height=22.0,rate_median=2.1732422871910767E-4,length=34.80443169738138,length_median=33.93935457551162,!color=#800000,location=1]:35.017776)[&height_95%_HPD={30.146958929934755,73.47484850246096},length_range={0.00218403616875662,64.69514212786754},length_95%_HPD={0.00218403616875662,31.679758495885928},height_range={25.274025631868653,96.5603090748325},states="Plasma",rate_95%_HPD={6.213273785458392E-5,5.666884876142067E-4},states.set.prob={0.0011621150493898896,0.0011621150493898896,0.8192911098198722,0.01568855316676351,5.810575246949448E-4,0.05461940732132481,0.10691458454386985,5.810575246949448E-4},states.prob=0.8192911098198722,states.set={"Meninges","Parietal","Plasma","Bone_Marrow","Temporal","CD3","CD14","Lung_Macs"},rate_range={3.667673236466689E-5,0.0015670798689121205},height_median=49.41644172977314,rate=2.6685323770864384E-4,height=50.30127325098328,posterior=0.1912222222222222,rate_median=2.3459528735791734E-4,length=12.061456380448073,length_median=9.758595729750446,!color=#800000,location=1]:13.080141)[&height_95%_HPD={49.12611534087051,82.17798284315307},length_range={0.4650327790525779,26.40415389665241},length_95%_HPD={0.4650327790525779,17.62913741429034},height_range={49.12611534087051,92.05440546684127},states="Plasma",rate_95%_HPD={1.0459984392543597E-4,6.567859776301975E-4},states.set.prob={0.65,0.05,0.1,0.2},states.prob=0.65,states.set={"Plasma","Bone_Marrow","CD3","CD14"},rate_range={1.0459984392543597E-4,7.267389260774539E-4},height_median=67.67578474288106,rate=3.084384983933017E-4,height=68.4525238440084,posterior=0.0022222222222222222,rate_median=2.7026793709317886E-4,length=6.2003012550265515,length_median=3.1473346845392456,!color=#800000,location=1]:10.032587,(182N02Bc_18[&height_95%_HPD={22.0,22.000000000000114},length_range={2.6502686573701837,84.10776446163764},length_95%_HPD={9.49003795897125,57.41949453093336},height_range={21.99999999999997,22.00000000000017},states="Bone_Marrow",rate_95%_HPD={8.762457216931929E-5,6.086209643935838E-4},states.set.prob={1.0},states.prob=1.0,states.set={"Bone_Marrow"},history=0.0,rate_range={4.667999570452681E-5,0.0015524263154883923},height_median=22.000000000000057,rate=3.141178146218826E-4,height=22.000000000000004,rate_median=2.8383644075367E-4,length=32.58260244148777,length_median=31.24060753918237,!color=#ff8000,location=2]:57.349518,204N02Ac_110_2[&height_95%_HPD={0.0,1.1368683772161603E-13},length_range={1.6984815450923736,106.43427071396938},length_95%_HPD={6.8341835322639675,87.56377003199714},height_range={0.0,1.9895196601282805E-13},states="Parietal",rate_95%_HPD={5.6632631897273936E-5,5.279247520198102E-4},states.set.prob={1.0},states.prob=1.0,states.set={"Parietal"},history=0.0,rate_range={3.754620876709842E-5,0.0015639438856597512},height_median=5.6843418860808015E-14,rate=2.567847261510902E-4,height=5.6691836410512525E-14,rate_median=2.2497487797989996E-4,length=45.68656252025242,length_median=44.77029709019838,!color=#0000ff,location=8]:79.349518)[&height_95%_HPD={29.48109327572817,72.77537938123277},length_range={0.03022721342168211,42.502154272890834},length_95%_HPD={0.03022721342168211,27.128343624471057},height_range={25.659791869351523,91.172510077076},states="Bone_Marrow",rate_95%_HPD={6.853164372428801E-5,6.238755757525017E-4},states.set.prob={0.007220216606498195,0.09747292418772563,0.2527075812274368,0.01444043321299639,0.35018050541516244,0.02527075812274368,0.08664259927797834,0.16606498194945848},states.prob=0.35018050541516244,states.set={"Meninges","Parietal","Plasma","Frontal","Bone_Marrow","Temporal","CD3","CD14"},rate_range={3.8063526925142514E-5,0.00101692701898792},height_median=48.376735221126324,rate=2.752106916863144E-4,height=49.467477444959215,posterior=0.03077777777777778,rate_median=2.3950340644657278E-4,length=10.710110385346033,length_median=8.898984962170921,!color=#ff8000,location=2]:0.780986)[&height_95%_HPD={54.90028291883095,87.58175726913547},length_range={0.5214130618395956,27.698411825252236},length_95%_HPD={0.5214130618395956,23.451708840893943},height_range={48.89945909146195,95.06416194297915},states="Plasma",rate_95%_HPD={1.0998336502032505E-4,6.125278863942261E-4},states.set.prob={0.528169014084507,0.035211267605633804,0.007042253521126761,0.07746478873239436,0.352112676056338},states.prob=0.528169014084507,states.set={"Plasma","Bone_Marrow","Temporal","CD3","CD14"},rate_range={6.79441945618236E-5,0.0010046075213213134},height_median=73.6559166422959,rate=3.363468139513423E-4,height=73.07671447201882,posterior=0.01577777777777778,rate_median=3.013718242542887E-4,length=10.269806329415587,length_median=8.594056399550325,!color=#800000,location=1]:9.284054,(182N02Oc_01[&height_95%_HPD={22.0,22.000000000000114},length_range={2.937098058938762,91.75036469667734},length_95%_HPD={22.328902779745427,76.05836945159734},height_range={21.99999999999997,22.00000000000017},states="CD14",rate_95%_HPD={1.182828856444767E-4,6.944366578939962E-4},states.set.prob={1.0},states.prob=1.0,states.set={"CD14"},history=0.0,rate_range={6.237307224455923E-5,0.0014308433648986645},height_median=22.000000000000057,rate=3.642732463617325E-4,height=22.000000000000004,rate_median=3.3216361847563985E-4,length=49.60996100362313,length_median=49.94602204492286,!color=#ff0000,location=4]:48.085755,((182N02Oc_10[&height_95%_HPD={22.0,22.000000000000114},length_range={0.4680426641691966,69.43889670384503},length_95%_HPD={1.7422389897531545,37.372626856680505},height_range={21.999999999999943,22.0000000000002},states="CD14",rate_95%_HPD={7.042927618856136E-5,5.960783081489045E-4},states.set.prob={1.0},states.prob=1.0,states.set={"CD14"},rate_range={3.6226153626819804E-5,0.0016748796075147952},height_median=22.000000000000057,rate=2.93593976140155E-4,height=22.000000000000004,rate_median=2.603602933025417E-4,length=17.94607911022493,length_median=16.33557594306877,!color=#ff0000,location=4]:8.332199,182N02Oc_15[&height_95%_HPD={22.0,22.000000000000114},length_range={0.4680426641691966,67.10597105454003},length_95%_HPD={1.860058367250069,37.47550994807254},height_range={21.999999999999943,22.0000000000002},states="CD14",rate_95%_HPD={6.454265034240283E-5,5.974274210370061E-4},states.set.prob={1.0},states.prob=1.0,states.set={"CD14"},rate_range={3.441947416343844E-5,0.001682546243330912},height_median=22.000000000000057,rate=2.966044553672102E-4,height=22.000000000000004,rate_median=2.641896316341896E-4,length=17.94377091048014,length_median=16.33557594306877,!color=#ff0000,location=4]:8.332199)[&height_95%_HPD={23.860058367250133,59.068005121213616},length_range={0.10799895690662709,75.59281329798424},length_95%_HPD={1.726372227321967,49.30514307862469},height_range={22.468042664169218,84.82204311939265},states="CD14",rate_95%_HPD={6.4288640582598E-5,5.456751830220858E-4},states.set.prob={1.1153245594467991E-4,0.0014499219272808388,0.016841400847646664,3.345973678340397E-4,0.0014499219272808388,4.4612982377871963E-4,0.00970332366718715,0.9696631719830471},states.prob=0.9696631719830471,states.set={"Meninges","Parietal","Plasma","Frontal","Bone_Marrow","Temporal","CD3","CD14"},rate_range={3.5447836005215875E-5,0.0015145662722326127},height_median=38.28179652331539,rate=2.6683935475390415E-4,height=39.85256620586444,posterior=0.9962222222222222,rate_median=2.3685442806726674E-4,length=24.88870062565219,length_median=23.551045827555534,!color=#ff0000,location=4]:33.272602,((182N02Oc_11[&height_95%_HPD={22.0,22.000000000000114},length_range={2.3148876028254257,74.7631065678667},length_95%_HPD={7.578209173838381,49.07739270538282},height_range={21.999999999999943,22.00000000000017},states="CD14",rate_95%_HPD={5.251619730024768E-5,4.926406342633044E-4},states.set.prob={1.0},states.prob=1.0,states.set={"CD14"},rate_range={3.0185304394555548E-5,0.001729793505648257},height_median=22.000000000000057,rate=2.571625439882467E-4,height=22.000000000000004,rate_median=2.344164133671437E-4,length=27.13621884100647,length_median=25.770520787932604,!color=#ff0000,location=4]:17.710132,182N02Oc_09[&height_95%_HPD={22.0,22.000000000000114},length_range={2.3148876028254257,84.50492821513544},length_95%_HPD={7.497107612242193,51.97745380535902},height_range={21.999999999999943,22.00000000000017},states="CD14",rate_95%_HPD={1.1255984432640167E-4,8.406908471636295E-4},states.set.prob={1.0},states.prob=1.0,states.set={"CD14"},rate_range={6.185250579615678E-5,0.002672061729769654},height_median=22.000000000000057,rate=4.380576866503436E-4,height=22.000000000000004,rate_median=3.952398406339584E-4,length=28.00952464649125,length_median=26.302591570223594,!color=#ff0000,location=4]:17.710132)[&height_95%_HPD={29.497107612242274,68.30294873490934},length_range={0.0029626182278335023,65.12695728802153},length_95%_HPD={0.45413467666231355,37.46125988042991},height_range={24.31488760282548,92.08453811837705},states="CD14",rate_95%_HPD={6.464078277350757E-5,5.938689799399124E-4},states.set.prob={2.5157232704402514E-4,0.0030188679245283017,0.03534591194968553,0.0011320754716981133,0.003647798742138365,1.2578616352201257E-4,0.01748427672955975,0.9387421383647798,2.5157232704402514E-4},states.prob=0.9387421383647798,states.set={"Meninges","Parietal","Plasma","Frontal","Bone_Marrow","Temporal","CD3","CD14","Lung_Macs"},rate_range={3.546393347311843E-5,0.0018587578341205373},height_median=46.83574554623064,rate=3.0080676440098574E-4,height=48.01062451736415,posterior=0.8833333333333333,rate_median=2.6761201739767767E-4,length=17.265014806950745,length_median=15.525514695896513,!color=#ff0000,location=4]:18.511334,((182N02Oc_07[&height_95%_HPD={22.0,22.000000000000114},length_range={0.11923423967070335,66.40967676954048},length_95%_HPD={3.2644363117737747,41.286009713292735},height_range={21.99999999999997,22.00000000000017},states="CD14",rate_95%_HPD={7.592334586832858E-5,5.659562580133104E-4},states.set.prob={1.0},states.prob=1.0,states.set={"CD14"},rate_range={3.260687686691203E-5,0.001614510797072474},height_median=22.000000000000057,rate=2.7907130071795286E-4,height=22.000000000000004,rate_median=2.499090910597064E-4,length=21.33580819266076,length_median=20.499135618176354,!color=#ff0000,location=4]:18.523465,182N02Pc_116[&height_95%_HPD={22.0,22.000000000000114},length_range={0.4920504618595807,60.13645037524961},length_95%_HPD={2.6935975003747004,39.84072781983704},height_range={21.99999999999997,22.000000000000227},states="Plasma",rate_95%_HPD={6.259206935664529E-5,5.387370067569234E-4},states.set.prob={1.0},states.prob=1.0,states.set={"Plasma"},history=0.0,rate_range={4.803914523011291E-5,0.0018611160380454588},height_median=22.000000000000057,rate=2.7462727453359795E-4,height=22.000000000000004,rate_median=2.453075652246006E-4,length=21.249782374357125,length_median=20.43273808351873,!color=#800000,location=1]:18.523465)[&height_95%_HPD={26.050222090240624,56.20449843721133},length_range={0.016279311137530783,41.13103885076035},length_95%_HPD={0.016279311137530783,23.52549318633256},height_range={23.54190358048396,75.39916329493246},states="CD14",rate_95%_HPD={5.131922305350679E-5,5.660393110403873E-4},states.set.prob={5.359056806002144E-4,0.006430868167202572,0.30064308681672025,0.060557341907824226,0.001607717041800643,0.05519828510182208,0.57502679528403},states.prob=0.57502679528403,states.set={"Meninges","Parietal","Plasma","Bone_Marrow","Temporal","CD3","CD14"},history=0.0,rate_range={2.7103481100939067E-5,0.0013941653910054196},height_median=40.04603082085447,rate=2.8045999587625976E-4,height=40.83950896325925,posterior=0.20733333333333334,rate_median=2.4265074293763135E-4,length=8.446571234499514,length_median=6.416321735873714,!color=#ff0000,location=4]:4.576926,(182N02Bc_16[&height_95%_HPD={22.0,22.000000000000114},length_range={1.1155724743686264,67.07493304268195},length_95%_HPD={4.40970599341912,41.2712328219417},height_range={21.99999999999997,22.0000000000002},states="Bone_Marrow",rate_95%_HPD={1.0848700217392057E-4,8.270389386490457E-4},states.set.prob={1.0},states.prob=1.0,states.set={"Bone_Marrow"},rate_range={4.910148473971109E-5,0.002308246581971497},height_median=22.000000000000057,rate=4.125855838035244E-4,height=22.000000000000004,rate_median=3.686824723978425E-4,length=21.578903195091783,length_median=20.717928570002055,!color=#ff8000,location=2]:17.46844,(182N02Bc_11[&height_95%_HPD={22.0,22.000000000000114},length_range={0.0052662770321738606,61.241452847860316},length_95%_HPD={0.0052662770321738606,33.16214878350566},height_range={21.99999999999997,22.000000000000227},states="Bone_Marrow",rate_95%_HPD={5.348002232468509E-5,5.157807730132144E-4},states.set.prob={1.0},states.prob=1.0,states.set={"Bone_Marrow"},rate_range={2.6354753976698216E-5,0.0014835966555881274},height_median=22.000000000000057,rate=2.476658109875365E-4,height=22.000000000000004,rate_median=2.1771754188601883E-4,length=15.156924611897947,length_median=13.853394873318148,!color=#ff8000,location=2]:3.862637,204N02Ac_131_2[&height_95%_HPD={0.0,1.1368683772161603E-13},length_range={16.677876828726113,88.77052466029288},length_95%_HPD={22.005266277032174,56.944983545918575},height_range={0.0,2.2737367544323206E-13},states="Parietal",rate_95%_HPD={4.5752689546197266E-5,3.5233597161466183E-4},states.set.prob={1.0},states.prob=1.0,states.set={"Parietal"},history=0.0,rate_range={2.7851633316624032E-5,0.0010116327452380002},height_median=5.6843418860808015E-14,rate=1.8354846385289515E-4,height=5.677710153880374E-14,rate_median=1.6782642534839582E-4,length=37.804625789532416,length_median=36.344219567459106,!color=#0000ff,location=8]:25.862637)[&height_95%_HPD={22.005266277032206,46.313906496987244},length_range={0.0014209877211399657,50.162309932382726},length_95%_HPD={0.0014209877211399657,28.21641761608885},height_range={22.005266277032206,63.68074284290003},states="Bone_Marrow",rate_95%_HPD={5.5441007082361634E-5,5.524541232037152E-4},states.set.prob={0.006369426751592357,0.06067717063359034,0.05028494803888703,0.0036875628561850488,0.740194435132417,0.0036875628561850488,0.021454911163258466,0.11330874958095877,3.3523298692591353E-4},states.prob=0.740194435132417,states.set={"Meninges","Parietal","Plasma","Frontal","Bone_Marrow","Temporal","CD3","CD14","Lung_Macs"},history=0.0,rate_range={4.176963483569058E-5,0.0013931519296938566},height_median=29.494046652754946,rate=2.637836697644897E-4,height=31.353569476774872,posterior=0.33144444444444443,rate_median=2.2757098839683537E-4,length=11.752996385349068,length_median=10.2846429445386,!color=#ff8000,location=2]:13.605803)[&height_95%_HPD={26.654235484814166,56.07060178784093},length_range={0.01101641109986673,47.629703563755115},length_95%_HPD={0.040034854832221356,24.153327163902745},height_range={23.73423124110346,76.19596494802329},states="Bone_Marrow",rate_95%_HPD={4.994354440469634E-5,5.966641751628459E-4},states.set.prob={0.004761904761904762,0.039153439153439155,0.06878306878306878,0.0026455026455026454,0.6851851851851852,0.004232804232804233,0.03015873015873016,0.16507936507936508},states.prob=0.6851851851851852,states.set={"Meninges","Parietal","Plasma","Frontal","Bone_Marrow","Temporal","CD3","CD14"},history=0.0,rate_range={3.933007230513232E-5,0.0013143446270319093},height_median=40.014862206381736,rate=2.796805741720937E-4,height=40.86573882873294,posterior=0.21,rate_median=2.4373560440106665E-4,length=9.240712711032664,length_median=7.668427355474321,!color=#ff8000,location=2]:5.631951)[&height_95%_HPD={36.59157971682001,70.80477700941827},length_range={0.03412484410436889,62.08146129758861},length_95%_HPD={1.7144426140492328,36.67334185144129},height_range={28.38461603756602,95.25950269614984},states="CD14",rate_95%_HPD={8.98908647764785E-5,7.532908454785999E-4},states.set.prob={0.0010156867170748223,0.015122446676447354,0.20618440356618892,7.899785577248617E-4,0.1359891660083512,0.001354248956099763,0.055524207200090284,0.5837941541586729,2.257081593499605E-4},states.prob=0.5837941541586729,states.set={"Meninges","Parietal","Plasma","Frontal","Bone_Marrow","Temporal","CD3","CD14","Lung_Macs"},rate_range={3.667887662109959E-5,0.0023329417646013747},height_median=52.51366985516654,rate=3.691146946389807E-4,height=53.20816652718458,posterior=0.9845555555555555,rate_median=3.2464894218226116E-4,length=17.50481309270797,length_median=15.899073396526624,!color=#ff0000,location=4]:13.121075)[&height_95%_HPD={48.85224924436935,86.70230248526383},length_range={0.002947179027003699,37.93981551862764},length_95%_HPD={0.002947179027003699,17.380501326899584},height_range={41.97523563310315,97.91313794341102},states="CD14",rate_95%_HPD={5.630853411761989E-5,5.976144507536851E-4},states.set.prob={8.163265306122449E-4,0.0032653061224489797,0.11591836734693878,0.013877551020408163,0.027755102040816326,0.8383673469387755},states.prob=0.8383673469387755,states.set={"Meninges","Parietal","Plasma","Bone_Marrow","CD3","CD14"},rate_range={3.381646555225752E-5,0.0014083093147219273},height_median=65.56163089689363,rate=2.9177770627478855E-4,height=66.45084943150948,posterior=0.1361111111111111,rate_median=2.598974166758411E-4,length=5.991494950053982,length_median=4.280906442375787,!color=#ff0000,location=4]:5.383335)[&height_95%_HPD={50.85068719029394,89.49965012179419},length_range={0.010094891847600707,52.78587658595802},length_95%_HPD={0.010094891847600707,28.408820866163225},height_range={40.85375716243291,103.79855836656182},states="CD14",rate_95%_HPD={7.594009421485637E-5,6.615395700410142E-4},states.set.prob={0.0034204739799657954,0.15734180307842657,2.443195699975568E-4,0.016613730759833863,0.033227461519667725,0.7891522110921084},states.prob=0.7891522110921084,states.set={"Parietal","Plasma","Frontal","Bone_Marrow","CD3","CD14"},history=0.0,rate_range={3.5695813893692543E-5,0.0013988103892373339},height_median=69.58254362942745,rate=3.133454165940075E-4,height=70.26678277299222,posterior=0.4547777777777778,rate_median=2.7606884434916196E-4,length=12.011508516546861,length_median=10.34313279846991,!color=#ff0000,location=4]:6.480954)[&height_95%_HPD={54.561165054972406,94.51173145176736},length_range={5.040384807841747E-5,63.196023822299736},length_95%_HPD={0.019033005718512186,26.729359681948488},height_range={44.414836550767575,105.0843121325133},states="CD14",rate_95%_HPD={4.58786698740904E-5,6.296601082124986E-4},states.set.prob={6.361323155216285E-4,0.004452926208651399,0.16793893129770993,0.002544529262086514,0.01717557251908397,0.048982188295165395,0.7582697201017812},states.prob=0.7582697201017812,states.set={"Meninges","Parietal","Plasma","Frontal","Bone_Marrow","CD3","CD14"},rate_range={4.58786698740904E-5,0.0013241187011474769},height_median=75.04861222939108,rate=3.0150503796091624E-4,height=75.08778365052291,posterior=0.17466666666666666,rate_median=2.613697132638019E-4,length=10.403413898106244,length_median=8.425313005521957,!color=#ff0000,location=4]:19.328803)[&height_95%_HPD={69.27794624916774,96.48028492582736},length_range={0.451975795816665,32.659241704013056},length_95%_HPD={0.451975795816665,24.175114837037228},height_range={66.58333648310273,100.30675932291317},states="CD14",rate_95%_HPD={7.598825496096582E-5,7.904243557925026E-4},states.set.prob={0.015384615384615385,0.3076923076923077,0.010256410256410256,0.005128205128205128,0.07179487179487179,0.5897435897435898},states.prob=0.5897435897435898,states.set={"Parietal","Plasma","Bone_Marrow","Temporal","CD3","CD14"},rate_range={7.598825496096582E-5,0.0014901300968489283},height_median=85.71496963083891,rate=3.9708292524215784E-4,height=85.18634013148174,posterior=0.021666666666666667,rate_median=3.661851505566562E-4,length=10.986093630338184,length_median=9.41671365329114,!color=#ff0000,location=4]:9.29592)[&height_95%_HPD={92.39302615228308,127.16516499153754},length_range={0.02485427819364361,51.1546564265407},length_95%_HPD={0.44201000937523816,37.6230822906783},height_range={89.11859207340305,143.36689528244776},states="CD14",rate_95%_HPD={1.3944414139106925E-4,0.001214041117022977},states.set.prob={0.010752688172043012,0.07168458781362007,0.23835125448028674,0.023297491039426525,0.07885304659498207,0.025089605734767026,0.10752688172043011,0.44086021505376344,0.0035842293906810036},states.prob=0.44086021505376344,states.set={"Meninges","Parietal","Plasma","Frontal","Bone_Marrow","Temporal","CD3","CD14","Lung_Macs"},rate_range={7.424287056445955E-5,0.0022677511584672525},height_median=104.73150409089558,rate=5.250630564034925E-4,height=105.96548087412485,posterior=0.062,rate_median=4.3805411627685544E-4,length=16.12341289459224,length_median=14.228403820128527,!color=#ff0000,location=4]:6.189923)[&height_95%_HPD={100.62633753465133,149.18966764746585},length_range={0.023854165344687317,44.115180334618074},length_95%_HPD={0.023854165344687317,25.494717399400173},height_range={91.5846278773725,164.19239028830552},states="CD14",rate_95%_HPD={8.881368921602392E-5,7.333316870084959E-4},states.set.prob={0.004424778761061947,0.004424778761061947,0.336283185840708,0.004424778761061947,0.03982300884955752,0.01327433628318584,0.17699115044247787,0.42035398230088494},states.prob=0.42035398230088494,states.set={"Meninges","Parietal","Plasma","Frontal","Bone_Marrow","Temporal","CD3","CD14"},rate_range={8.881368921602392E-5,0.0013128320126768263},height_median=126.65836435390412,rate=3.603766573811145E-4,height=126.43081636925744,posterior=0.025111111111111112,rate_median=3.361086039774479E-4,length=10.091593068549125,length_median=8.20183720276269,!color=#ff0000,location=4]:21.768613)[&height_95%_HPD={101.40590731830639,140.0412974509517},length_range={0.08558849638777133,55.363495491990975},length_95%_HPD={0.669367614561736,37.80444016339649},height_range={91.88796128194559,155.59739622735134},states="CD14",rate_95%_HPD={1.227440492138263E-4,0.001041793737615166},states.set.prob={0.004266211604095563,0.02303754266211604,0.3148464163822526,0.006825938566552901,0.02901023890784983,0.004266211604095563,0.128839590443686,0.48890784982935154},states.prob=0.48890784982935154,states.set={"Meninges","Parietal","Plasma","Frontal","Bone_Marrow","Temporal","CD3","CD14"},rate_range={7.343242680631578E-5,0.002248278554712667},height_median=113.28162076372053,rate=5.048719330697607E-4,height=116.95401370570438,posterior=0.1302222222222222,rate_median=4.5541527271274044E-4,length=19.67219659254251,length_median=18.719748507790683,!color=#ff0000,location=4]:19.931373)[&height_95%_HPD={121.1261742488937,160.72107425188736},length_range={1.0732919701025878,53.17833650148637},length_95%_HPD={4.537156112643004,32.78806082377069},height_range={101.683409414116,172.2885142660929},states="CD14",rate_95%_HPD={1.7384413804723167E-4,0.001418643584561799},states.set.prob={0.0016389309127584468,0.005547150781643974,0.3672465960665658,0.0011346444780635401,0.02118003025718608,0.0013867876954109935,0.172970247100353,0.4286434694906707,2.521432173474534E-4},states.prob=0.4286434694906707,states.set={"Meninges","Parietal","Plasma","Frontal","Bone_Marrow","Temporal","CD3","CD14","Lung_Macs"},rate_range={7.956875763693384E-5,0.0027304483059786113},height_median=142.1654974211478,rate=7.149250189439363E-4,height=141.68014379216268,posterior=0.8813333333333333,rate_median=6.414237910183459E-4,length=17.66185485963532,length_median=16.671242606204217,!color=#ff0000,location=4]:5.735074)[&height_95%_HPD={132.36114408438,164.63282854895618},length_range={0.060626331108096565,33.40758444412754},length_95%_HPD={0.9380290995316898,19.81406545057402},height_range={119.43858760687306,172.52078159141183},states="Plasma",rate_95%_HPD={1.0198032273183881E-4,8.66679945451269E-4},states.set.prob={0.0024271844660194173,0.0024271844660194173,0.4563106796116505,0.01699029126213592,0.19902912621359223,0.32038834951456313,0.0024271844660194173},states.prob=0.4563106796116505,states.set={"Meninges","Parietal","Plasma","Bone_Marrow","CD3","CD14","Lung_Macs"},rate_range={1.0198032273183881E-4,0.00200204927664148},height_median=149.37686499590393,rate=4.577059927232909E-4,height=148.78459004214213,posterior=0.04577777777777778,rate_median=4.0736732379946527E-4,length=9.63624659675346,length_median=8.442004994138827,!color=#800000,location=1]:18.145143)[&height_95%_HPD={137.40018083240142,168.66775771366767},length_range={0.0033192535343005147,38.55575712005658},length_95%_HPD={0.19801140829440556,19.347695919205222},height_range={111.459804339619,177.69871771276036},states="Plasma",rate_95%_HPD={8.948172512504453E-5,8.482320273798626E-4},states.set.prob={6.662225183211193E-4,0.0016655562958027982,0.5059960026648901,0.010992671552298468,3.3311125916055963E-4,0.16155896069287143,0.31812125249833445,6.662225183211193E-4},states.prob=0.5059960026648901,states.set={"Meninges","Parietal","Plasma","Bone_Marrow","Temporal","CD3","CD14","Lung_Macs"},rate_range={4.540287056727969E-5,0.002279573664405026},height_median=155.14394164084672,rate=4.0166285395052184E-4,height=154.6766736107092,posterior=0.33355555555555555,rate_median=3.4832764531696507E-4,length=8.250442827446108,length_median=7.092945622830342,!color=#800000,location=1]:2.243363)[&height_95%_HPD={151.64683209154663,178.0902449405291},length_range={0.0018945427729590847,54.594572545113095},length_95%_HPD={0.4804060244037771,24.271102102863694},height_range={138.87985267712315,195.72222888750545},states="Plasma",rate_95%_HPD={8.574620355104972E-5,8.051943944737745E-4},states.set.prob={8.714596949891067E-4,0.592156862745098,2.1786492374727668E-4,0.004575163398692811,2.1786492374727668E-4,0.10697167755991285,0.2945533769063181,4.3572984749455336E-4},states.prob=0.592156862745098,states.set={"Parietal","Plasma","Frontal","Bone_Marrow","Temporal","CD3","CD14","Lung_Macs"},rate_range={5.529398039042163E-5,0.0023175433860607607},height_median=165.08561881318354,rate=3.9593593231086234E-4,height=164.99150481238678,posterior=0.51,rate_median=3.4846239941902803E-4,length=11.26900751560934,length_median=10.12820028169267,!color=#800000,location=1]:4.787827,((092N02Oc_13[&height_95%_HPD={112.00000000000003,112.00000000000009},length_range={8.678596699951413E-5,46.76134761010468},length_95%_HPD={8.678596699951413E-5,17.19245723807842},height_range={112.0,112.00000000000014},states="CD14",rate_95%_HPD={6.120111242257221E-5,6.372555081772557E-4},states.set.prob={1.0},states.prob=1.0,states.set={"CD14"},rate_range={3.411218035882812E-5,0.0022571743347278603},height_median=112.00000000000006,rate=3.015393498893407E-4,height=112.00000000000001,rate_median=2.625651377008986E-4,length=4.44700014336352,length_median=2.030306609427406,!color=#ff0000,location=4]:1.165297,092N02Oc_10[&height_95%_HPD={112.00000000000003,112.00000000000009},length_range={8.678596699951413E-5,46.76134761010468},length_95%_HPD={8.678596699951413E-5,17.19245723807842},height_range={112.0,112.00000000000014},states="CD14",rate_95%_HPD={5.202344286308183E-5,6.383359248066913E-4},states.set.prob={1.0},states.prob=1.0,states.set={"CD14"},rate_range={2.8718256994240303E-5,0.0019856597554059716},height_median=112.00000000000006,rate=3.006046910924353E-4,height=112.00000000000001,rate_median=2.597866772923696E-4,length=4.4474543311002925,length_median=2.030306609427406,!color=#ff0000,location=4]:1.165297)[&height_95%_HPD={112.00008678596703,129.18493891387473},length_range={0.18272687290001954,68.24901123313413},length_95%_HPD={7.67347941007057,52.37144660221986},height_range={112.00008678596703,158.76134761010474},states="CD14",rate_95%_HPD={6.750927892405525E-5,4.996320560295313E-4},states.set.prob={0.004222691410156684,3.33370374486054E-4,1.1112345816201801E-4,0.001555728414268252,0.9937770863429269},states.prob=0.9937770863429269,states.set={"Plasma","Bone_Marrow","Temporal","CD3","CD14"},history=0.0,rate_range={4.1839679974160735E-5,0.0017179960457469191},height_median=114.03012608353762,rate=2.5678111717310567E-4,height=116.4450968330613,posterior=0.9998888888888889,rate_median=2.3126475000575578E-4,length=29.322858271356097,length_median=28.776476024505726,!color=#ff0000,location=4]:32.531293,092N02Oc_11[&height_95%_HPD={112.00000000000003,112.00000000000009},length_range={1.52911900972191,69.28515575014572},length_95%_HPD={13.802131072888542,54.83855425574501},height_range={112.0,112.00000000000014},states="CD14",rate_95%_HPD={1.658965784976207E-4,9.683676832495806E-4},states.set.prob={1.0},states.prob=1.0,states.set={"CD14"},history=0.0,rate_range={1.1245235013396993E-4,0.0024098453732573155},height_median=112.00000000000006,rate=5.138830685732382E-4,height=112.00000000000001,rate_median=4.7010259628506876E-4,length=33.7645786449775,length_median=33.24519217345362,!color=#ff0000,location=4]:33.69659)[&height_95%_HPD={125.97600970473654,166.48422851457298},length_range={0.007198337699918511,83.49166575095904},length_95%_HPD={2.06496429457286,48.96763871882382},height_range={113.52911900972197,181.28515575014578},states="CD14",rate_95%_HPD={7.518130452265511E-5,6.644747560279322E-4},states.set.prob={9.159606136936112E-4,0.0027478818410808336,0.15376688802381497,0.0012594458438287153,0.0082436455232425,5.72475383558507E-4,0.05346920082436455,0.7789100068697046,1.144950767117014E-4},states.prob=0.7789100068697046,states.set={"Meninges","Parietal","Plasma","Frontal","Bone_Marrow","Temporal","CD3","CD14","Lung_Macs"},history=0.0,rate_range={4.062302289743574E-5,0.002323886371585746},height_median=144.79912229984126,rate=3.28592778673268E-4,height=145.32473343247926,posterior=0.9704444444444444,rate_median=2.9045298724967217E-4,length=25.258431902121142,length_median=24.43351460079711,!color=#ff0000,location=4]:31.815205)[&height_95%_HPD={159.79600665900293,193.44941276584012},length_range={0.2129494183419638,65.00343409103792},length_95%_HPD={6.079076300294503,43.699990295862904},height_range={145.7738624495959,221.69401261833195},states="Plasma",rate_95%_HPD={7.183078520066978E-5,5.803406459589376E-4},states.set.prob={1.1893434823977165E-4,0.001308277830637488,0.596336822074215,1.1893434823977165E-4,0.006065651760228354,1.1893434823977165E-4,0.0881303520456708,0.3074452901998097,3.5680304471931494E-4},states.prob=0.596336822074215,states.set={"Meninges","Parietal","Plasma","Frontal","Bone_Marrow","Temporal","CD3","CD14","Lung_Macs"},rate_range={3.7359245851015475E-5,0.0012989562255153538},height_median=174.83799966883367,rate=2.95025090390524E-4,height=175.25049449087132,posterior=0.9342222222222222,rate_median=2.670433252639721E-4,length=24.970997206255696,length_median=24.85209078671005,!color=#800000,location=1]:16.617557,(021N02Pc_116[&height_95%_HPD={183.00000000000003,183.00000000000009},length_range={3.9525741271972947E-4,29.354033910003835},length_95%_HPD={3.9525741271972947E-4,14.167897996301264},height_range={183.0,183.00000000000014},states="Plasma",rate_95%_HPD={7.049173610433931E-5,7.454935672788E-4},states.set.prob={1.0},states.prob=1.0,states.set={"Plasma"},rate_range={3.174769289524613E-5,0.002314536565758334},height_median=183.00000000000006,rate=3.499623472726749E-4,height=183.00000000000003,rate_median=3.0491100665569227E-4,length=5.549946277929435,length_median=4.584380779159076,!color=#800000,location=1]:7.632063,092N02Kc_24[&height_95%_HPD={112.00000000000003,112.00000000000009},length_range={51.09914736167647,100.35403391000384},length_95%_HPD={71.00039525741272,85.20118048593926},height_range={112.0,112.00000000000014},states="CD3",rate_95%_HPD={1.1465751098405246E-4,4.7173284449408495E-4},states.set.prob={1.0},states.prob=1.0,states.set={"CD3"},history=0.0,rate_range={4.6709688841860644E-5,8.739539251507583E-4},height_median=112.00000000000006,rate=2.758185868494638E-4,height=112.00000000000001,rate_median=2.6217153056215504E-4,length=76.54118948237969,length_median=75.58085064045932,!color=#008000,location=3]:78.632063)[&height_95%_HPD={183.00039525741275,197.15754629350016},length_range={0.2890607347831349,47.02474860643832},length_95%_HPD={1.610021743138475,23.194101012383413},height_range={183.00039525741275,212.3540339100039},states="Plasma",rate_95%_HPD={1.1053600865802784E-4,9.06085165545859E-4},states.set.prob={5.557408024897188E-4,0.9602089585417362,0.0012226297654773814,0.022007335778592863,0.016005335111703902},states.prob=0.9602089585417362,states.set={"Parietal","Plasma","Bone_Marrow","CD3","CD14"},rate_range={5.156758180052076E-5,0.002556084320180555},height_median=187.58292031320275,rate=4.4717989673744555E-4,height=188.5475427125945,posterior=0.9996666666666667,rate_median=3.9592467971095237E-4,length=11.645439509743282,length_median=10.753928800214254,!color=#800000,location=1]:3.497289)[&height_95%_HPD={188.25616887304997,212.52137120044958},length_range={0.39682826553638506,41.36710913523811},length_95%_HPD={2.8808061252257744,26.52370413054433},height_range={184.2146076921688,231.45366454997426},states="Plasma",rate_95%_HPD={1.0619715951817004E-4,9.099675378663683E-4},states.set.prob={2.3784040908550363E-4,0.9292424782970626,5.946010227137591E-4,0.030443572362944465,0.0394815079081936},states.prob=0.9292424782970626,states.set={"Parietal","Plasma","Bone_Marrow","CD3","CD14"},rate_range={5.256766377546011E-5,0.002181921219744986},height_median=199.76435110360472,rate=4.6560311563237713E-4,height=200.22210265195162,posterior=0.9343333333333333,rate_median=4.1571549097937693E-4,length=14.366551197391399,length_median=13.837189942205299,!color=#800000,location=1]:12.659846,(021N02Oc_09[&height_95%_HPD={183.00000000000003,183.00000000000009},length_range={7.505859333889475E-4,54.4493590780682},length_95%_HPD={7.505859333889475E-4,33.83356451630746},height_range={183.0,183.00000000000014},states="CD14",rate_95%_HPD={6.007424489352129E-5,5.942891071155326E-4},states.set.prob={1.0},states.prob=1.0,states.set={"CD14"},rate_range={3.686026098700627E-5,0.0017519184757357243},height_median=183.00000000000006,rate=2.8890242929342406E-4,height=183.00000000000003,rate_median=2.5429356785906614E-4,length=13.322822902946955,length_median=10.671460012334833,!color=#ff0000,location=4]:5.605608,(092N02Pc_109[&height_95%_HPD={112.00000000000003,112.00000000000009},length_range={4.502332406642509,108.94936528482478},length_95%_HPD={13.32445875049055,64.29688073937348},height_range={112.0,112.00000000000014},states="Plasma",rate_95%_HPD={8.57459377421933E-5,5.505468557955201E-4},states.set.prob={1.0},states.prob=1.0,states.set={"Plasma"},rate_range={4.6491919790142176E-5,0.0021178912495177157},height_median=112.00000000000006,rate=2.8606149626581663E-4,height=112.00000000000001,rate_median=2.614780007606943E-4,length=38.95897844259315,length_median=38.312754290057654,!color=#800000,location=1]:61.925257,(((092N02Kc_22[&height_95%_HPD={112.00000000000003,112.00000000000009},length_range={1.3686485100928962,109.33009110930453},length_95%_HPD={17.362590258310632,56.06862088221817},height_range={112.0,112.00000000000014},states="CD3",rate_95%_HPD={7.845683851796038E-5,5.158496193253296E-4},states.set.prob={1.0},states.prob=1.0,states.set={"CD3"},history=0.0,rate_range={4.248878303735821E-5,0.001615733573541912},height_median=112.00000000000006,rate=2.6966174595128466E-4,height=112.00000000000001,rate_median=2.4704053344365147E-4,length=37.44326501559406,length_median=37.833062455054986,!color=#008000,location=3]:39.084392,092N02Bc_11[&height_95%_HPD={112.00000000000003,112.00000000000009},length_range={6.494449936111451,123.89832199343618},length_95%_HPD={15.003588852135607,60.764285258397535},height_range={112.0,112.00000000000014},states="Bone_Marrow",rate_95%_HPD={1.2546513083342114E-4,7.540398432138097E-4},states.set.prob={1.0},states.prob=1.0,states.set={"Bone_Marrow"},history=0.0,rate_range={5.300566571788483E-5,0.0019457374258490478},height_median=112.00000000000006,rate=4.0529009258291203E-4,height=112.00000000000001,rate_median=3.7325514873098073E-4,length=39.40400326726537,length_median=38.0417492218415,!color=#ff8000,location=2]:39.084392)[&height_95%_HPD={127.84267295899345,161.13203939468409},length_range={4.5532660911362655E-4,41.54289349020546},length_95%_HPD={4.5532660911362655E-4,20.909953826853894},height_range={121.92928057310917,176.53715127349494},states="CD3",rate_95%_HPD={5.2036977656811194E-5,5.796511836058888E-4},states.set.prob={0.001996007984031936,0.0026613439787092482,0.2980705256154358,0.0013306719893546241,0.27278775781769793,0.0026613439787092482,0.3532934131736527,0.06520292747837658,0.001996007984031936},states.prob=0.3532934131736527,states.set={"Meninges","Parietal","Plasma","Frontal","Bone_Marrow","Temporal","CD3","CD14","Lung_Macs"},rate_range={4.588800545492417E-5,0.0017675960272633805},height_median=145.48592109772545,rate=2.874369405004864E-4,height=145.67335552710733,posterior=0.167,rate_median=2.507958604795169E-4,length=7.64243245183799,length_median=5.75065555820035,!color=#008000,location=3]:11.483002,(092N02Bc_17[&height_95%_HPD={112.00000000000003,112.00000000000009},length_range={4.703667051766246,124.41963407231802},length_95%_HPD={10.172186184225978,72.02603598237332},height_range={112.0,112.00000000000014},states="Bone_Marrow",rate_95%_HPD={9.731767821357741E-5,7.513964039959882E-4},states.set.prob={1.0},states.prob=1.0,states.set={"Bone_Marrow"},history=0.0,rate_range={6.20972667862185E-5,0.0020406076303589676},height_median=112.00000000000006,rate=3.936254562982315E-4,height=112.00000000000001,rate_median=3.579852570380875E-4,length=39.807079008352865,length_median=38.41380119083075,!color=#ff8000,location=2]:48.138225,(((092N02Bc_03[&height_95%_HPD={112.00000000000003,112.00000000000009},length_range={0.721569199641138,64.52480419819261},length_95%_HPD={3.5550125235988475,39.969100468546316},height_range={112.0,112.00000000000014},states="Bone_Marrow",rate_95%_HPD={8.122710557187228E-5,6.78099837131192E-4},states.set.prob={1.0},states.prob=1.0,states.set={"Bone_Marrow"},history=0.0,rate_range={4.851297641867659E-5,0.002136300064768699},height_median=112.00000000000006,rate=3.4098399903145565E-4,height=112.00000000000001,rate_median=3.054181142245949E-4,length=21.629053660046026,length_median=20.833762687549054,!color=#ff8000,location=2]:27.156109,(092N02Pc_114[&height_95%_HPD={112.00000000000003,112.00000000000009},length_range={0.2958765447025229,66.659980751375},length_95%_HPD={3.9974660284896544,47.62974234219385},height_range={112.0,112.00000000000014},states="Plasma",rate_95%_HPD={6.69160805506801E-5,6.196750212679545E-4},states.set.prob={1.0},states.prob=1.0,states.set={"Plasma"},history=0.0,rate_range={3.62472740176367E-5,0.0021520692832691654},height_median=112.00000000000006,rate=3.077055380957353E-4,height=112.00000000000001,rate_median=2.727204823908904E-4,length=25.98624677945605,length_median=25.788419871926408,!color=#800000,location=1]:18.66787,092N02Pc_111[&height_95%_HPD={112.00000000000003,112.00000000000009},length_range={0.0010245485654394315,52.74146907398364},length_95%_HPD={0.0010245485654394315,32.27071335924569},height_range={112.0,112.00000000000014},states="Plasma",rate_95%_HPD={5.042499529228527E-5,5.170720478038425E-4},states.set.prob={1.0},states.prob=1.0,states.set={"Plasma"},rate_range={2.6354753976698216E-5,0.0018283354472842725},height_median=112.00000000000006,rate=2.497320251821011E-4,height=112.00000000000001,rate_median=2.1969831933855028E-4,length=14.592170782180755,length_median=13.376873550103888,!color=#800000,location=1]:18.66787)[&height_95%_HPD={113.32018292464213,140.93157061884492},length_range={0.02706540051011075,48.99554188990395},length_95%_HPD={0.02706540051011075,25.71967108277906},height_range={112.78800820251722,159.62158708637392},states="Plasma",rate_95%_HPD={4.971211278638957E-5,5.445433753988953E-4},states.set.prob={9.68054211035818E-4,0.9264278799612778,0.006776379477250726,0.04743465634075508,0.018393030009680542},states.prob=0.9264278799612778,states.set={"Parietal","Plasma","Bone_Marrow","CD3","CD14"},rate_range={4.971211278638957E-5,0.0013035434444216547},height_median=124.59137665747257,rate=2.693143808516925E-4,height=125.85740836128376,posterior=0.11477777777777778,rate_median=2.3975016939657234E-4,length=10.142173617044296,length_median=8.403050132165731,!color=#800000,location=1]:8.488239)[&height_95%_HPD={120.42596860780189,149.60079194944404},length_range={0.06426186488337748,23.83466185825543},length_95%_HPD={0.11757156375165323,17.086063586453704},height_range={120.42596860780189,158.66135883756806},states="Plasma",rate_95%_HPD={6.824245944322529E-5,5.885841829351775E-4},states.set.prob={0.7364341085271318,0.10077519379844961,0.12403100775193798,0.03875968992248062},states.prob=0.7364341085271318,states.set={"Plasma","Bone_Marrow","CD3","CD14"},rate_range={6.824245944322529E-5,8.618799096694225E-4},height_median=135.00668300937008,rate=2.9050771589408345E-4,height=135.78558466245536,posterior=0.014333333333333333,rate_median=2.639166499513173E-4,length=6.052551727213739,length_median=4.302424055522337,!color=#800000,location=1]:3.008193,((092N02Oc_02[&height_95%_HPD={112.00000000000003,112.00000000000009},length_range={0.0014813573427545634,54.594268338197196},length_95%_HPD={0.0014813573427545634,33.45736773976299},height_range={112.0,112.00000000000014},states="CD14",rate_95%_HPD={6.106867320378341E-5,5.224889586710819E-4},states.set.prob={1.0},states.prob=1.0,states.set={"CD14"},rate_range={3.2951111386815316E-5,0.001674424866748167},height_median=112.00000000000006,rate=2.493320142839018E-4,height=112.00000000000001,rate_median=2.193782599867623E-4,length=14.674952418873938,length_median=13.582307532087889,!color=#ff0000,location=4]:20.024738,182N02Oc_04[&height_95%_HPD={22.00000000000003,22.000000000000085},length_range={12.41489131299491,151.60469347571083},length_95%_HPD={90.00102454856544,125.44967518732699},height_range={22.0,22.000000000000142},states="CD14",rate_95%_HPD={4.653332123316936E-5,2.466957600153299E-4},states.set.prob={1.0},states.prob=1.0,states.set={"CD14"},history=0.0,rate_range={2.967464831958354E-5,6.139008671681267E-4},height_median=22.000000000000057,rate=1.366422820566021E-4,height=22.000000000000004,rate_median=1.2756883863473072E-4,length=103.1122709929882,length_median=101.40449567435664,!color=#ff0000,location=4]:110.024738)[&height_95%_HPD={112.00148135734281,135.6525287299804},length_range={0.0038395735773804063,49.51204723365893},length_95%_HPD={0.0038395735773804063,30.67384870951871},height_range={112.00148135734281,156.64889472792584},states="CD14",rate_95%_HPD={6.486665752915035E-5,5.358280295537498E-4},states.set.prob={4.37636761487965E-4,0.002188183807439825,0.1435448577680525,0.025820568927789934,4.37636761487965E-4,0.0787746170678337,0.7479212253829322,8.7527352297593E-4},states.prob=0.7479212253829322,states.set={"Meninges","Parietal","Plasma","Bone_Marrow","Temporal","CD3","CD14","Lung_Macs"},rate_range={4.213493979062351E-5,0.0014384011236380052},height_median=115.8847344792041,rate=2.6150507154681885E-4,height=119.00982530424656,posterior=0.2538888888888889,rate_median=2.2873232095240307E-4,length=13.097859832003023,length_median=11.58500151528115,!color=#ff0000,location=4]:9.132645,(092N02Kc_03[&height_95%_HPD={112.00000000000003,112.00000000000009},length_range={0.05291593200296063,56.95963085343257},length_95%_HPD={1.7719628404166485,37.77515725051677},height_range={112.0,112.00000000000014},states="CD3",rate_95%_HPD={6.888925372681924E-5,5.786089142127854E-4},states.set.prob={1.0},states.prob=1.0,states.set={"CD3"},history=0.0,rate_range={3.1090678985717635E-5,0.001944233468173675},height_median=112.00000000000006,rate=2.846671164269336E-4,height=112.00000000000001,rate_median=2.5234340691292575E-4,length=19.774591136835326,length_median=19.05370560736455,!color=#008000,location=3]:22.929506,092N02Bc_08[&height_95%_HPD={112.00000000000003,112.00000000000009},length_range={0.2887531371935097,67.34947820276503},length_95%_HPD={2.8684591086833677,38.487186212209565},height_range={112.0,112.00000000000014},states="Bone_Marrow",rate_95%_HPD={6.746477405013676E-5,5.742542417115249E-4},states.set.prob={1.0},states.prob=1.0,states.set={"Bone_Marrow"},history=0.0,rate_range={3.7965292447053045E-5,0.0014824570868357783},height_median=112.00000000000006,rate=2.859130344968959E-4,height=112.00000000000001,rate_median=2.55412259989252E-4,length=19.523922001088547,length_median=18.612139552595835,!color=#ff8000,location=2]:22.929506)[&height_95%_HPD={115.42635122208321,144.80874754235307},length_range={0.00649971499430535,40.99393695315803},length_95%_HPD={0.00649971499430535,19.7821758035239},height_range={113.76489771411691,157.24765015542704},states="CD3",rate_95%_HPD={8.50270927755523E-5,6.384335376267644E-4},states.set.prob={0.002628120893561104,0.278580814717477,0.003942181340341655,0.26412614980289095,0.001314060446780552,0.3823915900131406,0.06701708278580815},states.prob=0.3823915900131406,states.set={"Parietal","Plasma","Frontal","Bone_Marrow","Temporal","CD3","CD14"},history=0.0,rate_range={4.407280554626933E-5,0.0014468307654568325},height_median=129.4617563188697,rate=2.974736705852414E-4,height=130.39045014202057,posterior=0.08455555555555555,rate_median=2.539967283917596E-4,length=7.014878165768342,length_median=5.266814078225622,!color=#008000,location=3]:6.227876)[&height_95%_HPD={119.91250220179785,151.4200791288396},length_range={0.02120815777260532,27.114338603277588},length_95%_HPD={0.02120815777260532,16.956769567192026},height_range={116.73242724491364,159.0300398354536},states="Plasma",rate_95%_HPD={6.964908235619894E-5,6.230215396260889E-4},states.set.prob={0.004761904761904762,0.4,0.14761904761904762,0.3,0.14761904761904762},states.prob=0.4,states.set={"Meninges","Plasma","Bone_Marrow","CD3","CD14"},rate_range={5.277895493867073E-5,9.4680934782728E-4},height_median=135.06655560518527,rate=3.016835406836232E-4,height=135.61820969596448,posterior=0.023333333333333334,rate_median=2.7311012023096794E-4,length=5.314398336629534,length_median=3.908693309601645,!color=#800000,location=1]:1.00692)[&height_95%_HPD={131.48628245337704,161.73334001590098},length_range={5.59181146144283E-4,46.403929669994966},length_95%_HPD={0.3357246057246073,25.34762686827756},height_range={122.79432753749185,171.91449814256103},states="Plasma",rate_95%_HPD={7.800061001197392E-5,7.094334518444965E-4},states.set.prob={0.001228878648233487,0.5488479262672811,1.5360983102918587E-4,0.1218125960061444,3.0721966205837174E-4,0.23640552995391706,0.0912442396313364},states.prob=0.5488479262672811,states.set={"Parietal","Plasma","Frontal","Bone_Marrow","Temporal","CD3","CD14"},rate_range={3.624770942735916E-5,0.002016892775772371},height_median=146.02829409670176,rate=3.475763700146655E-4,height=146.2610191139646,posterior=0.7233333333333334,rate_median=3.048931568171685E-4,length=11.545564140325427,length_median=10.337034564739781,!color=#800000,location=1]:16.486934,(204N02Kc_18[&height_95%_HPD={2.8421709430404007E-14,8.526512829121202E-14},length_range={34.41489131299491,189.23800577986208},length_95%_HPD={112.00067185550591,152.2331173276474},height_range={0.0,1.4210854715202004E-13},states="CD3",rate_95%_HPD={6.780910583818521E-5,3.277306822468862E-4},states.set.prob={1.0},states.prob=1.0,states.set={"CD3"},history=0.0,rate_range={3.613067431116475E-5,0.0010220078878651932},height_median=5.6843418860808015E-14,rate=1.9339806897298144E-4,height=5.677078560337476E-14,rate_median=1.8305837189423112E-4,length=131.98968762122266,length_median=132.081395160005,!color=#008000,location=3]:129.492084,092N02Bc_05[&height_95%_HPD={112.00000000000003,112.00000000000009},length_range={0.06868421644277589,79.68694310198887},length_95%_HPD={1.823540697899844,50.94705552973886},height_range={112.0,112.00000000000014},states="Bone_Marrow",rate_95%_HPD={8.478878130081471E-5,6.092696578719643E-4},states.set.prob={1.0},states.prob=1.0,states.set={"Bone_Marrow"},history=0.0,rate_range={3.092700462697286E-5,0.001648840674234567},height_median=112.00000000000006,rate=3.0837973207111836E-4,height=112.00000000000001,rate_median=2.773929013333252E-4,length=27.98467768796132,length_median=28.505368475947762,!color=#ff8000,location=2]:17.492084)[&height_95%_HPD={112.0686842164428,147.0098981337645},length_range={0.20065066478176163,66.44005678557761},length_95%_HPD={2.1035176371647992,40.53947627880849},height_range={112.0686842164428,166.01777939803966},states="Bone_Marrow",rate_95%_HPD={8.032021535660404E-5,6.820099748641342E-4},states.set.prob={0.0033613445378151263,0.013445378151260505,0.1557422969187675,0.0033613445378151263,0.6089635854341736,0.0030812324929971988,0.1546218487394958,0.054901960784313725,0.0025210084033613447},states.prob=0.6089635854341736,states.set={"Meninges","Parietal","Plasma","Frontal","Bone_Marrow","Temporal","CD3","CD14","Lung_Macs"},rate_range={4.770177158764877E-5,0.0017785716978193505},height_median=127.36098409147127,rate=3.338178308368092E-4,height=128.60044183821472,posterior=0.39666666666666667,rate_median=2.9750257865707034E-4,length=20.408673001489547,length_median=19.409616385480163,!color=#ff8000,location=2]:29.159152)[&height_95%_HPD={141.17576677600755,165.7882253853172},length_range={0.028811288283719705,28.297795446415506},length_95%_HPD={0.028811288283719705,11.266312592890586},height_range={134.62970273631575,169.746668884938},states="Plasma",rate_95%_HPD={9.476697904107738E-5,5.712751830081194E-4},states.set.prob={0.5492957746478874,0.17370892018779344,0.18309859154929578,0.09389671361502347},states.prob=0.5492957746478874,states.set={"Plasma","Bone_Marrow","CD3","CD14"},rate_range={8.239981101374746E-5,0.0011249616999005855},height_median=153.16653021862322,rate=2.907131862084562E-4,height=153.03735557759964,posterior=0.023666666666666666,rate_median=2.5713228498793774E-4,length=4.093606191293414,length_median=2.819902878031968,!color=#800000,location=1]:1.486989)[&height_95%_HPD={147.67351380925274,166.00507960615158},length_range={0.20811285443593874,13.719147587225024},length_95%_HPD={0.20811285443593874,8.446045263580714},height_range={146.0018262694469,167.8003667631837},states="Plasma",rate_95%_HPD={8.094824688417928E-5,5.891462017381802E-4},states.set.prob={0.43243243243243246,0.2972972972972973,0.21621621621621623,0.05405405405405406},states.prob=0.43243243243243246,states.set={"Plasma","Bone_Marrow","CD3","CD14"},rate_range={8.094824688417928E-5,0.0010455888814830815},height_median=158.132760102677,rate=3.173149308764194E-4,height=157.85367199304423,posterior=0.004111111111111111,rate_median=3.063499302678298E-4,length=3.465073842768836,length_median=2.8729661604981516,!color=#800000,location=1]:2.429169)[&height_95%_HPD={148.54838797252094,175.5878402998449},length_range={0.0331582797167016,61.083116239520194},length_95%_HPD={0.0331582797167016,37.36930601334063},height_range={140.64599402577426,189.23800577986214},states="Plasma",rate_95%_HPD={8.526062778734932E-5,7.099657797581724E-4},states.set.prob={0.002002002002002002,0.004004004004004004,0.47847847847847846,0.21421421421421422,0.18518518518518517,0.11611611611611612},states.prob=0.47847847847847846,states.set={"Meninges","Parietal","Plasma","Bone_Marrow","CD3","CD14"},rate_range={6.250107313357263E-5,0.0016173648177739337},height_median=162.08070742491654,rate=3.448800372568305E-4,height=162.1689849876474,posterior=0.111,rate_median=2.983753368938992E-4,length=12.451701174346818,length_median=9.24944186851451,!color=#800000,location=1]:6.061965,092N02Pc_110[&height_95%_HPD={112.00000000000003,112.00000000000009},length_range={10.841760638475051,126.35973710914368},length_95%_HPD={27.833471121118635,100.13935346296512},height_range={112.0,112.00000000000014},states="Plasma",rate_95%_HPD={1.0952186134036563E-4,6.539714182301612E-4},states.set.prob={1.0},states.prob=1.0,states.set={"Plasma"},history=0.0,rate_range={5.6710144861905495E-5,0.001737761316152405},height_median=112.00000000000006,rate=3.563942059093319E-4,height=112.00000000000001,rate_median=3.274492132084129E-4,length=56.975563779704835,length_median=54.34479852933892,!color=#800000,location=1]:56.629359)[&height_95%_HPD={155.56409855227864,188.85969642143368},length_range={0.001586656123066632,53.95538669429686},length_95%_HPD={0.001586656123066632,41.43833906782277},height_range={150.12101714309622,208.68964692071918},states="Plasma",rate_95%_HPD={4.9529368382369286E-5,5.873871883927486E-4},states.set.prob={0.0036496350364963502,0.6459854014598541,0.0036496350364963502,0.07664233576642336,0.145985401459854,0.12408759124087591},states.prob=0.6459854014598541,states.set={"Parietal","Plasma","Frontal","Bone_Marrow","CD3","CD14"},history=0.0,rate_range={4.289016104386935E-5,0.0011332178933913832},height_median=167.4082935957215,rate=2.733999400534737E-4,height=169.52589200212006,posterior=0.030444444444444444,rate_median=2.355316626042019E-4,length=15.573572017604183,length_median=10.474614390600152,!color=#800000,location=1]:5.295898)[&height_95%_HPD={153.78292290194872,181.99933129019527},length_range={1.3641985558431031,46.270212918574856},length_95%_HPD={1.593756372398616,37.86974358764698},height_range={153.78292290194872,190.88516878365468},states="Plasma",rate_95%_HPD={8.280352463669418E-5,5.712637117704111E-4},states.set.prob={0.7111111111111111,0.022222222222222223,0.15555555555555556,0.1111111111111111},states.prob=0.7111111111111111,states.set={"Plasma","Bone_Marrow","CD3","CD14"},history=0.0,rate_range={8.280352463669418E-5,6.294591017711239E-4},height_median=168.39890387528092,rate=2.6987101632120554E-4,height=169.40381173325486,posterior=0.0050,rate_median=2.1937054345651686E-4,length=15.065371150559946,length_median=14.680350785979755,!color=#800000,location=1]:14.680351)[&height_95%_HPD={183.36930083969392,207.3608503061945},length_range={2.0123706704403617,40.55857552771113},length_95%_HPD={2.0123706704403617,30.85702640650794},height_range={183.36930083969392,208.0584928598915},states="Plasma",rate_95%_HPD={1.0005296716836075E-4,8.571754829582669E-4},states.set.prob={0.6428571428571429,0.35714285714285715},states.prob=0.6428571428571429,states.set={"Plasma","CD14"},history=0.0,rate_range={1.0005296716836075E-4,0.0011412538832904716},height_median=192.15224531255274,rate=3.888186784749333E-4,height=192.37961110582046,posterior=0.003111111111111111,rate_median=3.0314401902762885E-4,length=17.091531293005705,length_median=18.62061235485436,!color=#800000,location=1]:18.183589)[&height_95%_HPD={206.7891966305674,212.67321127371505},length_range={4.183210911518728,12.171434652708399},length_95%_HPD={4.183210911518728,12.171434652708399},height_range={206.7891966305674,212.67321127371505},states="Plasma",rate_95%_HPD={1.3454627529898894E-4,6.779608305204495E-4},states.set.prob={1.0},states.prob=1.0,states.set={"Plasma"},rate_range={1.3454627529898894E-4,6.779608305204495E-4},height_median=209.15968658985744,rate=3.280532107952988E-4,height=209.23462820695204,posterior=6.666666666666666E-4,rate_median=2.437455121816142E-4,length=7.740053320239245,length_median=7.521644841286985,!color=#800000,location=1]:12.171435,(((021N02Pc_04[&height_95%_HPD={183.00000000000003,183.00000000000009},length_range={0.0011287072746029025,42.34599015048988},length_95%_HPD={0.0023454200691048754,28.008183368658194},height_range={183.0,183.00000000000014},states="Plasma",rate_95%_HPD={4.784872260899191E-5,5.239476473430998E-4},states.set.prob={1.0},states.prob=1.0,states.set={"Plasma"},rate_range={2.6150800101274715E-5,0.0017443837736437389},height_median=183.00000000000006,rate=2.579383935904525E-4,height=183.00000000000003,rate_median=2.2713413444530898E-4,length=12.996864033829427,length_median=12.275891083679937,!color=#800000,location=1]:9.500676,(035N02Uc_16[&height_95%_HPD={169.00000000000003,169.00000000000009},length_range={5.261865791794662E-5,45.39051873039597},length_95%_HPD={5.261865791794662E-5,10.13042794482547},height_range={169.0,169.00000000000014},states="Lung_Macs",rate_95%_HPD={5.707396272762637E-5,6.442569013875321E-4},states.set.prob={1.0},states.prob=1.0,states.set={"Lung_Macs"},rate_range={2.8237831715939966E-5,0.002288090530731299},height_median=169.00000000000006,rate=3.027170951752466E-4,height=169.00000000000003,rate_median=2.64096756572336E-4,length=3.8386004351237983,length_median=2.9937004718329376,!color=#ff0000,location=5]:12.55903,((035N02Uc_02[&height_95%_HPD={169.00000000000003,169.00000000000009},length_range={5.261865791794662E-5,45.32928058255496},length_95%_HPD={5.261865791794662E-5,10.187881350011452},height_range={169.0,169.00000000000014},states="Lung_Macs",rate_95%_HPD={5.6241129412658235E-5,6.288742323402553E-4},states.set.prob={1.0},states.prob=1.0,states.set={"Lung_Macs"},rate_range={3.351889349914265E-5,0.0022951994448036014},height_median=169.00000000000006,rate=3.026602951321154E-4,height=169.00000000000003,rate_median=2.648036538743651E-4,length=3.8705044603008436,length_median=3.0306182734927773,!color=#ff0000,location=5]:6.255613,(092N02Kc_19[&height_95%_HPD={112.00000000000003,112.00000000000009},length_range={4.798630715342995,122.25984097066421},length_95%_HPD={10.27720941697335,77.46878844243818},height_range={112.0,112.00000000000014},states="CD3",rate_95%_HPD={9.457799865298915E-5,6.54089200025256E-4},states.set.prob={1.0},states.prob=1.0,states.set={"CD3"},history=0.0,rate_range={5.352647489225267E-5,0.0018517106489580508},height_median=112.00000000000006,rate=3.441386877291472E-4,height=112.00000000000001,rate_median=3.1422835784920117E-4,length=43.02554618936609,length_median=40.96479373111558,!color=#008000,location=3]:57.50463,035N02Uc_09[&height_95%_HPD={169.00000000000003,169.00000000000009},length_range={0.0015156942870930834,55.75774458811313},length_95%_HPD={0.0015156942870930834,13.96397162957416},height_range={169.0,169.00000000000014},states="Lung_Macs",rate_95%_HPD={7.665290697289221E-5,7.746226115143671E-4},states.set.prob={1.0},states.prob=1.0,states.set={"Lung_Macs"},rate_range={4.1312501444617315E-5,0.002178831973183825},height_median=169.00000000000006,rate=3.6286342047141403E-4,height=169.00000000000003,rate_median=3.159573345206697E-4,length=5.969614053350253,length_median=4.712778100844588,!color=#ff0000,location=5]:0.50463)[&height_95%_HPD={169.00151569428715,178.13649655283848},length_range={0.04445608346708241,42.940661091887705},length_95%_HPD={0.04445608346708241,19.096230537485837},height_range={169.00151569428715,198.90380405432893},states="Lung_Macs",rate_95%_HPD={5.367964750485901E-5,6.74824943249898E-4},states.set.prob={0.03861003861003861,0.007722007722007722,0.007722007722007722,0.9459459459459459},states.prob=0.9459459459459459,states.set={"Plasma","CD3","CD14","Lung_Macs"},rate_range={5.367964750485901E-5,0.0010883058425181938},height_median=171.2747884283231,rate=3.4296884260431046E-4,height=172.1840858141924,posterior=0.028777777777777777,rate_median=3.1471192965160577E-4,length=5.934925472647749,length_median=4.4839591726037895,!color=#ff0000,location=5]:5.750983)[&height_95%_HPD={169.584961722157,179.67163884736385},length_range={0.04410590138849102,11.899358502615684},length_95%_HPD={0.04410590138849102,10.272114625812065},height_range={169.584961722157,181.65781149074274},states="Lung_Macs",rate_95%_HPD={4.640771920455262E-5,7.198036646704866E-4},states.set.prob={1.0},states.prob=1.0,states.set={"Lung_Macs"},rate_range={4.640771920455262E-5,0.001009333098251546},height_median=173.4044026999681,rate=3.2284768094346944E-4,height=174.15144905516144,posterior=0.004888888888888889,rate_median=2.6910843701897255E-4,length=3.5578416901139605,length_median=2.520895765237171,!color=#ff0000,location=5]:0.07489,(098N02Uc_21[&height_95%_HPD={106.00000000000003,106.00000000000009},length_range={11.187234560175156,130.60704066329453},length_95%_HPD={20.87886337843935,86.84365245395799},height_range={106.0,106.00000000000014},states="Lung_Macs",rate_95%_HPD={1.7182152381847886E-4,8.282419033588233E-4},states.set.prob={1.0},states.prob=1.0,states.set={"Lung_Macs"},history=0.0,rate_range={7.788472387861863E-5,0.0018420976838334165},height_median=106.00000000000006,rate=4.717269399346906E-4,height=106.00000000000001,rate_median=4.421724197138352E-4,length=52.16050276146175,length_median=50.786271986037505,!color=#ff0000,location=5]:36.074404,092N02Kc_10[&height_95%_HPD={112.00000000000003,112.00000000000009},length_range={4.502332406642509,121.11188003460816},length_95%_HPD={13.834233803342727,91.16899210774238},height_range={112.0,112.00000000000014},states="CD3",rate_95%_HPD={7.448875584185357E-5,5.771276664326282E-4},states.set.prob={1.0},states.prob=1.0,states.set={"CD3"},history=0.0,rate_range={4.089727367408728E-5,0.0014577827119948536},height_median=112.00000000000006,rate=2.8883207816031897E-4,height=112.00000000000001,rate_median=2.571200968520781E-4,length=49.7211842861334,length_median=45.311589410205414,!color=#008000,location=3]:30.074404)[&height_95%_HPD={129.02082420218036,169.58874280123842},length_range={0.026733440588373014,61.16233501382459},length_95%_HPD={0.13357731175719323,37.33016591498064},height_range={121.8450342988507,182.40781938571476},states="Plasma",rate_95%_HPD={6.770893709187726E-5,6.207931705696816E-4},states.set.prob={0.0010638297872340426,0.0010638297872340426,0.3648936170212766,0.013829787234042552,0.005319148936170213,0.18936170212765957,0.06170212765957447,0.3627659574468085},states.prob=0.3648936170212766,states.set={"Meninges","Parietal","Plasma","Bone_Marrow","Temporal","CD3","CD14","Lung_Macs"},rate_range={5.40004567793941E-5,0.0015902348230239123},height_median=149.7825737386097,rate=3.068812291121755E-4,height=149.99636649541367,posterior=0.10444444444444445,rate_median=2.6831521396732973E-4,length=15.589146423714086,length_median=13.010796613729042,!color=#800000,location=1]:33.256099)[&height_95%_HPD={170.80757662887885,180.53782692963907},length_range={0.8429158445740654,9.272407897454173},length_95%_HPD={0.8429158445740654,9.272407897454173},height_range={170.80757662887885,180.53782692963907},states="Lung_Macs",rate_95%_HPD={1.781090121506187E-4,5.754150740343365E-4},states.set.prob={1.0},states.prob=1.0,states.set={"Lung_Macs"},rate_range={1.781090121506187E-4,5.754150740343365E-4},height_median=175.3305034743206,rate=3.123034142990656E-4,height=175.92775364610495,posterior=7.777777777777777E-4,rate_median=2.820469541332238E-4,length=5.039551912193714,length_median=4.321449989896934,!color=#ff0000,location=5]:6.228526)[&height_95%_HPD={173.08412631453203,186.9559311355838},length_range={0.952888804545637,41.73190343255709},length_95%_HPD={0.952888804545637,36.56070374435711},height_range={172.61429406409044,193.07012000433053},states="Lung_Macs",rate_95%_HPD={5.502333562727027E-5,4.214507378427784E-4},states.set.prob={0.1323529411764706,0.029411764705882353,0.8382352941176471},states.prob=0.8382352941176471,states.set={"Plasma","Bone_Marrow","Lung_Macs"},history=0.0,rate_range={5.502333562727027E-5,5.920248728688366E-4},height_median=177.33445257232125,rate=2.36149776126021E-4,height=178.55125324610702,posterior=0.007555555555555556,rate_median=2.3089381732395618E-4,length=17.453722991597914,length_median=15.465192795634579,!color=#ff0000,location=5]:10.941646)[&height_95%_HPD={183.03344896375032,208.10874090535737},length_range={0.366989311064259,36.28834610559559},length_95%_HPD={0.366989311064259,26.423613841973577},height_range={183.03344896375032,210.47353733682914},states="Plasma",rate_95%_HPD={9.824630983957809E-5,6.3451258229568E-4},states.set.prob={0.9473684210526315,0.05263157894736842},states.prob=0.9473684210526315,states.set={"Plasma","Lung_Macs"},rate_range={9.824630983957809E-5,0.0014136636379680529},height_median=191.17956761924918,rate=3.177248921551769E-4,height=192.40888044951822,posterior=0.004222222222222222,rate_median=2.453417166190613E-4,length=11.871940899131616,length_median=11.1922171840191,!color=#800000,location=1]:20.233398,((021N02Oc_11[&height_95%_HPD={183.00000000000003,183.00000000000009},length_range={0.0014151586671289351,42.26420232188781},length_95%_HPD={0.0014151586671289351,21.743856414587583},height_range={183.0,183.00000000000014},states="CD14",rate_95%_HPD={5.8042372214306995E-5,5.742185988776411E-4},states.set.prob={1.0},states.prob=1.0,states.set={"CD14"},history=0.0,rate_range={3.412034392922553E-5,0.0014817614939124537},height_median=183.00000000000006,rate=2.754720390668741E-4,height=183.00000000000003,rate_median=2.414201787392253E-4,length=9.766936895458562,length_median=8.688023765152636,!color=#ff0000,location=4]:12.070488,021N02Pc_112[&height_95%_HPD={183.00000000000003,183.00000000000009},length_range={0.023746342277235044,46.40786588153179},length_95%_HPD={0.8610466455880612,23.94928365744741},height_range={183.0,183.00000000000014},states="Plasma",rate_95%_HPD={7.781242194714542E-5,6.897085628888733E-4},states.set.prob={1.0},states.prob=1.0,states.set={"Plasma"},rate_range={4.46515917243996E-5,0.001850738714649295},height_median=183.00000000000006,rate=3.4035898625809914E-4,height=183.00000000000003,rate_median=3.0308048869238756E-4,length=10.840783478043537,length_median=9.608618841594762,!color=#800000,location=1]:12.070488)[&height_95%_HPD={183.9808466701784,203.26412190856303},length_range={0.008868347724956038,38.902053503128286},length_95%_HPD={0.024570325981216,21.47875049633788},height_range={183.14963388810966,217.90238058169157},states="Plasma",rate_95%_HPD={5.6550274929079325E-5,6.710279255859476E-4},states.set.prob={0.8388486391227726,1.9580967299784609E-4,7.832386919913843E-4,0.012727628744859996,0.1474446837673781},states.prob=0.8388486391227726,states.set={"Plasma","Fr
[truncated: 211,355 more chars]
