# Supplementary material for: phylotree.js - a JavaScript library for application development and interactive data visualization in phylogenetics
Source: BMC Bioinformatics. 2018 Jul 25;19:276. doi: 10.1186/s12859-018-2283-2 (PMC6060545; doi:10.1186/s12859-018-2283-2)
Supplement: Supplementary file 1 — Latest release of source code. A zip file of the source code from release 0.1.8. Accessed 4 May 2018. (ZIP 3513 kb) [file 12859_2018_2283_MOESM1_ESM.zip › phylotree.js-0.1.8/phylotree.js]

const parseString = require('xml2js').parseString;

(function() {
  var d3_layout_phylotree_event_id = "d3.layout.phylotree.event",
    d3_layout_phylotree_context_menu_id = "d3_layout_phylotree_context_menu";
/**
 * Parses a Newick string into an equivalent JSON representation that is
 * suitable for consumption by ``d3.layout.hierarchy``.
 *
 * Optionally accepts bootstrap values. Currently supports Newick strings with or without branch lengths,
 * as well as tagged trees such as
 *  ``(a,(b{TAG},(c{TAG},d{ANOTHERTAG})))``
 *
 * @param {String} nwk_str - A string representing a phylogenetic tree in Newick format.
 * @param {Object} bootstrap_values - SDS: Not clear what this does (optional).
 * @returns {Object} An object with keys ``json`` and ``error``.
 */
  d3.layout.newick_parser = function(nwk_str, bootstrap_values) {
    return d3_phylotree_newick_parser(nwk_str, bootstrap_values);
  };

/**
 * Instantiate a phylotree.
 *
 * @param {d3-selection} container - Specify a container, for things like menu
 * and tooltip placement. Defaults to body (optional).
 * @returns {Function} phylotree - an instance of a Phylotree.
 */
  d3.layout.phylotree = function(container) {
    var item_selected = d3_phylotree_item_selected,
      node_visible = d3_phylotree_node_visible,
      node_notshown = d3_phylotree_node_notshown,
      edge_visible = d3_phylotree_edge_visible,
      item_tagged = d3_phylotree_item_tagged,
      resize_svg = d3_phylotree_resize_svg,
      is_leafnode = d3_phylotree_is_leafnode,
      has_hidden_nodes = d3_phylotree_has_hidden_nodes,
      is_node_collapsed = d3_phylotree_is_node_collapsed,
      node_css_selectors = d3_phylotree_node_css_selectors,
      edge_css_selectors = d3_phylotree_edge_css_selectors,
      clade_css_selectors = d3_phylotree_clade_css_selectors,
      newick_parser = d3_phylotree_newick_parser,
      rootpath = d3_phylotree_rootpath,
      rescale = d3_phylotree_rescale,
      trigger_refresh = d3_phylotree_trigger_refresh,
      trigger_count_update = d3_phylotree_trigger_count_update,
      event_listener = d3_phylotree_event_listener,
      add_event_listener = d3_phylotree_add_event_listener,
      svg_translate = d3_phylotree_svg_translate,
      svg_rotate = d3_phylotree_svg_rotate;

    var self = {},
      d3_hierarchy = d3.layout.hierarchy().sort(null).value(null),
      size = [1, 1],
      phylo_attr = [1, 1],
      newick_string = null,
      separation = function(_node, _previos) {
        return 0;
      },
      node_span = function(_node) {
        return 1;
      },
      relative_node_span = function(_node) {
        return node_span(_node) / rescale_node_span;
      },
      def_branch_length_accessor = function(_node) {
        if (
          "attribute" in _node &&
          _node["attribute"] &&
          _node["attribute"].length
        ) {
          var bl = parseFloat(_node["attribute"]);
          if (!isNaN(bl)) {
            return Math.max(0, bl);
          }
        }
        //console.log ("No branch length for ", _node.name);
        return undefined;
      },
      branch_length_accessor = def_branch_length_accessor,
      def_node_label = function(_node) {
        if (options["internal-names"] || d3_phylotree_is_leafnode(_node)) {
          return _node.name || "";
        }
        return "";
      },
      node_label = def_node_label,
      length_attribute = null,
      scale_attribute = "y_scaled",
      needs_redraw = true,
      svg = null,
      selection_callback = null,
      options = {
        layout: "left-to-right",
        branches: "step",
        scaling: true,
        bootstrap: false,
        "color-fill": true,
        "internal-names": false,
        selectable: true,
        // restricted-selectable can take an array of predetermined
        // selecters that are defined in phylotree.predefined_selecters
        // only the defined functions will be allowed when selecting
        // branches
        "restricted-selectable": false,
        collapsible: true,
        "left-right-spacing": "fixed-step", //'fit-to-size',
        "top-bottom-spacing": "fixed-step",
        "left-offset": 0,
        "show-scale": "top",
        // currently not implemented to support any other positioning
        "draw-size-bubbles": false,
        "binary-selectable": false,
        "is-radial": false,
        "attribute-list": [],
        "max-radius": 768,
        "annular-limit": 0.38196601125010515,
        compression: 0.2,
        "align-tips": false,
        "maximum-per-node-spacing": 100,
        "minimum-per-node-spacing": 2,
        "maximum-per-level-spacing": 100,
        "minimum-per-level-spacing": 10,
        node_circle_size: d3.functor(3),
        transitions: null,
        brush: true,
        reroot: true,
        hide: true,
        "label-nodes-with-name": false,
        zoom: false
      },
      css_classes = {
        "tree-container": "phylotree-container",
        "tree-scale-bar": "tree-scale-bar",
        node: "node",
        "internal-node": "internal-node",
        "tagged-node": "node-tagged",
        "selected-node": "node-selected",
        "collapsed-node": "node-collapsed",
        branch: "branch",
        "selected-branch": "branch-selected",
        "tagged-branch": "branch-tagged",
        "tree-selection-brush": "tree-selection-brush",
        "branch-tracer": "branch-tracer",
        clade: "clade"
      },
      nodes = [],
      links = [],
      parsed_tags = [],
      partitions = [],
      x_coord = function(d) {
        return d.y;
      },
      y_coord = function(d) {
        return d.x;
      },
      scales = [1, 1],
      fixed_width = [15, 20],
      font_size = 12,
      scale_bar_font_size = 12,
      offsets = [0, font_size/2],
      draw_line = d3.svg
        .line()
        .x(function(d) {
          return x_coord(d);
        })
        .y(function(d) {
          return y_coord(d);
        })
        .interpolate("step-before"),
      
      ensure_size_is_in_px = function (value) {
        return (typeof value === 'number') ? value + "px" : value;
      },
      
      draw_arc = function(points) {
        var start = radial_mapper(points[0].radius, points[0].angle),
          end = radial_mapper(points[0].radius, points[1].angle);

        return (
          "M " +
          x_coord(start) +
          "," +
          y_coord(start) +
          " A " +
          points[0].radius +
          "," +
          points[0].radius +
          " 0,0, " +
          (points[1].angle > points[0].angle ? 1 : 0) +
          " " +
          x_coord(end) +
          "," +
          y_coord(end) +
          " L " +
          x_coord(points[1]) +
          "," +
          y_coord(points[1])
        );
      };

    (draw_branch = draw_line), (draw_scale_bar = null), (rescale_node_span = 1), (count_listener_handler = function() {}), (layout_listener_handler = function() {}), (node_styler = undefined), (edge_styler = undefined), (shown_font_size = font_size), (selection_attribute_name =
      "selected"), (popover_displayed = null), (right_most_leaf = 0), (label_width = 0), (radial_center = 0), (radius = 1), (radius_pad_for_bubbles = 0), (radial_mapper = function(
      r,
      a
    ) {
      return {
        x: radial_center + r * Math.sin(a),
        y: radial_center + r * Math.cos(a)
      };
    }), (cartesian_mapper = function(x, y) {
      return polar_to_cartesian(x - radial_center, y - radial_center);
    }), (cartesian_to_polar = function(node, radius, radial_root_offset) {
      node.radius = radius * (node.radius + radial_root_offset);

      if (!node.angle) {
        node.angle = 2 * Math.PI * node.x * scales[0] / size[0];
      }

      var radial = radial_mapper(node.radius, node.angle);

      node.x = radial.x;
      node.y = radial.y;

      return node;
    }), (polar_to_cartesian = function(x, y) {
      r = Math.sqrt(Math.pow(x, 2) + Math.pow(y, 2));
      a = Math.atan2(y, x);
      return [r, a];
    });

    self.container = container || "body";

    /*--------------------------------------------------------------------------------------*/

/**
 * Place the current nodes, i.e., determine their coordinates based
 * on current settings.
 *
 * @returns The current ``phylotree``.
 */
    phylotree.placenodes = function() {
      var x = 0.0,
        _extents = [[0, 0], [0, 0]],
        last_node = null,
        last_span = 0,
        save_x = x,
        save_span = last_span * 0.5;

      var do_scaling = options["scaling"],
        undef_BL = false,
        is_under_collapsed_parent = false,
        max_depth = 1,
        leaf_counter = 0;

      function process_internal_node(a_node) {
        var count_undefined = 0;
        a_node.x = a_node.children.map(tree_layout).reduce(function(a, b) {
          if (typeof b == "number") return a + b;
          count_undefined += 1;
          return a;
        }, 0.0);
        if (count_undefined == a_node.children.length) {
          a_node.notshown = true;
          a_node.x = undefined;
          return;
        } else {
          a_node.x /= a_node.children.length - count_undefined;
        }
      }

      function tree_layout(a_node) {
        if (d3_phylotree_node_notshown(a_node)) {
          return undefined;
        }

        var is_leaf = d3_phylotree_is_leafnode(a_node);

        a_node.text_angle = null;
        a_node.text_align = null;
        a_node.radius = null;
        a_node.angle = null;

        if (a_node["parent"]) {
          if (do_scaling) {
            if (undef_BL) {
              return 0;
            }
            a_node.y = branch_length_accessor(a_node);
            if (typeof a_node.y === "undefined") {
              undef_BL = true;
              return 0;
            }
            a_node.y += a_node.parent.y;
          } else {
            a_node.y = is_leaf ? max_depth : a_node.depth;
          }
        } else {
          x = 0.0;
          _extents = [[0, 0], [0, 0]];
          last_node = null;
          last_span = 0;
          a_node.y = 0.0;
        }

        if (is_leaf) {
          var _node_span = node_span(a_node) / rescale_node_span;

          x = a_node.x =
            x + separation(last_node, a_node) + (last_span + _node_span) * 0.5;

          _extents[1][1] = Math.max(_extents[1][1], a_node.y);
          _extents[1][0] = Math.min(
            _extents[1][0],
            a_node.y - _node_span * 0.5
          );

          if (is_under_collapsed_parent) {
            _extents[0][1] = Math.max(
              _extents[0][1],
              save_x +
                (a_node.x - save_x) * options["compression"] +
                save_span +
                (_node_span * 0.5 + separation(last_node, a_node)) *
                  options["compression"]
            );
          } else {
            _extents[0][1] = Math.max(
              _extents[0][1],
              x + _node_span * 0.5 + separation(last_node, a_node)
            );
          }

          last_node = a_node;
          last_span = _node_span;
        } else {
          var count_undefined = 0;
          if (
            d3_phylotree_is_node_collapsed(a_node) &&
            !is_under_collapsed_parent
          ) {
            save_x = x;
            save_span = last_span * 0.5;

            is_under_collapsed_parent = true;
            process_internal_node(a_node);
            is_under_collapsed_parent = false;
            if (typeof a_node.x === "number") {
              a_node.x =
                save_x +
                (a_node.x - save_x) * options["compression"] +
                save_span;
              a_node.collapsed = [[a_node.x, a_node.y]];

              var map_me = function(n) {
                n.hidden = true;
                if (d3_phylotree_is_leafnode(n)) {
                  x = n.x =
                    save_x +
                    (n.x - save_x) * options["compression"] +
                    save_span;
                  a_node.collapsed.push([n.x, n.y]);
                } else {
                  n.children.map(map_me);
                }
              };

              x = save_x;
              map_me(a_node);

              a_node.collapsed.splice(1, 0, [save_x, a_node.y]);
              a_node.collapsed.push([x, a_node.y]);
              a_node.collapsed.push([a_node.x, a_node.y]);
              a_node.hidden = false;
            }
          } else {
            process_internal_node(a_node);
          }
        }

        return a_node.x;
      }

      rescale_node_span =
        nodes
          .map(function(d) {
            return node_span(d);
          })
          .reduce(function(p, c) {
            return Math.min(c, p || 1e200);
          }, null) || 1;

      nodes[0].x = tree_layout(nodes[0], do_scaling);

      max_depth = d3.max(nodes, function(n) {
        return n.depth;
      });

      if (do_scaling && undef_BL) {
        do_scaling = false;
        nodes[0].x = tree_layout(nodes[0]);
      }

      var at_least_one_dimension_fixed = false;

      draw_scale_bar = options["show-scale"] && do_scaling;
      // this is a hack so that phylotree.pad_height would return ruler spacing

      if (options["top-bottom-spacing"] == "fixed-step") {
        offsets[1] = Math.max(font_size, -_extents[1][0] * fixed_width[0]);
        size[0] = _extents[0][1] * fixed_width[0];
        scales[0] = fixed_width[0];
      } else {
        scales[0] = (size[0] - phylotree.pad_height()) / _extents[0][1];
        at_least_one_dimension_fixed = true;
      }

      shown_font_size = Math.min(font_size, scales[0]);

      function do_lr() {
        if (phylotree.radial() && at_least_one_dimension_fixed) {
          offsets[1] = 0;
        }

        if (options["left-right-spacing"] == "fixed-step") {
          size[1] = max_depth * fixed_width[1];
          scales[1] =
            (size[1] - offsets[1] - options["left-offset"]) / _extents[1][1];
          label_width = phylotree._label_width(shown_font_size);
          if (phylotree.radial()) {
            //label_width *= 2;
          }
        } else {
          label_width = phylotree._label_width(shown_font_size);
          at_least_one_dimension_fixed = true;

          var available_width = size[1] - offsets[1] - options["left-offset"];
          if (available_width * 0.5 < label_width) {
            shown_font_size *= available_width * 0.5 / label_width;
            label_width = available_width * 0.5;
          }

          scales[1] =
            (size[1] - offsets[1] - options["left-offset"] - label_width) /
            _extents[1][1];
        }
      }

      if (phylotree.radial()) {
        // map the nodes to polar coordinates

        draw_branch = draw_arc;

        var last_child_angle = null,
          last_circ_position = null,
          last_child_radius = null,
          min_radius = 0,
          zero_length = null,
          effective_span = _extents[0][1] * scales[0];

        var compute_distance = function(r1, r2, a1, a2, annular_shift) {
          annular_shift = annular_shift || 0;
          return Math.sqrt(
            (r2 - r1) * (r2 - r1) +
              2 *
                (r1 + annular_shift) *
                (r2 + annular_shift) *
                (1 - Math.cos(a1 - a2))
          );
        };

        var max_r = 0;

        nodes.forEach(function(d) {
          var my_circ_position = d.x * scales[0];
          d.angle = 2 * Math.PI * my_circ_position / effective_span;
          d.text_angle = d.angle - Math.PI / 2;
          d.text_angle = d.text_angle > 0 && d.text_angle < Math.PI;
          d.text_align = d.text_angle ? "end" : "start";
          d.text_angle = (d.text_angle ? 180 : 0) + d.angle * 180 / Math.PI;
        });

        do_lr();

        nodes.forEach(function(d) {
          d.radius = d.y * scales[1] / size[1];
          max_r = Math.max(d.radius, max_r);
        });

        var annular_shift = 0,
          do_tip_offset =
            phylotree.align_tips() && !options["draw-size-bubbles"];

        nodes.forEach(function(d) {
          if (!d.children) {
            var my_circ_position = d.x * scales[0];
            if (last_child_angle !== null) {
              var required_spacing = my_circ_position - last_circ_position,
                radial_dist = compute_distance(
                  d.radius,
                  last_child_radius,
                  d.angle,
                  last_child_angle,
                  annular_shift
                );

              var local_mr =
                radial_dist > 0
                  ? required_spacing / radial_dist
                  : 10 * options["max-radius"];

              if (local_mr > options["max-radius"]) {
                // adjust the annular shift
                var dd = required_spacing / options["max-radius"],
                  b = d.radius + last_child_radius,
                  c =
                    d.radius * last_child_radius -
                    (dd * dd -
                      (last_child_radius - d.radius) *
                        (last_child_radius - d.radius)) /
                      2 /
                      (1 - Math.cos(last_child_angle - d.angle)),
                  st = Math.sqrt(b * b - 4 * c);

                annular_shift = Math.min(
                  options["annular-limit"] * max_r,
                  (-b + st) / 2
                );
                min_radius = options["max-radius"];
              } else {
                min_radius = Math.max(min_radius, local_mr);
              }
            }

            last_child_angle = d.angle;
            last_circ_position = my_circ_position;
            last_child_radius = d.radius;
          }
        });

        radius = Math.min(
          options["max-radius"],
          Math.max(effective_span / 2 / Math.PI, min_radius)
        );

        if (at_least_one_dimension_fixed) {
          radius = Math.min(
            radius,
            (Math.min(effective_span, _extents[1][1] * scales[1]) -
              label_width) *
              0.5 -
              radius * annular_shift
          );
        }

        radial_center = radius_pad_for_bubbles = radius;
        var scaler = 1;

        if (annular_shift) {
          scaler = max_r / (max_r + annular_shift);
          radius *= scaler;
        }

        nodes.forEach(function(d) {
          cartesian_to_polar(d, radius, annular_shift);

          max_r = Math.max(max_r, d.radius);

          if (options["draw-size-bubbles"]) {
            radius_pad_for_bubbles = Math.max(
              radius_pad_for_bubbles,
              d.radius + phylotree.node_bubble_size(d)
            );
          } else {
            radius_pad_for_bubbles = Math.max(radius_pad_for_bubbles, d.radius);
          }

          if (d.collapsed) {
            d.collapsed = d.collapsed.map(function(p) {
              var z = {};
              z.x = p[0];
              z.y = p[1];
              z = cartesian_to_polar(z, radius, annular_shift);
              return [z.x, z.y];
            });

            var last_point = d.collapsed[1];
            d.collapsed = d.collapsed.filter(function(p, i) {
              if (i < 3 || i > d.collapsed.length - 4) return true;
              if (
                Math.sqrt(
                  Math.pow(p[0] - last_point[0], 2) +
                    Math.pow(p[1] - last_point[1], 2)
                ) > 3
              ) {
                last_point = p;
                return true;
              }
              return false;
            });
          }
        });

        size[0] = radial_center + radius / scaler;
        size[1] = radial_center + radius / scaler;
      } else {
        do_lr();

        draw_branch = draw_line;
        right_most_leaf = 0;
        nodes.forEach(function(d) {
          d.x *= scales[0];
          d.y *= scales[1];

          if(options["layout"] == "right-to-left"){
            d.y = _extents[1][1]*scales[1]-d.y;
          }

          if (d3_phylotree_is_leafnode(d)) {
            right_most_leaf = Math.max(
              right_most_leaf,
              d.y + phylotree.node_bubble_size(d)
            );
          }

          if (d.collapsed) {
            d.collapsed.map(function(p) {
              return [(p[0] *= scales[0]), (p[1] *= scales[1])];
            });
            var last_x = d.collapsed[1][0];
            d.collapsed = d.collapsed.filter(function(p, i) {
              if (i < 3 || i > d.collapsed.length - 4) return true;
              if (p[0] - last_x > 3) {
                last_x = p[0];
                return true;
              }
              return false;
            });
          }
        });

      }

      if (draw_scale_bar) {
        var domain_limit, range_limit;

        if (phylotree.radial()) {
          range_limit = Math.min(radius / 5, 50);
          domain_limit = Math.pow(
            10,
            Math.ceil(
              Math.log(_extents[1][1] * range_limit / radius) / Math.log(10)
            )
          );
          range_limit = domain_limit * (radius / _extents[1][1]);
          if (range_limit < 30) {
            var stretch = Math.ceil(30 / range_limit);
            //console.log (stretch, domain_limit, radius, _extents[1][1], range_limit, domain_limit);
            range_limit *= stretch;
            domain_limit *= stretch;
          }
        } else {
          domain_limit = _extents[1][1];
          range_limit = size[1] - offsets[1] - options["left-offset"];
        }

        var scale = d3.scale
            .linear()
            .domain([0, domain_limit])
            .range([shown_font_size, shown_font_size + range_limit]),
          scaleTickFormatter = d3.format(".2g");
        draw_scale_bar = d3.svg
          .axis()
          .scale(scale)
          .orient("top")
          .tickFormat(function(d) {
            if (d === 0) {
              return "";
            }
            return scaleTickFormatter(d);
          });

        if (phylotree.radial()) {
          draw_scale_bar.tickValues([domain_limit]);
        } else {
          var my_ticks = scale.ticks();
          my_ticks = my_ticks.length > 1 ? my_ticks[1] : my_ticks[0];
          draw_scale_bar.ticks(
            Math.min(
              10,
              d3.round(
                range_limit /
                  (shown_font_size * scaleTickFormatter(my_ticks).length * 0.8),
                0
              )
            )
          );
        }

        //_extentsconsole.log (scale.domain(), scale.range());
      } else {
        draw_scale_bar = null;
      }

      return phylotree;
    };

/**
 * An instance of a phylotree. Sets event listeners, parses tags, and creates links
 * that represent branches.
 *
 * @param {Object} nwk - A Newick string, PhyloXML string, or hierarchical JSON representation of a phylogenetic tree.
 * @param {Object} bootstrap_values - SDS: Not sure what this does.
 * @returns {Phylotree} phylotree - itself, following the builder pattern.
 */
    function phylotree(nwk, bootstrap_values) {
      d3_phylotree_add_event_listener();

      var _node_data;
      // this builds children and links;
      if (nwk.name == 'root') {
        // already parsed by phylotree.js
        _node_data = { json: nwk, error: null };
      } else if (typeof nwk != "string") {
        // old default
        _node_data = nwk;
      } else if (nwk[0] == '<'){
        // xml
        _node_data = d3_phylotree_phyloxml_parser(nwk);
      } else {
        // newick string
        _node_data = d3_phylotree_newick_parser(nwk, bootstrap_values);
      }

      if (!_node_data["json"]) {
        nodes = [];
      } else {
        newick_string = nwk;
        nodes = d3_hierarchy.call(this, _node_data.json);
        
        // Parse tags
        var _parsed_tags = {};
        nodes.forEach(node => {
          if(node.name) {
            var left_bracket_index = node.name.indexOf('{');
            if(left_bracket_index > -1) {
              var tag = node.name.slice(left_bracket_index+1, node.name.length-1);

              node[tag] = true;
              _parsed_tags[tag] = true;
              node.name = node.name.slice(0, left_bracket_index);
            }
          }
        });
        parsed_tags = Object.keys(_parsed_tags);
      }

      phylotree.placenodes();
      links = phylotree.links(nodes);
      return phylotree;
    }

/**
 * Get or set the size of tree in pixels.
 *
 * @param {Array} attr (optional) An array of the form ``[height, width]``.
 * @returns {Phylotree} The current ``size`` array if getting, or the current ``phylotree``
 * if setting.
 */
    phylotree.size = function(attr) {
      if (arguments.length) {
        phylo_attr = attr;
      }

      if (options["top-bottom-spacing"] != "fixed-step") {
        size[0] = phylo_attr[0];
      }
      if (options["left-right-spacing"] != "fixed-step") {
        size[1] = phylo_attr[1];
      }

      if (!arguments.length) {
        return size;
      }

      return phylotree;
    };

    phylotree.pad_height = function() {
      if (draw_scale_bar) {
        return scale_bar_font_size + 25;
      }
      return 0;
    };

    phylotree.pad_width = function() {
      return offsets[1] + options["left-offset"] + label_width;
    };

/**
 * Get all descendants of a given node.
 *
 * @param {Node} node A node in the current phylotree.
 * @returns {Array} An array of descendant nodes.
 */
    phylotree.descendants = function(n) {
      var desc = [];

      function recurse_d(nd) {
        if (d3_phylotree_is_leafnode(nd)) {
          desc.push(nd);
        } else {
          nd.children.forEach(recurse_d);
        }
      }
      recurse_d(n);
      return desc;
    };

/**
 * Collapses a given node.
 *
 * @param {Node} node A node to be collapsed.
 */
    phylotree.collapse_node = function(n) {
      if (!d3_phylotree_is_node_collapsed(n)) {
        n.collapsed = true;
      }
    };

    phylotree.separation = function(attr) {
      if (!arguments.length) return separation;
      separation = attr;
      return phylotree;
    };

/**
 * Getter/setter for the selection label. Useful when allowing
 * users to make multiple selections.
 *
 * @param {String} attr (Optional) If setting, the new selection label.
 * @returns The current selection label if getting, or the current ``phylotree`` if setting.
 */
    phylotree.selection_label = function(attr) {
      if (!arguments.length) return selection_attribute_name;
      selection_attribute_name = attr;
      phylotree.sync_edge_labels();
      return phylotree;
    };

    phylotree.handle_node_click = function(node) {
      var menu_object = d3
        .select(self.container)
        .select("#" + d3_layout_phylotree_context_menu_id);

      if (menu_object.empty()) {
        menu_object = d3
          .select(self.container)
          .append("ul")
          .attr("id", d3_layout_phylotree_context_menu_id)
          .attr("class", "dropdown-menu")
          .attr("role", "menu");
      }

      menu_object.selectAll("li").remove();
      if (node) {
        if (!d3_phylotree_is_leafnode(node)) {
          if (options["collapsible"]) {
            menu_object
              .append("li")
              .append("a")
              .attr("tabindex", "-1")
              .text(
                d3_phylotree_is_node_collapsed(node)
                  ? "Expand Subtree"
                  : "Collapse Subtree"
              )
              .on("click", function(d) {
                menu_object.style("display", "none");
                phylotree.toggle_collapse(node).update();
              });
            menu_object.append("li").attr("class", "divider");
            menu_object
              .append("li")
              .attr("class", "dropdown-header")
              .text("Toggle selection");
          }

          if (options["selectable"]) {
            menu_object
              .append("li")
              .append("a")
              .attr("tabindex", "-1")
              .text("All descendant branches")
              .on("click", function(d) {
                menu_object.style("display", "none");
                phylotree.modify_selection(
                  phylotree.select_all_descendants(node, true, true)
                );
              });

            menu_object
              .append("li")
              .append("a")
              .attr("tabindex", "-1")
              .text("All terminal branches")
              .on("click", function(d) {
                menu_object.style("display", "none");
                phylotree.modify_selection(
                  phylotree.select_all_descendants(node, true, false)
                );
              });

            menu_object
              .append("li")
              .append("a")
              .attr("tabindex", "-1")
              .text("All internal branches")
              .on("click", function(d) {
                menu_object.style("display", "none");
                phylotree.modify_selection(
                  phylotree.select_all_descendants(node, false, true)
                );
              });
          }
        }

        if (node.parent) {
          if (options["selectable"]) {
            menu_object
              .append("li")
              .append("a")
              .attr("tabindex", "-1")
              .text("Incident branch")
              .on("click", function(d) {
                menu_object.style("display", "none");
                phylotree.modify_selection([node]);
              });

            menu_object
              .append("li")
              .append("a")
              .attr("tabindex", "-1")
              .text("Path to root")
              .on("click", function(d) {
                menu_object.style("display", "none");
                phylotree.modify_selection(phylotree.path_to_root(node));
              });

            if(options['reroot'] || options['hide']) {
              menu_object.append("li").attr("class", "divider");
            }
          }

          if(options['reroot']) {
            menu_object
              .append("li")
              .append("a")
              .attr("tabindex", "-1")
              .text("Reroot on this node")
              .on("click", function(d) {
                menu_object.style("display", "none");
                phylotree.reroot(node).update();
              });
          }

          if(options['hide']) {
            menu_object
              .append("li")
              .append("a")
              .attr("tabindex", "-1")
              .text(
                "Hide this " +
                  (d3_phylotree_is_leafnode(node) ? "node" : "subtree")
              )
              .on("click", function(d) {
                menu_object.style("display", "none");
                phylotree
                  .modify_selection([node], "notshown", true, true)
                  .update_has_hidden_nodes()
                  .update();
              });
          }
        }

        if (d3_phylotree_has_hidden_nodes(node)) {
          menu_object
            .append("li")
            .append("a")
            .attr("tabindex", "-1")
            .text("Show all descendant nodes")
            .on("click", function(d) {
              menu_object.style("display", "none");
              phylotree
                .modify_selection(
                  phylotree.select_all_descendants(node, true, true),
                  "notshown",
                  true,
                  true,
                  "false"
                )
                .update_has_hidden_nodes()
                .update();
            });
        }

        // now see if we need to add user defined menus

        var has_user_elements = [];
        if ("menu_items" in node && typeof node["menu_items"] === "object") {
          node["menu_items"].forEach(function(d) {
            if (d.length == 3) {
              if (!d[2] || d[2](node)) {
                has_user_elements.push([d[0], d[1]]);
              }
            }
          });
        }

        if (has_user_elements.length) {
          menu_object.append("li").attr("class", "divider");
          has_user_elements.forEach(function(d) {
            menu_object
              .append("li")
              .append("a")
              .attr("tabindex", "-1")
              .text(d[0](node))
              .on("click", d[1]);
          });
        }

        var tree_container = $(self.container);
        var coordinates = d3.mouse(tree_container[0]);
        menu_object
          .style("position", "absolute")
          .style("left", "" + coordinates[0] + "px")
          .style("top", "" + coordinates[1] + "px")
          .style("display", "block");
      } else {
        menu_object.style("display", "none");
      }
    };

/**
 * Get or set node styler. If setting, pass a function of two arguments,
 * ``element`` and ``data``. ``data`` exposes the underlying node so that
 * its attributes can be referenced. These can be used to apply styles to
 * ``element``, which will be a D3 selection corresponding to the SVG element
 * that makes up the current node.
 *
 * @param {Function} attr - Optional; if setting, the node styler function to be set.
 * @returns The ``node_styler`` function if getting, or the current ``phylotree`` if setting.
 */
    phylotree.style_nodes = function(attr) {
      if (!arguments.length) return node_styler;
      node_styler = attr;
      return phylotree;
    };

 /**
 * Get or set edge styler. If setting, pass a function of two arguments,
 * ``element`` and ``data``. ``data`` exposes the underlying edge so that
 * its attributes can be referenced. These can be used to apply styles to
 * ``element``, which will be a D3 selection corresponding to the SVG element
 * that makes up the current edge.
 *
 * Note that, in accordance with the D3 hierarchy layout, edges will have
 * a ``source`` and ``target`` field, corresponding to the nodes that make up
 * up the associated branch.
 *
 * @param {Function} attr - Optional; if setting, the node styler function to be set.
 * @returns The ``edge_styler`` function if getting, or the current ``phylotree`` if setting.
 */
   phylotree.style_edges = function(attr) {
      if (!arguments.length) return edge_styler;
      edge_styler = attr.bind(this);
      return phylotree;
    };

/**
 * Return Newick string representation of a phylotree.
 * 
 * @param {Function} annotator - Function to apply to each node, determining
 * what label is written (optional).
 * @returns {String} newick - Phylogenetic tree serialized as a Newick string.
 */
    phylotree.get_newick = function(annotator) {
      if(!annotator) annotator = d => d.name;
      function escape_string(nn) {
        var need_escape = /[\s\[\]\,\)\(\:\'\"]/;
        var enquote = need_escape.test(nn);
        return enquote ? "'" + nn.replace("'", "''") + "'" : nn;
      }

      function node_display(n) {
        if (!d3_phylotree_is_leafnode(n)) {
          element_array.push("(");
          n.children.forEach(function(d, i) {
            if (i) {
              element_array.push(",");
            }
            node_display(d);
          });
          element_array.push(")");
        }

        element_array.push(escape_string(node_label(n)));
        element_array.push(annotator(n));

        var bl = branch_length_accessor(n);
        if (bl !== undefined) {
          element_array.push(":" + bl);
        }
      }

      var element_array = [];
      annotator = annotator || "";
      node_display(nodes[0]);
      return element_array.join("");
    };

    phylotree.update_layout = function(new_json, do_hierarchy) {
      if (do_hierarchy) {
        nodes = d3_hierarchy.call(this, new_json);
        nodes.forEach(function(d) {
          d.id = null;
        });
      }
      phylotree.placenodes();
      links = phylotree.links(nodes);
      phylotree.sync_edge_labels();
      d3_phylotree_trigger_layout(phylotree);
    };

    phylotree.sync_edge_labels = function() {
      links.forEach(function(d) {
        d[selection_attribute_name] =
          d.target[selection_attribute_name] || false;
        d.tag = d.target.tag || false;
      });

      d3_phylotree_trigger_refresh(phylotree);

      if (phylotree.count_handler()) {
        var counts = {};
        counts[selection_attribute_name] = links.reduce(function(p, c) {
          return p + (c[selection_attribute_name] ? 1 : 0);
        }, 0);
        counts["tagged"] = links.reduce(function(p, c) {
          return p + (d3_phylotree_item_tagged(c) ? 1 : 0);
        }, 0);

        d3_phylotree_trigger_count_update(
          phylotree,
          counts,
          phylotree.count_handler()
        );
      }
    };

    // List of all selecters that can be used with the restricted-selectable option
    phylotree.predefined_selecters = {
      all: d => {
        return true;
      },
      none: d => {
        return false;
      },
      "all-leaf-nodes": d => {
        return d3_phylotree_is_leafnode(d.target);
      },
      "all-internal-nodes": d => {
        return !d3_phylotree_is_leafnode(d.target);
      }
    };

    // SW 20171113 : TODO: Arguments violate clean-coding standards.
    // https://github.com/ryanmcdermott/clean-code-javascript#functions
/**
 * Modify the current selection, via functional programming.
 *
 * @param {Function} node_selecter A function to apply to each node, which
 * determines whether they become part of the current selection. Alternatively,
 * if ``restricted-selectable`` mode is enabled, a string describing one of
 * the pre-defined restricted-selectable options.
 * @param {String} attr (Optional) The selection attribute to modify.
 * @param {Boolean} place (Optional) Whether or not ``placenodes`` should be called.
 * @param {Boolean} skip_refresh (Optional) Whether or not a refresh is called.
 * @param {String} mode (Optional) Can be ``"toggle"``, ``"true"``, or ``"false"``.
 * @returns The current ``phylotree``.
 */
    phylotree.modify_selection = function(
      node_selecter,
      attr,
      place,
      skip_refresh,
      mode
    ) {
      attr = attr || selection_attribute_name;
      mode = mode || "toggle";

      // check if node_selecter is a value of pre-defined selecters

      if (options["restricted-selectable"].length) {
        // the selection must be from a list of pre-determined selections
        if (_.contains(_.keys(this.predefined_selecters), node_selecter)) {
          node_selecter = this.predefined_selecters[node_selecter];
        } else {
          return;
        }
      }

      if (
        (options["restricted-selectable"] || options["selectable"]) &&
        !options["binary-selectable"]
      ) {
        var do_refresh = false;

        if (typeof node_selecter === "function") {
          links.forEach(function(d) {
            var select_me = node_selecter(d);
            d[attr] = d[attr] || false;
            if (d[attr] != select_me) {
              d[attr] = select_me;
              do_refresh = true;
              d.target[attr] = select_me;
            }
          });
        } else {
          node_selecter.forEach(function(d) {
            var new_value;
            switch (mode) {
              case "true":
                new_value = true;
                break;
              case "false":
                new_value = false;
                break;
              default:
                new_value = !d[attr];
                break;
            }

            if (d[attr] != new_value) {
              d[attr] = new_value;
              do_refresh = true;
            }
          });

          links.forEach(function(d) {
            d[attr] = d.target[attr];
          });
        }

        if (do_refresh) {
          if (!skip_refresh) {
            d3_phylotree_trigger_refresh(phylotree);
          }
          if (phylotree.count_handler()) {
            var counts = {};
            counts[attr] = links.reduce(function(p, c) {
              return p + (c[attr] ? 1 : 0);
            }, 0);
            d3_phylotree_trigger_count_update(
              phylotree,
              counts,
              phylotree.count_handler()
            );
          }

          if (place) {
            phylotree.placenodes();
          }
        }
      } else if (options["binary-selectable"]) {
        if (typeof node_selecter === "function") {
          links.forEach(function(d) {
            var select_me = node_selecter(d);
            d[attr] = d[attr] || false;

            if (d[attr] != select_me) {
              d[attr] = select_me;
              do_refresh = true;
              d.target[attr] = select_me;
            }

            options["attribute-list"].forEach(function(type) {
              if (type != attr && d[attr] === true) {
                d[type] = false;
                d.target[type] = false;
              }
            });
          });
        } else {
          node_selecter.forEach(function(d) {
            var new_value;
            new_value = !d[attr];

            if (d[attr] != new_value) {
              d[attr] = new_value;
              do_refresh = true;
            }
          });

          links.forEach(function(d) {
            d[attr] = d.target[attr];
            options["attribute-list"].forEach(function(type) {
              if (type != attr && d[attr] !== true) {
                d[type] = false;
                d.target[type] = false;
              }
            });
          });
        }

        if (do_refresh) {
          if (!skip_refresh) {
            d3_phylotree_trigger_refresh(phylotree);
          }
          if (phylotree.count_handler()) {
            var counts = {};
            counts[attr] = links.reduce(function(p, c) {
              return p + (c[attr] ? 1 : 0);
            }, 0);
            d3_phylotree_trigger_count_update(
              phylotree,
              counts,
              phylotree.count_handler()
            );
          }

          if (place) {
            phylotree.placenodes();
          }
        }
      }
      if(selection_callback && attr != "tag"){
        selection_callback(phylotree.get_selection());
      }
      return phylotree;
    };

    phylotree.trigger_refresh = function() {
      trigger_refresh(phylotree);
    };

/**
 * Determine whether a given node is a leaf node.
 *
 * @param {Node} node A node in the phylotree.
 * @returns {Boolean} Whether or not the argument is a leaf node.
 */
    phylotree.is_leafnode = d3_phylotree_is_leafnode;

    phylotree.radial = function(attr) {
      if (!arguments.length) return options["is-radial"];
      options["is-radial"] = attr;
      return phylotree;
    };

    phylotree.align_tips = function(attr) {
      if (!arguments.length) return options["align-tips"];
      options["align-tips"] = attr;
      return phylotree;
    };

/**
 * Return the bubble size of the current node. 
 *
 * @param {Node} A node in the phylotree.
 * @returns {Float} The size of the bubble associated to this node.
 */
    phylotree.node_bubble_size = function(node) {
      return options["draw-size-bubbles"]
        ? relative_node_span(node) * scales[0] * 0.5
        : 0;
    };

    phylotree.shift_tip = function(d) {
      if (options["is-radial"]) {
        return [
          (d.text_align == "end" ? -1 : 1) *
            (radius_pad_for_bubbles - d.radius),
          0
        ];
      }
      if(options["right-to-left"]){
        //return [d.screen_x, 0]; 
        return [right_most_leaf - d.screen_x, 0];
      }
      return [right_most_leaf - d.screen_x, 0];
    };

/**
 * Get nodes which are currently selected.
 *
 * @returns {Array} An array of nodes that match the current selection.
 */
    phylotree.get_selection = function() {
      return nodes.filter(function(d) {
        return d[selection_attribute_name];
      });
    };

    phylotree.count_handler = function(attr) {
      if (!arguments.length) return count_listener_handler;
      count_listener_handler = attr;
      return phylotree;
    };

    phylotree.layout_handler = function(attr) {
      if (!arguments.length) return layout_listener_handler;
      layout_listener_handler = attr;
      return phylotree;
    };

    phylotree.internal_label = function(callback, respect_existing) {
      phylotree.clear_internal_nodes(respect_existing);

      for (var i = nodes.length - 1; i >= 0; i--) {
        var d = nodes[i];
        if (
          !(
            d3_phylotree_is_leafnode(d) ||
            d3_phylotree_item_selected(d, selection_attribute_name)
          )
        ) {
          d[selection_attribute_name] = callback(d.children);
          //console.log (d[selection_attribute_name]);
        }
      }

      phylotree.modify_selection(function(d, callback) {
        if (d3_phylotree_is_leafnode(d.target)) {
          return d.target[selection_attribute_name];
        }
        return d.target[selection_attribute_name];
      });
    };

    phylotree.max_parsimony = function(respect_existing) {
      phylotree.clear_internal_nodes(respect_existing);

      function populate_mp_matrix(d) {
        d.mp = [
          [0, 0], // score for parent selected / not selected
          [false, false]
        ]; // selected or not

        if (d3_phylotree_is_leafnode(d)) {
          d.mp[1][0] = d.mp[1][1] = d[selection_attribute_name] || false;
          d.mp[0][0] = d.mp[1][0] ? 1 : 0;
          d.mp[0][1] = 1 - d.mp[0][0];
        } else {
          d.children.forEach(populate_mp_matrix);

          var s0 = d.children.reduce(function(p, n) {
            return n.mp[0][0] + p;
          }, 0);
          // cumulative children score if this node is 0
          var s1 = d.children.reduce(function(p, n) {
            return n.mp[0][1] + p;
          }, 0);
          // cumulative children score if this node is 1

          // parent = 0

          if (d[selection_attribute_name]) {
            // respect selected
            d.mp[0][0] = s1 + 1;
            d.mp[1][0] = true;
            d.mp[0][1] = s1;
            d.mp[1][1] = true;
          } else {
            if (s0 < s1 + 1) {
              d.mp[0][0] = s0;
              d.mp[1][0] = false;
            } else {
              d.mp[0][0] = s1 + 1;
              d.mp[1][0] = true;
            }

            // parent = 1

            if (s1 < s0 + 1) {
              d.mp[0][1] = s1;
              d.mp[1][1] = true;
            } else {
              d.mp[0][1] = s0 + 1;
              d.mp[1][1] = false;
            }
          }
        }
      }

      populate_mp_matrix(nodes[0]);
      nodes.forEach(function(d) {
        if (d.parent) {
          d.mp = d.mp[1][d.parent.mp ? 1 : 0];
        } else {
          d.mp = d.mp[1][d.mp[0][0] < d.mp[0][1] ? 0 : 1];
        }
      });

      phylotree.modify_selection(function(d, callback) {
        if (d3_phylotree_is_leafnode(d.target)) {
          return d.target[selection_attribute_name];
        }
        return d.target.mp;
      });
    };

/**
 * Get or set the current node span. If setting, the argument should
 * be a function of a node which returns a number, so that node spans
 * can be determined dynamically. Alternatively, the argument can be the
 * string ``"equal"``, to give all nodes an equal span.
 *
 * @param {Function} attr Optional; if setting, the node_span function.
 * @returns The ``node_span`` if getting, or the current ``phylotree`` if setting.
 */
    phylotree.node_span = function(attr) {
      if (!arguments.length) return node_span;
      if (typeof attr == "string" && attr == "equal") {
        node_span = function(d) {
          return 1;
        };
      } else {
        node_span = attr;
      }
      return phylotree;
    };

    /*phylotree.reroot = function (node) {

      }*/

    phylotree.resort_children = function(comparator) {
      function sort_children(node) {
        if (node.children) {
          for (var k = 0; k < node.children.length; k++) {
            sort_children(node.children[k]);
          }
          node.children.sort(comparator);
        }
      }

      sort_children(nodes[0]);
      phylotree.update_layout(nodes);
      phylotree.update();
      return phylotree;
    };

    phylotree.graft_a_node = function(
      graft_at,
      new_child,
      new_parent,
      lengths
    ) {
      if (graft_at.parent) {
        var node_index = nodes.indexOf(graft_at);
        if (node_index >= 0) {
          var parent_index = graft_at.parent.children.indexOf(graft_at);

          var new_split = {
              name: new_parent,
              parent: graft_at.parent,
              attribute: lengths ? lengths[2] : null,
              original_child_order: graft_at["original_child_order"]
            },
            new_node = {
              name: new_child,
              parent: new_split,
              attribute: lengths ? lengths[1] : null,
              original_child_order: 2
            };

          new_split["children"] = [graft_at, new_node];
          graft_at["parent"].children[parent_index] = new_split;
          graft_at.parent = new_split;
          graft_at["attribute"] = lengths ? lengths[0] : null;
          graft_at["original_child_order"] = 1;

          phylotree.update_layout(nodes[0], true);
        }
      }
      return phylotree;
    };

/**
 * Delete a given node.
 *
 * @param {Node} The node to be deleted, or the index of such a node.
 * @returns The current ``phylotree``.
 */
    phylotree.delete_a_node = function(index) {
      if (typeof index != "number") {
        return phylotree.delete_a_node(nodes.indexOf(index));
      }

      if (index > 0 && index < nodes.length) {
        var node = nodes[index];
        if (node.parent) {
          // can only delete nodes that are not the root
          var delete_me_idx = node.parent.children.indexOf(node);

          //console.log (delete_me_idx, node, index);

          if (delete_me_idx >= 0) {
            nodes.splice(index, 1);
            if (node.children) {
              node.children.forEach(function(d) {
                d["original_child_order"] = node.parent.children.length;
                node.parent.children.push(d);
                d.parent = node.parent;
              });
            }

            if (node.parent.children.length > 2) {
              node.parent.children.splice(delete_me_idx, 1);
            } else {
              if (node.parent.parent) {
                node.parent.parent.children[
                  node.parent.parent.children.indexOf(node.parent)
                ] =
                  node.parent.children[1 - delete_me_idx];
                node.parent.children[1 - delete_me_idx].parent =
                  node.parent.parent;
                nodes.splice(nodes.indexOf(node.parent), 1);
              } else {
                nodes.splice(0, 1);
                nodes[0].parent = null;
                delete nodes[0]["attribute"];
                delete nodes[0]["annotation"];
                delete nodes[0]["original_child_order"];
                nodes[0].name = "root";
              }
            }
            phylotree.update_layout(nodes[0], true);
          }
        }
      }
      return phylotree;
    };

/**
 * Traverse the tree in a prescribed order, and compute a value at each node.
 *
 * @param {Function} callback A function to be called on each node.
 * @param {String} traversal_type Either ``"pre-order"`` or ``"post-order"``.
 */
    phylotree.traverse_and_compute = function(callback, traversal_type) {
      traversal_type = traversal_type || "post-order";

      function post_order(node) {
        if (node.children) {
          for (var k = 0; k < node.children.length; k++) {
            post_order(node.children[k]);
          }
        }
        callback(node);
      }

      if (traversal_type == "post-order") {
        traversal_type = post_order;
      }

      traversal_type(nodes[0]);
      return phylotree;
    };

/**
 * Reroot the tree on the given node.
 *
 * @param {Node} node Node to reroot on.
 * @returns {Phylotree} The current ``phylotree``.
 */
    phylotree.reroot = function(node) {
      if (node.parent) {
        new_json = {
          name: "new_root",
          __mapped_bl: undefined,
          children: [node]
        };

        nodes.forEach(function(n) {
          n.__mapped_bl = branch_length_accessor(n);
        });
        phylotree.branch_length(function(n) {
          return n.__mapped_bl;
        });

        var remove_me = node,
          current_node = node.parent,
          parent_length = current_node.__mapped_bl,
          stashed_bl = _.noop();

        if (current_node.parent) {
          node.__mapped_bl =
            node.__mapped_bl === undefined ? undefined : node.__mapped_bl * 0.5;
          stashed_bl = current_node.__mapped_bl;
          current_node.__mapped_bl = node.__mapped_bl;
          new_json.children.push(current_node);
          while (current_node.parent) {
            var remove_idx = current_node.children.indexOf(remove_me);
            if (current_node.parent.parent) {
              current_node.children.splice(remove_idx, 1, current_node.parent);
            } else {
              current_node.children.splice(remove_idx, 1);
            }

            var t = current_node.parent.__mapped_bl;
            if (t !== undefined) {
              current_node.parent.__mapped_bl = stashed_bl;
              stashed_bl = t;
            }
            remove_me = current_node;
            current_node = current_node.parent;
          }
          var remove_idx = current_node.children.indexOf(remove_me);
          current_node.children.splice(remove_idx, 1);
        } else {
          var remove_idx = current_node.children.indexOf(remove_me);
          current_node.children.splice(remove_idx, 1);
          remove_me = new_json;
        }

        // current_node is now old root, and remove_me is the root child we came up
        // the tree through

        if (current_node.children.length == 1) {
          if (stashed_bl) {
            current_node.children[0].__mapped_bl += stashed_bl;
          }
          remove_me.children = remove_me.children.concat(current_node.children);
        } else {
          var new_node = {
            name: "__reroot_top_clade"
          };
          new_node.__mapped_bl = stashed_bl;
          new_node.children = current_node.children.map(function(n) {
            return n;
          });
          remove_me.children.push(new_node);
        }

        phylotree.update_layout(new_json, true);
      }
      return phylotree;
    };


/**
 * Update a given key name in each node.
 *
 * @param {String} old_key The old key name.
 * @param {String} new_key The new key name.
 * @returns The current ``phylotree``.
 */
    phylotree.update_key_name = function(old_key, new_key) {
      nodes.forEach(function(n) {
        if (old_key in n) {
          if (new_key) {
            n[new_key] = n[old_key];
          }
          delete n[old_key];
        }
      });
      phylotree.sync_edge_labels();
      return phylotree;
    };

/**
 * Get or set spacing in the x-direction.
 *
 * @param {Number} attr (Optional), the new spacing value if setting.
 * @param {Boolean} skip_render (Optional), whether or not a refresh should be performed.
 * @returns The current ``spacing_x`` value if getting, or the current ``phylotree`` if setting.
 */
    phylotree.spacing_x = function(attr, skip_render) {
      if (!arguments.length) return fixed_width[0];
      if (
        fixed_width[0] != attr &&
        attr >= options["minimum-per-node-spacing"] &&
        attr <= options["maximum-per-node-spacing"]
      ) {
        fixed_width[0] = attr;
        if (!skip_render) {
          phylotree.placenodes();
        }
      }
      return phylotree;
    };

/**
 * Get or set spacing in the y-direction.
 *
 * @param {Number} attr (Optional), the new spacing value if setting.
 * @param {Boolean} skip_render (Optional), whether or not a refresh should be performed.
 * @returns The current ``spacing_y`` value if getting, or the current ``phylotree`` if setting.
 */
    phylotree.spacing_y = function(attr, skip_render) {
      if (!arguments.length) return fixed_width[1];
      if (
        fixed_width[1] != attr &&
        attr >= options["minimum-per-level-spacing"] &&
        attr <= options["maximum-per-level-spacing"]
      ) {
        fixed_width[1] = attr;
        if (!skip_render) {
          phylotree.placenodes();
        }
      }
      return phylotree;
    };

/**
 * Toggle collapsed view of a given node. Either collapses a clade into
 * a smaller blob for viewing large trees, or expands a node that was
 * previously collapsed.
 *
 * @param {Node} node The node to toggle.
 * @returns {Phylotree} The current ``phylotree``.
 */
    phylotree.toggle_collapse = function(node) {
      if (node.collapsed) {
        node.collapsed = false;

        var unhide = function(n) {
          if (!d3_phylotree_is_leafnode(n)) {
            if (!n.collapsed) {
              n.children.forEach(unhide);
            }
          }
          n.hidden = false;
        };

        unhide(node);
      } else {
        node.collapsed = true;
      }

      phylotree.placenodes();
      return phylotree;
    };

    phylotree.update_has_hidden_nodes = function() {
      for (k = nodes.length - 1; k >= 0; k -= 1) {
        if (d3_phylotree_is_leafnode(nodes[k])) {
          nodes[k].has_hidden_nodes = nodes[k].notshown;
        } else {
          nodes[k].has_hidden_nodes = nodes[k].children.reduce(function(p, c) {
            return c.notshown || p;
          }, false);
        }
      }

      return phylotree;
    };

/**
 * Get or set branch length accessor.
 *
 * @param {Function} attr Empty if getting, or new branch length accessor if setting.
 * @returns {Object} The branch length accessor if getting, or the current phylotree if setting.
 */
    phylotree.branch_length = function(attr) {
      if (!arguments.length) return branch_length_accessor;
      branch_length_accessor = attr ? attr : def_branch_length_accessor;
      return phylotree;
    };

/**
 * Get or set branch name accessor.
 *
 * @param {Function} attr (Optional) If setting, a function that accesses a branch name
 * from a node.
 * @returns The ``node_label`` accessor if getting, or the current ``phylotree`` if setting.
 */
    phylotree.branch_name = function(attr) {
      if (!arguments.length) return node_label;
      node_label = attr ? attr : def_node_label;
      return phylotree;
    };

    phylotree.length = function(attr) {
      if (!arguments.length) return default_length_attribute;
      if (default_length_attribute != attr) {
        default_length_attribute = attr;
        needs_redraw = true;
      }
      return phylotree;
    };

    phylotree._label_width = function(_font_size) {
      _font_size = _font_size || shown_font_size;

      var width = 0;

      nodes.filter(d3_phylotree_node_visible).forEach(function(node) {
        var node_width = node_label(node).length * _font_size * 0.6;
        if (node.angle !== null) {
          node_width *= Math.max(
            Math.abs(Math.cos(node.angle)),
            Math.abs(Math.sin(node.angle))
          );
        }
        width = Math.max(node_width, width);
      });

      return width;
    };

/**
 * Get or set font size.
 *
 * @param {Function} attr Empty if getting, or new font size if setting.
 * @returns The current ``font_size`` accessor if getting, or the current ``phylotree`` if setting.
 */
    phylotree.font_size = function(attr) {
      if (!arguments.length) return font_size;
      font_size = attr === undefined ? 12 : attr;
      return phylotree;
    };

    phylotree.scale_bar_font_size = function(attr) {
      if (!arguments.length) return scale_bar_font_size;
      scale_bar_font_size = attr === undefined ? 12 : attr;
      return phylotree;
    };

    phylotree.node_circle_size = function(attr, attr2) {
      if (!arguments.length) return options["node_circle_size"];
      options["node_circle_size"] = d3.functor(attr === undefined ? 3 : attr);
      return phylotree;
    };

    phylotree.needs_redraw = function() {
      return needs_redraw;
    };

/**
 * Getter/setter for the SVG element for the Phylotree to be rendered in.
 *
 * @param {d3-selection} svg_element (Optional) SVG element to render within, selected by D3.
 * @returns The selected SVG element if getting, or the current ``phylotree`` if setting.`
 */
    phylotree.svg = function(svg_element) {
      if (!arguments.length) return svg_element;
      if (svg !== svg_element) {
        svg = svg_element;
        if(css_classes["tree-container"] == "phylotree-container"){
          svg.selectAll("*").remove();
          svg_defs = svg.append("defs");
        }
        d3.select(self.container).on(
          "click",
          function(d) {
            phylotree.handle_node_click(null);
          },
          true
        );
      }
      return phylotree;
    };

    phylotree.css = function(opt) {
      if (arguments.length === 0) return css_classes;
      if (arguments.length > 2) {
        var arg = {};
        arg[opt[0]] = opt[1];
        return phylotree.css(arg);
      }

      for (var key in css_classes) {
        if (key in opt && opt[key] != css_classes[key]) {
          css_classes[key] = opt[key];
        }
      }
      return phylotree;
    };

/**
 * Change option settings.
 *
 * @param {Object} opt Keys are the option to toggle and values are
 * the parameters for that option.
 * @param {Boolean} run_update (optional) Whether or not the tree should update. 
 * @returns The current ``phylotree``.
 */
    phylotree.options = function(opt, run_update) {
      if (!arguments.length) return options;

      var do_update = false;

      for (var key in options) {
        if (key in opt && opt[key] != options[key]) {
          do_update = true;
          options[key] = opt[key];
          switch (key) {
            case "branches":
              {
                switch (opt[key]) {
                  case "straight": {
                    draw_branch.interpolate("linear");
                    break;
                  }
                  default: {
                    draw_branch.interpolate("step-before");
                    break;
                  }
                }
              }
              break;
          }
        }
      }

      if (run_update && do_update) {
        phylotree.layout();
      }

      return phylotree;
    };

    phylotree.transitions = function(arg) {
      if (arg !== undefined) {
        return arg;
      }
      if (options["transitions"] !== null) {
        return options["transitions"];
      }

      return nodes.length <= 300;
    };

/**
 * Update the current phylotree, i.e., alter the svg
 * elements.
 *
 * @param {Boolean} transitions (Optional) Toggle whether transitions should be shown.
 * @returns The current ``phylotree``.
 */
    phylotree.update = function(transitions) {
      if (!phylotree.svg) return phylotree;

      transitions = phylotree.transitions(transitions);

      var node_id = 0;

      var enclosure = svg
        .selectAll("." + css_classes["tree-container"])
        .data([0]);

      enclosure
        .enter()
        .append("g")
        .attr("class", css_classes["tree-container"]);

      enclosure.attr("transform", function(d) {
        return d3_phylotree_svg_translate([
          offsets[1] + options["left-offset"],
          phylotree.pad_height()
        ]);
      });

      if (draw_scale_bar) {
        var scale_bar = svg
          .selectAll("." + css_classes["tree-scale-bar"])
          .data([0]);
        scale_bar.enter().append("g");
        scale_bar
          .attr("class", css_classes["tree-scale-bar"])
          .style("font-size", ensure_size_is_in_px(scale_bar_font_size))
          .attr("transform", function(d) {
            return d3_phylotree_svg_translate([
              offsets[1] + options["left-offset"],
              phylotree.pad_height() - 10
            ]);
          })
          .call(draw_scale_bar);
        scale_bar.selectAll("text").style("text-anchor", "end");
      } else {
        svg.selectAll("." + css_classes["tree-scale-bar"]).remove();
      }

      var drawn_links = enclosure
        .selectAll(d3_phylotree_edge_css_selectors(css_classes))
        .data(links.filter(d3_phylotree_edge_visible), function(d) {
          return d.target.id || (d.target.id = ++node_id);
        });

      if (transitions) {
        drawn_links.exit().transition().remove();
      } else {
        drawn_links.exit().remove();
      }
      drawn_links.enter().insert("path", ":first-child");
      drawn_links.each(function(d) {
        phylotree.draw_edge(this, d, transitions);
      });

      var collapsed_clades = enclosure
        .selectAll(d3_phylotree_clade_css_selectors(css_classes))
        .data(nodes.filter(d3_phylotree_is_node_collapsed), function(d) {
          return d.id || (d.id = ++node_id);
        });

      var spline = function() {};
      var spline_f = _.noop();

      // Collapse radial differently
      if (phylotree.radial()) {
        // create interpolator
        var interpolator = function(points) {
          points.pop();

          var center_node = points.shift();
          var path_string = points.join("L");

          var polar_coords = cartesian_mapper(center_node[0], center_node[1]);

          var first_angle = cartesian_mapper(points[0][0], points[0][1])[1];
          var last_angle = cartesian_mapper(
            points[points.length - 1][0],
            points[points.length - 1][1]
          )[1];

          var connecting_arc =
            "A " +
            polar_coords[0] +
            " " +
            polar_coords[0] +
            " " +
            (first_angle > last_angle ? 1 : 0) +
            " 0 0 " +
            points[0].join(",");

          return path_string + connecting_arc;
        };

        spline = d3.svg
          .line()
          .interpolate(interpolator)
          .y(function(d) {
            return d[0];
          })
          .x(function(d) {
            return d[1];
          });

        spline_f = function(coord, i, d, init_0, init_1) {
          if (i) {
            return [
              d.screen_y + (coord[0] - init_0) / 50,
              d.screen_x + (coord[1] - init_1) / 50
            ];
          } else {
            return [d.screen_y, d.screen_x];
          }
        };
      } else {
        spline = d3.svg
          .line()
          .interpolate("basis")
          .y(function(d) {
            return d[0];
          })
          .x(function(d) {
            return d[1];
          });

        spline_f = function(coord, i, d, init_0, init_1) {
          if (i) {
            return [
              d.screen_y + (coord[0] - init_0) / 50,
              d.screen_x + (coord[1] - init_1) / 50
            ];
          } else {
            return [d.screen_y, d.screen_x];
          }
        };
      }

      var cce = collapsed_clades
        .exit()
        .each(function(d) {
          d.collapsed_clade = null;
        })
        .remove();

      if (transitions) {
        collapsed_clades.enter().insert("path", ":first-child");
        collapsed_clades
          .attr("class", css_classes["clade"])
          .attr("d", function(d) {
            if (d.collapsed_clade) {
              return d.collapsed_clade;
            }
            var init_0 = d.collapsed[0][0];
            var init_1 = d.collapsed[0][1];
            //#1 return spline(d.collapsed.map(spline_f, d, init_0, init_1));
            return spline(
              d.collapsed.map(function(coord, i) {
                return spline_f(coord, i, d, init_0, init_1);
              })
            );
          })
          .transition()
          .attr("d", function(d) {
            return (d.collapsed_clade = spline(d.collapsed));
          });
      } else {
        collapsed_clades.enter().insert("path", ":first-child");
        collapsed_clades
          .attr("class", css_classes["clade"])
          .attr("d", function(d) {
            return (d.collapsed_clade = spline(d.collapsed));
          });
      }

      var drawn_nodes = enclosure
        .selectAll(d3_phylotree_node_css_selectors(css_classes))
        .data(nodes.filter(d3_phylotree_node_visible), function(d) {
          return d.id || (d.id = ++node_id);
        });

      var append_here = drawn_nodes.enter().append("g");

      if (transitions) {
        //drawn_nodes.exit().transition ().style ("opacity", "0").remove();
        drawn_nodes.exit().transition().remove();
        drawn_nodes = drawn_nodes
          .attr("transform", function(d) {
            if (!_.isUndefined(d.screen_x) && !_.isUndefined(d.screen_y)) {
              return "translate(" + d.screen_x + "," + d.screen_y + ")";
            }
          })
          .transition();
      } else {
        drawn_nodes.exit().remove();
      }

      drawn_nodes
        .attr("transform", function(d) {
          const should_shift = options["layout"] == "right-to-left" && d3_phylotree_is_leafnode(d);
          d.screen_x = x_coord(d);
          d.screen_y = y_coord(d);
          return d3_phylotree_svg_translate([should_shift ? 0 : d.screen_x, d.screen_y]);
        })
        .attr("class", phylotree.reclass_node)
        .each(function(d) {
          phylotree.draw_node(this, d, transitions);
        });

      if(options["label-nodes-with-name"]){
        drawn_nodes.attr("id", function(d) { return "node-" + d.name });
      }

      var sizes = d3_phylotree_resize_svg(phylotree, svg, transitions);

      if(options["brush"]) {
        var brush = enclosure
          .selectAll("." + css_classes["tree-selection-brush"])
          .data([0]);
        brush
          .enter()
          .insert("g", ":first-child")
          .attr("class", css_classes["tree-selection-brush"]);

        var brush_object = d3.svg
          .brush()
          .x(
            d3.scale
              .identity()
              .domain([0, sizes[0] - offsets[1] - options["left-offset"]])
          )
          .y(d3.scale.identity().domain([0, sizes[1] - phylotree.pad_height()]))
          .on("brush", function() {
            var extent = d3.event.target.extent(),
              shown_links = links.filter(d3_phylotree_edge_visible),
              selected_links = shown_links
                .filter(function(d, i) {
                  return (
                    d.source.screen_x >= extent[0][0] &&
                    d.source.screen_x <= extent[1][0] &&
                    d.source.screen_y >= extent[0][1] &&
                    d.source.screen_y <= extent[1][1] &&
                    d.target.screen_x >= extent[0][0] &&
                    d.target.screen_x <= extent[1][0] &&
                    d.target.screen_y >= extent[0][1] &&
                    d.target.screen_y <= extent[1][1]
                  );
                })
                .map(function(d) {
                  return d.target;
                });

            phylotree.modify_selection(
              links.map(function(d) {
                return d.target;
              }),
              "tag",
              false,
              selected_links.length > 0,
              "false"
            );
            phylotree.modify_selection(
              selected_links,
              "tag",
              false,
              false,
              "true"
            );
          })
          .on("brushend", function() {
            brush.call(d3.event.target.clear());
          });

        brush.call(brush_object);
      }
      phylotree.sync_edge_labels();
      if(options["zoom"]) {
        var zoom = d3.behavior.zoom()
          .scaleExtent([.1, 10])
          .on("zoom", function(){
            var translate = d3.event.translate;
            translate[0] += offsets[1] + options["left-offset"];
            translate[1] += phylotree.pad_height();
            d3.select("."+css_classes["tree-container"])
              .attr("transform", "translate(" + translate + ")scale(" + d3.event.scale + ")");
          });
          svg.call(zoom);
      }
      return phylotree;
    };

/**
 * Get or set CSS classes.
 *
 * @param {Object} opt Keys are the CSS class to toggle and values are
 * the parameters for that CSS class.
 * @param {Boolean} run_update (optional) Whether or not the tree should update. 
 * @returns The current ``phylotree``.
 */
    phylotree.css_classes = function(opt, run_update) {
      if (!arguments.length) return css_classes;

      var do_update = false;

      for (var key in css_classes) {
        if (key in opt && opt[key] != css_classes[key]) {
          do_update = true;
          css_classes[key] = opt[key];
        }
      }

      if (run_update && do_update) {
        phylotree.layout();
      }

      return phylotree;
    };

/**
 * Lay out the tree within the SVG.
 *
 * @param {Boolean} transitions Specify whether or not transitions should occur.
 * @returns The current ``phylotree``.
 */
    phylotree.layout = function(transitions) {
      if (svg) {
        svg
          .selectAll(
            "." +
              css_classes["tree-container"] +
              ",." +
              css_classes["tree-scale-bar"] +
              ",." +
              css_classes["tree-selection-brush"]
          )
          //.remove();
        return phylotree.update(transitions);
      }
      return phylotree;
    };

    phylotree.refresh = function() {
      var self = this;

      var enclosure = svg.selectAll("." + css_classes["tree-container"]);

      var edges = enclosure.selectAll(
        d3_phylotree_edge_css_selectors(css_classes)
      );
      edges.attr("class", phylotree.reclass_edge);

      if (edge_styler) {
        edges.each(function(d) {
          edge_styler(d3.select(this), d);
        });
      }

      var nodes = enclosure.selectAll(
        d3_phylotree_node_css_selectors(css_classes)
      );
      nodes.attr("class", phylotree.reclass_node);

      if (node_styler) {
        nodes.each(function(d) {
          node_styler(d3.select(this), d);
        });
      }
    };

    phylotree.reclass_edge = function(edge) {
      var class_var = css_classes["branch"];
      if (d3_phylotree_item_tagged(edge)) {
        class_var += " " + css_classes["tagged-branch"];
      }
      if (d3_phylotree_item_selected(edge, selection_attribute_name)) {
        class_var += " " + css_classes["selected-branch"];
      }
      return class_var;
    };

    phylotree.reclass_node = function(node) {
      var class_var =
        css_classes[d3_phylotree_is_leafnode(node) ? "node" : "internal-node"];

      if (d3_phylotree_item_tagged(node)) {
        class_var += " " + css_classes["tagged-node"];
      }

      if (d3_phylotree_item_selected(node, selection_attribute_name)) {
        class_var += " " + css_classes["selected-node"];
      }

      if (
        d3_phylotree_is_node_collapsed(node) ||
        d3_phylotree_has_hidden_nodes(node)
      ) {
        class_var += " " + css_classes["collapsed-node"];
      }
      return class_var;
    };

/**
 * Select all descendents of a given node, with options for selecting
 * terminal/internal nodes.
 *
 * @param {Node} node The node whose descendents should be selected.
 * @param {Boolean} terminal Whether to include terminal nodes.
 * @param {Boolean} internal Whther to include internal nodes.
 * @returns {Array} An array of selected nodes.
 */
    phylotree.select_all_descendants = function(node, terminal, internal) {
      var selection = [];

      function sel(d) {
        if (d3_phylotree_is_leafnode(d)) {
          if (terminal) {
            if (d != node) selection.push(d);
          }
        } else {
          if (internal) {
            if (d != node) selection.push(d);
          }
          d.children.forEach(sel);
        }
      }
      sel(node);
      return selection;
    };

    phylotree.path_to_root = function(node) {
      var selection = [];
      while (node) {
        selection.push(node);
        node = node.parent;
      }
      return selection;
    };

    phylotree.draw_edge = function(container, edge, transition) {
      container = d3.select(container);

      container.attr("class", phylotree.reclass_edge).on("click", function(d) {
        phylotree.modify_selection([d.target], selection_attribute_name);
      });

      var new_branch_path = draw_branch([edge.source, edge.target]);

      if (transition) {
        if (container.datum().existing_path) {
          container.attr("d", function(d) {
            return d.existing_path;
          });
        }
        container.transition().attr("d", new_branch_path);
      } else {
        container.attr("d", new_branch_path);
      }
      edge.existing_path = new_branch_path;

      var bl = branch_length_accessor(edge.target);
      if (bl !== undefined) {
        var haz_title = container.selectAll("title");
        if (haz_title.empty()) {
          haz_title = container.append("title");
        }
        haz_title.text("Length = " + bl);
      } else {
        container.selectAll("title").remove();
      }

      if (edge_styler) {
        edge_styler(container, edge);
      }

      return phylotree;
    };

    phylotree.clear_internal_nodes = function(respect) {
      if (!respect) {
        nodes.forEach(function(d) {
          if (!d3_phylotree_is_leafnode(d)) {
            d[selection_attribute_name] = false;
          }
        });
      }
    };
    phylotree.draw_node = function(container, node, transitions) {
      container = d3.select(container);

      if (d3_phylotree_is_leafnode(node)) {
        var labels = container.selectAll("text").data([node]),
          tracers = container.selectAll("line");

        if (transitions) {
          labels
            .enter()
            .append("text")
            .style("opacity", 0)
            .transition()
            .style("opacity", 1);
        } else {
          labels.enter().append("text");
        }

        labels
          .on("click", function(d, i) {
            phylotree.handle_node_click(d);
          })
          .attr("dy", function(d) {
            return shown_font_size * 0.33;
          })
          .text(function(d) {
            return node_label(d);
          })
          .style("font-size", function(d) {
            return ensure_size_is_in_px(shown_font_size);
          });

        if (phylotree.radial()) {
          (transitions ? labels.transition() : labels)
            .attr("transform", function(d) {
              return (
                d3_phylotree_svg_rotate(d.text_angle) +
                d3_phylotree_svg_translate(
                  phylotree.align_tips() ? phylotree.shift_tip(d) : null
                )
              );
            })
            .attr("text-anchor", function(d) {
              return d.text_align;
            });
        } else {
          (transitions ? labels.transition() : labels)
            .attr("text-anchor", "start")
            .attr("transform", function(d) {
              if(options["layout"] == "right-to-left"){
                return d3_phylotree_svg_translate([-20, 0]);
              }
              return d3_phylotree_svg_translate(
                phylotree.align_tips() ? phylotree.shift_tip(d) : null
              );
            });
        }

        if (phylotree.align_tips()) {
          tracers = tracers.data([node]);
          if (transitions) {
            tracers
              .enter()
              .append("line")
              .style("opacity", 0)
              .transition()
              .style("opacity", 1);
            tracers
              .attr("x1", function(d) {
                return (
                  (d.text_align == "end" ? -1 : 1) *
                  phylotree.node_bubble_size(node)
                );
              })
              .attr("x2", 0)
              .attr("y1", 0)
              .attr("y2", 0);
            tracers
              .transition()
              .attr("x2", function(d) {
                if(options["layout"] == "right-to-left"){
                  return d.screen_x;
                }
                return phylotree.shift_tip(d)[0];
              })
              .attr("transform", function(d) {
                return d3_phylotree_svg_rotate(d.text_angle);
              });
          } else {
            tracers.enter().append("line");
            tracers
              .attr("x1", function(d) {
                return (
                  (d.text_align == "end" ? -1 : 1) *
                  phylotree.node_bubble_size(node)
                );
              })
              .attr("y2", 0)
              .attr("y1", 0)
              .transition()
              .attr("x2", function(d) {
                return phylotree.shift_tip(d)[0];
              });
            tracers.attr("transform", function(d) {
              return d3_phylotree_svg_rotate(d.text_angle);
            });
          }
          tracers.classed(css_classes["branch-tracer"], true);
        } else {
          tracers.remove();
        }

        if (options["draw-size-bubbles"]) {
          var shift = phylotree.node_bubble_size(node);
          var circles = container.selectAll("circle").data([shift]);
          circles.enter().append("circle");
          if (transitions) {
            circles = circles.transition();
          }
          circles.attr("r", function(d) {
            return d;
          });

          if (shown_font_size >= 5) {
            labels.attr("dx", function(d) {
              return (
                (d.text_align == "end" ? -1 : 1) *
                ((phylotree.align_tips() ? 0 : shift) + shown_font_size * 0.33)
              );
            });
          }
        } else {
          if (shown_font_size >= 5) {
            labels.attr("dx", function(d) {
              return (d.text_align == "end" ? -1 : 1) * shown_font_size * 0.33;
            });
          }
        }
      } else {
        var circles = container.selectAll("circle").data([node]),
          radius = phylotree.node_circle_size()(node);

        if (radius > 0) {
          circles.enter().append("circle");
          circles
            .attr("r", function(d) {
              return Math.min(shown_font_size * 0.75, radius);
            })
            .on("click", function(d) {
              phylotree.handle_node_click(d);
            });
        } else {
          circles.remove();
        }
      }

      if (node_styler) {
        node_styler(container, node);
      }

      return node;
    };

/**
 * Get an array of all nodes.
 *
 * @returns {Array} Nodes in the current ``phylotree``.
 */
    phylotree.get_nodes = function() {
      return nodes;
    };

/**
 * Get a node by name.
 *
 * @param {String} name Name of the desired node.
 * @returns {Node} Desired node.
 */
    phylotree.get_node_by_name = function(name) {
      return _.findWhere(nodes, { name: name });
    };

/**
 * Add attributes to nodes. New attributes will be placed in the
 * ``annotations`` key of any nodes that are matched.
 *
 * @param {Object} attributes An object whose keys are the names of nodes
 * to modify, and whose values are the new attributes to add.
 */
    phylotree.assign_attributes = function(attributes) {
      //return nodes;
      // add annotations to each matching node
      _.each(nodes, function(d) {
        if (_.indexOf(_.keys(attributes), d.name) >= 0) {
          d["annotations"] = attributes[d.name];
        }
      });
    };

    phylotree.set_partitions = function(partitions) {
      this.partitions = partitions;
    };

    phylotree.get_partitions = function(attributes) {
      return this.partitions;
    };

/**
 * Getter/setter for the selection callback. This function is called
 * every time the current selection is modified, and its argument is
 * an array of nodes that make up the current selection.
 *
 * @param {Function} callback (Optional) The selection callback function.
 * @returns The current ``selection_callback`` if getting, or the current ``phylotree`` if setting.
 */
    phylotree.selection_callback = function(callback){
      if(!callback) return selection_callback;
      selection_callback = callback;
      return phylotree;
    }

/**
 * Return tags that were read when parsing the original Newick string.
 *
 * @returns An array of strings, comprising each tag that was read.
 */
    phylotree.get_parsed_tags = function() {
      return parsed_tags;
    };

    d3.rebind(phylotree, d3_hierarchy, "sort", "children", "value");

    // Add an alias for nodes and links, for convenience.
    phylotree.nodes = phylotree;
    phylotree.links = d3.layout.cluster().links;

    return phylotree;
  };

  //------------------------------------------------------------------------------

  function d3_phylotree_item_selected(item, tag) {
    return item[tag] || false;
  }

  function d3_phylotree_node_visible(node) {
    return !(node.hidden || node.notshown || false);
  }

  function d3_phylotree_node_notshown(node) {
    return node.notshown;
  }

  function d3_phylotree_edge_visible(edge) {
    return !(edge.target.hidden || edge.target.notshown || false);
  }

  function d3_phylotree_item_tagged(item) {
    return item.tag || false;
  }

  function d3_phylotree_resize_svg(tree, svg, tr) {
    var sizes = tree.size();

    if (tree.radial()) {
      var pad_radius = tree.pad_width(),
        vertical_offset =
          tree.options()["top-bottom-spacing"] != "fit-to-size"
            ? tree.pad_height()
            : 0;

      sizes = [
        sizes[1] + 2 * pad_radius,
        sizes[0] + 2 * pad_radius + vertical_offset
      ];

      if (svg) {
        svg
          .selectAll("." + tree.css_classes()["tree-container"])
          .attr(
            "transform",
            "translate (" +
              pad_radius +
              "," +
              (pad_radius + vertical_offset) +
              ")"
          );
      }
    } else {
      sizes = [
        sizes[1] +
          (tree.options()["left-right-spacing"] != "fit-to-size"
            ? tree.pad_width()
            : 0),
        sizes[0] +
          (tree.options()["top-bottom-spacing"] != "fit-to-size"
            ? tree.pad_height()
            : 0)
      ];
    }

    if (svg) {
      if (tr) {
        svg = svg.transition(100);
      }

      svg.attr("height", sizes[1]).attr("width", sizes[0]);
    }

    return sizes;
  }

/**
 * Determine if a given node is a leaf node.
 *
 * @param {Node} A node in a tree.
 * @returns {Bool} Whether or not the node is a leaf node.
 */
  function d3_phylotree_is_leafnode(node) {
    return !(node.children && node.children.length);
  }

  function d3_phylotree_has_hidden_nodes(node) {
    return node.has_hidden_nodes || false;
  }

  function d3_phylotree_is_node_collapsed(node) {
    return node.collapsed || false;
  }

  function d3_phylotree_node_css_selectors(css_classes) {
    return [
      css_classes["node"],
      css_classes["internal-node"],
      css_classes["collapsed-node"],
      css_classes["tagged-node"]
    ].reduce(function(p, c, i, a) {
      return (p += "g." + c + (i < a.length - 1 ? "," : ""));
    }, "");
  }

  function d3_phylotree_edge_css_selectors(css_classes) {
    return [
      css_classes["branch"],
      css_classes["selected-branch"],
      css_classes["tagged-branch"]
    ].reduce(function(p, c, i, a) {
      return (p += "path." + c + (i < a.length - 1 ? "," : ""));
    }, "");
  }

  function d3_phylotree_clade_css_selectors(css_classes) {
    return [css_classes["clade"]].reduce(function(p, c, i, a) {
      return (p += "path." + c + (i < a.length - 1 ? "," : ""));
    }, "");
  }

  function d3_phylotree_newick_parser(nwk_str, bootstrap_values) {
    var clade_stack = [];
    function add_new_tree_level() {
      var new_level = {
        name: null
      };
      var the_parent = clade_stack[clade_stack.length - 1];
      if (!("children" in the_parent)) {
        the_parent["children"] = [];
      }
      clade_stack.push(new_level);
      the_parent["children"].push(clade_stack[clade_stack.length - 1]);
      clade_stack[clade_stack.length - 1]["original_child_order"] =
        the_parent["children"].length;
    }

    function finish_node_definition() {
      var this_node = clade_stack.pop();
      if (bootstrap_values && "children" in this_node) {
        this_node["bootstrap_values"] = current_node_name;
      } else {
        this_node["name"] = current_node_name;
      }
      this_node["attribute"] = current_node_attribute;
      this_node["annotation"] = current_node_annotation;
      current_node_name = "";
      current_node_attribute = "";
      current_node_annotation = "";
    }

    function generate_error(location) {
      return {
        json: null,
        error:
          "Unexpected '" +
          nwk_str[location] +
          "' in '" +
          nwk_str.substring(location - 20, location + 1) +
          "[ERROR HERE]" +
          nwk_str.substring(location + 1, location + 20) +
          "'"
      };
    }

    var automaton_state = 0;
    var current_node_name = "";
    var current_node_attribute = "";
    var current_node_annotation = "";
    var quote_delimiter = null;
    var name_quotes = {
      "'": 1,
      '"': 1
    };

    var tree_json = {
      name: "root"
    };
    clade_stack.push(tree_json);

    var space = /\s/;

    for (var char_index = 0; char_index < nwk_str.length; char_index++) {
      try {
        var current_char = nwk_str[char_index];
        switch (automaton_state) {
          case 0: {
            // look for the first opening parenthesis
            if (current_char == "(") {
              add_new_tree_level();
              automaton_state = 1; // expecting node name
            }
            break;
          }
          case 1: // name
          case 3: { // branch length
            // reading name
            if (current_char == ":") {
              automaton_state = 3;
            } else if (current_char == "," || current_char == ")") {
              try {
                finish_node_definition();
                automaton_state = 1;
                if (current_char == ",") {
                  add_new_tree_level();
                }
              } catch (e) {
                return generate_error(char_index);
              }
            } else if (current_char == "(") {
              if (current_node_name.length > 0) {
                return generate_error(char_index);
              } else {
                add_new_tree_level();
              }
            } else if (current_char in name_quotes) {
              if (
                automaton_state == 1 &&
                current_node_name.length === 0 &&
                current_node_attribute.length === 0 &&
                current_node_annotation.length === 0
              ) {
                automaton_state = 2;
                quote_delimiter = current_char;
                continue;
              }
              return generate_error(char_index);
            } else {
              if (current_char == "[") {
                if (current_node_annotation.length) {
                  return generate_error(char_index);
                } else {
                  automaton_state = 4;
                }
              } else {
                if (automaton_state == 3) {
                  current_node_attribute += current_char;
                } else {
                  if (space.test(current_char)) {
                    continue;
                  }
                  if (current_char == ";") { // semicolon terminates tree definition 
                    char_index = nwk_str.length;
                    break;
                  } 
                  current_node_name += current_char;
                }
              }
            }

            break;
          }
          case 2: { // inside a quoted expression
            if (current_char == quote_delimiter) {
              if (char_index < nwk_str.length - 1) {
                if (nwk_str[char_index + 1] == quote_delimiter) {
                  char_index++;
                  current_node_name += quote_delimiter;
                  continue;
                }
              }
              quote_delimiter = 0;
              automaton_state = 1;
              continue;
            } else {
              current_node_name += current_char;
            }
            break;
          }
          case 4: { // inside a comment / attribute
            if (current_char == "]") {
              automaton_state = 3;
            } else {
              if (current_char == "[") {
                return generate_error(char_index);
              }
              current_node_annotation += current_char;
            }
            break;
          }
        }
      } catch (e) {
        return generate_error(char_index);
      }
    }

    if (clade_stack.length != 1) {
      return generate_error(nwk_str.length - 1);
    }

    if (current_node_name.length) {
        tree_json.name = current_node_name;
    }

    return {
      json: tree_json,
      error: null
    };
  }

  function d3_phylotree_phyloxml_parser(xml_string) {
    function parse_phyloxml(node, index) {
      if(node.clade) {
        node.clade.forEach(parse_phyloxml)
        node.children = node.clade;
        delete node.clade;
      }
      node.original_child_order = index + 1;

      if(node.branch_length) {
        node.attribute = node.branch_length[0];
      }
      if(node.taxonomy) {
        node.name = node.taxonomy[0].scientific_name[0];
      }
      node.annotation = "";
    }

    var tree_json; 
    parseString(xml_string, function(error, xml) {
      tree_json = xml.phyloxml.phylogeny[0].clade[0];
      tree_json.name = "root";
      parse_phyloxml(tree_json);
    });

    return {
      json: tree_json,
      error: null
    }
  }

  function d3_add_custom_menu(node, name, callback, condition) {
    if (!("menu_items" in node)) {
      node["menu_items"] = [];
    }
    if (
      !node["menu_items"].some(function(d) {
        return d[0] == name && d[1] == callback && d[2] == condition;
      })
    ) {
      node["menu_items"].push([name, callback, condition]);
    }
  }

  function d3_phylotree_rootpath(attr_name, store_name) {
    attr_name = attr_name || "attribute";
    store_name = store_name || "y_scaled";

    if ("parent" in this) {
      var my_value = parseFloat(this[attr_name]);
      this[store_name] =
        this.parent[store_name] + (isNaN(my_value) ? 0.1 : my_value);
    } else {
      this[store_name] = 0.0;
    }

    return this[store_name];
  }

  function d3_phylotree_rescale(scale, attr_name) {
    attr_name = attr_name || "y_scaled";
    if (attr_name in this) {
      this[attr_name] *= scale;
    }
  }

  function d3_phylotree_trigger_refresh(tree) {
    var event = new CustomEvent(d3_layout_phylotree_event_id, {
      detail: ["refresh", tree]
    });
    document.dispatchEvent(event);
  }

  function d3_phylotree_trigger_count_update(tree, counts) {
    var event = new CustomEvent(d3_layout_phylotree_event_id, {
      detail: ["count_update", counts, tree.count_handler()]
    });
    document.dispatchEvent(event);
  }

  function d3_phylotree_trigger_layout(tree) {
    var event = new CustomEvent(d3_layout_phylotree_event_id, {
      detail: ["layout", tree, tree.layout_handler()]
    });
    document.dispatchEvent(event);
  }

  function d3_phylotree_event_listener(event) {
    switch (event.detail[0]) {
      case "refresh":
        event.detail[1].refresh();
        break;
      case "count_update":
      case "layout":
        event.detail[2](event.detail[1]);
        break;
    }
    return true;
  }

  function d3_phylotree_add_event_listener() {
    document.addEventListener(
      d3_layout_phylotree_event_id,
      d3_phylotree_event_listener,
      false
    );
  }

  function d3_phylotree_svg_translate(x) {
    if (x && (x[0] !== null || x[1] !== null))
      return (
        "translate (" +
        (x[0] !== null ? x[0] : 0) +
        "," +
        (x[1] !== null ? x[1] : 0) +
        ") "
      );

    return "";
  }

  function d3_phylotree_svg_rotate(a) {
    if (a !== null) {
      return "rotate (" + a + ") ";
    }
    return "";
  }

  d3.layout.phylotree.is_leafnode = d3_phylotree_is_leafnode;
  d3.layout.phylotree.add_custom_menu = d3_add_custom_menu;
  d3.layout.phylotree.trigger_refresh = d3_phylotree_trigger_refresh;

/**
 * A parser for NexML. This is a separate function, since NeXML objects
 * can contain multiple trees. Results should be passed into a phylotree
 * object, as shown in the examples.
 *
 * @param {Object} nexml - A NeXML string.
 * @returns {Object} trees - An array of trees contained in the NeXML object.
 */
  d3.layout.phylotree.nexml_parser = function (xml_string) {
    var trees;
    parseString(xml_string, function(error, xml) {
      trees = xml["nex:nexml"].trees[0].tree.map(function(nexml_tree) {
        var node_list = nexml_tree.node.map(d=>d.$),
          node_hash = node_list.reduce(function(a,b){
            b.edges = [];
            b.name = b.id;
            a[b.id] = b;
            return a;
          }, {}),
          roots = node_list.filter(d=>d.root),
          root_id = roots > 0 ? roots[0].id : node_list[0].id;
        node_hash[root_id].name = 'root';

        nexml_tree.edge.map(d=>d.$)
          .forEach(function(edge){
            node_hash[edge.source].edges.push(edge);
          });
        
        function parse_nexml(node, index) {
          if(node.edges) {
            var targets = _.pluck(node.edges, 'target');
            node.children = _.values(_.pick(node_hash, targets));
            node.children.forEach(function(child, i){
              child.attribute = node.edges[i].length || "";
            });
            node.children.forEach(parse_nexml);
            node.annotation = "";
          }
        }

        parse_nexml(node_hash[root_id]);
        return node_hash[root_id];
      });
    });
    return trees;
  }

}.call(this));
