# Supplementary material for: phylotree.js - a JavaScript library for application development and interactive data visualization in phylogenetics
Source: BMC Bioinformatics. 2018 Jul 25;19:276. doi: 10.1186/s12859-018-2283-2 (PMC6060545; doi:10.1186/s12859-018-2283-2)
Supplement: Supplementary file 1 — Latest release of source code. A zip file of the source code from release 0.1.8. Accessed 4 May 2018. (ZIP 3513 kb) [file 12859_2018_2283_MOESM1_ESM.zip › phylotree.js-0.1.8/webpack.config.js]

const path = require('path');

module.exports = {
  mode: 'development',
  entry: path.resolve(__dirname, 'phylotree.js'),
  output: {
    path: path.resolve(__dirname, 'dist'),
    filename: 'phylotree.js'
  },
  externals: [
    'd3',
    'underscore',
    'bootstrap',
    'jquery'
  ]
}
