# Supplementary material for: phylotree.js - a JavaScript library for application development and interactive data visualization in phylogenetics
Source: BMC Bioinformatics. 2018 Jul 25;19:276. doi: 10.1186/s12859-018-2283-2 (PMC6060545; doi:10.1186/s12859-018-2283-2)
Supplement: Supplementary file 1 — Latest release of source code. A zip file of the source code from release 0.1.8. Accessed 4 May 2018. (ZIP 3513 kb) [file 12859_2018_2283_MOESM1_ESM.zip › phylotree.js-0.1.8/yarn.lock]

# THIS IS AN AUTOGENERATED FILE. DO NOT EDIT THIS FILE DIRECTLY.
# yarn lockfile v1


"@sindresorhus/is@^0.7.0":
  version "0.7.0"
  resolved "https://registry.yarnpkg.com/@sindresorhus/is/-/is-0.7.0.tgz#9a06f4f137ee84d7df0460c1fdb1135ffa6c50fd"

abab@^1.0.3:
  version "1.0.4"
  resolved "https://registry.yarnpkg.com/abab/-/abab-1.0.4.tgz#5faad9c2c07f60dd76770f71cf025b62a63cfd4e"

abbrev@1:
  version "1.1.1"
  resolved "https://registry.yarnpkg.com/abbrev/-/abbrev-1.1.1.tgz#f8f2c887ad10bf67f634f005b6987fed3179aac8"

acorn-dynamic-import@^3.0.0:
  version "3.0.0"
  resolved "https://registry.yarnpkg.com/acorn-dynamic-import/-/acorn-dynamic-import-3.0.0.tgz#901ceee4c7faaef7e07ad2a47e890675da50a278"
  dependencies:
    acorn "^5.0.0"

acorn-globals@^3.1.0:
  version "3.1.0"
  resolved "https://registry.yarnpkg.com/acorn-globals/-/acorn-globals-3.1.0.tgz#fd8270f71fbb4996b004fa880ee5d46573a731bf"
  dependencies:
    acorn "^4.0.4"

acorn@^4.0.4:
  version "4.0.13"
  resolved "https://registry.yarnpkg.com/acorn/-/acorn-4.0.13.tgz#105495ae5361d697bd195c825192e1ad7f253787"

acorn@^5.0.0:
  version "5.5.3"
  resolved "https://registry.yarnpkg.com/acorn/-/acorn-5.5.3.tgz#f473dd47e0277a08e28e9bec5aeeb04751f0b8c9"

ajv-keywords@^3.1.0:
  version "3.1.0"
  resolved "https://registry.yarnpkg.com/ajv-keywords/-/ajv-keywords-3.1.0.tgz#ac2b27939c543e95d2c06e7f7f5c27be4aa543be"

ajv@^5.1.0:
  version "5.5.2"
  resolved "https://registry.yarnpkg.com/ajv/-/ajv-5.5.2.tgz#73b5eeca3fab653e3d3f9422b341ad42205dc965"
  dependencies:
    co "^4.6.0"
    fast-deep-equal "^1.0.0"
    fast-json-stable-stringify "^2.0.0"
    json-schema-traverse "^0.3.0"

ajv@^6.1.0:
  version "6.4.0"
  resolved "https://registry.yarnpkg.com/ajv/-/ajv-6.4.0.tgz#d3aff78e9277549771daf0164cff48482b754fc6"
  dependencies:
    fast-deep-equal "^1.0.0"
    fast-json-stable-stringify "^2.0.0"
    json-schema-traverse "^0.3.0"
    uri-js "^3.0.2"

ansi-escapes@^1.0.0:
  version "1.4.0"
  resolved "https://registry.yarnpkg.com/ansi-escapes/-/ansi-escapes-1.4.0.tgz#d3a8a83b319aa67793662b13e761c7911422306e"

ansi-escapes@^3.0.0:
  version "3.1.0"
  resolved "https://registry.yarnpkg.com/ansi-escapes/-/ansi-escapes-3.1.0.tgz#f73207bb81207d75fd6c83f125af26eea378ca30"

ansi-regex@^2.0.0:
  version "2.1.1"
  resolved "https://registry.yarnpkg.com/ansi-regex/-/ansi-regex-2.1.1.tgz#c3b33ab5ee360d86e0e628f0468ae7ef27d654df"

ansi-regex@^3.0.0:
  version "3.0.0"
  resolved "https://registry.yarnpkg.com/ansi-regex/-/ansi-regex-3.0.0.tgz#ed0317c322064f79466c02966bddb605ab37d998"

ansi-styles@^2.2.1:
  version "2.2.1"
  resolved "https://registry.yarnpkg.com/ansi-styles/-/ansi-styles-2.2.1.tgz#b432dd3358b634cf75e1e4664368240533c1ddbe"

ansi-styles@^3.2.1:
  version "3.2.1"
  resolved "https://registry.yarnpkg.com/ansi-styles/-/ansi-styles-3.2.1.tgz#41fbb20243e50b12be0f04b8dedbf07520ce841d"
  dependencies:
    color-convert "^1.9.0"

ansi-styles@~1.0.0:
  version "1.0.0"
  resolved "https://registry.yarnpkg.com/ansi-styles/-/ansi-styles-1.0.0.tgz#cb102df1c56f5123eab8b67cd7b98027a0279178"

any-observable@^0.2.0:
  version "0.2.0"
  resolved "https://registry.yarnpkg.com/any-observable/-/any-observable-0.2.0.tgz#c67870058003579009083f54ac0abafb5c33d242"

anymatch@^2.0.0:
  version "2.0.0"
  resolved "https://registry.yarnpkg.com/anymatch/-/anymatch-2.0.0.tgz#bcb24b4f37934d9aa7ac17b4adaf89e7c76ef2eb"
  dependencies:
    micromatch "^3.1.4"
    normalize-path "^2.1.1"

aproba@^1.0.3, aproba@^1.1.1:
  version "1.2.0"
  resolved "https://registry.yarnpkg.com/aproba/-/aproba-1.2.0.tgz#6802e6264efd18c790a1b0d517f0f2627bf2c94a"

are-we-there-yet@~1.1.2:
  version "1.1.4"
  resolved "https://registry.yarnpkg.com/are-we-there-yet/-/are-we-there-yet-1.1.4.tgz#bb5dca382bb94f05e15194373d16fd3ba1ca110d"
  dependencies:
    delegates "^1.0.0"
    readable-stream "^2.0.6"

arr-diff@^2.0.0:
  version "2.0.0"
  resolved "https://registry.yarnpkg.com/arr-diff/-/arr-diff-2.0.0.tgz#8f3b827f955a8bd669697e4a4256ac3ceae356cf"
  dependencies:
    arr-flatten "^1.0.1"

arr-diff@^4.0.0:
  version "4.0.0"
  resolved "https://registry.yarnpkg.com/arr-diff/-/arr-diff-4.0.0.tgz#d6461074febfec71e7e15235761a329a5dc7c520"

arr-flatten@^1.0.1, arr-flatten@^1.1.0:
  version "1.1.0"
  resolved "https://registry.yarnpkg.com/arr-flatten/-/arr-flatten-1.1.0.tgz#36048bbff4e7b47e136644316c99669ea5ae91f1"

arr-union@^3.1.0:
  version "3.1.0"
  resolved "https://registry.yarnpkg.com/arr-union/-/arr-union-3.1.0.tgz#e39b09aea9def866a8f206e288af63919bae39c4"

array-differ@^1.0.0:
  version "1.0.0"
  resolved "https://registry.yarnpkg.com/array-differ/-/array-differ-1.0.0.tgz#eff52e3758249d33be402b8bb8e564bb2b5d4031"

array-equal@^1.0.0:
  version "1.0.0"
  resolved "https://registry.yarnpkg.com/array-equal/-/array-equal-1.0.0.tgz#8c2a5ef2472fd9ea742b04c77a75093ba2757c93"

array-union@^1.0.1:
  version "1.0.2"
  resolved "https://registry.yarnpkg.com/array-union/-/array-union-1.0.2.tgz#9a34410e4f4e3da23dea375be5be70f24778ec39"
  dependencies:
    array-uniq "^1.0.1"

array-uniq@^1.0.1:
  version "1.0.3"
  resolved "https://registry.yarnpkg.com/array-uniq/-/array-uniq-1.0.3.tgz#af6ac877a25cc7f74e058894753858dfdb24fdb6"

array-unique@^0.2.1:
  version "0.2.1"
  resolved "https://registry.yarnpkg.com/array-unique/-/array-unique-0.2.1.tgz#a1d97ccafcbc2625cc70fadceb36a50c58b01a53"

array-unique@^0.3.2:
  version "0.3.2"
  resolved "https://registry.yarnpkg.com/array-unique/-/array-unique-0.3.2.tgz#a894b75d4bc4f6cd679ef3244a9fd8f46ae2d428"

arrify@^1.0.0:
  version "1.0.1"
  resolved "https://registry.yarnpkg.com/arrify/-/arrify-1.0.1.tgz#898508da2226f380df904728456849c1501a4b0d"

asn1.js@^4.0.0:
  version "4.10.1"
  resolved "https://registry.yarnpkg.com/asn1.js/-/asn1.js-4.10.1.tgz#b9c2bf5805f1e64aadeed6df3a2bfafb5a73f5a0"
  dependencies:
    bn.js "^4.0.0"
    inherits "^2.0.1"
    minimalistic-assert "^1.0.0"

asn1@~0.2.3:
  version "0.2.3"
  resolved "https://registry.yarnpkg.com/asn1/-/asn1-0.2.3.tgz#dac8787713c9966849fc8180777ebe9c1ddf3b86"

assert-plus@1.0.0, assert-plus@^1.0.0:
  version "1.0.0"
  resolved "https://registry.yarnpkg.com/assert-plus/-/assert-plus-1.0.0.tgz#f12e0f3c5d77b0b1cdd9146942e4e96c1e4dd525"

assert@^1.1.1:
  version "1.4.1"
  resolved "https://registry.yarnpkg.com/assert/-/assert-1.4.1.tgz#99912d591836b5a6f5b345c0f07eefc08fc65d91"
  dependencies:
    util "0.10.3"

assign-symbols@^1.0.0:
  version "1.0.0"
  resolved "https://registry.yarnpkg.com/assign-symbols/-/assign-symbols-1.0.0.tgz#59667f41fadd4f20ccbc2bb96b8d4f7f78ec0367"

ast-types@0.10.1:
  version "0.10.1"
  resolved "https://registry.yarnpkg.com/ast-types/-/ast-types-0.10.1.tgz#f52fca9715579a14f841d67d7f8d25432ab6a3dd"

ast-types@0.11.3:
  version "0.11.3"
  resolved "https://registry.yarnpkg.com/ast-types/-/ast-types-0.11.3.tgz#c20757fe72ee71278ea0ff3d87e5c2ca30d9edf8"

async-each@^1.0.0:
  version "1.0.1"
  resolved "https://registry.yarnpkg.com/async-each/-/async-each-1.0.1.tgz#19d386a1d9edc6e7c1c85d388aedbcc56d33602d"

async@^1.5.0:
  version "1.5.2"
  resolved "https://registry.yarnpkg.com/async/-/async-1.5.2.tgz#ec6a61ae56480c0c3cb241c95618e20892f9672a"

async@^2.6.0:
  version "2.6.0"
  resolved "https://registry.yarnpkg.com/async/-/async-2.6.0.tgz#61a29abb6fcc026fea77e56d1c6ec53a795951f4"
  dependencies:
    lodash "^4.14.0"

asynckit@^0.4.0:
  version "0.4.0"
  resolved "https://registry.yarnpkg.com/asynckit/-/asynckit-0.4.0.tgz#c79ed97f7f34cb8f2ba1bc9790bcc366474b4b79"

atob@^2.0.0:
  version "2.1.0"
  resolved "https://registry.yarnpkg.com/atob/-/atob-2.1.0.tgz#ab2b150e51d7b122b9efc8d7340c06b6c41076bc"

aws-sign2@~0.7.0:
  version "0.7.0"
  resolved "https://registry.yarnpkg.com/aws-sign2/-/aws-sign2-0.7.0.tgz#b46e890934a9591f2d2f6f86d7e6a9f1b3fe76a8"

aws4@^1.6.0:
  version "1.7.0"
  resolved "https://registry.yarnpkg.com/aws4/-/aws4-1.7.0.tgz#d4d0e9b9dbfca77bf08eeb0a8a471550fe39e289"

babel-code-frame@^6.26.0:
  version "6.26.0"
  resolved "https://registry.yarnpkg.com/babel-code-frame/-/babel-code-frame-6.26.0.tgz#63fd43f7dc1e3bb7ce35947db8fe369a3f58c74b"
  dependencies:
    chalk "^1.1.3"
    esutils "^2.0.2"
    js-tokens "^3.0.2"

babel-core@^6.26.0:
  version "6.26.3"
  resolved "https://registry.yarnpkg.com/babel-core/-/babel-core-6.26.3.tgz#b2e2f09e342d0f0c88e2f02e067794125e75c207"
  dependencies:
    babel-code-frame "^6.26.0"
    babel-generator "^6.26.0"
    babel-helpers "^6.24.1"
    babel-messages "^6.23.0"
    babel-register "^6.26.0"
    babel-runtime "^6.26.0"
    babel-template "^6.26.0"
    babel-traverse "^6.26.0"
    babel-types "^6.26.0"
    babylon "^6.18.0"
    convert-source-map "^1.5.1"
    debug "^2.6.9"
    json5 "^0.5.1"
    lodash "^4.17.4"
    minimatch "^3.0.4"
    path-is-absolute "^1.0.1"
    private "^0.1.8"
    slash "^1.0.0"
    source-map "^0.5.7"

babel-generator@^6.26.0:
  version "6.26.1"
  resolved "https://registry.yarnpkg.com/babel-generator/-/babel-generator-6.26.1.tgz#1844408d3b8f0d35a404ea7ac180f087a601bd90"
  dependencies:
    babel-messages "^6.23.0"
    babel-runtime "^6.26.0"
    babel-types "^6.26.0"
    detect-indent "^4.0.0"
    jsesc "^1.3.0"
    lodash "^4.17.4"
    source-map "^0.5.7"
    trim-right "^1.0.1"

babel-helper-bindify-decorators@^6.24.1:
  version "6.24.1"
  resolved "https://registry.yarnpkg.com/babel-helper-bindify-decorators/-/babel-helper-bindify-decorators-6.24.1.tgz#14c19e5f142d7b47f19a52431e52b1ccbc40a330"
  dependencies:
    babel-runtime "^6.22.0"
    babel-traverse "^6.24.1"
    babel-types "^6.24.1"

babel-helper-builder-binary-assignment-operator-visitor@^6.24.1:
  version "6.24.1"
  resolved "https://registry.yarnpkg.com/babel-helper-builder-binary-assignment-operator-visitor/-/babel-helper-builder-binary-assignment-operator-visitor-6.24.1.tgz#cce4517ada356f4220bcae8a02c2b346f9a56664"
  dependencies:
    babel-helper-explode-assignable-expression "^6.24.1"
    babel-runtime "^6.22.0"
    babel-types "^6.24.1"

babel-helper-call-delegate@^6.24.1:
  version "6.24.1"
  resolved "https://registry.yarnpkg.com/babel-helper-call-delegate/-/babel-helper-call-delegate-6.24.1.tgz#ece6aacddc76e41c3461f88bfc575bd0daa2df8d"
  dependencies:
    babel-helper-hoist-variables "^6.24.1"
    babel-runtime "^6.22.0"
    babel-traverse "^6.24.1"
    babel-types "^6.24.1"

babel-helper-define-map@^6.24.1:
  version "6.26.0"
  resolved "https://registry.yarnpkg.com/babel-helper-define-map/-/babel-helper-define-map-6.26.0.tgz#a5f56dab41a25f97ecb498c7ebaca9819f95be5f"
  dependencies:
    babel-helper-function-name "^6.24.1"
    babel-runtime "^6.26.0"
    babel-types "^6.26.0"
    lodash "^4.17.4"

babel-helper-explode-assignable-expression@^6.24.1:
  version "6.24.1"
  resolved "https://registry.yarnpkg.com/babel-helper-explode-assignable-expression/-/babel-helper-explode-assignable-expression-6.24.1.tgz#f25b82cf7dc10433c55f70592d5746400ac22caa"
  dependencies:
    babel-runtime "^6.22.0"
    babel-traverse "^6.24.1"
    babel-types "^6.24.1"

babel-helper-explode-class@^6.24.1:
  version "6.24.1"
  resolved "https://registry.yarnpkg.com/babel-helper-explode-class/-/babel-helper-explode-class-6.24.1.tgz#7dc2a3910dee007056e1e31d640ced3d54eaa9eb"
  dependencies:
    babel-helper-bindify-decorators "^6.24.1"
    babel-runtime "^6.22.0"
    babel-traverse "^6.24.1"
    babel-types "^6.24.1"

babel-helper-function-name@^6.24.1:
  version "6.24.1"
  resolved "https://registry.yarnpkg.com/babel-helper-function-name/-/babel-helper-function-name-6.24.1.tgz#d3475b8c03ed98242a25b48351ab18399d3580a9"
  dependencies:
    babel-helper-get-function-arity "^6.24.1"
    babel-runtime "^6.22.0"
    babel-template "^6.24.1"
    babel-traverse "^6.24.1"
    babel-types "^6.24.1"

babel-helper-get-function-arity@^6.24.1:
  version "6.24.1"
  resolved "https://registry.yarnpkg.com/babel-helper-get-function-arity/-/babel-helper-get-function-arity-6.24.1.tgz#8f7782aa93407c41d3aa50908f89b031b1b6853d"
  dependencies:
    babel-runtime "^6.22.0"
    babel-types "^6.24.1"

babel-helper-hoist-variables@^6.24.1:
  version "6.24.1"
  resolved "https://registry.yarnpkg.com/babel-helper-hoist-variables/-/babel-helper-hoist-variables-6.24.1.tgz#1ecb27689c9d25513eadbc9914a73f5408be7a76"
  dependencies:
    babel-runtime "^6.22.0"
    babel-types "^6.24.1"

babel-helper-optimise-call-expression@^6.24.1:
  version "6.24.1"
  resolved "https://registry.yarnpkg.com/babel-helper-optimise-call-expression/-/babel-helper-optimise-call-expression-6.24.1.tgz#f7a13427ba9f73f8f4fa993c54a97882d1244257"
  dependencies:
    babel-runtime "^6.22.0"
    babel-types "^6.24.1"

babel-helper-regex@^6.24.1:
  version "6.26.0"
  resolved "https://registry.yarnpkg.com/babel-helper-regex/-/babel-helper-regex-6.26.0.tgz#325c59f902f82f24b74faceed0363954f6495e72"
  dependencies:
    babel-runtime "^6.26.0"
    babel-types "^6.26.0"
    lodash "^4.17.4"

babel-helper-remap-async-to-generator@^6.24.1:
  version "6.24.1"
  resolved "https://registry.yarnpkg.com/babel-helper-remap-async-to-generator/-/babel-helper-remap-async-to-generator-6.24.1.tgz#5ec581827ad723fecdd381f1c928390676e4551b"
  dependencies:
    babel-helper-function-name "^6.24.1"
    babel-runtime "^6.22.0"
    babel-template "^6.24.1"
    babel-traverse "^6.24.1"
    babel-types "^6.24.1"

babel-helper-replace-supers@^6.24.1:
  version "6.24.1"
  resolved "https://registry.yarnpkg.com/babel-helper-replace-supers/-/babel-helper-replace-supers-6.24.1.tgz#bf6dbfe43938d17369a213ca8a8bf74b6a90ab1a"
  dependencies:
    babel-helper-optimise-call-expression "^6.24.1"
    babel-messages "^6.23.0"
    babel-runtime "^6.22.0"
    babel-template "^6.24.1"
    babel-traverse "^6.24.1"
    babel-types "^6.24.1"

babel-helpers@^6.24.1:
  version "6.24.1"
  resolved "https://registry.yarnpkg.com/babel-helpers/-/babel-helpers-6.24.1.tgz#3471de9caec388e5c850e597e58a26ddf37602b2"
  dependencies:
    babel-runtime "^6.22.0"
    babel-template "^6.24.1"

babel-messages@^6.23.0:
  version "6.23.0"
  resolved "https://registry.yarnpkg.com/babel-messages/-/babel-messages-6.23.0.tgz#f3cdf4703858035b2a2951c6ec5edf6c62f2630e"
  dependencies:
    babel-runtime "^6.22.0"

babel-plugin-check-es2015-constants@^6.22.0:
  version "6.22.0"
  resolved "https://registry.yarnpkg.com/babel-plugin-check-es2015-constants/-/babel-plugin-check-es2015-constants-6.22.0.tgz#35157b101426fd2ffd3da3f75c7d1e91835bbf8a"
  dependencies:
    babel-runtime "^6.22.0"

babel-plugin-syntax-async-functions@^6.8.0:
  version "6.13.0"
  resolved "https://registry.yarnpkg.com/babel-plugin-syntax-async-functions/-/babel-plugin-syntax-async-functions-6.13.0.tgz#cad9cad1191b5ad634bf30ae0872391e0647be95"

babel-plugin-syntax-async-generators@^6.5.0:
  version "6.13.0"
  resolved "https://registry.yarnpkg.com/babel-plugin-syntax-async-generators/-/babel-plugin-syntax-async-generators-6.13.0.tgz#6bc963ebb16eccbae6b92b596eb7f35c342a8b9a"

babel-plugin-syntax-class-constructor-call@^6.18.0:
  version "6.18.0"
  resolved "https://registry.yarnpkg.com/babel-plugin-syntax-class-constructor-call/-/babel-plugin-syntax-class-constructor-call-6.18.0.tgz#9cb9d39fe43c8600bec8146456ddcbd4e1a76416"

babel-plugin-syntax-class-properties@^6.8.0:
  version "6.13.0"
  resolved "https://registry.yarnpkg.com/babel-plugin-syntax-class-properties/-/babel-plugin-syntax-class-properties-6.13.0.tgz#d7eb23b79a317f8543962c505b827c7d6cac27de"

babel-plugin-syntax-decorators@^6.13.0:
  version "6.13.0"
  resolved "https://registry.yarnpkg.com/babel-plugin-syntax-decorators/-/babel-plugin-syntax-decorators-6.13.0.tgz#312563b4dbde3cc806cee3e416cceeaddd11ac0b"

babel-plugin-syntax-dynamic-import@^6.18.0:
  version "6.18.0"
  resolved "https://registry.yarnpkg.com/babel-plugin-syntax-dynamic-import/-/babel-plugin-syntax-dynamic-import-6.18.0.tgz#8d6a26229c83745a9982a441051572caa179b1da"

babel-plugin-syntax-exponentiation-operator@^6.8.0:
  version "6.13.0"
  resolved "https://registry.yarnpkg.com/babel-plugin-syntax-exponentiation-operator/-/babel-plugin-syntax-exponentiation-operator-6.13.0.tgz#9ee7e8337290da95288201a6a57f4170317830de"

babel-plugin-syntax-export-extensions@^6.8.0:
  version "6.13.0"
  resolved "https://registry.yarnpkg.com/babel-plugin-syntax-export-extensions/-/babel-plugin-syntax-export-extensions-6.13.0.tgz#70a1484f0f9089a4e84ad44bac353c95b9b12721"

babel-plugin-syntax-flow@^6.18.0:
  version "6.18.0"
  resolved "https://registry.yarnpkg.com/babel-plugin-syntax-flow/-/babel-plugin-syntax-flow-6.18.0.tgz#4c3ab20a2af26aa20cd25995c398c4eb70310c8d"

babel-plugin-syntax-object-rest-spread@^6.8.0:
  version "6.13.0"
  resolved "https://registry.yarnpkg.com/babel-plugin-syntax-object-rest-spread/-/babel-plugin-syntax-object-rest-spread-6.13.0.tgz#fd6536f2bce13836ffa3a5458c4903a597bb3bf5"

babel-plugin-syntax-trailing-function-commas@^6.22.0:
  version "6.22.0"
  resolved "https://registry.yarnpkg.com/babel-plugin-syntax-trailing-function-commas/-/babel-plugin-syntax-trailing-function-commas-6.22.0.tgz#ba0360937f8d06e40180a43fe0d5616fff532cf3"

babel-plugin-transform-async-generator-functions@^6.24.1:
  version "6.24.1"
  resolved "https://registry.yarnpkg.com/babel-plugin-transform-async-generator-functions/-/babel-plugin-transform-async-generator-functions-6.24.1.tgz#f058900145fd3e9907a6ddf28da59f215258a5db"
  dependencies:
    babel-helper-remap-async-to-generator "^6.24.1"
    babel-plugin-syntax-async-generators "^6.5.0"
    babel-runtime "^6.22.0"

babel-plugin-transform-async-to-generator@^6.24.1:
  version "6.24.1"
  resolved "https://registry.yarnpkg.com/babel-plugin-transform-async-to-generator/-/babel-plugin-transform-async-to-generator-6.24.1.tgz#6536e378aff6cb1d5517ac0e40eb3e9fc8d08761"
  dependencies:
    babel-helper-remap-async-to-generator "^6.24.1"
    babel-plugin-syntax-async-functions "^6.8.0"
    babel-runtime "^6.22.0"

babel-plugin-transform-class-constructor-call@^6.24.1:
  version "6.24.1"
  resolved "https://registry.yarnpkg.com/babel-plugin-transform-class-constructor-call/-/babel-plugin-transform-class-constructor-call-6.24.1.tgz#80dc285505ac067dcb8d6c65e2f6f11ab7765ef9"
  dependencies:
    babel-plugin-syntax-class-constructor-call "^6.18.0"
    babel-runtime "^6.22.0"
    babel-template "^6.24.1"

babel-plugin-transform-class-properties@^6.24.1:
  version "6.24.1"
  resolved "https://registry.yarnpkg.com/babel-plugin-transform-class-properties/-/babel-plugin-transform-class-properties-6.24.1.tgz#6a79763ea61d33d36f37b611aa9def81a81b46ac"
  dependencies:
    babel-helper-function-name "^6.24.1"
    babel-plugin-syntax-class-properties "^6.8.0"
    babel-runtime "^6.22.0"
    babel-template "^6.24.1"

babel-plugin-transform-decorators@^6.24.1:
  version "6.24.1"
  resolved "https://registry.yarnpkg.com/babel-plugin-transform-decorators/-/babel-plugin-transform-decorators-6.24.1.tgz#788013d8f8c6b5222bdf7b344390dfd77569e24d"
  dependencies:
    babel-helper-explode-class "^6.24.1"
    babel-plugin-syntax-decorators "^6.13.0"
    babel-runtime "^6.22.0"
    babel-template "^6.24.1"
    babel-types "^6.24.1"

babel-plugin-transform-es2015-arrow-functions@^6.22.0:
  version "6.22.0"
  resolved "https://registry.yarnpkg.com/babel-plugin-transform-es2015-arrow-functions/-/babel-plugin-transform-es2015-arrow-functions-6.22.0.tgz#452692cb711d5f79dc7f85e440ce41b9f244d221"
  dependencies:
    babel-runtime "^6.22.0"

babel-plugin-transform-es2015-block-scoped-functions@^6.22.0:
  version "6.22.0"
  resolved "https://registry.yarnpkg.com/babel-plugin-transform-es2015-block-scoped-functions/-/babel-plugin-transform-es2015-block-scoped-functions-6.22.0.tgz#bbc51b49f964d70cb8d8e0b94e820246ce3a6141"
  dependencies:
    babel-runtime "^6.22.0"

babel-plugin-transform-es2015-block-scoping@^6.24.1:
  version "6.26.0"
  resolved "https://registry.yarnpkg.com/babel-plugin-transform-es2015-block-scoping/-/babel-plugin-transform-es2015-block-scoping-6.26.0.tgz#d70f5299c1308d05c12f463813b0a09e73b1895f"
  dependencies:
    babel-runtime "^6.26.0"
    babel-template "^6.26.0"
    babel-traverse "^6.26.0"
    babel-types "^6.26.0"
    lodash "^4.17.4"

babel-plugin-transform-es2015-classes@^6.24.1:
  version "6.24.1"
  resolved "https://registry.yarnpkg.com/babel-plugin-transform-es2015-classes/-/babel-plugin-transform-es2015-classes-6.24.1.tgz#5a4c58a50c9c9461e564b4b2a3bfabc97a2584db"
  dependencies:
    babel-helper-define-map "^6.24.1"
    babel-helper-function-name "^6.24.1"
    babel-helper-optimise-call-expression "^6.24.1"
    babel-helper-replace-supers "^6.24.1"
    babel-messages "^6.23.0"
    babel-runtime "^6.22.0"
    babel-template "^6.24.1"
    babel-traverse "^6.24.1"
    babel-types "^6.24.1"

babel-plugin-transform-es2015-computed-properties@^6.24.1:
  version "6.24.1"
  resolved "https://registry.yarnpkg.com/babel-plugin-transform-es2015-computed-properties/-/babel-plugin-transform-es2015-computed-properties-6.24.1.tgz#6fe2a8d16895d5634f4cd999b6d3480a308159b3"
  dependencies:
    babel-runtime "^6.22.0"
    babel-template "^6.24.1"

babel-plugin-transform-es2015-destructuring@^6.22.0:
  version "6.23.0"
  resolved "https://registry.yarnpkg.com/babel-plugin-transform-es2015-destructuring/-/babel-plugin-transform-es2015-destructuring-6.23.0.tgz#997bb1f1ab967f682d2b0876fe358d60e765c56d"
  dependencies:
    babel-runtime "^6.22.0"

babel-plugin-transform-es2015-duplicate-keys@^6.24.1:
  version "6.24.1"
  resolved "https://registry.yarnpkg.com/babel-plugin-transform-es2015-duplicate-keys/-/babel-plugin-transform-es2015-duplicate-keys-6.24.1.tgz#73eb3d310ca969e3ef9ec91c53741a6f1576423e"
  dependencies:
    babel-runtime "^6.22.0"
    babel-types "^6.24.1"

babel-plugin-transform-es2015-for-of@^6.22.0:
  version "6.23.0"
  resolved "https://registry.yarnpkg.com/babel-plugin-transform-es2015-for-of/-/babel-plugin-transform-es2015-for-of-6.23.0.tgz#f47c95b2b613df1d3ecc2fdb7573623c75248691"
  dependencies:
    babel-runtime "^6.22.0"

babel-plugin-transform-es2015-function-name@^6.24.1:
  version "6.24.1"
  resolved "https://registry.yarnpkg.com/babel-plugin-transform-es2015-function-name/-/babel-plugin-transform-es2015-function-name-6.24.1.tgz#834c89853bc36b1af0f3a4c5dbaa94fd8eacaa8b"
  dependencies:
    babel-helper-function-name "^6.24.1"
    babel-runtime "^6.22.0"
    babel-types "^6.24.1"

babel-plugin-transform-es2015-literals@^6.22.0:
  version "6.22.0"
  resolved "https://registry.yarnpkg.com/babel-plugin-transform-es2015-literals/-/babel-plugin-transform-es2015-literals-6.22.0.tgz#4f54a02d6cd66cf915280019a31d31925377ca2e"
  dependencies:
    babel-runtime "^6.22.0"

babel-plugin-transform-es2015-modules-amd@^6.24.1:
  version "6.24.1"
  resolved "https://registry.yarnpkg.com/babel-plugin-transform-es2015-modules-amd/-/babel-plugin-transform-es2015-modules-amd-6.24.1.tgz#3b3e54017239842d6d19c3011c4bd2f00a00d154"
  dependencies:
    babel-plugin-transform-es2015-modules-commonjs "^6.24.1"
    babel-runtime "^6.22.0"
    babel-template "^6.24.1"

babel-plugin-transform-es2015-modules-commonjs@^6.24.1:
  version "6.26.2"
  resolved "https://registry.yarnpkg.com/babel-plugin-transform-es2015-modules-commonjs/-/babel-plugin-transform-es2015-modules-commonjs-6.26.2.tgz#58a793863a9e7ca870bdc5a881117ffac27db6f3"
  dependencies:
    babel-plugin-transform-strict-mode "^6.24.1"
    babel-runtime "^6.26.0"
    babel-template "^6.26.0"
    babel-types "^6.26.0"

babel-plugin-transform-es2015-modules-systemjs@^6.24.1:
  version "6.24.1"
  resolved "https://registry.yarnpkg.com/babel-plugin-transform-es2015-modules-systemjs/-/babel-plugin-transform-es2015-modules-systemjs-6.24.1.tgz#ff89a142b9119a906195f5f106ecf305d9407d23"
  dependencies:
    babel-helper-hoist-variables "^6.24.1"
    babel-runtime "^6.22.0"
    babel-template "^6.24.1"

babel-plugin-transform-es2015-modules-umd@^6.24.1:
  version "6.24.1"
  resolved "https://registry.yarnpkg.com/babel-plugin-transform-es2015-modules-umd/-/babel-plugin-transform-es2015-modules-umd-6.24.1.tgz#ac997e6285cd18ed6176adb607d602344ad38468"
  dependencies:
    babel-plugin-transform-es2015-modules-amd "^6.24.1"
    babel-runtime "^6.22.0"
    babel-template "^6.24.1"

babel-plugin-transform-es2015-object-super@^6.24.1:
  version "6.24.1"
  resolved "https://registry.yarnpkg.com/babel-plugin-transform-es2015-object-super/-/babel-plugin-transform-es2015-object-super-6.24.1.tgz#24cef69ae21cb83a7f8603dad021f572eb278f8d"
  dependencies:
    babel-helper-replace-supers "^6.24.1"
    babel-runtime "^6.22.0"

babel-plugin-transform-es2015-parameters@^6.24.1:
  version "6.24.1"
  resolved "https://registry.yarnpkg.com/babel-plugin-transform-es2015-parameters/-/babel-plugin-transform-es2015-parameters-6.24.1.tgz#57ac351ab49caf14a97cd13b09f66fdf0a625f2b"
  dependencies:
    babel-helper-call-delegate "^6.24.1"
    babel-helper-get-function-arity "^6.24.1"
    babel-runtime "^6.22.0"
    babel-template "^6.24.1"
    babel-traverse "^6.24.1"
    babel-types "^6.24.1"

babel-plugin-transform-es2015-shorthand-properties@^6.24.1:
  version "6.24.1"
  resolved "https://registry.yarnpkg.com/babel-plugin-transform-es2015-shorthand-properties/-/babel-plugin-transform-es2015-shorthand-properties-6.24.1.tgz#24f875d6721c87661bbd99a4622e51f14de38aa0"
  dependencies:
    babel-runtime "^6.22.0"
    babel-types "^6.24.1"

babel-plugin-transform-es2015-spread@^6.22.0:
  version "6.22.0"
  resolved "https://registry.yarnpkg.com/babel-plugin-transform-es2015-spread/-/babel-plugin-transform-es2015-spread-6.22.0.tgz#d6d68a99f89aedc4536c81a542e8dd9f1746f8d1"
  dependencies:
    babel-runtime "^6.22.0"

babel-plugin-transform-es2015-sticky-regex@^6.24.1:
  version "6.24.1"
  resolved "https://registry.yarnpkg.com/babel-plugin-transform-es2015-sticky-regex/-/babel-plugin-transform-es2015-sticky-regex-6.24.1.tgz#00c1cdb1aca71112cdf0cf6126c2ed6b457ccdbc"
  dependencies:
    babel-helper-regex "^6.24.1"
    babel-runtime "^6.22.0"
    babel-types "^6.24.1"

babel-plugin-transform-es2015-template-literals@^6.22.0:
  version "6.22.0"
  resolved "https://registry.yarnpkg.com/babel-plugin-transform-es2015-template-literals/-/babel-plugin-transform-es2015-template-literals-6.22.0.tgz#a84b3450f7e9f8f1f6839d6d687da84bb1236d8d"
  dependencies:
    babel-runtime "^6.22.0"

babel-plugin-transform-es2015-typeof-symbol@^6.22.0:
  version "6.23.0"
  resolved "https://registry.yarnpkg.com/babel-plugin-transform-es2015-typeof-symbol/-/babel-plugin-transform-es2015-typeof-symbol-6.23.0.tgz#dec09f1cddff94b52ac73d505c84df59dcceb372"
  dependencies:
    babel-runtime "^6.22.0"

babel-plugin-transform-es2015-unicode-regex@^6.24.1:
  version "6.24.1"
  resolved "https://registry.yarnpkg.com/babel-plugin-transform-es2015-unicode-regex/-/babel-plugin-transform-es2015-unicode-regex-6.24.1.tgz#d38b12f42ea7323f729387f18a7c5ae1faeb35e9"
  dependencies:
    babel-helper-regex "^6.24.1"
    babel-runtime "^6.22.0"
    regexpu-core "^2.0.0"

babel-plugin-transform-exponentiation-operator@^6.24.1:
  version "6.24.1"
  resolved "https://registry.yarnpkg.com/babel-plugin-transform-exponentiation-operator/-/babel-plugin-transform-exponentiation-operator-6.24.1.tgz#2ab0c9c7f3098fa48907772bb813fe41e8de3a0e"
  dependencies:
    babel-helper-builder-binary-assignment-operator-visitor "^6.24.1"
    babel-plugin-syntax-exponentiation-operator "^6.8.0"
    babel-runtime "^6.22.0"

babel-plugin-transform-export-extensions@^6.22.0:
  version "6.22.0"
  resolved "https://registry.yarnpkg.com/babel-plugin-transform-export-extensions/-/babel-plugin-transform-export-extensions-6.22.0.tgz#53738b47e75e8218589eea946cbbd39109bbe653"
  dependencies:
    babel-plugin-syntax-export-extensions "^6.8.0"
    babel-runtime "^6.22.0"

babel-plugin-transform-flow-strip-types@^6.8.0:
  version "6.22.0"
  resolved "https://registry.yarnpkg.com/babel-plugin-transform-flow-strip-types/-/babel-plugin-transform-flow-strip-types-6.22.0.tgz#84cb672935d43714fdc32bce84568d87441cf7cf"
  dependencies:
    babel-plugin-syntax-flow "^6.18.0"
    babel-runtime "^6.22.0"

babel-plugin-transform-object-rest-spread@^6.22.0:
  version "6.26.0"
  resolved "https://registry.yarnpkg.com/babel-plugin-transform-object-rest-spread/-/babel-plugin-transform-object-rest-spread-6.26.0.tgz#0f36692d50fef6b7e2d4b3ac1478137a963b7b06"
  dependencies:
    babel-plugin-syntax-object-rest-spread "^6.8.0"
    babel-runtime "^6.26.0"

babel-plugin-transform-regenerator@^6.24.1:
  version "6.26.0"
  resolved "https://registry.yarnpkg.com/babel-plugin-transform-regenerator/-/babel-plugin-transform-regenerator-6.26.0.tgz#e0703696fbde27f0a3efcacf8b4dca2f7b3a8f2f"
  dependencies:
    regenerator-transform "^0.10.0"

babel-plugin-transform-strict-mode@^6.24.1:
  version "6.24.1"
  resolved "https://registry.yarnpkg.com/babel-plugin-transform-strict-mode/-/babel-plugin-transform-strict-mode-6.24.1.tgz#d5faf7aa578a65bbe591cf5edae04a0c67020758"
  dependencies:
    babel-runtime "^6.22.0"
    babel-types "^6.24.1"

babel-preset-es2015@^6.9.0:
  version "6.24.1"
  resolved "https://registry.yarnpkg.com/babel-preset-es2015/-/babel-preset-es2015-6.24.1.tgz#d44050d6bc2c9feea702aaf38d727a0210538939"
  dependencies:
    babel-plugin-check-es2015-constants "^6.22.0"
    babel-plugin-transform-es2015-arrow-functions "^6.22.0"
    babel-plugin-transform-es2015-block-scoped-functions "^6.22.0"
    babel-plugin-transform-es2015-block-scoping "^6.24.1"
    babel-plugin-transform-es2015-classes "^6.24.1"
    babel-plugin-transform-es2015-computed-properties "^6.24.1"
    babel-plugin-transform-es2015-destructuring "^6.22.0"
    babel-plugin-transform-es2015-duplicate-keys "^6.24.1"
    babel-plugin-transform-es2015-for-of "^6.22.0"
    babel-plugin-transform-es2015-function-name "^6.24.1"
    babel-plugin-transform-es2015-literals "^6.22.0"
    babel-plugin-transform-es2015-modules-amd "^6.24.1"
    babel-plugin-transform-es2015-modules-commonjs "^6.24.1"
    babel-plugin-transform-es2015-modules-systemjs "^6.24.1"
    babel-plugin-transform-es2015-modules-umd "^6.24.1"
    babel-plugin-transform-es2015-object-super "^6.24.1"
    babel-plugin-transform-es2015-parameters "^6.24.1"
    babel-plugin-transform-es2015-shorthand-properties "^6.24.1"
    babel-plugin-transform-es2015-spread "^6.22.0"
    babel-plugin-transform-es2015-sticky-regex "^6.24.1"
    babel-plugin-transform-es2015-template-literals "^6.22.0"
    babel-plugin-transform-es2015-typeof-symbol "^6.22.0"
    babel-plugin-transform-es2015-unicode-regex "^6.24.1"
    babel-plugin-transform-regenerator "^6.24.1"

babel-preset-stage-1@^6.5.0:
  version "6.24.1"
  resolved "https://registry.yarnpkg.com/babel-preset-stage-1/-/babel-preset-stage-1-6.24.1.tgz#7692cd7dcd6849907e6ae4a0a85589cfb9e2bfb0"
  dependencies:
    babel-plugin-transform-class-constructor-call "^6.24.1"
    babel-plugin-transform-export-extensions "^6.22.0"
    babel-preset-stage-2 "^6.24.1"

babel-preset-stage-2@^6.24.1:
  version "6.24.1"
  resolved "https://registry.yarnpkg.com/babel-preset-stage-2/-/babel-preset-stage-2-6.24.1.tgz#d9e2960fb3d71187f0e64eec62bc07767219bdc1"
  dependencies:
    babel-plugin-syntax-dynamic-import "^6.18.0"
    babel-plugin-transform-class-properties "^6.24.1"
    babel-plugin-transform-decorators "^6.24.1"
    babel-preset-stage-3 "^6.24.1"

babel-preset-stage-3@^6.24.1:
  version "6.24.1"
  resolved "https://registry.yarnpkg.com/babel-preset-stage-3/-/babel-preset-stage-3-6.24.1.tgz#836ada0a9e7a7fa37cb138fb9326f87934a48395"
  dependencies:
    babel-plugin-syntax-trailing-function-commas "^6.22.0"
    babel-plugin-transform-async-generator-functions "^6.24.1"
    babel-plugin-transform-async-to-generator "^6.24.1"
    babel-plugin-transform-exponentiation-operator "^6.24.1"
    babel-plugin-transform-object-rest-spread "^6.22.0"

babel-register@^6.26.0, babel-register@^6.9.0:
  version "6.26.0"
  resolved "https://registry.yarnpkg.com/babel-register/-/babel-register-6.26.0.tgz#6ed021173e2fcb486d7acb45c6009a856f647071"
  dependencies:
    babel-core "^6.26.0"
    babel-runtime "^6.26.0"
    core-js "^2.5.0"
    home-or-tmp "^2.0.0"
    lodash "^4.17.4"
    mkdirp "^0.5.1"
    source-map-support "^0.4.15"

babel-runtime@^6.18.0, babel-runtime@^6.22.0, babel-runtime@^6.26.0:
  version "6.26.0"
  resolved "https://registry.yarnpkg.com/babel-runtime/-/babel-runtime-6.26.0.tgz#965c7058668e82b55d7bfe04ff2337bc8b5647fe"
  dependencies:
    core-js "^2.4.0"
    regenerator-runtime "^0.11.0"

babel-template@^6.24.1, babel-template@^6.26.0:
  version "6.26.0"
  resolved "https://registry.yarnpkg.com/babel-template/-/babel-template-6.26.0.tgz#de03e2d16396b069f46dd9fff8521fb1a0e35e02"
  dependencies:
    babel-runtime "^6.26.0"
    babel-traverse "^6.26.0"
    babel-types "^6.26.0"
    babylon "^6.18.0"
    lodash "^4.17.4"

babel-traverse@^6.24.1, babel-traverse@^6.26.0:
  version "6.26.0"
  resolved "https://registry.yarnpkg.com/babel-traverse/-/babel-traverse-6.26.0.tgz#46a9cbd7edcc62c8e5c064e2d2d8d0f4035766ee"
  dependencies:
    babel-code-frame "^6.26.0"
    babel-messages "^6.23.0"
    babel-runtime "^6.26.0"
    babel-types "^6.26.0"
    babylon "^6.18.0"
    debug "^2.6.8"
    globals "^9.18.0"
    invariant "^2.2.2"
    lodash "^4.17.4"

babel-types@^6.19.0, babel-types@^6.24.1, babel-types@^6.26.0:
  version "6.26.0"
  resolved "https://registry.yarnpkg.com/babel-types/-/babel-types-6.26.0.tgz#a3b073f94ab49eb6fa55cd65227a334380632497"
  dependencies:
    babel-runtime "^6.26.0"
    esutils "^2.0.2"
    lodash "^4.17.4"
    to-fast-properties "^1.0.3"

babylon@^6.17.3, babylon@^6.18.0:
  version "6.18.0"
  resolved "https://registry.yarnpkg.com/babylon/-/babylon-6.18.0.tgz#af2f3b88fa6f5c1e4c634d1a0f8eac4f55b395e3"

babylon@^7.0.0-beta.30:
  version "7.0.0-beta.46"
  resolved "https://registry.yarnpkg.com/babylon/-/babylon-7.0.0-beta.46.tgz#b6ddaba81bbb130313932757ff9c195d527088b6"

balanced-match@^1.0.0:
  version "1.0.0"
  resolved "https://registry.yarnpkg.com/balanced-match/-/balanced-match-1.0.0.tgz#89b4d199ab2bee49de164ea02b89ce462d71b767"

base64-js@^1.0.2:
  version "1.3.0"
  resolved "https://registry.yarnpkg.com/base64-js/-/base64-js-1.3.0.tgz#cab1e6118f051095e58b5281aea8c1cd22bfc0e3"

base@^0.11.1:
  version "0.11.2"
  resolved "https://registry.yarnpkg.com/base/-/base-0.11.2.tgz#7bde5ced145b6d551a90db87f83c558b4eb48a8f"
  dependencies:
    cache-base "^1.0.1"
    class-utils "^0.3.5"
    component-emitter "^1.2.1"
    define-property "^1.0.0"
    isobject "^3.0.1"
    mixin-deep "^1.2.0"
    pascalcase "^0.1.1"

bcrypt-pbkdf@^1.0.0:
  version "1.0.1"
  resolved "https://registry.yarnpkg.com/bcrypt-pbkdf/-/bcrypt-pbkdf-1.0.1.tgz#63bc5dcb61331b92bc05fd528953c33462a06f8d"
  dependencies:
    tweetnacl "^0.14.3"

big.js@^3.1.3:
  version "3.2.0"
  resolved "https://registry.yarnpkg.com/big.js/-/big.js-3.2.0.tgz#a5fc298b81b9e0dca2e458824784b65c52ba588e"

binary-extensions@^1.0.0:
  version "1.11.0"
  resolved "https://registry.yarnpkg.com/binary-extensions/-/binary-extensions-1.11.0.tgz#46aa1751fb6a2f93ee5e689bb1087d4b14c6c205"

binaryextensions@2:
  version "2.1.1"
  resolved "https://registry.yarnpkg.com/binaryextensions/-/binaryextensions-2.1.1.tgz#3209a51ca4a4ad541a3b8d3d6a6d5b83a2485935"

bluebird@^3.5.1:
  version "3.5.1"
  resolved "https://registry.yarnpkg.com/bluebird/-/bluebird-3.5.1.tgz#d9551f9de98f1fcda1e683d17ee91a0602ee2eb9"

bn.js@^4.0.0, bn.js@^4.1.0, bn.js@^4.1.1, bn.js@^4.4.0:
  version "4.11.8"
  resolved "https://registry.yarnpkg.com/bn.js/-/bn.js-4.11.8.tgz#2cde09eb5ee341f484746bb0309b3253b1b1442f"

boom@4.x.x:
  version "4.3.1"
  resolved "https://registry.yarnpkg.com/boom/-/boom-4.3.1.tgz#4f8a3005cb4a7e3889f749030fd25b96e01d2e31"
  dependencies:
    hoek "4.x.x"

boom@5.x.x:
  version "5.2.0"
  resolved "https://registry.yarnpkg.com/boom/-/boom-5.2.0.tgz#5dd9da6ee3a5f302077436290cb717d3f4a54e02"
  dependencies:
    hoek "4.x.x"

bootstrap@3.x:
  version "3.3.7"
  resolved "https://registry.yarnpkg.com/bootstrap/-/bootstrap-3.3.7.tgz#5a389394549f23330875a3b150656574f8a9eb71"

brace-expansion@^1.1.7:
  version "1.1.11"
  resolved "https://registry.yarnpkg.com/brace-expansion/-/brace-expansion-1.1.11.tgz#3c7fcbf529d87226f3d2f52b966ff5271eb441dd"
  dependencies:
    balanced-match "^1.0.0"
    concat-map "0.0.1"

braces@^1.8.2:
  version "1.8.5"
  resolved "https://registry.yarnpkg.com/braces/-/braces-1.8.5.tgz#ba77962e12dff969d6b76711e914b737857bf6a7"
  dependencies:
    expand-range "^1.8.1"
    preserve "^0.2.0"
    repeat-element "^1.1.2"

braces@^2.3.0, braces@^2.3.1:
  version "2.3.2"
  resolved "https://registry.yarnpkg.com/braces/-/braces-2.3.2.tgz#5979fd3f14cd531565e5fa2df1abfff1dfaee729"
  dependencies:
    arr-flatten "^1.1.0"
    array-unique "^0.3.2"
    extend-shallow "^2.0.1"
    fill-range "^4.0.0"
    isobject "^3.0.1"
    repeat-element "^1.1.2"
    snapdragon "^0.8.1"
    snapdragon-node "^2.0.1"
    split-string "^3.0.2"
    to-regex "^3.0.1"

brorand@^1.0.1:
  version "1.1.0"
  resolved "https://registry.yarnpkg.com/brorand/-/brorand-1.1.0.tgz#12c25efe40a45e3c323eb8675a0a0ce57b22371f"

browserify-aes@^1.0.0, browserify-aes@^1.0.4:
  version "1.2.0"
  resolved "https://registry.yarnpkg.com/browserify-aes/-/browserify-aes-1.2.0.tgz#326734642f403dabc3003209853bb70ad428ef48"
  dependencies:
    buffer-xor "^1.0.3"
    cipher-base "^1.0.0"
    create-hash "^1.1.0"
    evp_bytestokey "^1.0.3"
    inherits "^2.0.1"
    safe-buffer "^5.0.1"

browserify-cipher@^1.0.0:
  version "1.0.1"
  resolved "https://registry.yarnpkg.com/browserify-cipher/-/browserify-cipher-1.0.1.tgz#8d6474c1b870bfdabcd3bcfcc1934a10e94f15f0"
  dependencies:
    browserify-aes "^1.0.4"
    browserify-des "^1.0.0"
    evp_bytestokey "^1.0.0"

browserify-des@^1.0.0:
  version "1.0.1"
  resolved "https://registry.yarnpkg.com/browserify-des/-/browserify-des-1.0.1.tgz#3343124db6d7ad53e26a8826318712bdc8450f9c"
  dependencies:
    cipher-base "^1.0.1"
    des.js "^1.0.0"
    inherits "^2.0.1"

browserify-rsa@^4.0.0:
  version "4.0.1"
  resolved "https://registry.yarnpkg.com/browserify-rsa/-/browserify-rsa-4.0.1.tgz#21e0abfaf6f2029cf2fafb133567a701d4135524"
  dependencies:
    bn.js "^4.1.0"
    randombytes "^2.0.1"

browserify-sign@^4.0.0:
  version "4.0.4"
  resolved "https://registry.yarnpkg.com/browserify-sign/-/browserify-sign-4.0.4.tgz#aa4eb68e5d7b658baa6bf6a57e630cbd7a93d298"
  dependencies:
    bn.js "^4.1.1"
    browserify-rsa "^4.0.0"
    create-hash "^1.1.0"
    create-hmac "^1.1.2"
    elliptic "^6.0.0"
    inherits "^2.0.1"
    parse-asn1 "^5.0.0"

browserify-zlib@^0.2.0:
  version "0.2.0"
  resolved "https://registry.yarnpkg.com/browserify-zlib/-/browserify-zlib-0.2.0.tgz#2869459d9aa3be245fe8fe2ca1f46e2e7f54d73f"
  dependencies:
    pako "~1.0.5"

buffer-from@^1.0.0:
  version "1.0.0"
  resolved "https://registry.yarnpkg.com/buffer-from/-/buffer-from-1.0.0.tgz#4cb8832d23612589b0406e9e2956c17f06fdf531"

buffer-xor@^1.0.3:
  version "1.0.3"
  resolved "https://registry.yarnpkg.com/buffer-xor/-/buffer-xor-1.0.3.tgz#26e61ed1422fb70dd42e6e36729ed51d855fe8d9"

buffer@^4.3.0:
  version "4.9.1"
  resolved "https://registry.yarnpkg.com/buffer/-/buffer-4.9.1.tgz#6d1bb601b07a4efced97094132093027c95bc298"
  dependencies:
    base64-js "^1.0.2"
    ieee754 "^1.1.4"
    isarray "^1.0.0"

builtin-modules@^1.0.0:
  version "1.1.1"
  resolved "https://registry.yarnpkg.com/builtin-modules/-/builtin-modules-1.1.1.tgz#270f076c5a72c02f5b65a47df94c5fe3a278892f"

builtin-status-codes@^3.0.0:
  version "3.0.0"
  resolved "https://registry.yarnpkg.com/builtin-status-codes/-/builtin-status-codes-3.0.0.tgz#85982878e21b98e1c66425e03d0174788f569ee8"

cacache@^10.0.4:
  version "10.0.4"
  resolved "https://registry.yarnpkg.com/cacache/-/cacache-10.0.4.tgz#6452367999eff9d4188aefd9a14e9d7c6a263460"
  dependencies:
    bluebird "^3.5.1"
    chownr "^1.0.1"
    glob "^7.1.2"
    graceful-fs "^4.1.11"
    lru-cache "^4.1.1"
    mississippi "^2.0.0"
    mkdirp "^0.5.1"
    move-concurrently "^1.0.1"
    promise-inflight "^1.0.1"
    rimraf "^2.6.2"
    ssri "^5.2.4"
    unique-filename "^1.1.0"
    y18n "^4.0.0"

cache-base@^1.0.1:
  version "1.0.1"
  resolved "https://registry.yarnpkg.com/cache-base/-/cache-base-1.0.1.tgz#0a7f46416831c8b662ee36fe4e7c59d76f666ab2"
  dependencies:
    collection-visit "^1.0.0"
    component-emitter "^1.2.1"
    get-value "^2.0.6"
    has-value "^1.0.0"
    isobject "^3.0.1"
    set-value "^2.0.0"
    to-object-path "^0.3.0"
    union-value "^1.0.0"
    unset-value "^1.0.0"

cacheable-request@^2.1.1:
  version "2.1.4"
  resolved "https://registry.yarnpkg.com/cacheable-request/-/cacheable-request-2.1.4.tgz#0d808801b6342ad33c91df9d0b44dc09b91e5c3d"
  dependencies:
    clone-response "1.0.2"
    get-stream "3.0.0"
    http-cache-semantics "3.8.1"
    keyv "3.0.0"
    lowercase-keys "1.0.0"
    normalize-url "2.0.1"
    responselike "1.0.2"

camelcase@^4.1.0:
  version "4.1.0"
  resolved "https://registry.yarnpkg.com/camelcase/-/camelcase-4.1.0.tgz#d545635be1e33c542649c69173e5de6acfae34dd"

caseless@~0.12.0:
  version "0.12.0"
  resolved "https://registry.yarnpkg.com/caseless/-/caseless-0.12.0.tgz#1b681c21ff84033c826543090689420d187151dc"

chalk@^1.0.0, chalk@^1.1.1, chalk@^1.1.3:
  version "1.1.3"
  resolved "https://registry.yarnpkg.com/chalk/-/chalk-1.1.3.tgz#a8115c55e4a702fe4d150abd3872822a7e09fc98"
  dependencies:
    ansi-styles "^2.2.1"
    escape-string-regexp "^1.0.2"
    has-ansi "^2.0.0"
    strip-ansi "^3.0.0"
    supports-color "^2.0.0"

chalk@^2.0.0, chalk@^2.0.1, chalk@^2.1.0, chalk@^2.3.0, chalk@^2.3.2:
  version "2.4.1"
  resolved "https://registry.yarnpkg.com/chalk/-/chalk-2.4.1.tgz#18c49ab16a037b6eb0152cc83e3471338215b66e"
  dependencies:
    ansi-styles "^3.2.1"
    escape-string-regexp "^1.0.5"
    supports-color "^5.3.0"

chalk@~0.4.0:
  version "0.4.0"
  resolved "https://registry.yarnpkg.com/chalk/-/chalk-0.4.0.tgz#5199a3ddcd0c1efe23bc08c1b027b06176e0c64f"
  dependencies:
    ansi-styles "~1.0.0"
    has-color "~0.1.0"
    strip-ansi "~0.1.0"

chardet@^0.4.0:
  version "0.4.2"
  resolved "https://registry.yarnpkg.com/chardet/-/chardet-0.4.2.tgz#b5473b33dc97c424e5d98dc87d55d4d8a29c8bf2"

chokidar@^2.0.2:
  version "2.0.3"
  resolved "https://registry.yarnpkg.com/chokidar/-/chokidar-2.0.3.tgz#dcbd4f6cbb2a55b4799ba8a840ac527e5f4b1176"
  dependencies:
    anymatch "^2.0.0"
    async-each "^1.0.0"
    braces "^2.3.0"
    glob-parent "^3.1.0"
    inherits "^2.0.1"
    is-binary-path "^1.0.0"
    is-glob "^4.0.0"
    normalize-path "^2.1.1"
    path-is-absolute "^1.0.0"
    readdirp "^2.0.0"
    upath "^1.0.0"
  optionalDependencies:
    fsevents "^1.1.2"

chownr@^1.0.1:
  version "1.0.1"
  resolved "https://registry.yarnpkg.com/chownr/-/chownr-1.0.1.tgz#e2a75042a9551908bebd25b8523d5f9769d79181"

chrome-trace-event@^0.1.1:
  version "0.1.3"
  resolved "https://registry.yarnpkg.com/chrome-trace-event/-/chrome-trace-event-0.1.3.tgz#d395af2d31c87b90a716c831fe326f69768ec084"

cipher-base@^1.0.0, cipher-base@^1.0.1, cipher-base@^1.0.3:
  version "1.0.4"
  resolved "https://registry.yarnpkg.com/cipher-base/-/cipher-base-1.0.4.tgz#8760e4ecc272f4c363532f926d874aae2c1397de"
  dependencies:
    inherits "^2.0.1"
    safe-buffer "^5.0.1"

class-utils@^0.3.5:
  version "0.3.6"
  resolved "https://registry.yarnpkg.com/class-utils/-/class-utils-0.3.6.tgz#f93369ae8b9a7ce02fd41faad0ca83033190c463"
  dependencies:
    arr-union "^3.1.0"
    define-property "^0.2.5"
    isobject "^3.0.0"
    static-extend "^0.1.1"

cli-cursor@^1.0.2:
  version "1.0.2"
  resolved "https://registry.yarnpkg.com/cli-cursor/-/cli-cursor-1.0.2.tgz#64da3f7d56a54412e59794bd62dc35295e8f2987"
  dependencies:
    restore-cursor "^1.0.1"

cli-cursor@^2.1.0:
  version "2.1.0"
  resolved "https://registry.yarnpkg.com/cli-cursor/-/cli-cursor-2.1.0.tgz#b35dac376479facc3e94747d41d0d0f5238ffcb5"
  dependencies:
    restore-cursor "^2.0.0"

cli-spinners@^0.1.2:
  version "0.1.2"
  resolved "https://registry.yarnpkg.com/cli-spinners/-/cli-spinners-0.1.2.tgz#bb764d88e185fb9e1e6a2a1f19772318f605e31c"

cli-table@^0.3.1:
  version "0.3.1"
  resolved "https://registry.yarnpkg.com/cli-table/-/cli-table-0.3.1.tgz#f53b05266a8b1a0b934b3d0821e6e2dc5914ae23"
  dependencies:
    colors "1.0.3"

cli-truncate@^0.2.1:
  version "0.2.1"
  resolved "https://registry.yarnpkg.com/cli-truncate/-/cli-truncate-0.2.1.tgz#9f15cfbb0705005369216c626ac7d05ab90dd574"
  dependencies:
    slice-ansi "0.0.4"
    string-width "^1.0.1"

cli-width@^2.0.0:
  version "2.2.0"
  resolved "https://registry.yarnpkg.com/cli-width/-/cli-width-2.2.0.tgz#ff19ede8a9a5e579324147b0c11f0fbcbabed639"

cliui@^4.0.0:
  version "4.1.0"
  resolved "https://registry.yarnpkg.com/cliui/-/cliui-4.1.0.tgz#348422dbe82d800b3022eef4f6ac10bf2e4d1b49"
  dependencies:
    string-width "^2.1.1"
    strip-ansi "^4.0.0"
    wrap-ansi "^2.0.0"

clone-buffer@^1.0.0:
  version "1.0.0"
  resolved "https://registry.yarnpkg.com/clone-buffer/-/clone-buffer-1.0.0.tgz#e3e25b207ac4e701af721e2cb5a16792cac3dc58"

clone-response@1.0.2:
  version "1.0.2"
  resolved "https://registry.yarnpkg.com/clone-response/-/clone-response-1.0.2.tgz#d1dc973920314df67fbeb94223b4ee350239e96b"
  dependencies:
    mimic-response "^1.0.0"

clone-stats@^0.0.1:
  version "0.0.1"
  resolved "https://registry.yarnpkg.com/clone-stats/-/clone-stats-0.0.1.tgz#b88f94a82cf38b8791d58046ea4029ad88ca99d1"

clone-stats@^1.0.0:
  version "1.0.0"
  resolved "https://registry.yarnpkg.com/clone-stats/-/clone-stats-1.0.0.tgz#b3782dff8bb5474e18b9b6bf0fdfe782f8777680"

clone@^1.0.0:
  version "1.0.4"
  resolved "https://registry.yarnpkg.com/clone/-/clone-1.0.4.tgz#da309cc263df15994c688ca902179ca3c7cd7c7e"

clone@^2.1.1:
  version "2.1.1"
  resolved "https://registry.yarnpkg.com/clone/-/clone-2.1.1.tgz#d217d1e961118e3ac9a4b8bba3285553bf647cdb"

cloneable-readable@^1.0.0:
  version "1.1.2"
  resolved "https://registry.yarnpkg.com/cloneable-readable/-/cloneable-readable-1.1.2.tgz#d591dee4a8f8bc15da43ce97dceeba13d43e2a65"
  dependencies:
    inherits "^2.0.1"
    process-nextick-args "^2.0.0"
    readable-stream "^2.3.5"

co@^4.6.0:
  version "4.6.0"
  resolved "https://registry.yarnpkg.com/co/-/co-4.6.0.tgz#6ea6bdf3d853ae54ccb8e47bfa0bf3f9031fb184"

code-point-at@^1.0.0:
  version "1.1.0"
  resolved "https://registry.yarnpkg.com/code-point-at/-/code-point-at-1.1.0.tgz#0d070b4d043a5bea33a2f1a40e2edb3d9a4ccf77"

collection-visit@^1.0.0:
  version "1.0.0"
  resolved "https://registry.yarnpkg.com/collection-visit/-/collection-visit-1.0.0.tgz#4bc0373c164bc3291b4d368c829cf1a80a59dca0"
  dependencies:
    map-visit "^1.0.0"
    object-visit "^1.0.0"

color-convert@^1.9.0:
  version "1.9.1"
  resolved "https://registry.yarnpkg.com/color-convert/-/color-convert-1.9.1.tgz#c1261107aeb2f294ebffec9ed9ecad529a6097ed"
  dependencies:
    color-name "^1.1.1"

color-name@^1.1.1:
  version "1.1.3"
  resolved "https://registry.yarnpkg.com/color-name/-/color-name-1.1.3.tgz#a7d0558bd89c42f795dd42328f740831ca53bc25"

colors@1.0.3:
  version "1.0.3"
  resolved "https://registry.yarnpkg.com/colors/-/colors-1.0.3.tgz#0433f44d809680fdeb60ed260f1b0c262e82a40b"

colors@^1.1.2:
  version "1.2.1"
  resolved "https://registry.yarnpkg.com/colors/-/colors-1.2.1.tgz#f4a3d302976aaf042356ba1ade3b1a2c62d9d794"

combined-stream@1.0.6, combined-stream@~1.0.5:
  version "1.0.6"
  resolved "https://registry.yarnpkg.com/combined-stream/-/combined-stream-1.0.6.tgz#723e7df6e801ac5613113a7e445a9b69cb632818"
  dependencies:
    delayed-stream "~1.0.0"

commander@~2.13.0:
  version "2.13.0"
  resolved "https://registry.yarnpkg.com/commander/-/commander-2.13.0.tgz#6964bca67685df7c1f1430c584f07d7597885b9c"

commondir@^1.0.1:
  version "1.0.1"
  resolved "https://registry.yarnpkg.com/commondir/-/commondir-1.0.1.tgz#ddd800da0c66127393cca5950ea968a3aaf1253b"

component-emitter@^1.2.1:
  version "1.2.1"
  resolved "https://registry.yarnpkg.com/component-emitter/-/component-emitter-1.2.1.tgz#137918d6d78283f7df7a6b7c5a63e140e69425e6"

concat-map@0.0.1:
  version "0.0.1"
  resolved "https://registry.yarnpkg.com/concat-map/-/concat-map-0.0.1.tgz#d8a96bd77fd68df7793a73036a3ba0d5405d477b"

concat-stream@^1.5.0:
  version "1.6.2"
  resolved "https://registry.yarnpkg.com/concat-stream/-/concat-stream-1.6.2.tgz#904bdf194cd3122fc675c77fc4ac3d4ff0fd1a34"
  dependencies:
    buffer-from "^1.0.0"
    inherits "^2.0.3"
    readable-stream "^2.2.2"
    typedarray "^0.0.6"

console-browserify@^1.1.0:
  version "1.1.0"
  resolved "https://registry.yarnpkg.com/console-browserify/-/console-browserify-1.1.0.tgz#f0241c45730a9fc6323b206dbf38edc741d0bb10"
  dependencies:
    date-now "^0.1.4"

console-control-strings@^1.0.0, console-control-strings@~1.1.0:
  version "1.1.0"
  resolved "https://registry.yarnpkg.com/console-control-strings/-/console-control-strings-1.1.0.tgz#3d7cf4464db6446ea644bf4b39507f9851008e8e"

constants-browserify@^1.0.0:
  version "1.0.0"
  resolved "https://registry.yarnpkg.com/constants-browserify/-/constants-browserify-1.0.0.tgz#c20b96d8c617748aaf1c16021760cd27fcb8cb75"

content-type-parser@^1.0.1:
  version "1.0.2"
  resolved "https://registry.yarnpkg.com/content-type-parser/-/content-type-parser-1.0.2.tgz#caabe80623e63638b2502fd4c7f12ff4ce2352e7"

convert-source-map@^1.5.1:
  version "1.5.1"
  resolved "https://registry.yarnpkg.com/convert-source-map/-/convert-source-map-1.5.1.tgz#b8278097b9bc229365de5c62cf5fcaed8b5599e5"

copy-concurrently@^1.0.0:
  version "1.0.5"
  resolved "https://registry.yarnpkg.com/copy-concurrently/-/copy-concurrently-1.0.5.tgz#92297398cae34937fcafd6ec8139c18051f0b5e0"
  dependencies:
    aproba "^1.1.1"
    fs-write-stream-atomic "^1.0.8"
    iferr "^0.1.5"
    mkdirp "^0.5.1"
    rimraf "^2.5.4"
    run-queue "^1.0.0"

copy-descriptor@^0.1.0:
  version "0.1.1"
  resolved "https://registry.yarnpkg.com/copy-descriptor/-/copy-descriptor-0.1.1.tgz#676f6eb3c39997c2ee1ac3a924fd6124748f578d"

core-js@^2.4.0, core-js@^2.4.1, core-js@^2.5.0:
  version "2.5.5"
  resolved "https://registry.yarnpkg.com/core-js/-/core-js-2.5.5.tgz#b14dde936c640c0579a6b50cabcc132dd6127e3b"

core-util-is@1.0.2, core-util-is@~1.0.0:
  version "1.0.2"
  resolved "https://registry.yarnpkg.com/core-util-is/-/core-util-is-1.0.2.tgz#b5fd54220aa2bc5ab57aab7140c940754503c1a7"

create-ecdh@^4.0.0:
  version "4.0.1"
  resolved "https://registry.yarnpkg.com/create-ecdh/-/create-ecdh-4.0.1.tgz#44223dfed533193ba5ba54e0df5709b89acf1f82"
  dependencies:
    bn.js "^4.1.0"
    elliptic "^6.0.0"

create-hash@^1.1.0, create-hash@^1.1.2:
  version "1.2.0"
  resolved "https://registry.yarnpkg.com/create-hash/-/create-hash-1.2.0.tgz#889078af11a63756bcfb59bd221996be3a9ef196"
  dependencies:
    cipher-base "^1.0.1"
    inherits "^2.0.1"
    md5.js "^1.3.4"
    ripemd160 "^2.0.1"
    sha.js "^2.4.0"

create-hmac@^1.1.0, create-hmac@^1.1.2, create-hmac@^1.1.4:
  version "1.1.7"
  resolved "https://registry.yarnpkg.com/create-hmac/-/create-hmac-1.1.7.tgz#69170c78b3ab957147b2b8b04572e47ead2243ff"
  dependencies:
    cipher-base "^1.0.3"
    create-hash "^1.1.0"
    inherits "^2.0.1"
    ripemd160 "^2.0.0"
    safe-buffer "^5.0.1"
    sha.js "^2.4.8"

cross-spawn@^5.0.1, cross-spawn@^5.1.0:
  version "5.1.0"
  resolved "https://registry.yarnpkg.com/cross-spawn/-/cross-spawn-5.1.0.tgz#e8bd0efee58fcff6f8f94510a0a554bbfa235449"
  dependencies:
    lru-cache "^4.0.1"
    shebang-command "^1.2.0"
    which "^1.2.9"

cross-spawn@^6.0.5:
  version "6.0.5"
  resolved "https://registry.yarnpkg.com/cross-spawn/-/cross-spawn-6.0.5.tgz#4a5ec7c64dfae22c3a14124dbacdee846d80cbc4"
  dependencies:
    nice-try "^1.0.4"
    path-key "^2.0.1"
    semver "^5.5.0"
    shebang-command "^1.2.0"
    which "^1.2.9"

cryptiles@3.x.x:
  version "3.1.2"
  resolved "https://registry.yarnpkg.com/cryptiles/-/cryptiles-3.1.2.tgz#a89fbb220f5ce25ec56e8c4aa8a4fd7b5b0d29fe"
  dependencies:
    boom "5.x.x"

crypto-browserify@^3.11.0:
  version "3.12.0"
  resolved "https://registry.yarnpkg.com/crypto-browserify/-/crypto-browserify-3.12.0.tgz#396cf9f3137f03e4b8e532c58f698254e00f80ec"
  dependencies:
    browserify-cipher "^1.0.0"
    browserify-sign "^4.0.0"
    create-ecdh "^4.0.0"
    create-hash "^1.1.0"
    create-hmac "^1.1.0"
    diffie-hellman "^5.0.0"
    inherits "^2.0.1"
    pbkdf2 "^3.0.3"
    public-encrypt "^4.0.0"
    randombytes "^2.0.0"
    randomfill "^1.0.3"

cssom@0.3.x, "cssom@>= 0.3.2 < 0.4.0":
  version "0.3.2"
  resolved "https://registry.yarnpkg.com/cssom/-/cssom-0.3.2.tgz#b8036170c79f07a90ff2f16e22284027a243848b"

"cssstyle@>= 0.2.37 < 0.3.0":
  version "0.2.37"
  resolved "https://registry.yarnpkg.com/cssstyle/-/cssstyle-0.2.37.tgz#541097234cb2513c83ceed3acddc27ff27987d54"
  dependencies:
    cssom "0.3.x"

cyclist@~0.2.2:
  version "0.2.2"
  resolved "https://registry.yarnpkg.com/cyclist/-/cyclist-0.2.2.tgz#1b33792e11e914a2fd6d6ed6447464444e5fa640"

d3@3.x:
  version "3.5.17"
  resolved "https://registry.yarnpkg.com/d3/-/d3-3.5.17.tgz#bc46748004378b21a360c9fc7cf5231790762fb8"

dargs@^5.1.0:
  version "5.1.0"
  resolved "https://registry.yarnpkg.com/dargs/-/dargs-5.1.0.tgz#ec7ea50c78564cd36c9d5ec18f66329fade27829"

dashdash@^1.12.0:
  version "1.14.1"
  resolved "https://registry.yarnpkg.com/dashdash/-/dashdash-1.14.1.tgz#853cfa0f7cbe2fed5de20326b8dd581035f6e2f0"
  dependencies:
    assert-plus "^1.0.0"

date-fns@^1.27.2:
  version "1.29.0"
  resolved "https://registry.yarnpkg.com/date-fns/-/date-fns-1.29.0.tgz#12e609cdcb935127311d04d33334e2960a2a54e6"

date-now@^0.1.4:
  version "0.1.4"
  resolved "https://registry.yarnpkg.com/date-now/-/date-now-0.1.4.tgz#eaf439fd4d4848ad74e5cc7dbef200672b9e345b"

dateformat@^3.0.2:
  version "3.0.3"
  resolved "https://registry.yarnpkg.com/dateformat/-/dateformat-3.0.3.tgz#a6e37499a4d9a9cf85ef5872044d62901c9889ae"

debug@^2.1.2, debug@^2.2.0, debug@^2.3.3, debug@^2.6.8, debug@^2.6.9:
  version "2.6.9"
  resolved "https://registry.yarnpkg.com/debug/-/debug-2.6.9.tgz#5d128515df134ff327e90a4c93f4e077a536341f"
  dependencies:
    ms "2.0.0"

debug@^3.1.0:
  version "3.1.0"
  resolved "https://registry.yarnpkg.com/debug/-/debug-3.1.0.tgz#5bb5a0672628b64149566ba16819e61518c67261"
  dependencies:
    ms "2.0.0"

decamelize@^1.1.1:
  version "1.2.0"
  resolved "https://registry.yarnpkg.com/decamelize/-/decamelize-1.2.0.tgz#f6534d15148269b20352e7bee26f501f9a191290"

decode-uri-component@^0.2.0:
  version "0.2.0"
  resolved "https://registry.yarnpkg.com/decode-uri-component/-/decode-uri-component-0.2.0.tgz#eb3913333458775cb84cd1a1fae062106bb87545"

decompress-response@^3.2.0, decompress-response@^3.3.0:
  version "3.3.0"
  resolved "https://registry.yarnpkg.com/decompress-response/-/decompress-response-3.3.0.tgz#80a4dd323748384bfa248083622aedec982adff3"
  dependencies:
    mimic-response "^1.0.0"

deep-extend@^0.4.0, deep-extend@~0.4.0:
  version "0.4.2"
  resolved "https://registry.yarnpkg.com/deep-extend/-/deep-extend-0.4.2.tgz#48b699c27e334bf89f10892be432f6e4c7d34a7f"

deep-is@~0.1.3:
  version "0.1.3"
  resolved "https://registry.yarnpkg.com/deep-is/-/deep-is-0.1.3.tgz#b369d6fb5dbc13eecf524f91b070feedc357cf34"

define-property@^0.2.5:
  version "0.2.5"
  resolved "https://registry.yarnpkg.com/define-property/-/define-property-0.2.5.tgz#c35b1ef918ec3c990f9a5bc57be04aacec5c8116"
  dependencies:
    is-descriptor "^0.1.0"

define-property@^1.0.0:
  version "1.0.0"
  resolved "https://registry.yarnpkg.com/define-property/-/define-property-1.0.0.tgz#769ebaaf3f4a63aad3af9e8d304c9bbe79bfb0e6"
  dependencies:
    is-descriptor "^1.0.0"

define-property@^2.0.2:
  version "2.0.2"
  resolved "https://registry.yarnpkg.com/define-property/-/define-property-2.0.2.tgz#d459689e8d654ba77e02a817f8710d702cb16e9d"
  dependencies:
    is-descriptor "^1.0.2"
    isobject "^3.0.1"

delayed-stream@~1.0.0:
  version "1.0.0"
  resolved "https://registry.yarnpkg.com/delayed-stream/-/delayed-stream-1.0.0.tgz#df3ae199acadfb7d440aaae0b29e2272b24ec619"

delegates@^1.0.0:
  version "1.0.0"
  resolved "https://registry.yarnpkg.com/delegates/-/delegates-1.0.0.tgz#84c6e159b81904fdca59a0ef44cd870d31250f9a"

des.js@^1.0.0:
  version "1.0.0"
  resolved "https://registry.yarnpkg.com/des.js/-/des.js-1.0.0.tgz#c074d2e2aa6a8a9a07dbd61f9a15c2cd83ec8ecc"
  dependencies:
    inherits "^2.0.1"
    minimalistic-assert "^1.0.0"

detect-conflict@^1.0.0:
  version "1.0.1"
  resolved "https://registry.yarnpkg.com/detect-conflict/-/detect-conflict-1.0.1.tgz#088657a66a961c05019db7c4230883b1c6b4176e"

detect-indent@^4.0.0:
  version "4.0.0"
  resolved "https://registry.yarnpkg.com/detect-indent/-/detect-indent-4.0.0.tgz#f76d064352cdf43a1cb6ce619c4ee3a9475de208"
  dependencies:
    repeating "^2.0.0"

detect-libc@^1.0.2:
  version "1.0.3"
  resolved "https://registry.yarnpkg.com/detect-libc/-/detect-libc-1.0.3.tgz#fa137c4bd698edf55cd5cd02ac559f91a4c4ba9b"

diff@^3.3.1, diff@^3.5.0:
  version "3.5.0"
  resolved "https://registry.yarnpkg.com/diff/-/diff-3.5.0.tgz#800c0dd1e0a8bfbc95835c202ad220fe317e5a12"

diffie-hellman@^5.0.0:
  version "5.0.3"
  resolved "https://registry.yarnpkg.com/diffie-hellman/-/diffie-hellman-5.0.3.tgz#40e8ee98f55a2149607146921c63e1ae5f3d2875"
  dependencies:
    bn.js "^4.1.0"
    miller-rabin "^4.0.0"
    randombytes "^2.0.0"

domain-browser@^1.1.1:
  version "1.2.0"
  resolved "https://registry.yarnpkg.com/domain-browser/-/domain-browser-1.2.0.tgz#3d31f50191a6749dd1375a7f522e823d42e54eda"

duplexer3@^0.1.4:
  version "0.1.4"
  resolved "https://registry.yarnpkg.com/duplexer3/-/duplexer3-0.1.4.tgz#ee01dd1cac0ed3cbc7fdbea37dc0a8f1ce002ce2"

duplexify@^3.4.2, duplexify@^3.5.3:
  version "3.5.4"
  resolved "https://registry.yarnpkg.com/duplexify/-/duplexify-3.5.4.tgz#4bb46c1796eabebeec4ca9a2e66b808cb7a3d8b4"
  dependencies:
    end-of-stream "^1.0.0"
    inherits "^2.0.1"
    readable-stream "^2.0.0"
    stream-shift "^1.0.0"

ecc-jsbn@~0.1.1:
  version "0.1.1"
  resolved "https://registry.yarnpkg.com/ecc-jsbn/-/ecc-jsbn-0.1.1.tgz#0fc73a9ed5f0d53c38193398523ef7e543777505"
  dependencies:
    jsbn "~0.1.0"

editions@^1.3.3:
  version "1.3.4"
  resolved "https://registry.yarnpkg.com/editions/-/editions-1.3.4.tgz#3662cb592347c3168eb8e498a0ff73271d67f50b"

ejs@^2.3.1:
  version "2.5.9"
  resolved "https://registry.yarnpkg.com/ejs/-/ejs-2.5.9.tgz#7ba254582a560d267437109a68354112475b0ce5"

elegant-spinner@^1.0.1:
  version "1.0.1"
  resolved "https://registry.yarnpkg.com/elegant-spinner/-/elegant-spinner-1.0.1.tgz#db043521c95d7e303fd8f345bedc3349cfb0729e"

elliptic@^6.0.0:
  version "6.4.0"
  resolved "https://registry.yarnpkg.com/elliptic/-/elliptic-6.4.0.tgz#cac9af8762c85836187003c8dfe193e5e2eae5df"
  dependencies:
    bn.js "^4.4.0"
    brorand "^1.0.1"
    hash.js "^1.0.0"
    hmac-drbg "^1.0.0"
    inherits "^2.0.1"
    minimalistic-assert "^1.0.0"
    minimalistic-crypto-utils "^1.0.0"

emojis-list@^2.0.0:
  version "2.1.0"
  resolved "https://registry.yarnpkg.com/emojis-list/-/emojis-list-2.1.0.tgz#4daa4d9db00f9819880c79fa457ae5b09a1fd389"

end-of-stream@^1.0.0, end-of-stream@^1.1.0:
  version "1.4.1"
  resolved "https://registry.yarnpkg.com/end-of-stream/-/end-of-stream-1.4.1.tgz#ed29634d19baba463b6ce6b80a37213eab71ec43"
  dependencies:
    once "^1.4.0"

enhanced-resolve@^4.0.0:
  version "4.0.0"
  resolved "https://registry.yarnpkg.com/enhanced-resolve/-/enhanced-resolve-4.0.0.tgz#e34a6eaa790f62fccd71d93959f56b2b432db10a"
  dependencies:
    graceful-fs "^4.1.2"
    memory-fs "^0.4.0"
    tapable "^1.0.0"

envinfo@^4.4.2:
  version "4.4.2"
  resolved "https://registry.yarnpkg.com/envinfo/-/envinfo-4.4.2.tgz#472c49f3a8b9bca73962641ce7cb692bf623cd1c"

errno@^0.1.3, errno@~0.1.7:
  version "0.1.7"
  resolved "https://registry.yarnpkg.com/errno/-/errno-0.1.7.tgz#4684d71779ad39af177e3f007996f7c67c852618"
  dependencies:
    prr "~1.0.1"

error-ex@^1.3.1:
  version "1.3.1"
  resolved "https://registry.yarnpkg.com/error-ex/-/error-ex-1.3.1.tgz#f855a86ce61adc4e8621c3cda21e7a7612c3a8dc"
  dependencies:
    is-arrayish "^0.2.1"

error@^7.0.2:
  version "7.0.2"
  resolved "https://registry.yarnpkg.com/error/-/error-7.0.2.tgz#a5f75fff4d9926126ddac0ea5dc38e689153cb02"
  dependencies:
    string-template "~0.2.1"
    xtend "~4.0.0"

escape-string-regexp@^1.0.2, escape-string-regexp@^1.0.5:
  version "1.0.5"
  resolved "https://registry.yarnpkg.com/escape-string-regexp/-/escape-string-regexp-1.0.5.tgz#1b61c0562190a8dff6ae3bb2cf0200ca130b86d4"

escodegen@^1.6.1:
  version "1.9.1"
  resolved "https://registry.yarnpkg.com/escodegen/-/escodegen-1.9.1.tgz#dbae17ef96c8e4bedb1356f4504fa4cc2f7cb7e2"
  dependencies:
    esprima "^3.1.3"
    estraverse "^4.2.0"
    esutils "^2.0.2"
    optionator "^0.8.1"
  optionalDependencies:
    source-map "~0.6.1"

eslint-scope@^3.7.1:
  version "3.7.1"
  resolved "https://registry.yarnpkg.com/eslint-scope/-/eslint-scope-3.7.1.tgz#3d63c3edfda02e06e01a452ad88caacc7cdcb6e8"
  dependencies:
    esrecurse "^4.1.0"
    estraverse "^4.1.1"

esprima@^3.1.3:
  version "3.1.3"
  resolved "https://registry.yarnpkg.com/esprima/-/esprima-3.1.3.tgz#fdca51cee6133895e3c88d535ce49dbff62a4633"

esprima@~4.0.0:
  version "4.0.0"
  resolved "https://registry.yarnpkg.com/esprima/-/esprima-4.0.0.tgz#4499eddcd1110e0b218bacf2fa7f7f59f55ca804"

esrecurse@^4.1.0:
  version "4.2.1"
  resolved "https://registry.yarnpkg.com/esrecurse/-/esrecurse-4.2.1.tgz#007a3b9fdbc2b3bb87e4879ea19c92fdbd3942cf"
  dependencies:
    estraverse "^4.1.0"

estraverse@^4.1.0, estraverse@^4.1.1, estraverse@^4.2.0:
  version "4.2.0"
  resolved "https://registry.yarnpkg.com/estraverse/-/estraverse-4.2.0.tgz#0dee3fed31fcd469618ce7342099fc1afa0bdb13"

esutils@^2.0.2:
  version "2.0.2"
  resolved "https://registry.yarnpkg.com/esutils/-/esutils-2.0.2.tgz#0abf4f1caa5bcb1f7a9d8acc6dea4faaa04bac9b"

events@^1.0.0:
  version "1.1.1"
  resolved "https://registry.yarnpkg.com/events/-/events-1.1.1.tgz#9ebdb7635ad099c70dcc4c2a1f5004288e8bd924"

evp_bytestokey@^1.0.0, evp_bytestokey@^1.0.3:
  version "1.0.3"
  resolved "https://registry.yarnpkg.com/evp_bytestokey/-/evp_bytestokey-1.0.3.tgz#7fcbdb198dc71959432efe13842684e0525acb02"
  dependencies:
    md5.js "^1.3.4"
    safe-buffer "^5.1.1"

execa@^0.7.0:
  version "0.7.0"
  resolved "https://registry.yarnpkg.com/execa/-/execa-0.7.0.tgz#944becd34cc41ee32a63a9faf27ad5a65fc59777"
  dependencies:
    cross-spawn "^5.0.1"
    get-stream "^3.0.0"
    is-stream "^1.1.0"
    npm-run-path "^2.0.0"
    p-finally "^1.0.0"
    signal-exit "^3.0.0"
    strip-eof "^1.0.0"

exit-hook@^1.0.0:
  version "1.1.1"
  resolved "https://registry.yarnpkg.com/exit-hook/-/exit-hook-1.1.1.tgz#f05ca233b48c05d54fff07765df8507e95c02ff8"

expand-brackets@^0.1.4:
  version "0.1.5"
  resolved "https://registry.yarnpkg.com/expand-brackets/-/expand-brackets-0.1.5.tgz#df07284e342a807cd733ac5af72411e581d1177b"
  dependencies:
    is-posix-bracket "^0.1.0"

expand-brackets@^2.1.4:
  version "2.1.4"
  resolved "https://registry.yarnpkg.com/expand-brackets/-/expand-brackets-2.1.4.tgz#b77735e315ce30f6b6eff0f83b04151a22449622"
  dependencies:
    debug "^2.3.3"
    define-property "^0.2.5"
    extend-shallow "^2.0.1"
    posix-character-classes "^0.1.0"
    regex-not "^1.0.0"
    snapdragon "^0.8.1"
    to-regex "^3.0.1"

expand-range@^1.8.1:
  version "1.8.2"
  resolved "https://registry.yarnpkg.com/expand-range/-/expand-range-1.8.2.tgz#a299effd335fe2721ebae8e257ec79644fc85337"
  dependencies:
    fill-range "^2.1.0"

expand-tilde@^2.0.0, expand-tilde@^2.0.2:
  version "2.0.2"
  resolved "https://registry.yarnpkg.com/expand-tilde/-/expand-tilde-2.0.2.tgz#97e801aa052df02454de46b02bf621642cdc8502"
  dependencies:
    homedir-polyfill "^1.0.1"

extend-shallow@^2.0.1:
  version "2.0.1"
  resolved "https://registry.yarnpkg.com/extend-shallow/-/extend-shallow-2.0.1.tgz#51af7d614ad9a9f610ea1bafbb989d6b1c56890f"
  dependencies:
    is-extendable "^0.1.0"

extend-shallow@^3.0.0, extend-shallow@^3.0.2:
  version "3.0.2"
  resolved "https://registry.yarnpkg.com/extend-shallow/-/extend-shallow-3.0.2.tgz#26a71aaf073b39fb2127172746131c2704028db8"
  dependencies:
    assign-symbols "^1.0.0"
    is-extendable "^1.0.1"

extend@~3.0.1:
  version "3.0.1"
  resolved "https://registry.yarnpkg.com/extend/-/extend-3.0.1.tgz#a755ea7bc1adfcc5a31ce7e762dbaadc5e636444"

external-editor@^2.0.4, external-editor@^2.1.0:
  version "2.2.0"
  resolved "https://registry.yarnpkg.com/external-editor/-/external-editor-2.2.0.tgz#045511cfd8d133f3846673d1047c154e214ad3d5"
  dependencies:
    chardet "^0.4.0"
    iconv-lite "^0.4.17"
    tmp "^0.0.33"

extglob@^0.3.1:
  version "0.3.2"
  resolved "https://registry.yarnpkg.com/extglob/-/extglob-0.3.2.tgz#2e18ff3d2f49ab2765cec9023f011daa8d8349a1"
  dependencies:
    is-extglob "^1.0.0"

extglob@^2.0.4:
  version "2.0.4"
  resolved "https://registry.yarnpkg.com/extglob/-/extglob-2.0.4.tgz#ad00fe4dc612a9232e8718711dc5cb5ab0285543"
  dependencies:
    array-unique "^0.3.2"
    define-property "^1.0.0"
    expand-brackets "^2.1.4"
    extend-shallow "^2.0.1"
    fragment-cache "^0.2.1"
    regex-not "^1.0.0"
    snapdragon "^0.8.1"
    to-regex "^3.0.1"

extsprintf@1.3.0:
  version "1.3.0"
  resolved "https://registry.yarnpkg.com/extsprintf/-/extsprintf-1.3.0.tgz#96918440e3041a7a414f8c52e3c574eb3c3e1e05"

extsprintf@^1.2.0:
  version "1.4.0"
  resolved "https://registry.yarnpkg.com/extsprintf/-/extsprintf-1.4.0.tgz#e2689f8f356fad62cca65a3a91c5df5f9551692f"

fast-deep-equal@^1.0.0:
  version "1.1.0"
  resolved "https://registry.yarnpkg.com/fast-deep-equal/-/fast-deep-equal-1.1.0.tgz#c053477817c86b51daa853c81e059b733d023614"

fast-json-stable-stringify@^2.0.0:
  version "2.0.0"
  resolved "https://registry.yarnpkg.com/fast-json-stable-stringify/-/fast-json-stable-stringify-2.0.0.tgz#d5142c0caee6b1189f87d3a76111064f86c8bbf2"

fast-levenshtein@~2.0.4:
  version "2.0.6"
  resolved "https://registry.yarnpkg.com/fast-levenshtein/-/fast-levenshtein-2.0.6.tgz#3d8a5c66883a16a30ca8643e851f19baa7797917"

figures@^1.7.0:
  version "1.7.0"
  resolved "https://registry.yarnpkg.com/figures/-/figures-1.7.0.tgz#cbe1e3affcf1cd44b80cadfed28dc793a9701d2e"
  dependencies:
    escape-string-regexp "^1.0.5"
    object-assign "^4.1.0"

figures@^2.0.0:
  version "2.0.0"
  resolved "https://registry.yarnpkg.com/figures/-/figures-2.0.0.tgz#3ab1a2d2a62c8bfb431a0c94cb797a2fce27c962"
  dependencies:
    escape-string-regexp "^1.0.5"

filename-regex@^2.0.0:
  version "2.0.1"
  resolved "https://registry.yarnpkg.com/filename-regex/-/filename-regex-2.0.1.tgz#c1c4b9bee3e09725ddb106b75c1e301fe2f18b26"

fill-range@^2.1.0:
  version "2.2.3"
  resolved "https://registry.yarnpkg.com/fill-range/-/fill-range-2.2.3.tgz#50b77dfd7e469bc7492470963699fe7a8485a723"
  dependencies:
    is-number "^2.1.0"
    isobject "^2.0.0"
    randomatic "^1.1.3"
    repeat-element "^1.1.2"
    repeat-string "^1.5.2"

fill-range@^4.0.0:
  version "4.0.0"
  resolved "https://registry.yarnpkg.com/fill-range/-/fill-range-4.0.0.tgz#d544811d428f98eb06a63dc402d2403c328c38f7"
  dependencies:
    extend-shallow "^2.0.1"
    is-number "^3.0.0"
    repeat-string "^1.6.1"
    to-regex-range "^2.1.0"

find-cache-dir@^1.0.0:
  version "1.0.0"
  resolved "https://registry.yarnpkg.com/find-cache-dir/-/find-cache-dir-1.0.0.tgz#9288e3e9e3cc3748717d39eade17cf71fc30ee6f"
  dependencies:
    commondir "^1.0.1"
    make-dir "^1.0.0"
    pkg-dir "^2.0.0"

find-up@^2.0.0, find-up@^2.1.0:
  version "2.1.0"
  resolved "https://registry.yarnpkg.com/find-up/-/find-up-2.1.0.tgz#45d1b7e506c717ddd482775a2b77920a3c0c57a7"
  dependencies:
    locate-path "^2.0.0"

first-chunk-stream@^2.0.0:
  version "2.0.0"
  resolved "https://registry.yarnpkg.com/first-chunk-stream/-/first-chunk-stream-2.0.0.tgz#1bdecdb8e083c0664b91945581577a43a9f31d70"
  dependencies:
    readable-stream "^2.0.2"

flow-parser@^0.*:
  version "0.71.0"
  resolved "https://registry.yarnpkg.com/flow-parser/-/flow-parser-0.71.0.tgz#da2479b83f9207905b4b17ab0c4e6d17bd505250"

flush-write-stream@^1.0.0:
  version "1.0.3"
  resolved "https://registry.yarnpkg.com/flush-write-stream/-/flush-write-stream-1.0.3.tgz#c5d586ef38af6097650b49bc41b55fabb19f35bd"
  dependencies:
    inherits "^2.0.1"
    readable-stream "^2.0.4"

font-awesome@4.x:
  version "4.7.0"
  resolved "https://registry.yarnpkg.com/font-awesome/-/font-awesome-4.7.0.tgz#8fa8cf0411a1a31afd07b06d2902bb9fc815a133"

for-in@^1.0.1, for-in@^1.0.2:
  version "1.0.2"
  resolved "https://registry.yarnpkg.com/for-in/-/for-in-1.0.2.tgz#81068d295a8142ec0ac726c6e2200c30fb6d5e80"

for-own@^0.1.4:
  version "0.1.5"
  resolved "https://registry.yarnpkg.com/for-own/-/for-own-0.1.5.tgz#5265c681a4f294dabbf17c9509b6763aa84510ce"
  dependencies:
    for-in "^1.0.1"

forever-agent@~0.6.1:
  version "0.6.1"
  resolved "https://registry.yarnpkg.com/forever-agent/-/forever-agent-0.6.1.tgz#fbc71f0c41adeb37f96c577ad1ed42d8fdacca91"

form-data@~2.3.1:
  version "2.3.2"
  resolved "https://registry.yarnpkg.com/form-data/-/form-data-2.3.2.tgz#4970498be604c20c005d4f5c23aecd21d6b49099"
  dependencies:
    asynckit "^0.4.0"
    combined-stream "1.0.6"
    mime-types "^2.1.12"

fragment-cache@^0.2.1:
  version "0.2.1"
  resolved "https://registry.yarnpkg.com/fragment-cache/-/fragment-cache-0.2.1.tgz#4290fad27f13e89be7f33799c6bc5a0abfff0d19"
  dependencies:
    map-cache "^0.2.2"

from2@^2.1.0, from2@^2.1.1:
  version "2.3.0"
  resolved "https://registry.yarnpkg.com/from2/-/from2-2.3.0.tgz#8bfb5502bde4a4d36cfdeea007fcca21d7e382af"
  dependencies:
    inherits "^2.0.1"
    readable-stream "^2.0.0"

fs-minipass@^1.2.5:
  version "1.2.5"
  resolved "https://registry.yarnpkg.com/fs-minipass/-/fs-minipass-1.2.5.tgz#06c277218454ec288df77ada54a03b8702aacb9d"
  dependencies:
    minipass "^2.2.1"

fs-write-stream-atomic@^1.0.8:
  version "1.0.10"
  resolved "https://registry.yarnpkg.com/fs-write-stream-atomic/-/fs-write-stream-atomic-1.0.10.tgz#b47df53493ef911df75731e70a9ded0189db40c9"
  dependencies:
    graceful-fs "^4.1.2"
    iferr "^0.1.5"
    imurmurhash "^0.1.4"
    readable-stream "1 || 2"

fs.realpath@^1.0.0:
  version "1.0.0"
  resolved "https://registry.yarnpkg.com/fs.realpath/-/fs.realpath-1.0.0.tgz#1504ad2523158caa40db4a2787cb01411994ea4f"

fsevents@^1.1.2:
  version "1.2.3"
  resolved "https://registry.yarnpkg.com/fsevents/-/fsevents-1.2.3.tgz#08292982e7059f6674c93d8b829c1e8604979ac0"
  dependencies:
    nan "^2.9.2"
    node-pre-gyp "^0.9.0"

gauge@~2.7.3:
  version "2.7.4"
  resolved "https://registry.yarnpkg.com/gauge/-/gauge-2.7.4.tgz#2c03405c7538c39d7eb37b317022e325fb018bf7"
  dependencies:
    aproba "^1.0.3"
    console-control-strings "^1.0.0"
    has-unicode "^2.0.0"
    object-assign "^4.1.0"
    signal-exit "^3.0.0"
    string-width "^1.0.1"
    strip-ansi "^3.0.1"
    wide-align "^1.1.0"

get-caller-file@^1.0.1:
  version "1.0.2"
  resolved "https://registry.yarnpkg.com/get-caller-file/-/get-caller-file-1.0.2.tgz#f702e63127e7e231c160a80c1554acb70d5047e5"

get-stream@3.0.0, get-stream@^3.0.0:
  version "3.0.0"
  resolved "https://registry.yarnpkg.com/get-stream/-/get-stream-3.0.0.tgz#8e943d1358dc37555054ecbe2edb05aa174ede14"

get-value@^2.0.3, get-value@^2.0.6:
  version "2.0.6"
  resolved "https://registry.yarnpkg.com/get-value/-/get-value-2.0.6.tgz#dc15ca1c672387ca76bd37ac0a395ba2042a2c28"

getpass@^0.1.1:
  version "0.1.7"
  resolved "https://registry.yarnpkg.com/getpass/-/getpass-0.1.7.tgz#5eff8e3e684d569ae4cb2b1282604e8ba62149fa"
  dependencies:
    assert-plus "^1.0.0"

gh-got@^6.0.0:
  version "6.0.0"
  resolved "https://registry.yarnpkg.com/gh-got/-/gh-got-6.0.0.tgz#d74353004c6ec466647520a10bd46f7299d268d0"
  dependencies:
    got "^7.0.0"
    is-plain-obj "^1.1.0"

github-username@^4.0.0:
  version "4.1.0"
  resolved "https://registry.yarnpkg.com/github-username/-/github-username-4.1.0.tgz#cbe280041883206da4212ae9e4b5f169c30bf417"
  dependencies:
    gh-got "^6.0.0"

glob-all@^3.1.0:
  version "3.1.0"
  resolved "https://registry.yarnpkg.com/glob-all/-/glob-all-3.1.0.tgz#8913ddfb5ee1ac7812656241b03d5217c64b02ab"
  dependencies:
    glob "^7.0.5"
    yargs "~1.2.6"

glob-base@^0.3.0:
  version "0.3.0"
  resolved "https://registry.yarnpkg.com/glob-base/-/glob-base-0.3.0.tgz#dbb164f6221b1c0b1ccf82aea328b497df0ea3c4"
  dependencies:
    glob-parent "^2.0.0"
    is-glob "^2.0.0"

glob-parent@^2.0.0:
  version "2.0.0"
  resolved "https://registry.yarnpkg.com/glob-parent/-/glob-parent-2.0.0.tgz#81383d72db054fcccf5336daa902f182f6edbb28"
  dependencies:
    is-glob "^2.0.0"

glob-parent@^3.1.0:
  version "3.1.0"
  resolved "https://registry.yarnpkg.com/glob-parent/-/glob-parent-3.1.0.tgz#9e6af6299d8d3bd2bd40430832bd113df906c5ae"
  dependencies:
    is-glob "^3.1.0"
    path-dirname "^1.0.0"

glob@^7.0.0, glob@^7.0.3, glob@^7.0.5, glob@^7.1.2:
  version "7.1.2"
  resolved "https://registry.yarnpkg.com/glob/-/glob-7.1.2.tgz#c19c9df9a028702d678612384a6552404c636d15"
  dependencies:
    fs.realpath "^1.0.0"
    inflight "^1.0.4"
    inherits "2"
    minimatch "^3.0.4"
    once "^1.3.0"
    path-is-absolute "^1.0.0"

global-modules@^1.0.0:
  version "1.0.0"
  resolved "https://registry.yarnpkg.com/global-modules/-/global-modules-1.0.0.tgz#6d770f0eb523ac78164d72b5e71a8877265cc3ea"
  dependencies:
    global-prefix "^1.0.1"
    is-windows "^1.0.1"
    resolve-dir "^1.0.0"

global-prefix@^1.0.1:
  version "1.0.2"
  resolved "https://registry.yarnpkg.com/global-prefix/-/global-prefix-1.0.2.tgz#dbf743c6c14992593c655568cb66ed32c0122ebe"
  dependencies:
    expand-tilde "^2.0.2"
    homedir-polyfill "^1.0.1"
    ini "^1.3.4"
    is-windows "^1.0.1"
    which "^1.2.14"

globals@^9.18.0:
  version "9.18.0"
  resolved "https://registry.yarnpkg.com/globals/-/globals-9.18.0.tgz#aa3896b3e69b487f17e31ed2143d69a8e30c2d8a"

globby@^6.1.0:
  version "6.1.0"
  resolved "https://registry.yarnpkg.com/globby/-/globby-6.1.0.tgz#f5a6d70e8395e21c858fb0489d64df02424d506c"
  dependencies:
    array-union "^1.0.1"
    glob "^7.0.3"
    object-assign "^4.0.1"
    pify "^2.0.0"
    pinkie-promise "^2.0.0"

got@^7.0.0:
  version "7.1.0"
  resolved "https://registry.yarnpkg.com/got/-/got-7.1.0.tgz#05450fd84094e6bbea56f451a43a9c289166385a"
  dependencies:
    decompress-response "^3.2.0"
    duplexer3 "^0.1.4"
    get-stream "^3.0.0"
    is-plain-obj "^1.1.0"
    is-retry-allowed "^1.0.0"
    is-stream "^1.0.0"
    isurl "^1.0.0-alpha5"
    lowercase-keys "^1.0.0"
    p-cancelable "^0.3.0"
    p-timeout "^1.1.1"
    safe-buffer "^5.0.1"
    timed-out "^4.0.0"
    url-parse-lax "^1.0.0"
    url-to-options "^1.0.1"

got@^8.2.0:
  version "8.3.0"
  resolved "https://registry.yarnpkg.com/got/-/got-8.3.0.tgz#6ba26e75f8a6cc4c6b3eb1fe7ce4fec7abac8533"
  dependencies:
    "@sindresorhus/is" "^0.7.0"
    cacheable-request "^2.1.1"
    decompress-response "^3.3.0"
    duplexer3 "^0.1.4"
    get-stream "^3.0.0"
    into-stream "^3.1.0"
    is-retry-allowed "^1.1.0"
    isurl "^1.0.0-alpha5"
    lowercase-keys "^1.0.0"
    mimic-response "^1.0.0"
    p-cancelable "^0.4.0"
    p-timeout "^2.0.1"
    pify "^3.0.0"
    safe-buffer "^5.1.1"
    timed-out "^4.0.1"
    url-parse-lax "^3.0.0"
    url-to-options "^1.0.1"

graceful-fs@^4.1.11, graceful-fs@^4.1.2:
  version "4.1.11"
  resolved "https://registry.yarnpkg.com/graceful-fs/-/graceful-fs-4.1.11.tgz#0e8bdfe4d1ddb8854d64e04ea7c00e2a026e5658"

grouped-queue@^0.3.3:
  version "0.3.3"
  resolved "https://registry.yarnpkg.com/grouped-queue/-/grouped-queue-0.3.3.tgz#c167d2a5319c5a0e0964ef6a25b7c2df8996c85c"
  dependencies:
    lodash "^4.17.2"

har-schema@^2.0.0:
  version "2.0.0"
  resolved "https://registry.yarnpkg.com/har-schema/-/har-schema-2.0.0.tgz#a94c2224ebcac04782a0d9035521f24735b7ec92"

har-validator@~5.0.3:
  version "5.0.3"
  resolved "https://registry.yarnpkg.com/har-validator/-/har-validator-5.0.3.tgz#ba402c266194f15956ef15e0fcf242993f6a7dfd"
  dependencies:
    ajv "^5.1.0"
    har-schema "^2.0.0"

has-ansi@^2.0.0:
  version "2.0.0"
  resolved "https://registry.yarnpkg.com/has-ansi/-/has-ansi-2.0.0.tgz#34f5049ce1ecdf2b0649af3ef24e45ed35416d91"
  dependencies:
    ansi-regex "^2.0.0"

has-color@~0.1.0:
  version "0.1.7"
  resolved "https://registry.yarnpkg.com/has-color/-/has-color-0.1.7.tgz#67144a5260c34fc3cca677d041daf52fe7b78b2f"

has-flag@^3.0.0:
  version "3.0.0"
  resolved "https://registry.yarnpkg.com/has-flag/-/has-flag-3.0.0.tgz#b5d454dc2199ae225699f3467e5a07f3b955bafd"

has-symbol-support-x@^1.4.1:
  version "1.4.2"
  resolved "https://registry.yarnpkg.com/has-symbol-support-x/-/has-symbol-support-x-1.4.2.tgz#1409f98bc00247da45da67cee0a36f282ff26455"

has-to-string-tag-x@^1.2.0:
  version "1.4.1"
  resolved "https://registry.yarnpkg.com/has-to-string-tag-x/-/has-to-string-tag-x-1.4.1.tgz#a045ab383d7b4b2012a00148ab0aa5f290044d4d"
  dependencies:
    has-symbol-support-x "^1.4.1"

has-unicode@^2.0.0:
  version "2.0.1"
  resolved "https://registry.yarnpkg.com/has-unicode/-/has-unicode-2.0.1.tgz#e0e6fe6a28cf51138855e086d1691e771de2a8b9"

has-value@^0.3.1:
  version "0.3.1"
  resolved "https://registry.yarnpkg.com/has-value/-/has-value-0.3.1.tgz#7b1f58bada62ca827ec0a2078025654845995e1f"
  dependencies:
    get-value "^2.0.3"
    has-values "^0.1.4"
    isobject "^2.0.0"

has-value@^1.0.0:
  version "1.0.0"
  resolved "https://registry.yarnpkg.com/has-value/-/has-value-1.0.0.tgz#18b281da585b1c5c51def24c930ed29a0be6b177"
  dependencies:
    get-value "^2.0.6"
    has-values "^1.0.0"
    isobject "^3.0.0"

has-values@^0.1.4:
  version "0.1.4"
  resolved "https://registry.yarnpkg.com/has-values/-/has-values-0.1.4.tgz#6d61de95d91dfca9b9a02089ad384bff8f62b771"

has-values@^1.0.0:
  version "1.0.0"
  resolved "https://registry.yarnpkg.com/has-values/-/has-values-1.0.0.tgz#95b0b63fec2146619a6fe57fe75628d5a39efe4f"
  dependencies:
    is-number "^3.0.0"
    kind-of "^4.0.0"

hash-base@^3.0.0:
  version "3.0.4"
  resolved "https://registry.yarnpkg.com/hash-base/-/hash-base-3.0.4.tgz#5fc8686847ecd73499403319a6b0a3f3f6ae4918"
  dependencies:
    inherits "^2.0.1"
    safe-buffer "^5.0.1"

hash.js@^1.0.0, hash.js@^1.0.3:
  version "1.1.3"
  resolved "https://registry.yarnpkg.com/hash.js/-/hash.js-1.1.3.tgz#340dedbe6290187151c1ea1d777a3448935df846"
  dependencies:
    inherits "^2.0.3"
    minimalistic-assert "^1.0.0"

hawk@~6.0.2:
  version "6.0.2"
  resolved "https://registry.yarnpkg.com/hawk/-/hawk-6.0.2.tgz#af4d914eb065f9b5ce4d9d11c1cb2126eecc3038"
  dependencies:
    boom "4.x.x"
    cryptiles "3.x.x"
    hoek "4.x.x"
    sntp "2.x.x"

hmac-drbg@^1.0.0:
  version "1.0.1"
  resolved "https://registry.yarnpkg.com/hmac-drbg/-/hmac-drbg-1.0.1.tgz#d2745701025a6c775a6c545793ed502fc0c649a1"
  dependencies:
    hash.js "^1.0.3"
    minimalistic-assert "^1.0.0"
    minimalistic-crypto-utils "^1.0.1"

hoek@4.x.x:
  version "4.2.1"
  resolved "https://registry.yarnpkg.com/hoek/-/hoek-4.2.1.tgz#9634502aa12c445dd5a7c5734b572bb8738aacbb"

home-or-tmp@^2.0.0:
  version "2.0.0"
  resolved "https://registry.yarnpkg.com/home-or-tmp/-/home-or-tmp-2.0.0.tgz#e36c3f2d2cae7d746a857e38d18d5f32a7882db8"
  dependencies:
    os-homedir "^1.0.0"
    os-tmpdir "^1.0.1"

homedir-polyfill@^1.0.1:
  version "1.0.1"
  resolved "https://registry.yarnpkg.com/homedir-polyfill/-/homedir-polyfill-1.0.1.tgz#4c2bbc8a758998feebf5ed68580f76d46768b4bc"
  dependencies:
    parse-passwd "^1.0.0"

hosted-git-info@^2.1.4:
  version "2.6.0"
  resolved "https://registry.yarnpkg.com/hosted-git-info/-/hosted-git-info-2.6.0.tgz#23235b29ab230c576aab0d4f13fc046b0b038222"

html-encoding-sniffer@^1.0.1:
  version "1.0.2"
  resolved "https://registry.yarnpkg.com/html-encoding-sniffer/-/html-encoding-sniffer-1.0.2.tgz#e70d84b94da53aa375e11fe3a351be6642ca46f8"
  dependencies:
    whatwg-encoding "^1.0.1"

http-cache-semantics@3.8.1:
  version "3.8.1"
  resolved "https://registry.yarnpkg.com/http-cache-semantics/-/http-cache-semantics-3.8.1.tgz#39b0e16add9b605bf0a9ef3d9daaf4843b4cacd2"

http-signature@~1.2.0:
  version "1.2.0"
  resolved "https://registry.yarnpkg.com/http-signature/-/http-signature-1.2.0.tgz#9aecd925114772f3d95b65a60abb8f7c18fbace1"
  dependencies:
    assert-plus "^1.0.0"
    jsprim "^1.2.2"
    sshpk "^1.7.0"

https-browserify@^1.0.0:
  version "1.0.0"
  resolved "https://registry.yarnpkg.com/https-browserify/-/https-browserify-1.0.0.tgz#ec06c10e0a34c0f2faf199f7fd7fc78fffd03c73"

iconv-lite@0.4.19:
  version "0.4.19"
  resolved "https://registry.yarnpkg.com/iconv-lite/-/iconv-lite-0.4.19.tgz#f7468f60135f5e5dad3399c0a81be9a1603a082b"

iconv-lite@^0.4.17, iconv-lite@^0.4.4:
  version "0.4.21"
  resolved "https://registry.yarnpkg.com/iconv-lite/-/iconv-lite-0.4.21.tgz#c47f8733d02171189ebc4a400f3218d348094798"
  dependencies:
    safer-buffer "^2.1.0"

ieee754@^1.1.4:
  version "1.1.11"
  resolved "https://registry.yarnpkg.com/ieee754/-/ieee754-1.1.11.tgz#c16384ffe00f5b7835824e67b6f2bd44a5229455"

iferr@^0.1.5:
  version "0.1.5"
  resolved "https://registry.yarnpkg.com/iferr/-/iferr-0.1.5.tgz#c60eed69e6d8fdb6b3104a1fcbca1c192dc5b501"

ignore-walk@^3.0.1:
  version "3.0.1"
  resolved "https://registry.yarnpkg.com/ignore-walk/-/ignore-walk-3.0.1.tgz#a83e62e7d272ac0e3b551aaa82831a19b69f82f8"
  dependencies:
    minimatch "^3.0.4"

import-local@^1.0.0:
  version "1.0.0"
  resolved "https://registry.yarnpkg.com/import-local/-/import-local-1.0.0.tgz#5e4ffdc03f4fe6c009c6729beb29631c2f8227bc"
  dependencies:
    pkg-dir "^2.0.0"
    resolve-cwd "^2.0.0"

imurmurhash@^0.1.4:
  version "0.1.4"
  resolved "https://registry.yarnpkg.com/imurmurhash/-/imurmurhash-0.1.4.tgz#9218b9b2b928a238b13dc4fb6b6d576f231453ea"

indent-string@^2.1.0:
  version "2.1.0"
  resolved "https://registry.yarnpkg.com/indent-string/-/indent-string-2.1.0.tgz#8e2d48348742121b4a8218b7a137e9a52049dc80"
  dependencies:
    repeating "^2.0.0"

indent-string@^3.0.0:
  version "3.2.0"
  resolved "https://registry.yarnpkg.com/indent-string/-/indent-string-3.2.0.tgz#4a5fd6d27cc332f37e5419a504dbb837105c9289"

indexof@0.0.1:
  version "0.0.1"
  resolved "https://registry.yarnpkg.com/indexof/-/indexof-0.0.1.tgz#82dc336d232b9062179d05ab3293a66059fd435d"

inflight@^1.0.4:
  version "1.0.6"
  resolved "https://registry.yarnpkg.com/inflight/-/inflight-1.0.6.tgz#49bd6331d7d02d0c09bc910a1075ba8165b56df9"
  dependencies:
    once "^1.3.0"
    wrappy "1"

inherits@2, inherits@^2.0.1, inherits@^2.0.3, inherits@~2.0.1, inherits@~2.0.3:
  version "2.0.3"
  resolved "https://registry.yarnpkg.com/inherits/-/inherits-2.0.3.tgz#633c2c83e3da42a502f52466022480f4208261de"

inherits@2.0.1:
  version "2.0.1"
  resolved "https://registry.yarnpkg.com/inherits/-/inherits-2.0.1.tgz#b17d08d326b4423e568eff719f91b0b1cbdf69f1"

ini@^1.3.4, ini@~1.3.0:
  version "1.3.5"
  resolved "https://registry.yarnpkg.com/ini/-/ini-1.3.5.tgz#eee25f56db1c9ec6085e0c22778083f596abf927"

inquirer@^3.3.0:
  version "3.3.0"
  resolved "https://registry.yarnpkg.com/inquirer/-/inquirer-3.3.0.tgz#9dd2f2ad765dcab1ff0443b491442a20ba227dc9"
  dependencies:
    ansi-escapes "^3.0.0"
    chalk "^2.0.0"
    cli-cursor "^2.1.0"
    cli-width "^2.0.0"
    external-editor "^2.0.4"
    figures "^2.0.0"
    lodash "^4.3.0"
    mute-stream "0.0.7"
    run-async "^2.2.0"
    rx-lite "^4.0.8"
    rx-lite-aggregates "^4.0.8"
    string-width "^2.1.0"
    strip-ansi "^4.0.0"
    through "^2.3.6"

inquirer@^5.1.0:
  version "5.2.0"
  resolved "https://registry.yarnpkg.com/inquirer/-/inquirer-5.2.0.tgz#db350c2b73daca77ff1243962e9f22f099685726"
  dependencies:
    ansi-escapes "^3.0.0"
    chalk "^2.0.0"
    cli-cursor "^2.1.0"
    cli-width "^2.0.0"
    external-editor "^2.1.0"
    figures "^2.0.0"
    lodash "^4.3.0"
    mute-stream "0.0.7"
    run-async "^2.2.0"
    rxjs "^5.5.2"
    string-width "^2.1.0"
    strip-ansi "^4.0.0"
    through "^2.3.6"

interpret@^1.0.0, interpret@^1.0.4:
  version "1.1.0"
  resolved "https://registry.yarnpkg.com/interpret/-/interpret-1.1.0.tgz#7ed1b1410c6a0e0f78cf95d3b8440c63f78b8614"

into-stream@^3.1.0:
  version "3.1.0"
  resolved "https://registry.yarnpkg.com/into-stream/-/into-stream-3.1.0.tgz#96fb0a936c12babd6ff1752a17d05616abd094c6"
  dependencies:
    from2 "^2.1.1"
    p-is-promise "^1.1.0"

invariant@^2.2.2:
  version "2.2.4"
  resolved "https://registry.yarnpkg.com/invariant/-/invariant-2.2.4.tgz#610f3c92c9359ce1db616e538008d23ff35158e6"
  dependencies:
    loose-envify "^1.0.0"

invert-kv@^1.0.0:
  version "1.0.0"
  resolved "https://registry.yarnpkg.com/invert-kv/-/invert-kv-1.0.0.tgz#104a8e4aaca6d3d8cd157a8ef8bfab2d7a3ffdb6"

is-accessor-descriptor@^0.1.6:
  version "0.1.6"
  resolved "https://registry.yarnpkg.com/is-accessor-descriptor/-/is-accessor-descriptor-0.1.6.tgz#a9e12cb3ae8d876727eeef3843f8a0897b5c98d6"
  dependencies:
    kind-of "^3.0.2"

is-accessor-descriptor@^1.0.0:
  version "1.0.0"
  resolved "https://registry.yarnpkg.com/is-accessor-descriptor/-/is-accessor-descriptor-1.0.0.tgz#169c2f6d3df1f992618072365c9b0ea1f6878656"
  dependencies:
    kind-of "^6.0.0"

is-arrayish@^0.2.1:
  version "0.2.1"
  resolved "https://registry.yarnpkg.com/is-arrayish/-/is-arrayish-0.2.1.tgz#77c99840527aa8ecb1a8ba697b80645a7a926a9d"

is-binary-path@^1.0.0:
  version "1.0.1"
  resolved "https://registry.yarnpkg.com/is-binary-path/-/is-binary-path-1.0.1.tgz#75f16642b480f187a711c814161fd3a4a7655898"
  dependencies:
    binary-extensions "^1.0.0"

is-buffer@^1.1.5:
  version "1.1.6"
  resolved "https://registry.yarnpkg.com/is-buffer/-/is-buffer-1.1.6.tgz#efaa2ea9daa0d7ab2ea13a97b2b8ad51fefbe8be"

is-builtin-module@^1.0.0:
  version "1.0.0"
  resolved "https://registry.yarnpkg.com/is-builtin-module/-/is-builtin-module-1.0.0.tgz#540572d34f7ac3119f8f76c30cbc1b1e037affbe"
  dependencies:
    builtin-modules "^1.0.0"

is-data-descriptor@^0.1.4:
  version "0.1.4"
  resolved "https://registry.yarnpkg.com/is-data-descriptor/-/is-data-descriptor-0.1.4.tgz#0b5ee648388e2c860282e793f1856fec3f301b56"
  dependencies:
    kind-of "^3.0.2"

is-data-descriptor@^1.0.0:
  version "1.0.0"
  resolved "https://registry.yarnpkg.com/is-data-descriptor/-/is-data-descriptor-1.0.0.tgz#d84876321d0e7add03990406abbbbd36ba9268c7"
  dependencies:
    kind-of "^6.0.0"

is-descriptor@^0.1.0:
  version "0.1.6"
  resolved "https://registry.yarnpkg.com/is-descriptor/-/is-descriptor-0.1.6.tgz#366d8240dde487ca51823b1ab9f07a10a78251ca"
  dependencies:
    is-accessor-descriptor "^0.1.6"
    is-data-descriptor "^0.1.4"
    kind-of "^5.0.0"

is-descriptor@^1.0.0, is-descriptor@^1.0.2:
  version "1.0.2"
  resolved "https://registry.yarnpkg.com/is-descriptor/-/is-descriptor-1.0.2.tgz#3b159746a66604b04f8c81524ba365c5f14d86ec"
  dependencies:
    is-accessor-descriptor "^1.0.0"
    is-data-descriptor "^1.0.0"
    kind-of "^6.0.2"

is-dotfile@^1.0.0:
  version "1.0.3"
  resolved "https://registry.yarnpkg.com/is-dotfile/-/is-dotfile-1.0.3.tgz#a6a2f32ffd2dfb04f5ca25ecd0f6b83cf798a1e1"

is-equal-shallow@^0.1.3:
  version "0.1.3"
  resolved "https://registry.yarnpkg.com/is-equal-shallow/-/is-equal-shallow-0.1.3.tgz#2238098fc221de0bcfa5d9eac4c45d638aa1c534"
  dependencies:
    is-primitive "^2.0.0"

is-extendable@^0.1.0, is-extendable@^0.1.1:
  version "0.1.1"
  resolved "https://registry.yarnpkg.com/is-extendable/-/is-extendable-0.1.1.tgz#62b110e289a471418e3ec36a617d472e301dfc89"

is-extendable@^1.0.1:
  version "1.0.1"
  resolved "https://registry.yarnpkg.com/is-extendable/-/is-extendable-1.0.1.tgz#a7470f9e426733d81bd81e1155264e3a3507cab4"
  dependencies:
    is-plain-object "^2.0.4"

is-extglob@^1.0.0:
  version "1.0.0"
  resolved "https://registry.yarnpkg.com/is-extglob/-/is-extglob-1.0.0.tgz#ac468177c4943405a092fc8f29760c6ffc6206c0"

is-extglob@^2.1.0, is-extglob@^2.1.1:
  version "2.1.1"
  resolved "https://registry.yarnpkg.com/is-extglob/-/is-extglob-2.1.1.tgz#a88c02535791f02ed37c76a1b9ea9773c833f8c2"

is-finite@^1.0.0:
  version "1.0.2"
  resolved "https://registry.yarnpkg.com/is-finite/-/is-finite-1.0.2.tgz#cc6677695602be550ef11e8b4aa6305342b6d0aa"
  dependencies:
    number-is-nan "^1.0.0"

is-fullwidth-code-point@^1.0.0:
  version "1.0.0"
  resolved "https://registry.yarnpkg.com/is-fullwidth-code-point/-/is-fullwidth-code-point-1.0.0.tgz#ef9e31386f031a7f0d643af82fde50c457ef00cb"
  dependencies:
    number-is-nan "^1.0.0"

is-fullwidth-code-point@^2.0.0:
  version "2.0.0"
  resolved "https://registry.yarnpkg.com/is-fullwidth-code-point/-/is-fullwidth-code-point-2.0.0.tgz#a3b30a5c4f199183167aaab93beefae3ddfb654f"

is-glob@^2.0.0, is-glob@^2.0.1:
  version "2.0.1"
  resolved "https://registry.yarnpkg.com/is-glob/-/is-glob-2.0.1.tgz#d096f926a3ded5600f3fdfd91198cb0888c2d863"
  dependencies:
    is-extglob "^1.0.0"

is-glob@^3.1.0:
  version "3.1.0"
  resolved "https://registry.yarnpkg.com/is-glob/-/is-glob-3.1.0.tgz#7ba5ae24217804ac70707b96922567486cc3e84a"
  dependencies:
    is-extglob "^2.1.0"

is-glob@^4.0.0:
  version "4.0.0"
  resolved "https://registry.yarnpkg.com/is-glob/-/is-glob-4.0.0.tgz#9521c76845cc2610a85203ddf080a958c2ffabc0"
  dependencies:
    is-extglob "^2.1.1"

is-number@^2.1.0:
  version "2.1.0"
  resolved "https://registry.yarnpkg.com/is-number/-/is-number-2.1.0.tgz#01fcbbb393463a548f2f466cce16dece49db908f"
  dependencies:
    kind-of "^3.0.2"

is-number@^3.0.0:
  version "3.0.0"
  resolved "https://registry.yarnpkg.com/is-number/-/is-number-3.0.0.tgz#24fd6201a4782cf50561c810276afc7d12d71195"
  dependencies:
    kind-of "^3.0.2"

is-number@^4.0.0:
  version "4.0.0"
  resolved "https://registry.yarnpkg.com/is-number/-/is-number-4.0.0.tgz#0026e37f5454d73e356dfe6564699867c6a7f0ff"

is-object@^1.0.1:
  version "1.0.1"
  resolved "https://registry.yarnpkg.com/is-object/-/is-object-1.0.1.tgz#8952688c5ec2ffd6b03ecc85e769e02903083470"

is-observable@^0.2.0:
  version "0.2.0"
  resolved "https://registry.yarnpkg.com/is-observable/-/is-observable-0.2.0.tgz#b361311d83c6e5d726cabf5e250b0237106f5ae2"
  dependencies:
    symbol-observable "^0.2.2"

is-odd@^2.0.0:
  version "2.0.0"
  resolved "https://registry.yarnpkg.com/is-odd/-/is-odd-2.0.0.tgz#7646624671fd7ea558ccd9a2795182f2958f1b24"
  dependencies:
    is-number "^4.0.0"

is-plain-obj@^1.0.0, is-plain-obj@^1.1.0:
  version "1.1.0"
  resolved "https://registry.yarnpkg.com/is-plain-obj/-/is-plain-obj-1.1.0.tgz#71a50c8429dfca773c92a390a4a03b39fcd51d3e"

is-plain-object@^2.0.1, is-plain-object@^2.0.3, is-plain-object@^2.0.4:
  version "2.0.4"
  resolved "https://registry.yarnpkg.com/is-plain-object/-/is-plain-object-2.0.4.tgz#2c163b3fafb1b606d9d17928f05c2a1c38e07677"
  dependencies:
    isobject "^3.0.1"

is-posix-bracket@^0.1.0:
  version "0.1.1"
  resolved "https://registry.yarnpkg.com/is-posix-bracket/-/is-posix-bracket-0.1.1.tgz#3334dc79774368e92f016e6fbc0a88f5cd6e6bc4"

is-primitive@^2.0.0:
  version "2.0.0"
  resolved "https://registry.yarnpkg.com/is-primitive/-/is-primitive-2.0.0.tgz#207bab91638499c07b2adf240a41a87210034575"

is-promise@^2.1.0:
  version "2.1.0"
  resolved "https://registry.yarnpkg.com/is-promise/-/is-promise-2.1.0.tgz#79a2a9ece7f096e80f36d2b2f3bc16c1ff4bf3fa"

is-retry-allowed@^1.0.0, is-retry-allowed@^1.1.0:
  version "1.1.0"
  resolved "https://registry.yarnpkg.com/is-retry-allowed/-/is-retry-allowed-1.1.0.tgz#11a060568b67339444033d0125a61a20d564fb34"

is-scoped@^1.0.0:
  version "1.0.0"
  resolved "https://registry.yarnpkg.com/is-scoped/-/is-scoped-1.0.0.tgz#449ca98299e713038256289ecb2b540dc437cb30"
  dependencies:
    scoped-regex "^1.0.0"

is-stream@^1.0.0, is-stream@^1.1.0:
  version "1.1.0"
  resolved "https://registry.yarnpkg.com/is-stream/-/is-stream-1.1.0.tgz#12d4a3dd4e68e0b79ceb8dbc84173ae80d91ca44"

is-typedarray@~1.0.0:
  version "1.0.0"
  resolved "https://registry.yarnpkg.com/is-typedarray/-/is-typedarray-1.0.0.tgz#e479c80858df0c1b11ddda6940f96011fcda4a9a"

is-utf8@^0.2.0:
  version "0.2.1"
  resolved "https://registry.yarnpkg.com/is-utf8/-/is-utf8-0.2.1.tgz#4b0da1442104d1b336340e80797e865cf39f7d72"

is-windows@^1.0.1, is-windows@^1.0.2:
  version "1.0.2"
  resolved "https://registry.yarnpkg.com/is-windows/-/is-windows-1.0.2.tgz#d1850eb9791ecd18e6182ce12a30f396634bb19d"

isarray@1.0.0, isarray@^1.0.0, isarray@~1.0.0:
  version "1.0.0"
  resolved "https://registry.yarnpkg.com/isarray/-/isarray-1.0.0.tgz#bb935d48582cba168c06834957a54a3e07124f11"

isexe@^2.0.0:
  version "2.0.0"
  resolved "https://registry.yarnpkg.com/isexe/-/isexe-2.0.0.tgz#e8fbf374dc556ff8947a10dcb0572d633f2cfa10"

isobject@^2.0.0:
  version "2.1.0"
  resolved "https://registry.yarnpkg.com/isobject/-/isobject-2.1.0.tgz#f065561096a3f1da2ef46272f815c840d87e0c89"
  dependencies:
    isarray "1.0.0"

isobject@^3.0.0, isobject@^3.0.1:
  version "3.0.1"
  resolved "https://registry.yarnpkg.com/isobject/-/isobject-3.0.1.tgz#4e431e92b11a9731636aa1f9c8d1ccbcfdab78df"

isstream@~0.1.2:
  version "0.1.2"
  resolved "https://registry.yarnpkg.com/isstream/-/isstream-0.1.2.tgz#47e63f7af55afa6f92e1500e690eb8b8529c099a"

istextorbinary@^2.1.0:
  version "2.2.1"
  resolved "https://registry.yarnpkg.com/istextorbinary/-/istextorbinary-2.2.1.tgz#a5231a08ef6dd22b268d0895084cf8d58b5bec53"
  dependencies:
    binaryextensions "2"
    editions "^1.3.3"
    textextensions "2"

isurl@^1.0.0-alpha5:
  version "1.0.0"
  resolved "https://registry.yarnpkg.com/isurl/-/isurl-1.0.0.tgz#b27f4f49f3cdaa3ea44a0a5b7f3462e6edc39d67"
  dependencies:
    has-to-string-tag-x "^1.2.0"
    is-object "^1.0.1"

jquery@1.x:
  version "1.12.4"
  resolved "https://registry.yarnpkg.com/jquery/-/jquery-1.12.4.tgz#01e1dfba290fe73deba77ceeacb0f9ba2fec9e0c"

js-tokens@^3.0.0, js-tokens@^3.0.2:
  version "3.0.2"
  resolved "https://registry.yarnpkg.com/js-tokens/-/js-tokens-3.0.2.tgz#9866df395102130e38f7f996bceb65443209c25b"

jsbn@~0.1.0:
  version "0.1.1"
  resolved "https://registry.yarnpkg.com/jsbn/-/jsbn-0.1.1.tgz#a5e654c2e5a2deb5f201d96cefbca80c0ef2f513"

jscodeshift@^0.4.0:
  version "0.4.1"
  resolved "https://registry.yarnpkg.com/jscodeshift/-/jscodeshift-0.4.1.tgz#da91a1c2eccfa03a3387a21d39948e251ced444a"
  dependencies:
    async "^1.5.0"
    babel-plugin-transform-flow-strip-types "^6.8.0"
    babel-preset-es2015 "^6.9.0"
    babel-preset-stage-1 "^6.5.0"
    babel-register "^6.9.0"
    babylon "^6.17.3"
    colors "^1.1.2"
    flow-parser "^0.*"
    lodash "^4.13.1"
    micromatch "^2.3.7"
    node-dir "0.1.8"
    nomnom "^1.8.1"
    recast "^0.12.5"
    temp "^0.8.1"
    write-file-atomic "^1.2.0"

jscodeshift@^0.5.0:
  version "0.5.0"
  resolved "https://registry.yarnpkg.com/jscodeshift/-/jscodeshift-0.5.0.tgz#bdb7b6cc20dd62c16aa728c3fa2d2fe66ca7c748"
  dependencies:
    babel-plugin-transform-flow-strip-types "^6.8.0"
    babel-preset-es2015 "^6.9.0"
    babel-preset-stage-1 "^6.5.0"
    babel-register "^6.9.0"
    babylon "^7.0.0-beta.30"
    colors "^1.1.2"
    flow-parser "^0.*"
    lodash "^4.13.1"
    micromatch "^2.3.7"
    neo-async "^2.5.0"
    node-dir "0.1.8"
    nomnom "^1.8.1"
    recast "^0.14.1"
    temp "^0.8.1"
    write-file-atomic "^1.2.0"

jsdom@9.12.x:
  version "9.12.0"
  resolved "https://registry.yarnpkg.com/jsdom/-/jsdom-9.12.0.tgz#e8c546fffcb06c00d4833ca84410fed7f8a097d4"
  dependencies:
    abab "^1.0.3"
    acorn "^4.0.4"
    acorn-globals "^3.1.0"
    array-equal "^1.0.0"
    content-type-parser "^1.0.1"
    cssom ">= 0.3.2 < 0.4.0"
    cssstyle ">= 0.2.37 < 0.3.0"
    escodegen "^1.6.1"
    html-encoding-sniffer "^1.0.1"
    nwmatcher ">= 1.3.9 < 2.0.0"
    parse5 "^1.5.1"
    request "^2.79.0"
    sax "^1.2.1"
    symbol-tree "^3.2.1"
    tough-cookie "^2.3.2"
    webidl-conversions "^4.0.0"
    whatwg-encoding "^1.0.1"
    whatwg-url "^4.3.0"
    xml-name-validator "^2.0.1"

jsesc@^1.3.0:
  version "1.3.0"
  resolved "https://registry.yarnpkg.com/jsesc/-/jsesc-1.3.0.tgz#46c3fec8c1892b12b0833db9bc7622176dbab34b"

jsesc@~0.5.0:
  version "0.5.0"
  resolved "https://registry.yarnpkg.com/jsesc/-/jsesc-0.5.0.tgz#e7dee66e35d6fc16f710fe91d5cf69f70f08911d"

json-buffer@3.0.0:
  version "3.0.0"
  resolved "https://registry.yarnpkg.com/json-buffer/-/json-buffer-3.0.0.tgz#5b1f397afc75d677bde8bcfc0e47e1f9a3d9a898"

json-parse-better-errors@^1.0.1:
  version "1.0.2"
  resolved "https://registry.yarnpkg.com/json-parse-better-errors/-/json-parse-better-errors-1.0.2.tgz#bb867cfb3450e69107c131d1c514bab3dc8bcaa9"

json-schema-traverse@^0.3.0:
  version "0.3.1"
  resolved "https://registry.yarnpkg.com/json-schema-traverse/-/json-schema-traverse-0.3.1.tgz#349a6d44c53a51de89b40805c5d5e59b417d3340"

json-schema@0.2.3:
  version "0.2.3"
  resolved "https://registry.yarnpkg.com/json-schema/-/json-schema-0.2.3.tgz#b480c892e59a2f05954ce727bd3f2a4e882f9e13"

json-stringify-safe@~5.0.1:
  version "5.0.1"
  resolved "https://registry.yarnpkg.com/json-stringify-safe/-/json-stringify-safe-5.0.1.tgz#1296a2d58fd45f19a0f6ce01d65701e2c735b6eb"

json5@^0.5.0, json5@^0.5.1:
  version "0.5.1"
  resolved "https://registry.yarnpkg.com/json5/-/json5-0.5.1.tgz#1eade7acc012034ad84e2396767ead9fa5495821"

jsprim@^1.2.2:
  version "1.4.1"
  resolved "https://registry.yarnpkg.com/jsprim/-/jsprim-1.4.1.tgz#313e66bc1e5cc06e438bc1b7499c2e5c56acb6a2"
  dependencies:
    assert-plus "1.0.0"
    extsprintf "1.3.0"
    json-schema "0.2.3"
    verror "1.10.0"

keyv@3.0.0:
  version "3.0.0"
  resolved "https://registry.yarnpkg.com/keyv/-/keyv-3.0.0.tgz#44923ba39e68b12a7cec7df6c3268c031f2ef373"
  dependencies:
    json-buffer "3.0.0"

kind-of@^3.0.2, kind-of@^3.0.3, kind-of@^3.2.0:
  version "3.2.2"
  resolved "https://registry.yarnpkg.com/kind-of/-/kind-of-3.2.2.tgz#31ea21a734bab9bbb0f32466d893aea51e4a3c64"
  dependencies:
    is-buffer "^1.1.5"

kind-of@^4.0.0:
  version "4.0.0"
  resolved "https://registry.yarnpkg.com/kind-of/-/kind-of-4.0.0.tgz#20813df3d712928b207378691a45066fae72dd57"
  dependencies:
    is-buffer "^1.1.5"

kind-of@^5.0.0:
  version "5.1.0"
  resolved "https://registry.yarnpkg.com/kind-of/-/kind-of-5.1.0.tgz#729c91e2d857b7a419a1f9aa65685c4c33f5845d"

kind-of@^6.0.0, kind-of@^6.0.2:
  version "6.0.2"
  resolved "https://registry.yarnpkg.com/kind-of/-/kind-of-6.0.2.tgz#01146b36a6218e64e58f3a8d66de5d7fc6f6d051"

lcid@^1.0.0:
  version "1.0.0"
  resolved "https://registry.yarnpkg.com/lcid/-/lcid-1.0.0.tgz#308accafa0bc483a3867b4b6f2b9506251d1b835"
  dependencies:
    invert-kv "^1.0.0"

levn@~0.3.0:
  version "0.3.0"
  resolved "https://registry.yarnpkg.com/levn/-/levn-0.3.0.tgz#3b09924edf9f083c0490fdd4c0bc4421e04764ee"
  dependencies:
    prelude-ls "~1.1.2"
    type-check "~0.3.2"

listr-silent-renderer@^1.1.1:
  version "1.1.1"
  resolved "https://registry.yarnpkg.com/listr-silent-renderer/-/listr-silent-renderer-1.1.1.tgz#924b5a3757153770bf1a8e3fbf74b8bbf3f9242e"

listr-update-renderer@^0.4.0:
  version "0.4.0"
  resolved "https://registry.yarnpkg.com/listr-update-renderer/-/listr-update-renderer-0.4.0.tgz#344d980da2ca2e8b145ba305908f32ae3f4cc8a7"
  dependencies:
    chalk "^1.1.3"
    cli-truncate "^0.2.1"
    elegant-spinner "^1.0.1"
    figures "^1.7.0"
    indent-string "^3.0.0"
    log-symbols "^1.0.2"
    log-update "^1.0.2"
    strip-ansi "^3.0.1"

listr-verbose-renderer@^0.4.0:
  version "0.4.1"
  resolved "https://registry.yarnpkg.com/listr-verbose-renderer/-/listr-verbose-renderer-0.4.1.tgz#8206f4cf6d52ddc5827e5fd14989e0e965933a35"
  dependencies:
    chalk "^1.1.3"
    cli-cursor "^1.0.2"
    date-fns "^1.27.2"
    figures "^1.7.0"

listr@^0.13.0:
  version "0.13.0"
  resolved "https://registry.yarnpkg.com/listr/-/listr-0.13.0.tgz#20bb0ba30bae660ee84cc0503df4be3d5623887d"
  dependencies:
    chalk "^1.1.3"
    cli-truncate "^0.2.1"
    figures "^1.7.0"
    indent-string "^2.1.0"
    is-observable "^0.2.0"
    is-promise "^2.1.0"
    is-stream "^1.1.0"
    listr-silent-renderer "^1.1.1"
    listr-update-renderer "^0.4.0"
    listr-verbose-renderer "^0.4.0"
    log-symbols "^1.0.2"
    log-update "^1.0.2"
    ora "^0.2.3"
    p-map "^1.1.1"
    rxjs "^5.4.2"
    stream-to-observable "^0.2.0"
    strip-ansi "^3.0.1"

load-json-file@^4.0.0:
  version "4.0.0"
  resolved "https://registry.yarnpkg.com/load-json-file/-/load-json-file-4.0.0.tgz#2f5f45ab91e33216234fd53adab668eb4ec0993b"
  dependencies:
    graceful-fs "^4.1.2"
    parse-json "^4.0.0"
    pify "^3.0.0"
    strip-bom "^3.0.0"

loader-runner@^2.3.0:
  version "2.3.0"
  resolved "https://registry.yarnpkg.com/loader-runner/-/loader-runner-2.3.0.tgz#f482aea82d543e07921700d5a46ef26fdac6b8a2"

loader-utils@^1.1.0:
  version "1.1.0"
  resolved "https://registry.yarnpkg.com/loader-utils/-/loader-utils-1.1.0.tgz#c98aef488bcceda2ffb5e2de646d6a754429f5cd"
  dependencies:
    big.js "^3.1.3"
    emojis-list "^2.0.0"
    json5 "^0.5.0"

locate-path@^2.0.0:
  version "2.0.0"
  resolved "https://registry.yarnpkg.com/locate-path/-/locate-path-2.0.0.tgz#2b568b265eec944c6d9c0de9c3dbbbca0354cd8e"
  dependencies:
    p-locate "^2.0.0"
    path-exists "^3.0.0"

lodash@^4.13.1, lodash@^4.14.0, lodash@^4.17.2, lodash@^4.17.4, lodash@^4.17.5, lodash@^4.3.0:
  version "4.17.10"
  resolved "https://registry.yarnpkg.com/lodash/-/lodash-4.17.10.tgz#1b7793cf7259ea38fb3661d4d38b3260af8ae4e7"

log-symbols@^1.0.2:
  version "1.0.2"
  resolved "https://registry.yarnpkg.com/log-symbols/-/log-symbols-1.0.2.tgz#376ff7b58ea3086a0f09facc74617eca501e1a18"
  dependencies:
    chalk "^1.0.0"

log-symbols@^2.1.0, log-symbols@^2.2.0:
  version "2.2.0"
  resolved "https://registry.yarnpkg.com/log-symbols/-/log-symbols-2.2.0.tgz#5740e1c5d6f0dfda4ad9323b5332107ef6b4c40a"
  dependencies:
    chalk "^2.0.1"

log-update@^1.0.2:
  version "1.0.2"
  resolved "https://registry.yarnpkg.com/log-update/-/log-update-1.0.2.tgz#19929f64c4093d2d2e7075a1dad8af59c296b8d1"
  dependencies:
    ansi-escapes "^1.0.0"
    cli-cursor "^1.0.2"

loose-envify@^1.0.0:
  version "1.3.1"
  resolved "https://registry.yarnpkg.com/loose-envify/-/loose-envify-1.3.1.tgz#d1a8ad33fa9ce0e713d65fdd0ac8b748d478c848"
  dependencies:
    js-tokens "^3.0.0"

lowercase-keys@1.0.0:
  version "1.0.0"
  resolved "https://registry.yarnpkg.com/lowercase-keys/-/lowercase-keys-1.0.0.tgz#4e3366b39e7f5457e35f1324bdf6f88d0bfc7306"

lowercase-keys@^1.0.0:
  version "1.0.1"
  resolved "https://registry.yarnpkg.com/lowercase-keys/-/lowercase-keys-1.0.1.tgz#6f9e30b47084d971a7c820ff15a6c5167b74c26f"

lru-cache@^4.0.1, lru-cache@^4.1.1:
  version "4.1.2"
  resolved "https://registry.yarnpkg.com/lru-cache/-/lru-cache-4.1.2.tgz#45234b2e6e2f2b33da125624c4664929a0224c3f"
  dependencies:
    pseudomap "^1.0.2"
    yallist "^2.1.2"

make-dir@^1.0.0, make-dir@^1.1.0:
  version "1.2.0"
  resolved "https://registry.yarnpkg.com/make-dir/-/make-dir-1.2.0.tgz#6d6a49eead4aae296c53bbf3a1a008bd6c89469b"
  dependencies:
    pify "^3.0.0"

map-cache@^0.2.2:
  version "0.2.2"
  resolved "https://registry.yarnpkg.com/map-cache/-/map-cache-0.2.2.tgz#c32abd0bd6525d9b051645bb4f26ac5dc98a0dbf"

map-visit@^1.0.0:
  version "1.0.0"
  resolved "https://registry.yarnpkg.com/map-visit/-/map-visit-1.0.0.tgz#ecdca8f13144e660f1b5bd41f12f3479d98dfb8f"
  dependencies:
    object-visit "^1.0.0"

md5.js@^1.3.4:
  version "1.3.4"
  resolved "https://registry.yarnpkg.com/md5.js/-/md5.js-1.3.4.tgz#e9bdbde94a20a5ac18b04340fc5764d5b09d901d"
  dependencies:
    hash-base "^3.0.0"
    inherits "^2.0.1"

mem-fs-editor@^3.0.2:
  version "3.0.2"
  resolved "https://registry.yarnpkg.com/mem-fs-editor/-/mem-fs-editor-3.0.2.tgz#dd0a6eaf2bb8a6b37740067aa549eb530105af9f"
  dependencies:
    commondir "^1.0.1"
    deep-extend "^0.4.0"
    ejs "^2.3.1"
    glob "^7.0.3"
    globby "^6.1.0"
    mkdirp "^0.5.0"
    multimatch "^2.0.0"
    rimraf "^2.2.8"
    through2 "^2.0.0"
    vinyl "^2.0.1"

mem-fs@^1.1.0:
  version "1.1.3"
  resolved "https://registry.yarnpkg.com/mem-fs/-/mem-fs-1.1.3.tgz#b8ae8d2e3fcb6f5d3f9165c12d4551a065d989cc"
  dependencies:
    through2 "^2.0.0"
    vinyl "^1.1.0"
    vinyl-file "^2.0.0"

mem@^1.1.0:
  version "1.1.0"
  resolved "https://registry.yarnpkg.com/mem/-/mem-1.1.0.tgz#5edd52b485ca1d900fe64895505399a0dfa45f76"
  dependencies:
    mimic-fn "^1.0.0"

memory-fs@^0.4.0, memory-fs@~0.4.1:
  version "0.4.1"
  resolved "https://registry.yarnpkg.com/memory-fs/-/memory-fs-0.4.1.tgz#3a9a20b8462523e447cfbc7e8bb80ed667bfc552"
  dependencies:
    errno "^0.1.3"
    readable-stream "^2.0.1"

micromatch@^2.3.7:
  version "2.3.11"
  resolved "https://registry.yarnpkg.com/micromatch/-/micromatch-2.3.11.tgz#86677c97d1720b363431d04d0d15293bd38c1565"
  dependencies:
    arr-diff "^2.0.0"
    array-unique "^0.2.1"
    braces "^1.8.2"
    expand-brackets "^0.1.4"
    extglob "^0.3.1"
    filename-regex "^2.0.0"
    is-extglob "^1.0.0"
    is-glob "^2.0.1"
    kind-of "^3.0.2"
    normalize-path "^2.0.1"
    object.omit "^2.0.0"
    parse-glob "^3.0.4"
    regex-cache "^0.4.2"

micromatch@^3.1.4, micromatch@^3.1.8:
  version "3.1.10"
  resolved "https://registry.yarnpkg.com/micromatch/-/micromatch-3.1.10.tgz#70859bc95c9840952f359a068a3fc49f9ecfac23"
  dependencies:
    arr-diff "^4.0.0"
    array-unique "^0.3.2"
    braces "^2.3.1"
    define-property "^2.0.2"
    extend-shallow "^3.0.2"
    extglob "^2.0.4"
    fragment-cache "^0.2.1"
    kind-of "^6.0.2"
    nanomatch "^1.2.9"
    object.pick "^1.3.0"
    regex-not "^1.0.0"
    snapdragon "^0.8.1"
    to-regex "^3.0.2"

miller-rabin@^4.0.0:
  version "4.0.1"
  resolved "https://registry.yarnpkg.com/miller-rabin/-/miller-rabin-4.0.1.tgz#f080351c865b0dc562a8462966daa53543c78a4d"
  dependencies:
    bn.js "^4.0.0"
    brorand "^1.0.1"

mime-db@~1.33.0:
  version "1.33.0"
  resolved "https://registry.yarnpkg.com/mime-db/-/mime-db-1.33.0.tgz#a3492050a5cb9b63450541e39d9788d2272783db"

mime-types@^2.1.12, mime-types@~2.1.17:
  version "2.1.18"
  resolved "https://registry.yarnpkg.com/mime-types/-/mime-types-2.1.18.tgz#6f323f60a83d11146f831ff11fd66e2fe5503bb8"
  dependencies:
    mime-db "~1.33.0"

mimic-fn@^1.0.0:
  version "1.2.0"
  resolved "https://registry.yarnpkg.com/mimic-fn/-/mimic-fn-1.2.0.tgz#820c86a39334640e99516928bd03fca88057d022"

mimic-response@^1.0.0:
  version "1.0.0"
  resolved "https://registry.yarnpkg.com/mimic-response/-/mimic-response-1.0.0.tgz#df3d3652a73fded6b9b0b24146e6fd052353458e"

minimalistic-assert@^1.0.0:
  version "1.0.1"
  resolved "https://registry.yarnpkg.com/minimalistic-assert/-/minimalistic-assert-1.0.1.tgz#2e194de044626d4a10e7f7fbc00ce73e83e4d5c7"

minimalistic-crypto-utils@^1.0.0, minimalistic-crypto-utils@^1.0.1:
  version "1.0.1"
  resolved "https://registry.yarnpkg.com/minimalistic-crypto-utils/-/minimalistic-crypto-utils-1.0.1.tgz#f6c00c1c0b082246e5c4d99dfb8c7c083b2b582a"

minimatch@^3.0.0, minimatch@^3.0.2, minimatch@^3.0.4:
  version "3.0.4"
  resolved "https://registry.yarnpkg.com/minimatch/-/minimatch-3.0.4.tgz#5166e286457f03306064be5497e8dbb0c3d32083"
  dependencies:
    brace-expansion "^1.1.7"

minimist@0.0.8:
  version "0.0.8"
  resolved "https://registry.yarnpkg.com/minimist/-/minimist-0.0.8.tgz#857fcabfc3397d2625b8228262e86aa7a011b05d"

minimist@^0.1.0:
  version "0.1.0"
  resolved "https://registry.yarnpkg.com/minimist/-/minimist-0.1.0.tgz#99df657a52574c21c9057497df742790b2b4c0de"

minimist@^1.2.0:
  version "1.2.0"
  resolved "https://registry.yarnpkg.com/minimist/-/minimist-1.2.0.tgz#a35008b20f41383eec1fb914f4cd5df79a264284"

minipass@^2.2.1, minipass@^2.2.4:
  version "2.2.4"
  resolved "https://registry.yarnpkg.com/minipass/-/minipass-2.2.4.tgz#03c824d84551ec38a8d1bb5bc350a5a30a354a40"
  dependencies:
    safe-buffer "^5.1.1"
    yallist "^3.0.0"

minizlib@^1.1.0:
  version "1.1.0"
  resolved "https://registry.yarnpkg.com/minizlib/-/minizlib-1.1.0.tgz#11e13658ce46bc3a70a267aac58359d1e0c29ceb"
  dependencies:
    minipass "^2.2.1"

mississippi@^2.0.0:
  version "2.0.0"
  resolved "https://registry.yarnpkg.com/mississippi/-/mississippi-2.0.0.tgz#3442a508fafc28500486feea99409676e4ee5a6f"
  dependencies:
    concat-stream "^1.5.0"
    duplexify "^3.4.2"
    end-of-stream "^1.1.0"
    flush-write-stream "^1.0.0"
    from2 "^2.1.0"
    parallel-transform "^1.1.0"
    pump "^2.0.1"
    pumpify "^1.3.3"
    stream-each "^1.1.0"
    through2 "^2.0.0"

mixin-deep@^1.2.0:
  version "1.3.1"
  resolved "https://registry.yarnpkg.com/mixin-deep/-/mixin-deep-1.3.1.tgz#a49e7268dce1a0d9698e45326c5626df3543d0fe"
  dependencies:
    for-in "^1.0.2"
    is-extendable "^1.0.1"

mkdirp@^0.5.0, mkdirp@^0.5.1, mkdirp@~0.5.0:
  version "0.5.1"
  resolved "https://registry.yarnpkg.com/mkdirp/-/mkdirp-0.5.1.tgz#30057438eac6cf7f8c4767f38648d6697d75c903"
  dependencies:
    minimist "0.0.8"

move-concurrently@^1.0.1:
  version "1.0.1"
  resolved "https://registry.yarnpkg.com/move-concurrently/-/move-concurrently-1.0.1.tgz#be2c005fda32e0b29af1f05d7c4b33214c701f92"
  dependencies:
    aproba "^1.1.1"
    copy-concurrently "^1.0.0"
    fs-write-stream-atomic "^1.0.8"
    mkdirp "^0.5.1"
    rimraf "^2.5.4"
    run-queue "^1.0.3"

ms@2.0.0:
  version "2.0.0"
  resolved "https://registry.yarnpkg.com/ms/-/ms-2.0.0.tgz#5608aeadfc00be6c2901df5f9861788de0d597c8"

multimatch@^2.0.0:
  version "2.1.0"
  resolved "https://registry.yarnpkg.com/multimatch/-/multimatch-2.1.0.tgz#9c7906a22fb4c02919e2f5f75161b4cdbd4b2a2b"
  dependencies:
    array-differ "^1.0.0"
    array-union "^1.0.1"
    arrify "^1.0.0"
    minimatch "^3.0.0"

mute-stream@0.0.7:
  version "0.0.7"
  resolved "https://registry.yarnpkg.com/mute-stream/-/mute-stream-0.0.7.tgz#3075ce93bc21b8fab43e1bc4da7e8115ed1e7bab"

nan@^2.9.2:
  version "2.10.0"
  resolved "https://registry.yarnpkg.com/nan/-/nan-2.10.0.tgz#96d0cd610ebd58d4b4de9cc0c6828cda99c7548f"

nanomatch@^1.2.9:
  version "1.2.9"
  resolved "https://registry.yarnpkg.com/nanomatch/-/nanomatch-1.2.9.tgz#879f7150cb2dab7a471259066c104eee6e0fa7c2"
  dependencies:
    arr-diff "^4.0.0"
    array-unique "^0.3.2"
    define-property "^2.0.2"
    extend-shallow "^3.0.2"
    fragment-cache "^0.2.1"
    is-odd "^2.0.0"
    is-windows "^1.0.2"
    kind-of "^6.0.2"
    object.pick "^1.3.0"
    regex-not "^1.0.0"
    snapdragon "^0.8.1"
    to-regex "^3.0.1"

needle@^2.2.0:
  version "2.2.0"
  resolved "https://registry.yarnpkg.com/needle/-/needle-2.2.0.tgz#f14efc69cee1024b72c8b21c7bdf94a731dc12fa"
  dependencies:
    debug "^2.1.2"
    iconv-lite "^0.4.4"
    sax "^1.2.4"

neo-async@^2.5.0:
  version "2.5.1"
  resolved "https://registry.yarnpkg.com/neo-async/-/neo-async-2.5.1.tgz#acb909e327b1e87ec9ef15f41b8a269512ad41ee"

nice-try@^1.0.4:
  version "1.0.4"
  resolved "https://registry.yarnpkg.com/nice-try/-/nice-try-1.0.4.tgz#d93962f6c52f2c1558c0fbda6d512819f1efe1c4"

node-dir@0.1.8:
  version "0.1.8"
  resolved "https://registry.yarnpkg.com/node-dir/-/node-dir-0.1.8.tgz#55fb8deb699070707fb67f91a460f0448294c77d"

node-libs-browser@^2.0.0:
  version "2.1.0"
  resolved "https://registry.yarnpkg.com/node-libs-browser/-/node-libs-browser-2.1.0.tgz#5f94263d404f6e44767d726901fff05478d600df"
  dependencies:
    assert "^1.1.1"
    browserify-zlib "^0.2.0"
    buffer "^4.3.0"
    console-browserify "^1.1.0"
    constants-browserify "^1.0.0"
    crypto-browserify "^3.11.0"
    domain-browser "^1.1.1"
    events "^1.0.0"
    https-browserify "^1.0.0"
    os-browserify "^0.3.0"
    path-browserify "0.0.0"
    process "^0.11.10"
    punycode "^1.2.4"
    querystring-es3 "^0.2.0"
    readable-stream "^2.3.3"
    stream-browserify "^2.0.1"
    stream-http "^2.7.2"
    string_decoder "^1.0.0"
    timers-browserify "^2.0.4"
    tty-browserify "0.0.0"
    url "^0.11.0"
    util "^0.10.3"
    vm-browserify "0.0.4"

node-pre-gyp@^0.9.0:
  version "0.9.1"
  resolved "https://registry.yarnpkg.com/node-pre-gyp/-/node-pre-gyp-0.9.1.tgz#f11c07516dd92f87199dbc7e1838eab7cd56c9e0"
  dependencies:
    detect-libc "^1.0.2"
    mkdirp "^0.5.1"
    needle "^2.2.0"
    nopt "^4.0.1"
    npm-packlist "^1.1.6"
    npmlog "^4.0.2"
    rc "^1.1.7"
    rimraf "^2.6.1"
    semver "^5.3.0"
    tar "^4"

nomnom@^1.8.1:
  version "1.8.1"
  resolved "https://registry.yarnpkg.com/nomnom/-/nomnom-1.8.1.tgz#2151f722472ba79e50a76fc125bb8c8f2e4dc2a7"
  dependencies:
    chalk "~0.4.0"
    underscore "~1.6.0"

nopt@^4.0.1:
  version "4.0.1"
  resolved "https://registry.yarnpkg.com/nopt/-/nopt-4.0.1.tgz#d0d4685afd5415193c8c7505602d0d17cd64474d"
  dependencies:
    abbrev "1"
    osenv "^0.1.4"

normalize-package-data@^2.3.2:
  version "2.4.0"
  resolved "https://registry.yarnpkg.com/normalize-package-data/-/normalize-package-data-2.4.0.tgz#12f95a307d58352075a04907b84ac8be98ac012f"
  dependencies:
    hosted-git-info "^2.1.4"
    is-builtin-module "^1.0.0"
    semver "2 || 3 || 4 || 5"
    validate-npm-package-license "^3.0.1"

normalize-path@^2.0.1, normalize-path@^2.1.1:
  version "2.1.1"
  resolved "https://registry.yarnpkg.com/normalize-path/-/normalize-path-2.1.1.tgz#1ab28b556e198363a8c1a6f7e6fa20137fe6aed9"
  dependencies:
    remove-trailing-separator "^1.0.1"

normalize-url@2.0.1:
  version "2.0.1"
  resolved "https://registry.yarnpkg.com/normalize-url/-/normalize-url-2.0.1.tgz#835a9da1551fa26f70e92329069a23aa6574d7e6"
  dependencies:
    prepend-http "^2.0.0"
    query-string "^5.0.1"
    sort-keys "^2.0.0"

npm-bundled@^1.0.1:
  version "1.0.3"
  resolved "https://registry.yarnpkg.com/npm-bundled/-/npm-bundled-1.0.3.tgz#7e71703d973af3370a9591bafe3a63aca0be2308"

npm-packlist@^1.1.6:
  version "1.1.10"
  resolved "https://registry.yarnpkg.com/npm-packlist/-/npm-packlist-1.1.10.tgz#1039db9e985727e464df066f4cf0ab6ef85c398a"
  dependencies:
    ignore-walk "^3.0.1"
    npm-bundled "^1.0.1"

npm-run-path@^2.0.0:
  version "2.0.2"
  resolved "https://registry.yarnpkg.com/npm-run-path/-/npm-run-path-2.0.2.tgz#35a9232dfa35d7067b4cb2ddf2357b1871536c5f"
  dependencies:
    path-key "^2.0.0"

npmlog@^4.0.2:
  version "4.1.2"
  resolved "https://registry.yarnpkg.com/npmlog/-/npmlog-4.1.2.tgz#08a7f2a8bf734604779a9efa4ad5cc717abb954b"
  dependencies:
    are-we-there-yet "~1.1.2"
    console-control-strings "~1.1.0"
    gauge "~2.7.3"
    set-blocking "~2.0.0"

number-is-nan@^1.0.0:
  version "1.0.1"
  resolved "https://registry.yarnpkg.com/number-is-nan/-/number-is-nan-1.0.1.tgz#097b602b53422a522c1afb8790318336941a011d"

"nwmatcher@>= 1.3.9 < 2.0.0":
  version "1.4.4"
  resolved "https://registry.yarnpkg.com/nwmatcher/-/nwmatcher-1.4.4.tgz#2285631f34a95f0d0395cd900c96ed39b58f346e"

oauth-sign@~0.8.2:
  version "0.8.2"
  resolved "https://registry.yarnpkg.com/oauth-sign/-/oauth-sign-0.8.2.tgz#46a6ab7f0aead8deae9ec0565780b7d4efeb9d43"

object-assign@^4.0.1, object-assign@^4.1.0:
  version "4.1.1"
  resolved "https://registry.yarnpkg.com/object-assign/-/object-assign-4.1.1.tgz#2109adc7965887cfc05cbbd442cac8bfbb360863"

object-copy@^0.1.0:
  version "0.1.0"
  resolved "https://registry.yarnpkg.com/object-copy/-/object-copy-0.1.0.tgz#7e7d858b781bd7c991a41ba975ed3812754e998c"
  dependencies:
    copy-descriptor "^0.1.0"
    define-property "^0.2.5"
    kind-of "^3.0.3"

object-visit@^1.0.0:
  version "1.0.1"
  resolved "https://registry.yarnpkg.com/object-visit/-/object-visit-1.0.1.tgz#f79c4493af0c5377b59fe39d395e41042dd045bb"
  dependencies:
    isobject "^3.0.0"

object.omit@^2.0.0:
  version "2.0.1"
  resolved "https://registry.yarnpkg.com/object.omit/-/object.omit-2.0.1.tgz#1a9c744829f39dbb858c76ca3579ae2a54ebd1fa"
  dependencies:
    for-own "^0.1.4"
    is-extendable "^0.1.1"

object.pick@^1.3.0:
  version "1.3.0"
  resolved "https://registry.yarnpkg.com/object.pick/-/object.pick-1.3.0.tgz#87a10ac4c1694bd2e1cbf53591a66141fb5dd747"
  dependencies:
    isobject "^3.0.1"

once@^1.3.0, once@^1.3.1, once@^1.4.0:
  version "1.4.0"
  resolved "https://registry.yarnpkg.com/once/-/once-1.4.0.tgz#583b1aa775961d4b113ac17d9c50baef9dd76bd1"
  dependencies:
    wrappy "1"

onetime@^1.0.0:
  version "1.1.0"
  resolved "http://registry.npmjs.org/onetime/-/onetime-1.1.0.tgz#a1f7838f8314c516f05ecefcbc4ccfe04b4ed789"

onetime@^2.0.0:
  version "2.0.1"
  resolved "https://registry.yarnpkg.com/onetime/-/onetime-2.0.1.tgz#067428230fd67443b2794b22bba528b6867962d4"
  dependencies:
    mimic-fn "^1.0.0"

optionator@^0.8.1:
  version "0.8.2"
  resolved "https://registry.yarnpkg.com/optionator/-/optionator-0.8.2.tgz#364c5e409d3f4d6301d6c0b4c05bba50180aeb64"
  dependencies:
    deep-is "~0.1.3"
    fast-levenshtein "~2.0.4"
    levn "~0.3.0"
    prelude-ls "~1.1.2"
    type-check "~0.3.2"
    wordwrap "~1.0.0"

ora@^0.2.3:
  version "0.2.3"
  resolved "https://registry.yarnpkg.com/ora/-/ora-0.2.3.tgz#37527d220adcd53c39b73571d754156d5db657a4"
  dependencies:
    chalk "^1.1.1"
    cli-cursor "^1.0.2"
    cli-spinners "^0.1.2"
    object-assign "^4.0.1"

os-browserify@^0.3.0:
  version "0.3.0"
  resolved "https://registry.yarnpkg.com/os-browserify/-/os-browserify-0.3.0.tgz#854373c7f5c2315914fc9bfc6bd8238fdda1ec27"

os-homedir@^1.0.0:
  version "1.0.2"
  resolved "https://registry.yarnpkg.com/os-homedir/-/os-homedir-1.0.2.tgz#ffbc4988336e0e833de0c168c7ef152121aa7fb3"

os-locale@^2.0.0:
  version "2.1.0"
  resolved "https://registry.yarnpkg.com/os-locale/-/os-locale-2.1.0.tgz#42bc2900a6b5b8bd17376c8e882b65afccf24bf2"
  dependencies:
    execa "^0.7.0"
    lcid "^1.0.0"
    mem "^1.1.0"

os-tmpdir@^1.0.0, os-tmpdir@^1.0.1, os-tmpdir@~1.0.2:
  version "1.0.2"
  resolved "https://registry.yarnpkg.com/os-tmpdir/-/os-tmpdir-1.0.2.tgz#bbe67406c79aa85c5cfec766fe5734555dfa1274"

osenv@^0.1.4:
  version "0.1.5"
  resolved "https://registry.yarnpkg.com/osenv/-/osenv-0.1.5.tgz#85cdfafaeb28e8677f416e287592b5f3f49ea410"
  dependencies:
    os-homedir "^1.0.0"
    os-tmpdir "^1.0.0"

p-cancelable@^0.3.0:
  version "0.3.0"
  resolved "https://registry.yarnpkg.com/p-cancelable/-/p-cancelable-0.3.0.tgz#b9e123800bcebb7ac13a479be195b507b98d30fa"

p-cancelable@^0.4.0:
  version "0.4.1"
  resolved "https://registry.yarnpkg.com/p-cancelable/-/p-cancelable-0.4.1.tgz#35f363d67d52081c8d9585e37bcceb7e0bbcb2a0"

p-each-series@^1.0.0:
  version "1.0.0"
  resolved "https://registry.yarnpkg.com/p-each-series/-/p-each-series-1.0.0.tgz#930f3d12dd1f50e7434457a22cd6f04ac6ad7f71"
  dependencies:
    p-reduce "^1.0.0"

p-finally@^1.0.0:
  version "1.0.0"
  resolved "https://registry.yarnpkg.com/p-finally/-/p-finally-1.0.0.tgz#3fbcfb15b899a44123b34b6dcc18b724336a2cae"

p-is-promise@^1.1.0:
  version "1.1.0"
  resolved "https://registry.yarnpkg.com/p-is-promise/-/p-is-promise-1.1.0.tgz#9c9456989e9f6588017b0434d56097675c3da05e"

p-lazy@^1.0.0:
  version "1.0.0"
  resolved "https://registry.yarnpkg.com/p-lazy/-/p-lazy-1.0.0.tgz#ec53c802f2ee3ac28f166cc82d0b2b02de27a835"

p-limit@^1.1.0:
  version "1.2.0"
  resolved "https://registry.yarnpkg.com/p-limit/-/p-limit-1.2.0.tgz#0e92b6bedcb59f022c13d0f1949dc82d15909f1c"
  dependencies:
    p-try "^1.0.0"

p-locate@^2.0.0:
  version "2.0.0"
  resolved "https://registry.yarnpkg.com/p-locate/-/p-locate-2.0.0.tgz#20a0103b222a70c8fd39cc2e580680f3dde5ec43"
  dependencies:
    p-limit "^1.1.0"

p-map@^1.1.1:
  version "1.2.0"
  resolved "https://registry.yarnpkg.com/p-map/-/p-map-1.2.0.tgz#e4e94f311eabbc8633a1e79908165fca26241b6b"

p-reduce@^1.0.0:
  version "1.0.0"
  resolved "https://registry.yarnpkg.com/p-reduce/-/p-reduce-1.0.0.tgz#18c2b0dd936a4690a529f8231f58a0fdb6a47dfa"

p-timeout@^1.1.1:
  version "1.2.1"
  resolved "https://registry.yarnpkg.com/p-timeout/-/p-timeout-1.2.1.tgz#5eb3b353b7fce99f101a1038880bb054ebbea386"
  dependencies:
    p-finally "^1.0.0"

p-timeout@^2.0.1:
  version "2.0.1"
  resolved "https://registry.yarnpkg.com/p-timeout/-/p-timeout-2.0.1.tgz#d8dd1979595d2dc0139e1fe46b8b646cb3cdf038"
  dependencies:
    p-finally "^1.0.0"

p-try@^1.0.0:
  version "1.0.0"
  resolved "https://registry.yarnpkg.com/p-try/-/p-try-1.0.0.tgz#cbc79cdbaf8fd4228e13f621f2b1a237c1b207b3"

pako@~1.0.5:
  version "1.0.6"
  resolved "https://registry.yarnpkg.com/pako/-/pako-1.0.6.tgz#0101211baa70c4bca4a0f63f2206e97b7dfaf258"

parallel-transform@^1.1.0:
  version "1.1.0"
  resolved "https://registry.yarnpkg.com/parallel-transform/-/parallel-transform-1.1.0.tgz#d410f065b05da23081fcd10f28854c29bda33b06"
  dependencies:
    cyclist "~0.2.2"
    inherits "^2.0.3"
    readable-stream "^2.1.5"

parse-asn1@^5.0.0:
  version "5.1.1"
  resolved "https://registry.yarnpkg.com/parse-asn1/-/parse-asn1-5.1.1.tgz#f6bf293818332bd0dab54efb16087724745e6ca8"
  dependencies:
    asn1.js "^4.0.0"
    browserify-aes "^1.0.0"
    create-hash "^1.1.0"
    evp_bytestokey "^1.0.0"
    pbkdf2 "^3.0.3"

parse-glob@^3.0.4:
  version "3.0.4"
  resolved "https://registry.yarnpkg.com/parse-glob/-/parse-glob-3.0.4.tgz#b2c376cfb11f35513badd173ef0bb6e3a388391c"
  dependencies:
    glob-base "^0.3.0"
    is-dotfile "^1.0.0"
    is-extglob "^1.0.0"
    is-glob "^2.0.0"

parse-json@^4.0.0:
  version "4.0.0"
  resolved "https://registry.yarnpkg.com/parse-json/-/parse-json-4.0.0.tgz#be35f5425be1f7f6c747184f98a788cb99477ee0"
  dependencies:
    error-ex "^1.3.1"
    json-parse-better-errors "^1.0.1"

parse-passwd@^1.0.0:
  version "1.0.0"
  resolved "https://registry.yarnpkg.com/parse-passwd/-/parse-passwd-1.0.0.tgz#6d5b934a456993b23d37f40a382d6f1666a8e5c6"

parse5@^1.5.1:
  version "1.5.1"
  resolved "https://registry.yarnpkg.com/parse5/-/parse5-1.5.1.tgz#9b7f3b0de32be78dc2401b17573ccaf0f6f59d94"

pascalcase@^0.1.1:
  version "0.1.1"
  resolved "https://registry.yarnpkg.com/pascalcase/-/pascalcase-0.1.1.tgz#b363e55e8006ca6fe21784d2db22bd15d7917f14"

path-browserify@0.0.0:
  version "0.0.0"
  resolved "https://registry.yarnpkg.com/path-browserify/-/path-browserify-0.0.0.tgz#a0b870729aae214005b7d5032ec2cbbb0fb4451a"

path-dirname@^1.0.0:
  version "1.0.2"
  resolved "https://registry.yarnpkg.com/path-dirname/-/path-dirname-1.0.2.tgz#cc33d24d525e099a5388c0336c6e32b9160609e0"

path-exists@^3.0.0:
  version "3.0.0"
  resolved "https://registry.yarnpkg.com/path-exists/-/path-exists-3.0.0.tgz#ce0ebeaa5f78cb18925ea7d810d7b59b010fd515"

path-is-absolute@^1.0.0, path-is-absolute@^1.0.1:
  version "1.0.1"
  resolved "https://registry.yarnpkg.com/path-is-absolute/-/path-is-absolute-1.0.1.tgz#174b9268735534ffbc7ace6bf53a5a9e1b5c5f5f"

path-key@^2.0.0, path-key@^2.0.1:
  version "2.0.1"
  resolved "https://registry.yarnpkg.com/path-key/-/path-key-2.0.1.tgz#411cadb574c5a140d3a4b1910d40d80cc9f40b40"

path-parse@^1.0.5:
  version "1.0.5"
  resolved "https://registry.yarnpkg.com/path-parse/-/path-parse-1.0.5.tgz#3c1adf871ea9cd6c9431b6ea2bd74a0ff055c4c1"

path-type@^3.0.0:
  version "3.0.0"
  resolved "https://registry.yarnpkg.com/path-type/-/path-type-3.0.0.tgz#cef31dc8e0a1a3bb0d105c0cd97cf3bf47f4e36f"
  dependencies:
    pify "^3.0.0"

pbkdf2@^3.0.3:
  version "3.0.16"
  resolved "https://registry.yarnpkg.com/pbkdf2/-/pbkdf2-3.0.16.tgz#7404208ec6b01b62d85bf83853a8064f8d9c2a5c"
  dependencies:
    create-hash "^1.1.2"
    create-hmac "^1.1.4"
    ripemd160 "^2.0.1"
    safe-buffer "^5.0.1"
    sha.js "^2.4.8"

performance-now@^2.1.0:
  version "2.1.0"
  resolved "https://registry.yarnpkg.com/performance-now/-/performance-now-2.1.0.tgz#6309f4e0e5fa913ec1c69307ae364b4b377c9e7b"

pify@^2.0.0, pify@^2.3.0:
  version "2.3.0"
  resolved "https://registry.yarnpkg.com/pify/-/pify-2.3.0.tgz#ed141a6ac043a849ea588498e7dca8b15330e90c"

pify@^3.0.0:
  version "3.0.0"
  resolved "https://registry.yarnpkg.com/pify/-/pify-3.0.0.tgz#e5a4acd2c101fdf3d9a4d07f0dbc4db49dd28176"

pinkie-promise@^2.0.0:
  version "2.0.1"
  resolved "https://registry.yarnpkg.com/pinkie-promise/-/pinkie-promise-2.0.1.tgz#2135d6dfa7a358c069ac9b178776288228450ffa"
  dependencies:
    pinkie "^2.0.0"

pinkie@^2.0.0:
  version "2.0.4"
  resolved "https://registry.yarnpkg.com/pinkie/-/pinkie-2.0.4.tgz#72556b80cfa0d48a974e80e77248e80ed4f7f870"

pkg-dir@^2.0.0:
  version "2.0.0"
  resolved "https://registry.yarnpkg.com/pkg-dir/-/pkg-dir-2.0.0.tgz#f6d5d1109e19d63edf428e0bd57e12777615334b"
  dependencies:
    find-up "^2.1.0"

posix-character-classes@^0.1.0:
  version "0.1.1"
  resolved "https://registry.yarnpkg.com/posix-character-classes/-/posix-character-classes-0.1.1.tgz#01eac0fe3b5af71a2a6c02feabb8c1fef7e00eab"

prelude-ls@~1.1.2:
  version "1.1.2"
  resolved "https://registry.yarnpkg.com/prelude-ls/-/prelude-ls-1.1.2.tgz#21932a549f5e52ffd9a827f570e04be62a97da54"

prepend-http@^1.0.1:
  version "1.0.4"
  resolved "https://registry.yarnpkg.com/prepend-http/-/prepend-http-1.0.4.tgz#d4f4562b0ce3696e41ac52d0e002e57a635dc6dc"

prepend-http@^2.0.0:
  version "2.0.0"
  resolved "https://registry.yarnpkg.com/prepend-http/-/prepend-http-2.0.0.tgz#e92434bfa5ea8c19f41cdfd401d741a3c819d897"

preserve@^0.2.0:
  version "0.2.0"
  resolved "https://registry.yarnpkg.com/preserve/-/preserve-0.2.0.tgz#815ed1f6ebc65926f865b310c0713bcb3315ce4b"

prettier@^1.5.3:
  version "1.12.1"
  resolved "https://registry.yarnpkg.com/prettier/-/prettier-1.12.1.tgz#c1ad20e803e7749faf905a409d2367e06bbe7325"

pretty-bytes@^4.0.2:
  version "4.0.2"
  resolved "https://registry.yarnpkg.com/pretty-bytes/-/pretty-bytes-4.0.2.tgz#b2bf82e7350d65c6c33aa95aaa5a4f6327f61cd9"

private@^0.1.6, private@^0.1.8, private@~0.1.5:
  version "0.1.8"
  resolved "https://registry.yarnpkg.com/private/-/private-0.1.8.tgz#2381edb3689f7a53d653190060fcf822d2f368ff"

process-nextick-args@^2.0.0, process-nextick-args@~2.0.0:
  version "2.0.0"
  resolved "https://registry.yarnpkg.com/process-nextick-args/-/process-nextick-args-2.0.0.tgz#a37d732f4271b4ab1ad070d35508e8290788ffaa"

process@^0.11.10:
  version "0.11.10"
  resolved "https://registry.yarnpkg.com/process/-/process-0.11.10.tgz#7332300e840161bda3e69a1d1d91a7d4bc16f182"

promise-inflight@^1.0.1:
  version "1.0.1"
  resolved "https://registry.yarnpkg.com/promise-inflight/-/promise-inflight-1.0.1.tgz#98472870bf228132fcbdd868129bad12c3c029e3"

prr@~1.0.1:
  version "1.0.1"
  resolved "https://registry.yarnpkg.com/prr/-/prr-1.0.1.tgz#d3fc114ba06995a45ec6893f484ceb1d78f5f476"

pseudomap@^1.0.2:
  version "1.0.2"
  resolved "https://registry.yarnpkg.com/pseudomap/-/pseudomap-1.0.2.tgz#f052a28da70e618917ef0a8ac34c1ae5a68286b3"

public-encrypt@^4.0.0:
  version "4.0.2"
  resolved "https://registry.yarnpkg.com/public-encrypt/-/public-encrypt-4.0.2.tgz#46eb9107206bf73489f8b85b69d91334c6610994"
  dependencies:
    bn.js "^4.1.0"
    browserify-rsa "^4.0.0"
    create-hash "^1.1.0"
    parse-asn1 "^5.0.0"
    randombytes "^2.0.1"

pump@^2.0.0, pump@^2.0.1:
  version "2.0.1"
  resolved "https://registry.yarnpkg.com/pump/-/pump-2.0.1.tgz#12399add6e4cf7526d973cbc8b5ce2e2908b3909"
  dependencies:
    end-of-stream "^1.1.0"
    once "^1.3.1"

pumpify@^1.3.3:
  version "1.4.0"
  resolved "https://registry.yarnpkg.com/pumpify/-/pumpify-1.4.0.tgz#80b7c5df7e24153d03f0e7ac8a05a5d068bd07fb"
  dependencies:
    duplexify "^3.5.3"
    inherits "^2.0.3"
    pump "^2.0.0"

punycode@1.3.2:
  version "1.3.2"
  resolved "https://registry.yarnpkg.com/punycode/-/punycode-1.3.2.tgz#9653a036fb7c1ee42342f2325cceefea3926c48d"

punycode@^1.2.4, punycode@^1.4.1:
  version "1.4.1"
  resolved "https://registry.yarnpkg.com/punycode/-/punycode-1.4.1.tgz#c0d5a63b2718800ad8e1eb0fa5269c84dd41845e"

punycode@^2.1.0:
  version "2.1.0"
  resolved "https://registry.yarnpkg.com/punycode/-/punycode-2.1.0.tgz#5f863edc89b96db09074bad7947bf09056ca4e7d"

qs@~6.5.1:
  version "6.5.1"
  resolved "https://registry.yarnpkg.com/qs/-/qs-6.5.1.tgz#349cdf6eef89ec45c12d7d5eb3fc0c870343a6d8"

query-string@^5.0.1:
  version "5.1.1"
  resolved "https://registry.yarnpkg.com/query-string/-/query-string-5.1.1.tgz#a78c012b71c17e05f2e3fa2319dd330682efb3cb"
  dependencies:
    decode-uri-component "^0.2.0"
    object-assign "^4.1.0"
    strict-uri-encode "^1.0.0"

querystring-es3@^0.2.0:
  version "0.2.1"
  resolved "https://registry.yarnpkg.com/querystring-es3/-/querystring-es3-0.2.1.tgz#9ec61f79049875707d69414596fd907a4d711e73"

querystring@0.2.0:
  version "0.2.0"
  resolved "https://registry.yarnpkg.com/querystring/-/querystring-0.2.0.tgz#b209849203bb25df820da756e747005878521620"

randomatic@^1.1.3:
  version "1.1.7"
  resolved "https://registry.yarnpkg.com/randomatic/-/randomatic-1.1.7.tgz#c7abe9cc8b87c0baa876b19fde83fd464797e38c"
  dependencies:
    is-number "^3.0.0"
    kind-of "^4.0.0"

randombytes@^2.0.0, randombytes@^2.0.1, randombytes@^2.0.5:
  version "2.0.6"
  resolved "https://registry.yarnpkg.com/randombytes/-/randombytes-2.0.6.tgz#d302c522948588848a8d300c932b44c24231da80"
  dependencies:
    safe-buffer "^5.1.0"

randomfill@^1.0.3:
  version "1.0.4"
  resolved "https://registry.yarnpkg.com/randomfill/-/randomfill-1.0.4.tgz#c92196fc86ab42be983f1bf31778224931d61458"
  dependencies:
    randombytes "^2.0.5"
    safe-buffer "^5.1.0"

rc@^1.1.7:
  version "1.2.6"
  resolved "https://registry.yarnpkg.com/rc/-/rc-1.2.6.tgz#eb18989c6d4f4f162c399f79ddd29f3835568092"
  dependencies:
    deep-extend "~0.4.0"
    ini "~1.3.0"
    minimist "^1.2.0"
    strip-json-comments "~2.0.1"

read-chunk@^2.1.0:
  version "2.1.0"
  resolved "https://registry.yarnpkg.com/read-chunk/-/read-chunk-2.1.0.tgz#6a04c0928005ed9d42e1a6ac5600e19cbc7ff655"
  dependencies:
    pify "^3.0.0"
    safe-buffer "^5.1.1"

read-pkg-up@^3.0.0:
  version "3.0.0"
  resolved "https://registry.yarnpkg.com/read-pkg-up/-/read-pkg-up-3.0.0.tgz#3ed496685dba0f8fe118d0691dc51f4a1ff96f07"
  dependencies:
    find-up "^2.0.0"
    read-pkg "^3.0.0"

read-pkg@^3.0.0:
  version "3.0.0"
  resolved "https://registry.yarnpkg.com/read-pkg/-/read-pkg-3.0.0.tgz#9cbc686978fee65d16c00e2b19c237fcf6e38389"
  dependencies:
    load-json-file "^4.0.0"
    normalize-package-data "^2.3.2"
    path-type "^3.0.0"

"readable-stream@1 || 2", readable-stream@^2.0.0, readable-stream@^2.0.1, readable-stream@^2.0.2, readable-stream@^2.0.4, readable-stream@^2.0.6, readable-stream@^2.1.5, readable-stream@^2.2.2, readable-stream@^2.3.3, readable-stream@^2.3.5:
  version "2.3.6"
  resolved "https://registry.yarnpkg.com/readable-stream/-/readable-stream-2.3.6.tgz#b11c27d88b8ff1fbe070643cf94b0c79ae1b0aaf"
  dependencies:
    core-util-is "~1.0.0"
    inherits "~2.0.3"
    isarray "~1.0.0"
    process-nextick-args "~2.0.0"
    safe-buffer "~5.1.1"
    string_decoder "~1.1.1"
    util-deprecate "~1.0.1"

readdirp@^2.0.0:
  version "2.1.0"
  resolved "https://registry.yarnpkg.com/readdirp/-/readdirp-2.1.0.tgz#4ed0ad060df3073300c48440373f72d1cc642d78"
  dependencies:
    graceful-fs "^4.1.2"
    minimatch "^3.0.2"
    readable-stream "^2.0.2"
    set-immediate-shim "^1.0.1"

recast@^0.12.5:
  version "0.12.9"
  resolved "https://registry.yarnpkg.com/recast/-/recast-0.12.9.tgz#e8e52bdb9691af462ccbd7c15d5a5113647a15f1"
  dependencies:
    ast-types "0.10.1"
    core-js "^2.4.1"
    esprima "~4.0.0"
    private "~0.1.5"
    source-map "~0.6.1"

recast@^0.14.1:
  version "0.14.7"
  resolved "https://registry.yarnpkg.com/recast/-/recast-0.14.7.tgz#4f1497c2b5826d42a66e8e3c9d80c512983ff61d"
  dependencies:
    ast-types "0.11.3"
    esprima "~4.0.0"
    private "~0.1.5"
    source-map "~0.6.1"

rechoir@^0.6.2:
  version "0.6.2"
  resolved "https://registry.yarnpkg.com/rechoir/-/rechoir-0.6.2.tgz#85204b54dba82d5742e28c96756ef43af50e3384"
  dependencies:
    resolve "^1.1.6"

regenerate@^1.2.1:
  version "1.3.3"
  resolved "https://registry.yarnpkg.com/regenerate/-/regenerate-1.3.3.tgz#0c336d3980553d755c39b586ae3b20aa49c82b7f"

regenerator-runtime@^0.11.0:
  version "0.11.1"
  resolved "https://registry.yarnpkg.com/regenerator-runtime/-/regenerator-runtime-0.11.1.tgz#be05ad7f9bf7d22e056f9726cee5017fbf19e2e9"

regenerator-transform@^0.10.0:
  version "0.10.1"
  resolved "https://registry.yarnpkg.com/regenerator-transform/-/regenerator-transform-0.10.1.tgz#1e4996837231da8b7f3cf4114d71b5691a0680dd"
  dependencies:
    babel-runtime "^6.18.0"
    babel-types "^6.19.0"
    private "^0.1.6"

regex-cache@^0.4.2:
  version "0.4.4"
  resolved "https://registry.yarnpkg.com/regex-cache/-/regex-cache-0.4.4.tgz#75bdc58a2a1496cec48a12835bc54c8d562336dd"
  dependencies:
    is-equal-shallow "^0.1.3"

regex-not@^1.0.0, regex-not@^1.0.2:
  version "1.0.2"
  resolved "https://registry.yarnpkg.com/regex-not/-/regex-not-1.0.2.tgz#1f4ece27e00b0b65e0247a6810e6a85d83a5752c"
  dependencies:
    extend-shallow "^3.0.2"
    safe-regex "^1.1.0"

regexpu-core@^2.0.0:
  version "2.0.0"
  resolved "https://registry.yarnpkg.com/regexpu-core/-/regexpu-core-2.0.0.tgz#49d038837b8dcf8bfa5b9a42139938e6ea2ae240"
  dependencies:
    regenerate "^1.2.1"
    regjsgen "^0.2.0"
    regjsparser "^0.1.4"

regjsgen@^0.2.0:
  version "0.2.0"
  resolved "https://registry.yarnpkg.com/regjsgen/-/regjsgen-0.2.0.tgz#6c016adeac554f75823fe37ac05b92d5a4edb1f7"

regjsparser@^0.1.4:
  version "0.1.5"
  resolved "https://registry.yarnpkg.com/regjsparser/-/regjsparser-0.1.5.tgz#7ee8f84dc6fa792d3fd0ae228d24bd949ead205c"
  dependencies:
    jsesc "~0.5.0"

remove-trailing-separator@^1.0.1:
  version "1.1.0"
  resolved "https://registry.yarnpkg.com/remove-trailing-separator/-/remove-trailing-separator-1.1.0.tgz#c24bce2a283adad5bc3f58e0d48249b92379d8ef"

repeat-element@^1.1.2:
  version "1.1.2"
  resolved "https://registry.yarnpkg.com/repeat-element/-/repeat-element-1.1.2.tgz#ef089a178d1483baae4d93eb98b4f9e4e11d990a"

repeat-string@^1.5.2, repeat-string@^1.6.1:
  version "1.6.1"
  resolved "https://registry.yarnpkg.com/repeat-string/-/repeat-string-1.6.1.tgz#8dcae470e1c88abc2d600fff4a776286da75e637"

repeating@^2.0.0:
  version "2.0.1"
  resolved "https://registry.yarnpkg.com/repeating/-/repeating-2.0.1.tgz#5214c53a926d3552707527fbab415dbc08d06dda"
  dependencies:
    is-finite "^1.0.0"

replace-ext@0.0.1:
  version "0.0.1"
  resolved "https://registry.yarnpkg.com/replace-ext/-/replace-ext-0.0.1.tgz#29bbd92078a739f0bcce2b4ee41e837953522924"

replace-ext@^1.0.0:
  version "1.0.0"
  resolved "https://registry.yarnpkg.com/replace-ext/-/replace-ext-1.0.0.tgz#de63128373fcbf7c3ccfa4de5a480c45a67958eb"

request@^2.79.0:
  version "2.85.0"
  resolved "https://registry.yarnpkg.com/request/-/request-2.85.0.tgz#5a03615a47c61420b3eb99b7dba204f83603e1fa"
  dependencies:
    aws-sign2 "~0.7.0"
    aws4 "^1.6.0"
    caseless "~0.12.0"
    combined-stream "~1.0.5"
    extend "~3.0.1"
    forever-agent "~0.6.1"
    form-data "~2.3.1"
    har-validator "~5.0.3"
    hawk "~6.0.2"
    http-signature "~1.2.0"
    is-typedarray "~1.0.0"
    isstream "~0.1.2"
    json-stringify-safe "~5.0.1"
    mime-types "~2.1.17"
    oauth-sign "~0.8.2"
    performance-now "^2.1.0"
    qs "~6.5.1"
    safe-buffer "^5.1.1"
    stringstream "~0.0.5"
    tough-cookie "~2.3.3"
    tunnel-agent "^0.6.0"
    uuid "^3.1.0"

require-directory@^2.1.1:
  version "2.1.1"
  resolved "https://registry.yarnpkg.com/require-directory/-/require-directory-2.1.1.tgz#8c64ad5fd30dab1c976e2344ffe7f792a6a6df42"

require-main-filename@^1.0.1:
  version "1.0.1"
  resolved "https://registry.yarnpkg.com/require-main-filename/-/require-main-filename-1.0.1.tgz#97f717b69d48784f5f526a6c5aa8ffdda055a4d1"

resolve-cwd@^2.0.0:
  version "2.0.0"
  resolved "https://registry.yarnpkg.com/resolve-cwd/-/resolve-cwd-2.0.0.tgz#00a9f7387556e27038eae232caa372a6a59b665a"
  dependencies:
    resolve-from "^3.0.0"

resolve-dir@^1.0.0:
  version "1.0.1"
  resolved "https://registry.yarnpkg.com/resolve-dir/-/resolve-dir-1.0.1.tgz#79a40644c362be82f26effe739c9bb5382046f43"
  dependencies:
    expand-tilde "^2.0.0"
    global-modules "^1.0.0"

resolve-from@^3.0.0:
  version "3.0.0"
  resolved "https://registry.yarnpkg.com/resolve-from/-/resolve-from-3.0.0.tgz#b22c7af7d9d6881bc8b6e653335eebcb0a188748"

resolve-url@^0.2.1:
  version "0.2.1"
  resolved "https://registry.yarnpkg.com/resolve-url/-/resolve-url-0.2.1.tgz#2c637fe77c893afd2a663fe21aa9080068e2052a"

resolve@^1.1.6:
  version "1.7.1"
  resolved "https://registry.yarnpkg.com/resolve/-/resolve-1.7.1.tgz#aadd656374fd298aee895bc026b8297418677fd3"
  dependencies:
    path-parse "^1.0.5"

responselike@1.0.2:
  version "1.0.2"
  resolved "https://registry.yarnpkg.com/responselike/-/responselike-1.0.2.tgz#918720ef3b631c5642be068f15ade5a46f4ba1e7"
  dependencies:
    lowercase-keys "^1.0.0"

restore-cursor@^1.0.1:
  version "1.0.1"
  resolved "https://registry.yarnpkg.com/restore-cursor/-/restore-cursor-1.0.1.tgz#34661f46886327fed2991479152252df92daa541"
  dependencies:
    exit-hook "^1.0.0"
    onetime "^1.0.0"

restore-cursor@^2.0.0:
  version "2.0.0"
  resolved "https://registry.yarnpkg.com/restore-cursor/-/restore-cursor-2.0.0.tgz#9f7ee287f82fd326d4fd162923d62129eee0dfaf"
  dependencies:
    onetime "^2.0.0"
    signal-exit "^3.0.2"

ret@~0.1.10:
  version "0.1.15"
  resolved "https://registry.yarnpkg.com/ret/-/ret-0.1.15.tgz#b8a4825d5bdb1fc3f6f53c2bc33f81388681c7bc"

rimraf@^2.2.8, rimraf@^2.5.4, rimraf@^2.6.1, rimraf@^2.6.2:
  version "2.6.2"
  resolved "https://registry.yarnpkg.com/rimraf/-/rimraf-2.6.2.tgz#2ed8150d24a16ea8651e6d6ef0f47c4158ce7a36"
  dependencies:
    glob "^7.0.5"

rimraf@~2.2.6:
  version "2.2.8"
  resolved "https://registry.yarnpkg.com/rimraf/-/rimraf-2.2.8.tgz#e439be2aaee327321952730f99a8929e4fc50582"

ripemd160@^2.0.0, ripemd160@^2.0.1:
  version "2.0.2"
  resolved "https://registry.yarnpkg.com/ripemd160/-/ripemd160-2.0.2.tgz#a1c1a6f624751577ba5d07914cbc92850585890c"
  dependencies:
    hash-base "^3.0.0"
    inherits "^2.0.1"

run-async@^2.0.0, run-async@^2.2.0:
  version "2.3.0"
  resolved "https://registry.yarnpkg.com/run-async/-/run-async-2.3.0.tgz#0371ab4ae0bdd720d4166d7dfda64ff7a445a6c0"
  dependencies:
    is-promise "^2.1.0"

run-queue@^1.0.0, run-queue@^1.0.3:
  version "1.0.3"
  resolved "https://registry.yarnpkg.com/run-queue/-/run-queue-1.0.3.tgz#e848396f057d223f24386924618e25694161ec47"
  dependencies:
    aproba "^1.1.1"

rx-lite-aggregates@^4.0.8:
  version "4.0.8"
  resolved "https://registry.yarnpkg.com/rx-lite-aggregates/-/rx-lite-aggregates-4.0.8.tgz#753b87a89a11c95467c4ac1626c4efc4e05c67be"
  dependencies:
    rx-lite "*"

rx-lite@*, rx-lite@^4.0.8:
  version "4.0.8"
  resolved "https://registry.yarnpkg.com/rx-lite/-/rx-lite-4.0.8.tgz#0b1e11af8bc44836f04a6407e92da42467b79444"

rxjs@^5.4.2, rxjs@^5.5.2:
  version "5.5.10"
  resolved "https://registry.yarnpkg.com/rxjs/-/rxjs-5.5.10.tgz#fde02d7a614f6c8683d0d1957827f492e09db045"
  dependencies:
    symbol-observable "1.0.1"

safe-buffer@^5.0.1, safe-buffer@^5.1.0, safe-buffer@^5.1.1, safe-buffer@~5.1.0, safe-buffer@~5.1.1:
  version "5.1.2"
  resolved "https://registry.yarnpkg.com/safe-buffer/-/safe-buffer-5.1.2.tgz#991ec69d296e0313747d59bdfd2b745c35f8828d"

safe-regex@^1.1.0:
  version "1.1.0"
  resolved "https://registry.yarnpkg.com/safe-regex/-/safe-regex-1.1.0.tgz#40a3669f3b077d1e943d44629e157dd48023bf2e"
  dependencies:
    ret "~0.1.10"

safer-buffer@^2.1.0:
  version "2.1.2"
  resolved "https://registry.yarnpkg.com/safer-buffer/-/safer-buffer-2.1.2.tgz#44fa161b0187b9549dd84bb91802f9bd8385cd6a"

sax@>=0.6.0, sax@^1.2.1, sax@^1.2.4:
  version "1.2.4"
  resolved "https://registry.yarnpkg.com/sax/-/sax-1.2.4.tgz#2816234e2378bddc4e5354fab5caa895df7100d9"

schema-utils@^0.4.4, schema-utils@^0.4.5:
  version "0.4.5"
  resolved "https://registry.yarnpkg.com/schema-utils/-/schema-utils-0.4.5.tgz#21836f0608aac17b78f9e3e24daff14a5ca13a3e"
  dependencies:
    ajv "^6.1.0"
    ajv-keywords "^3.1.0"

scoped-regex@^1.0.0:
  version "1.0.0"
  resolved "https://registry.yarnpkg.com/scoped-regex/-/scoped-regex-1.0.0.tgz#a346bb1acd4207ae70bd7c0c7ca9e566b6baddb8"

"semver@2 || 3 || 4 || 5", semver@^5.3.0, semver@^5.5.0:
  version "5.5.0"
  resolved "https://registry.yarnpkg.com/semver/-/semver-5.5.0.tgz#dc4bbc7a6ca9d916dee5d43516f0092b58f7b8ab"

serialize-javascript@^1.4.0:
  version "1.5.0"
  resolved "https://registry.yarnpkg.com/serialize-javascript/-/serialize-javascript-1.5.0.tgz#1aa336162c88a890ddad5384baebc93a655161fe"

set-blocking@^2.0.0, set-blocking@~2.0.0:
  version "2.0.0"
  resolved "https://registry.yarnpkg.com/set-blocking/-/set-blocking-2.0.0.tgz#045f9782d011ae9a6803ddd382b24392b3d890f7"

set-immediate-shim@^1.0.1:
  version "1.0.1"
  resolved "https://registry.yarnpkg.com/set-immediate-shim/-/set-immediate-shim-1.0.1.tgz#4b2b1b27eb808a9f8dcc481a58e5e56f599f3f61"

set-value@^0.4.3:
  version "0.4.3"
  resolved "https://registry.yarnpkg.com/set-value/-/set-value-0.4.3.tgz#7db08f9d3d22dc7f78e53af3c3bf4666ecdfccf1"
  dependencies:
    extend-shallow "^2.0.1"
    is-extendable "^0.1.1"
    is-plain-object "^2.0.1"
    to-object-path "^0.3.0"

set-value@^2.0.0:
  version "2.0.0"
  resolved "https://registry.yarnpkg.com/set-value/-/set-value-2.0.0.tgz#71ae4a88f0feefbbf52d1ea604f3fb315ebb6274"
  dependencies:
    extend-shallow "^2.0.1"
    is-extendable "^0.1.1"
    is-plain-object "^2.0.3"
    split-string "^3.0.1"

setimmediate@^1.0.4:
  version "1.0.5"
  resolved "https://registry.yarnpkg.com/setimmediate/-/setimmediate-1.0.5.tgz#290cbb232e306942d7d7ea9b83732ab7856f8285"

sha.js@^2.4.0, sha.js@^2.4.8:
  version "2.4.11"
  resolved "https://registry.yarnpkg.com/sha.js/-/sha.js-2.4.11.tgz#37a5cf0b81ecbc6943de109ba2960d1b26584ae7"
  dependencies:
    inherits "^2.0.1"
    safe-buffer "^5.0.1"

shebang-command@^1.2.0:
  version "1.2.0"
  resolved "https://registry.yarnpkg.com/shebang-command/-/shebang-command-1.2.0.tgz#44aac65b695b03398968c39f363fee5deafdf1ea"
  dependencies:
    shebang-regex "^1.0.0"

shebang-regex@^1.0.0:
  version "1.0.0"
  resolved "https://registry.yarnpkg.com/shebang-regex/-/shebang-regex-1.0.0.tgz#da42f49740c0b42db2ca9728571cb190c98efea3"

shelljs@^0.8.0:
  version "0.8.1"
  resolved "https://registry.yarnpkg.com/shelljs/-/shelljs-0.8.1.tgz#729e038c413a2254c4078b95ed46e0397154a9f1"
  dependencies:
    glob "^7.0.0"
    interpret "^1.0.0"
    rechoir "^0.6.2"

should-equal@^1.0.0:
  version "1.0.1"
  resolved "http://registry.npmjs.org/should-equal/-/should-equal-1.0.1.tgz#0b6e9516f2601a9fb0bb2dcc369afa1c7e200af7"
  dependencies:
    should-type "^1.0.0"

should-format@^3.0.2:
  version "3.0.3"
  resolved "https://registry.yarnpkg.com/should-format/-/should-format-3.0.3.tgz#9bfc8f74fa39205c53d38c34d717303e277124f1"
  dependencies:
    should-type "^1.3.0"
    should-type-adaptors "^1.0.1"

should-type-adaptors@^1.0.1:
  version "1.1.0"
  resolved "https://registry.yarnpkg.com/should-type-adaptors/-/should-type-adaptors-1.1.0.tgz#401e7f33b5533033944d5cd8bf2b65027792e27a"
  dependencies:
    should-type "^1.3.0"
    should-util "^1.0.0"

should-type@^1.0.0, should-type@^1.3.0, should-type@^1.4.0:
  version "1.4.0"
  resolved "https://registry.yarnpkg.com/should-type/-/should-type-1.4.0.tgz#0756d8ce846dfd09843a6947719dfa0d4cff5cf3"

should-util@^1.0.0:
  version "1.0.0"
  resolved "https://registry.yarnpkg.com/should-util/-/should-util-1.0.0.tgz#c98cda374aa6b190df8ba87c9889c2b4db620063"

should@^11.2.1:
  version "11.2.1"
  resolved "https://registry.yarnpkg.com/should/-/should-11.2.1.tgz#90f55145552d01cfc200666e4e818a1c9670eda2"
  dependencies:
    should-equal "^1.0.0"
    should-format "^3.0.2"
    should-type "^1.4.0"
    should-type-adaptors "^1.0.1"
    should-util "^1.0.0"

signal-exit@^3.0.0, signal-exit@^3.0.2:
  version "3.0.2"
  resolved "https://registry.yarnpkg.com/signal-exit/-/signal-exit-3.0.2.tgz#b5fdc08f1287ea1178628e415e25132b73646c6d"

slash@^1.0.0:
  version "1.0.0"
  resolved "https://registry.yarnpkg.com/slash/-/slash-1.0.0.tgz#c41f2f6c39fc16d1cd17ad4b5d896114ae470d55"

slice-ansi@0.0.4:
  version "0.0.4"
  resolved "https://registry.yarnpkg.com/slice-ansi/-/slice-ansi-0.0.4.tgz#edbf8903f66f7ce2f8eafd6ceed65e264c831b35"

slide@^1.1.5:
  version "1.1.6"
  resolved "https://registry.yarnpkg.com/slide/-/slide-1.1.6.tgz#56eb027d65b4d2dce6cb2e2d32c4d4afc9e1d707"

snapdragon-node@^2.0.1:
  version "2.1.1"
  resolved "https://registry.yarnpkg.com/snapdragon-node/-/snapdragon-node-2.1.1.tgz#6c175f86ff14bdb0724563e8f3c1b021a286853b"
  dependencies:
    define-property "^1.0.0"
    isobject "^3.0.0"
    snapdragon-util "^3.0.1"

snapdragon-util@^3.0.1:
  version "3.0.1"
  resolved "https://registry.yarnpkg.com/snapdragon-util/-/snapdragon-util-3.0.1.tgz#f956479486f2acd79700693f6f7b805e45ab56e2"
  dependencies:
    kind-of "^3.2.0"

snapdragon@^0.8.1:
  version "0.8.2"
  resolved "https://registry.yarnpkg.com/snapdragon/-/snapdragon-0.8.2.tgz#64922e7c565b0e14204ba1aa7d6964278d25182d"
  dependencies:
    base "^0.11.1"
    debug "^2.2.0"
    define-property "^0.2.5"
    extend-shallow "^2.0.1"
    map-cache "^0.2.2"
    source-map "^0.5.6"
    source-map-resolve "^0.5.0"
    use "^3.1.0"

sntp@2.x.x:
  version "2.1.0"
  resolved "https://registry.yarnpkg.com/sntp/-/sntp-2.1.0.tgz#2c6cec14fedc2222739caf9b5c3d85d1cc5a2cc8"
  dependencies:
    hoek "4.x.x"

sort-keys@^2.0.0:
  version "2.0.0"
  resolved "https://registry.yarnpkg.com/sort-keys/-/sort-keys-2.0.0.tgz#658535584861ec97d730d6cf41822e1f56684128"
  dependencies:
    is-plain-obj "^1.0.0"

source-list-map@^2.0.0:
  version "2.0.0"
  resolved "https://registry.yarnpkg.com/source-list-map/-/source-list-map-2.0.0.tgz#aaa47403f7b245a92fbc97ea08f250d6087ed085"

source-map-resolve@^0.5.0:
  version "0.5.1"
  resolved "https://registry.yarnpkg.com/source-map-resolve/-/source-map-resolve-0.5.1.tgz#7ad0f593f2281598e854df80f19aae4b92d7a11a"
  dependencies:
    atob "^2.0.0"
    decode-uri-component "^0.2.0"
    resolve-url "^0.2.1"
    source-map-url "^0.4.0"
    urix "^0.1.0"

source-map-support@^0.4.15:
  version "0.4.18"
  resolved "https://registry.yarnpkg.com/source-map-support/-/source-map-support-0.4.18.tgz#0286a6de8be42641338594e97ccea75f0a2c585f"
  dependencies:
    source-map "^0.5.6"

source-map-url@^0.4.0:
  version "0.4.0"
  resolved "https://registry.yarnpkg.com/source-map-url/-/source-map-url-0.4.0.tgz#3e935d7ddd73631b97659956d55128e87b5084a3"

source-map@^0.5.6, source-map@^0.5.7:
  version "0.5.7"
  resolved "https://registry.yarnpkg.com/source-map/-/source-map-0.5.7.tgz#8a039d2d1021d22d1ea14c80d8ea468ba2ef3fcc"

source-map@^0.6.1, source-map@~0.6.1:
  version "0.6.1"
  resolved "https://registry.yarnpkg.com/source-map/-/source-map-0.6.1.tgz#74722af32e9614e9c287a8d0bbde48b5e2f1a263"

spdx-correct@^3.0.0:
  version "3.0.0"
  resolved "https://registry.yarnpkg.com/spdx-correct/-/spdx-correct-3.0.0.tgz#05a5b4d7153a195bc92c3c425b69f3b2a9524c82"
  dependencies:
    spdx-expression-parse "^3.0.0"
    spdx-license-ids "^3.0.0"

spdx-exceptions@^2.1.0:
  version "2.1.0"
  resolved "https://registry.yarnpkg.com/spdx-exceptions/-/spdx-exceptions-2.1.0.tgz#2c7ae61056c714a5b9b9b2b2af7d311ef5c78fe9"

spdx-expression-parse@^3.0.0:
  version "3.0.0"
  resolved "https://registry.yarnpkg.com/spdx-expression-parse/-/spdx-expression-parse-3.0.0.tgz#99e119b7a5da00e05491c9fa338b7904823b41d0"
  dependencies:
    spdx-exceptions "^2.1.0"
    spdx-license-ids "^3.0.0"

spdx-license-ids@^3.0.0:
  version "3.0.0"
  resolved "https://registry.yarnpkg.com/spdx-license-ids/-/spdx-license-ids-3.0.0.tgz#7a7cd28470cc6d3a1cfe6d66886f6bc430d3ac87"

split-string@^3.0.1, split-string@^3.0.2:
  version "3.1.0"
  resolved "https://registry.yarnpkg.com/split-string/-/split-string-3.1.0.tgz#7cb09dda3a86585705c64b39a6466038682e8fe2"
  dependencies:
    extend-shallow "^3.0.0"

sshpk@^1.7.0:
  version "1.14.1"
  resolved "https://registry.yarnpkg.com/sshpk/-/sshpk-1.14.1.tgz#130f5975eddad963f1d56f92b9ac6c51fa9f83eb"
  dependencies:
    asn1 "~0.2.3"
    assert-plus "^1.0.0"
    dashdash "^1.12.0"
    getpass "^0.1.1"
  optionalDependencies:
    bcrypt-pbkdf "^1.0.0"
    ecc-jsbn "~0.1.1"
    jsbn "~0.1.0"
    tweetnacl "~0.14.0"

ssri@^5.2.4:
  version "5.3.0"
  resolved "https://registry.yarnpkg.com/ssri/-/ssri-5.3.0.tgz#ba3872c9c6d33a0704a7d71ff045e5ec48999d06"
  dependencies:
    safe-buffer "^5.1.1"

static-extend@^0.1.1:
  version "0.1.2"
  resolved "https://registry.yarnpkg.com/static-extend/-/static-extend-0.1.2.tgz#60809c39cbff55337226fd5e0b520f341f1fb5c6"
  dependencies:
    define-property "^0.2.5"
    object-copy "^0.1.0"

stream-browserify@^2.0.1:
  version "2.0.1"
  resolved "https://registry.yarnpkg.com/stream-browserify/-/stream-browserify-2.0.1.tgz#66266ee5f9bdb9940a4e4514cafb43bb71e5c9db"
  dependencies:
    inherits "~2.0.1"
    readable-stream "^2.0.2"

stream-each@^1.1.0:
  version "1.2.2"
  resolved "https://registry.yarnpkg.com/stream-each/-/stream-each-1.2.2.tgz#8e8c463f91da8991778765873fe4d960d8f616bd"
  dependencies:
    end-of-stream "^1.1.0"
    stream-shift "^1.0.0"

stream-http@^2.7.2:
  version "2.8.1"
  resolved "https://registry.yarnpkg.com/stream-http/-/stream-http-2.8.1.tgz#d0441be1a457a73a733a8a7b53570bebd9ef66a4"
  dependencies:
    builtin-status-codes "^3.0.0"
    inherits "^2.0.1"
    readable-stream "^2.3.3"
    to-arraybuffer "^1.0.0"
    xtend "^4.0.0"

stream-shift@^1.0.0:
  version "1.0.0"
  resolved "https://registry.yarnpkg.com/stream-shift/-/stream-shift-1.0.0.tgz#d5c752825e5367e786f78e18e445ea223a155952"

stream-to-observable@^0.2.0:
  version "0.2.0"
  resolved "https://registry.yarnpkg.com/stream-to-observable/-/stream-to-observable-0.2.0.tgz#59d6ea393d87c2c0ddac10aa0d561bc6ba6f0e10"
  dependencies:
    any-observable "^0.2.0"

strict-uri-encode@^1.0.0:
  version "1.1.0"
  resolved "https://registry.yarnpkg.com/strict-uri-encode/-/strict-uri-encode-1.1.0.tgz#279b225df1d582b1f54e65addd4352e18faa0713"

string-template@~0.2.1:
  version "0.2.1"
  resolved "https://registry.yarnpkg.com/string-template/-/string-template-0.2.1.tgz#42932e598a352d01fc22ec3367d9d84eec6c9add"

string-width@^1.0.1, string-width@^1.0.2:
  version "1.0.2"
  resolved "https://registry.yarnpkg.com/string-width/-/string-width-1.0.2.tgz#118bdf5b8cdc51a2a7e70d211e07e2b0b9b107d3"
  dependencies:
    code-point-at "^1.0.0"
    is-fullwidth-code-point "^1.0.0"
    strip-ansi "^3.0.0"

string-width@^2.0.0, string-width@^2.1.0, string-width@^2.1.1:
  version "2.1.1"
  resolved "https://registry.yarnpkg.com/string-width/-/string-width-2.1.1.tgz#ab93f27a8dc13d28cac815c462143a6d9012ae9e"
  dependencies:
    is-fullwidth-code-point "^2.0.0"
    strip-ansi "^4.0.0"

string_decoder@^1.0.0, string_decoder@~1.1.1:
  version "1.1.1"
  resolved "https://registry.yarnpkg.com/string_decoder/-/string_decoder-1.1.1.tgz#9cf1611ba62685d7030ae9e4ba34149c3af03fc8"
  dependencies:
    safe-buffer "~5.1.0"

stringstream@~0.0.5:
  version "0.0.5"
  resolved "https://registry.yarnpkg.com/stringstream/-/stringstream-0.0.5.tgz#4e484cd4de5a0bbbee18e46307710a8a81621878"

strip-ansi@^3.0.0, strip-ansi@^3.0.1:
  version "3.0.1"
  resolved "https://registry.yarnpkg.com/strip-ansi/-/strip-ansi-3.0.1.tgz#6a385fb8853d952d5ff05d0e8aaf94278dc63dcf"
  dependencies:
    ansi-regex "^2.0.0"

strip-ansi@^4.0.0:
  version "4.0.0"
  resolved "https://registry.yarnpkg.com/strip-ansi/-/strip-ansi-4.0.0.tgz#a8479022eb1ac368a871389b635262c505ee368f"
  dependencies:
    ansi-regex "^3.0.0"

strip-ansi@~0.1.0:
  version "0.1.1"
  resolved "https://registry.yarnpkg.com/strip-ansi/-/strip-ansi-0.1.1.tgz#39e8a98d044d150660abe4a6808acf70bb7bc991"

strip-bom-stream@^2.0.0:
  version "2.0.0"
  resolved "https://registry.yarnpkg.com/strip-bom-stream/-/strip-bom-stream-2.0.0.tgz#f87db5ef2613f6968aa545abfe1ec728b6a829ca"
  dependencies:
    first-chunk-stream "^2.0.0"
    strip-bom "^2.0.0"

strip-bom@^2.0.0:
  version "2.0.0"
  resolved "https://registry.yarnpkg.com/strip-bom/-/strip-bom-2.0.0.tgz#6219a85616520491f35788bdbf1447a99c7e6b0e"
  dependencies:
    is-utf8 "^0.2.0"

strip-bom@^3.0.0:
  version "3.0.0"
  resolved "https://registry.yarnpkg.com/strip-bom/-/strip-bom-3.0.0.tgz#2334c18e9c759f7bdd56fdef7e9ae3d588e68ed3"

strip-eof@^1.0.0:
  version "1.0.0"
  resolved "https://registry.yarnpkg.com/strip-eof/-/strip-eof-1.0.0.tgz#bb43ff5598a6eb05d89b59fcd129c983313606bf"

strip-json-comments@~2.0.1:
  version "2.0.1"
  resolved "https://registry.yarnpkg.com/strip-json-comments/-/strip-json-comments-2.0.1.tgz#3c531942e908c2697c0ec344858c286c7ca0a60a"

supports-color@^2.0.0:
  version "2.0.0"
  resolved "https://registry.yarnpkg.com/supports-color/-/supports-color-2.0.0.tgz#535d045ce6b6363fa40117084629995e9df324c7"

supports-color@^5.3.0:
  version "5.4.0"
  resolved "https://registry.yarnpkg.com/supports-color/-/supports-color-5.4.0.tgz#1c6b337402c2137605efe19f10fec390f6faab54"
  dependencies:
    has-flag "^3.0.0"

symbol-observable@1.0.1:
  version "1.0.1"
  resolved "https://registry.yarnpkg.com/symbol-observable/-/symbol-observable-1.0.1.tgz#8340fc4702c3122df5d22288f88283f513d3fdd4"

symbol-observable@^0.2.2:
  version "0.2.4"
  resolved "https://registry.yarnpkg.com/symbol-observable/-/symbol-observable-0.2.4.tgz#95a83db26186d6af7e7a18dbd9760a2f86d08f40"

symbol-tree@^3.2.1:
  version "3.2.2"
  resolved "https://registry.yarnpkg.com/symbol-tree/-/symbol-tree-3.2.2.tgz#ae27db38f660a7ae2e1c3b7d1bc290819b8519e6"

tapable@^1.0.0:
  version "1.0.0"
  resolved "https://registry.yarnpkg.com/tapable/-/tapable-1.0.0.tgz#cbb639d9002eed9c6b5975eb20598d7936f1f9f2"

tar@^4:
  version "4.4.1"
  resolved "https://registry.yarnpkg.com/tar/-/tar-4.4.1.tgz#b25d5a8470c976fd7a9a8a350f42c59e9fa81749"
  dependencies:
    chownr "^1.0.1"
    fs-minipass "^1.2.5"
    minipass "^2.2.4"
    minizlib "^1.1.0"
    mkdirp "^0.5.0"
    safe-buffer "^5.1.1"
    yallist "^3.0.2"

temp@^0.8.1:
  version "0.8.3"
  resolved "https://registry.yarnpkg.com/temp/-/temp-0.8.3.tgz#e0c6bc4d26b903124410e4fed81103014dfc1f59"
  dependencies:
    os-tmpdir "^1.0.0"
    rimraf "~2.2.6"

text-table@^0.2.0:
  version "0.2.0"
  resolved "https://registry.yarnpkg.com/text-table/-/text-table-0.2.0.tgz#7f5ee823ae805207c00af2df4a84ec3fcfa570b4"

textextensions@2:
  version "2.2.0"
  resolved "https://registry.yarnpkg.com/textextensions/-/textextensions-2.2.0.tgz#38ac676151285b658654581987a0ce1a4490d286"

through2@^2.0.0:
  version "2.0.3"
  resolved "https://registry.yarnpkg.com/through2/-/through2-2.0.3.tgz#0004569b37c7c74ba39c43f3ced78d1ad94140be"
  dependencies:
    readable-stream "^2.1.5"
    xtend "~4.0.1"

through@^2.3.6:
  version "2.3.8"
  resolved "https://registry.yarnpkg.com/through/-/through-2.3.8.tgz#0dd4c9ffaabc357960b1b724115d7e0e86a2e1f5"

timed-out@^4.0.0, timed-out@^4.0.1:
  version "4.0.1"
  resolved "https://registry.yarnpkg.com/timed-out/-/timed-out-4.0.1.tgz#f32eacac5a175bea25d7fab565ab3ed8741ef56f"

timers-browserify@^2.0.4:
  version "2.0.10"
  resolved "https://registry.yarnpkg.com/timers-browserify/-/timers-browserify-2.0.10.tgz#1d28e3d2aadf1d5a5996c4e9f95601cd053480ae"
  dependencies:
    setimmediate "^1.0.4"

tmp@^0.0.33:
  version "0.0.33"
  resolved "https://registry.yarnpkg.com/tmp/-/tmp-0.0.33.tgz#6d34335889768d21b2bcda0aa277ced3b1bfadf9"
  dependencies:
    os-tmpdir "~1.0.2"

to-arraybuffer@^1.0.0:
  version "1.0.1"
  resolved "https://registry.yarnpkg.com/to-arraybuffer/-/to-arraybuffer-1.0.1.tgz#7d229b1fcc637e466ca081180836a7aabff83f43"

to-fast-properties@^1.0.3:
  version "1.0.3"
  resolved "https://registry.yarnpkg.com/to-fast-properties/-/to-fast-properties-1.0.3.tgz#b83571fa4d8c25b82e231b06e3a3055de4ca1a47"

to-object-path@^0.3.0:
  version "0.3.0"
  resolved "https://registry.yarnpkg.com/to-object-path/-/to-object-path-0.3.0.tgz#297588b7b0e7e0ac08e04e672f85c1f4999e17af"
  dependencies:
    kind-of "^3.0.2"

to-regex-range@^2.1.0:
  version "2.1.1"
  resolved "https://registry.yarnpkg.com/to-regex-range/-/to-regex-range-2.1.1.tgz#7c80c17b9dfebe599e27367e0d4dd5590141db38"
  dependencies:
    is-number "^3.0.0"
    repeat-string "^1.6.1"

to-regex@^3.0.1, to-regex@^3.0.2:
  version "3.0.2"
  resolved "https://registry.yarnpkg.com/to-regex/-/to-regex-3.0.2.tgz#13cfdd9b336552f30b51f33a8ae1b42a7a7599ce"
  dependencies:
    define-property "^2.0.2"
    extend-shallow "^3.0.2"
    regex-not "^1.0.2"
    safe-regex "^1.1.0"

tough-cookie@^2.3.2, tough-cookie@~2.3.3:
  version "2.3.4"
  resolved "https://registry.yarnpkg.com/tough-cookie/-/tough-cookie-2.3.4.tgz#ec60cee38ac675063ffc97a5c18970578ee83655"
  dependencies:
    punycode "^1.4.1"

tr46@~0.0.3:
  version "0.0.3"
  resolved "https://registry.yarnpkg.com/tr46/-/tr46-0.0.3.tgz#8184fd347dac9cdc185992f3a6622e14b9d9ab6a"

trim-right@^1.0.1:
  version "1.0.1"
  resolved "https://registry.yarnpkg.com/trim-right/-/trim-right-1.0.1.tgz#cb2e1203067e0c8de1f614094b9fe45704ea6003"

tty-browserify@0.0.0:
  version "0.0.0"
  resolved "https://registry.yarnpkg.com/tty-browserify/-/tty-browserify-0.0.0.tgz#a157ba402da24e9bf957f9aa69d524eed42901a6"

tunnel-agent@^0.6.0:
  version "0.6.0"
  resolved "https://registry.yarnpkg.com/tunnel-agent/-/tunnel-agent-0.6.0.tgz#27a5dea06b36b04a0a9966774b290868f0fc40fd"
  dependencies:
    safe-buffer "^5.0.1"

tweetnacl@^0.14.3, tweetnacl@~0.14.0:
  version "0.14.5"
  resolved "https://registry.yarnpkg.com/tweetnacl/-/tweetnacl-0.14.5.tgz#5ae68177f192d4456269d108afa93ff8743f4f64"

type-check@~0.3.2:
  version "0.3.2"
  resolved "https://registry.yarnpkg.com/type-check/-/type-check-0.3.2.tgz#5884cab512cf1d355e3fb784f30804b2b520db72"
  dependencies:
    prelude-ls "~1.1.2"

typedarray@^0.0.6:
  version "0.0.6"
  resolved "https://registry.yarnpkg.com/typedarray/-/typedarray-0.0.6.tgz#867ac74e3864187b1d3d47d996a78ec5c8830777"

uglify-es@^3.3.4:
  version "3.3.9"
  resolved "https://registry.yarnpkg.com/uglify-es/-/uglify-es-3.3.9.tgz#0c1c4f0700bed8dbc124cdb304d2592ca203e677"
  dependencies:
    commander "~2.13.0"
    source-map "~0.6.1"

uglifyjs-webpack-plugin@^1.2.4:
  version "1.2.5"
  resolved "https://registry.yarnpkg.com/uglifyjs-webpack-plugin/-/uglifyjs-webpack-plugin-1.2.5.tgz#2ef8387c8f1a903ec5e44fa36f9f3cbdcea67641"
  dependencies:
    cacache "^10.0.4"
    find-cache-dir "^1.0.0"
    schema-utils "^0.4.5"
    serialize-javascript "^1.4.0"
    source-map "^0.6.1"
    uglify-es "^3.3.4"
    webpack-sources "^1.1.0"
    worker-farm "^1.5.2"

underscore@1.x:
  version "1.9.0"
  resolved "https://registry.yarnpkg.com/underscore/-/underscore-1.9.0.tgz#31dbb314cfcc88f169cd3692d9149d81a00a73e4"

underscore@~1.6.0:
  version "1.6.0"
  resolved "https://registry.yarnpkg.com/underscore/-/underscore-1.6.0.tgz#8b38b10cacdef63337b8b24e4ff86d45aea529a8"

union-value@^1.0.0:
  version "1.0.0"
  resolved "https://registry.yarnpkg.com/union-value/-/union-value-1.0.0.tgz#5c71c34cb5bad5dcebe3ea0cd08207ba5aa1aea4"
  dependencies:
    arr-union "^3.1.0"
    get-value "^2.0.6"
    is-extendable "^0.1.1"
    set-value "^0.4.3"

unique-filename@^1.1.0:
  version "1.1.0"
  resolved "https://registry.yarnpkg.com/unique-filename/-/unique-filename-1.1.0.tgz#d05f2fe4032560871f30e93cbe735eea201514f3"
  dependencies:
    unique-slug "^2.0.0"

unique-slug@^2.0.0:
  version "2.0.0"
  resolved "https://registry.yarnpkg.com/unique-slug/-/unique-slug-2.0.0.tgz#db6676e7c7cc0629878ff196097c78855ae9f4ab"
  dependencies:
    imurmurhash "^0.1.4"

unset-value@^1.0.0:
  version "1.0.0"
  resolved "https://registry.yarnpkg.com/unset-value/-/unset-value-1.0.0.tgz#8376873f7d2335179ffb1e6fc3a8ed0dfc8ab559"
  dependencies:
    has-value "^0.3.1"
    isobject "^3.0.0"

untildify@^3.0.2:
  version "3.0.2"
  resolved "https://registry.yarnpkg.com/untildify/-/untildify-3.0.2.tgz#7f1f302055b3fea0f3e81dc78eb36766cb65e3f1"

upath@^1.0.0:
  version "1.0.4"
  resolved "https://registry.yarnpkg.com/upath/-/upath-1.0.4.tgz#ee2321ba0a786c50973db043a50b7bcba822361d"

uri-js@^3.0.2:
  version "3.0.2"
  resolved "https://registry.yarnpkg.com/uri-js/-/uri-js-3.0.2.tgz#f90b858507f81dea4dcfbb3c4c3dbfa2b557faaa"
  dependencies:
    punycode "^2.1.0"

urix@^0.1.0:
  version "0.1.0"
  resolved "https://registry.yarnpkg.com/urix/-/urix-0.1.0.tgz#da937f7a62e21fec1fd18d49b35c2935067a6c72"

url-parse-lax@^1.0.0:
  version "1.0.0"
  resolved "https://registry.yarnpkg.com/url-parse-lax/-/url-parse-lax-1.0.0.tgz#7af8f303645e9bd79a272e7a14ac68bc0609da73"
  dependencies:
    prepend-http "^1.0.1"

url-parse-lax@^3.0.0:
  version "3.0.0"
  resolved "https://registry.yarnpkg.com/url-parse-lax/-/url-parse-lax-3.0.0.tgz#16b5cafc07dbe3676c1b1999177823d6503acb0c"
  dependencies:
    prepend-http "^2.0.0"

url-to-options@^1.0.1:
  version "1.0.1"
  resolved "https://registry.yarnpkg.com/url-to-options/-/url-to-options-1.0.1.tgz#1505a03a289a48cbd7a434efbaeec5055f5633a9"

url@^0.11.0:
  version "0.11.0"
  resolved "https://registry.yarnpkg.com/url/-/url-0.11.0.tgz#3838e97cfc60521eb73c525a8e55bfdd9e2e28f1"
  dependencies:
    punycode "1.3.2"
    querystring "0.2.0"

use@^3.1.0:
  version "3.1.0"
  resolved "https://registry.yarnpkg.com/use/-/use-3.1.0.tgz#14716bf03fdfefd03040aef58d8b4b85f3a7c544"
  dependencies:
    kind-of "^6.0.2"

util-deprecate@~1.0.1:
  version "1.0.2"
  resolved "https://registry.yarnpkg.com/util-deprecate/-/util-deprecate-1.0.2.tgz#450d4dc9fa70de732762fbd2d4a28981419a0ccf"

util@0.10.3, util@^0.10.3:
  version "0.10.3"
  resolved "https://registry.yarnpkg.com/util/-/util-0.10.3.tgz#7afb1afe50805246489e3db7fe0ed379336ac0f9"
  dependencies:
    inherits "2.0.1"

uuid@^3.1.0:
  version "3.2.1"
  resolved "https://registry.yarnpkg.com/uuid/-/uuid-3.2.1.tgz#12c528bb9d58d0b9265d9a2f6f0fe8be17ff1f14"

v8-compile-cache@^1.1.2:
  version "1.1.2"
  resolved "https://registry.yarnpkg.com/v8-compile-cache/-/v8-compile-cache-1.1.2.tgz#8d32e4f16974654657e676e0e467a348e89b0dc4"

validate-npm-package-license@^3.0.1:
  version "3.0.3"
  resolved "https://registry.yarnpkg.com/validate-npm-package-license/-/validate-npm-package-license-3.0.3.tgz#81643bcbef1bdfecd4623793dc4648948ba98338"
  dependencies:
    spdx-correct "^3.0.0"
    spdx-expression-parse "^3.0.0"

verror@1.10.0:
  version "1.10.0"
  resolved "https://registry.yarnpkg.com/verror/-/verror-1.10.0.tgz#3a105ca17053af55d6e270c1f8288682e18da400"
  dependencies:
    assert-plus "^1.0.0"
    core-util-is "1.0.2"
    extsprintf "^1.2.0"

vinyl-file@^2.0.0:
  version "2.0.0"
  resolved "https://registry.yarnpkg.com/vinyl-file/-/vinyl-file-2.0.0.tgz#a7ebf5ffbefda1b7d18d140fcb07b223efb6751a"
  dependencies:
    graceful-fs "^4.1.2"
    pify "^2.3.0"
    pinkie-promise "^2.0.0"
    strip-bom "^2.0.0"
    strip-bom-stream "^2.0.0"
    vinyl "^1.1.0"

vinyl@^1.1.0:
  version "1.2.0"
  resolved "https://registry.yarnpkg.com/vinyl/-/vinyl-1.2.0.tgz#5c88036cf565e5df05558bfc911f8656df218884"
  dependencies:
    clone "^1.0.0"
    clone-stats "^0.0.1"
    replace-ext "0.0.1"

vinyl@^2.0.1:
  version "2.1.0"
  resolved "https://registry.yarnpkg.com/vinyl/-/vinyl-2.1.0.tgz#021f9c2cf951d6b939943c89eb5ee5add4fd924c"
  dependencies:
    clone "^2.1.1"
    clone-buffer "^1.0.0"
    clone-stats "^1.0.0"
    cloneable-readable "^1.0.0"
    remove-trailing-separator "^1.0.1"
    replace-ext "^1.0.0"

vm-browserify@0.0.4:
  version "0.0.4"
  resolved "https://registry.yarnpkg.com/vm-browserify/-/vm-browserify-0.0.4.tgz#5d7ea45bbef9e4a6ff65f95438e0a87c357d5a73"
  dependencies:
    indexof "0.0.1"

watchpack@^1.5.0:
  version "1.6.0"
  resolved "https://registry.yarnpkg.com/watchpack/-/watchpack-1.6.0.tgz#4bc12c2ebe8aa277a71f1d3f14d685c7b446cd00"
  dependencies:
    chokidar "^2.0.2"
    graceful-fs "^4.1.2"
    neo-async "^2.5.0"

webidl-conversions@^3.0.0:
  version "3.0.1"
  resolved "https://registry.yarnpkg.com/webidl-conversions/-/webidl-conversions-3.0.1.tgz#24534275e2a7bc6be7bc86611cc16ae0a5654871"

webidl-conversions@^4.0.0:
  version "4.0.2"
  resolved "https://registry.yarnpkg.com/webidl-conversions/-/webidl-conversions-4.0.2.tgz#a855980b1f0b6b359ba1d5d9fb39ae941faa63ad"

webpack-addons@^1.1.5:
  version "1.1.5"
  resolved "https://registry.yarnpkg.com/webpack-addons/-/webpack-addons-1.1.5.tgz#2b178dfe873fb6e75e40a819fa5c26e4a9bc837a"
  dependencies:
    jscodeshift "^0.4.0"

webpack-cli@^2.0.15:
  version "2.0.15"
  resolved "https://registry.yarnpkg.com/webpack-cli/-/webpack-cli-2.0.15.tgz#7532066556b03bd3292285ac08537e28844616c2"
  dependencies:
    chalk "^2.3.2"
    cross-spawn "^6.0.5"
    diff "^3.5.0"
    enhanced-resolve "^4.0.0"
    envinfo "^4.4.2"
    glob-all "^3.1.0"
    global-modules "^1.0.0"
    got "^8.2.0"
    import-local "^1.0.0"
    inquirer "^5.1.0"
    interpret "^1.0.4"
    jscodeshift "^0.5.0"
    listr "^0.13.0"
    loader-utils "^1.1.0"
    lodash "^4.17.5"
    log-symbols "^2.2.0"
    mkdirp "^0.5.1"
    p-each-series "^1.0.0"
    p-lazy "^1.0.0"
    prettier "^1.5.3"
    supports-color "^5.3.0"
    v8-compile-cache "^1.1.2"
    webpack-addons "^1.1.5"
    yargs "^11.1.0"
    yeoman-environment "^2.0.0"
    yeoman-generator "^2.0.3"

webpack-sources@^1.0.1, webpack-sources@^1.1.0:
  version "1.1.0"
  resolved "https://registry.yarnpkg.com/webpack-sources/-/webpack-sources-1.1.0.tgz#a101ebae59d6507354d71d8013950a3a8b7a5a54"
  dependencies:
    source-list-map "^2.0.0"
    source-map "~0.6.1"

webpack@^4.6.0:
  version "4.6.0"
  resolved "https://registry.yarnpkg.com/webpack/-/webpack-4.6.0.tgz#363eafa733710eb0ed28c512b2b9b9f5fb01e69b"
  dependencies:
    acorn "^5.0.0"
    acorn-dynamic-import "^3.0.0"
    ajv "^6.1.0"
    ajv-keywords "^3.1.0"
    chrome-trace-event "^0.1.1"
    enhanced-resolve "^4.0.0"
    eslint-scope "^3.7.1"
    loader-runner "^2.3.0"
    loader-utils "^1.1.0"
    memory-fs "~0.4.1"
    micromatch "^3.1.8"
    mkdirp "~0.5.0"
    neo-async "^2.5.0"
    node-libs-browser "^2.0.0"
    schema-utils "^0.4.4"
    tapable "^1.0.0"
    uglifyjs-webpack-plugin "^1.2.4"
    watchpack "^1.5.0"
    webpack-sources "^1.0.1"

whatwg-encoding@^1.0.1:
  version "1.0.3"
  resolved "https://registry.yarnpkg.com/whatwg-encoding/-/whatwg-encoding-1.0.3.tgz#57c235bc8657e914d24e1a397d3c82daee0a6ba3"
  dependencies:
    iconv-lite "0.4.19"

whatwg-url@^4.3.0:
  version "4.8.0"
  resolved "https://registry.yarnpkg.com/whatwg-url/-/whatwg-url-4.8.0.tgz#d2981aa9148c1e00a41c5a6131166ab4683bbcc0"
  dependencies:
    tr46 "~0.0.3"
    webidl-conversions "^3.0.0"

which-module@^2.0.0:
  version "2.0.0"
  resolved "https://registry.yarnpkg.com/which-module/-/which-module-2.0.0.tgz#d9ef07dce77b9902b8a3a8fa4b31c3e3f7e6e87a"

which@^1.2.14, which@^1.2.9:
  version "1.3.0"
  resolved "https://registry.yarnpkg.com/which/-/which-1.3.0.tgz#ff04bdfc010ee547d780bec38e1ac1c2777d253a"
  dependencies:
    isexe "^2.0.0"

wide-align@^1.1.0:
  version "1.1.2"
  resolved "https://registry.yarnpkg.com/wide-align/-/wide-align-1.1.2.tgz#571e0f1b0604636ebc0dfc21b0339bbe31341710"
  dependencies:
    string-width "^1.0.2"

wordwrap@~1.0.0:
  version "1.0.0"
  resolved "https://registry.yarnpkg.com/wordwrap/-/wordwrap-1.0.0.tgz#27584810891456a4171c8d0226441ade90cbcaeb"

worker-farm@^1.5.2:
  version "1.6.0"
  resolved "https://registry.yarnpkg.com/worker-farm/-/worker-farm-1.6.0.tgz#aecc405976fab5a95526180846f0dba288f3a4a0"
  dependencies:
    errno "~0.1.7"

wrap-ansi@^2.0.0:
  version "2.1.0"
  resolved "https://registry.yarnpkg.com/wrap-ansi/-/wrap-ansi-2.1.0.tgz#d8fc3d284dd05794fe84973caecdd1cf824fdd85"
  dependencies:
    string-width "^1.0.1"
    strip-ansi "^3.0.1"

wrappy@1:
  version "1.0.2"
  resolved "https://registry.yarnpkg.com/wrappy/-/wrappy-1.0.2.tgz#b5243d8f3ec1aa35f1364605bc0d1036e30ab69f"

write-file-atomic@^1.2.0:
  version "1.3.4"
  resolved "https://registry.yarnpkg.com/write-file-atomic/-/write-file-atomic-1.3.4.tgz#f807a4f0b1d9e913ae7a48112e6cc3af1991b45f"
  dependencies:
    graceful-fs "^4.1.11"
    imurmurhash "^0.1.4"
    slide "^1.1.5"

xml-name-validator@^2.0.1:
  version "2.0.1"
  resolved "https://registry.yarnpkg.com/xml-name-validator/-/xml-name-validator-2.0.1.tgz#4d8b8f1eccd3419aa362061becef515e1e559635"

xml2js@^0.4.19:
  version "0.4.19"
  resolved "https://registry.yarnpkg.com/xml2js/-/xml2js-0.4.19.tgz#686c20f213209e94abf0d1bcf1efaa291c7827a7"
  dependencies:
    sax ">=0.6.0"
    xmlbuilder "~9.0.1"

xmlbuilder@~9.0.1:
  version "9.0.7"
  resolved "https://registry.yarnpkg.com/xmlbuilder/-/xmlbuilder-9.0.7.tgz#132ee63d2ec5565c557e20f4c22df9aca686b10d"

xtend@^4.0.0, xtend@~4.0.0, xtend@~4.0.1:
  version "4.0.1"
  resolved "https://registry.yarnpkg.com/xtend/-/xtend-4.0.1.tgz#a5c6d532be656e23db820efb943a1f04998d63af"

y18n@^3.2.1:
  version "3.2.1"
  resolved "https://registry.yarnpkg.com/y18n/-/y18n-3.2.1.tgz#6d15fba884c08679c0d77e88e7759e811e07fa41"

y18n@^4.0.0:
  version "4.0.0"
  resolved "https://registry.yarnpkg.com/y18n/-/y18n-4.0.0.tgz#95ef94f85ecc81d007c264e190a120f0a3c8566b"

yallist@^2.1.2:
  version "2.1.2"
  resolved "https://registry.yarnpkg.com/yallist/-/yallist-2.1.2.tgz#1c11f9218f076089a47dd512f93c6699a6a81d52"

yallist@^3.0.0, yallist@^3.0.2:
  version "3.0.2"
  resolved "https://registry.yarnpkg.com/yallist/-/yallist-3.0.2.tgz#8452b4bb7e83c7c188d8041c1a837c773d6d8bb9"

yargs-parser@^9.0.2:
  version "9.0.2"
  resolved "https://registry.yarnpkg.com/yargs-parser/-/yargs-parser-9.0.2.tgz#9ccf6a43460fe4ed40a9bb68f48d43b8a68cc077"
  dependencies:
    camelcase "^4.1.0"

yargs@^11.1.0:
  version "11.1.0"
  resolved "https://registry.yarnpkg.com/yargs/-/yargs-11.1.0.tgz#90b869934ed6e871115ea2ff58b03f4724ed2d77"
  dependencies:
    cliui "^4.0.0"
    decamelize "^1.1.1"
    find-up "^2.1.0"
    get-caller-file "^1.0.1"
    os-locale "^2.0.0"
    require-directory "^2.1.1"
    require-main-filename "^1.0.1"
    set-blocking "^2.0.0"
    string-width "^2.0.0"
    which-module "^2.0.0"
    y18n "^3.2.1"
    yargs-parser "^9.0.2"

yargs@~1.2.6:
  version "1.2.6"
  resolved "https://registry.yarnpkg.com/yargs/-/yargs-1.2.6.tgz#9c7b4a82fd5d595b2bf17ab6dcc43135432fe34b"
  dependencies:
    minimist "^0.1.0"

yeoman-environment@^2.0.0, yeoman-environment@^2.0.5:
  version "2.0.6"
  resolved "https://registry.yarnpkg.com/yeoman-environment/-/yeoman-environment-2.0.6.tgz#ae1b21d826b363f3d637f88a7fc9ea7414cb5377"
  dependencies:
    chalk "^2.1.0"
    debug "^3.1.0"
    diff "^3.3.1"
    escape-string-regexp "^1.0.2"
    globby "^6.1.0"
    grouped-queue "^0.3.3"
    inquirer "^3.3.0"
    is-scoped "^1.0.0"
    lodash "^4.17.4"
    log-symbols "^2.1.0"
    mem-fs "^1.1.0"
    text-table "^0.2.0"
    untildify "^3.0.2"

yeoman-generator@^2.0.3:
  version "2.0.4"
  resolved "https://registry.yarnpkg.com/yeoman-generator/-/yeoman-generator-2.0.4.tgz#c1c51580ab88506233dd6e837a4bbf8a8e34c9a6"
  dependencies:
    async "^2.6.0"
    chalk "^2.3.0"
    cli-table "^0.3.1"
    cross-spawn "^5.1.0"
    dargs "^5.1.0"
    dateformat "^3.0.2"
    debug "^3.1.0"
    detect-conflict "^1.0.0"
    error "^7.0.2"
    find-up "^2.1.0"
    github-username "^4.0.0"
    istextorbinary "^2.1.0"
    lodash "^4.17.4"
    make-dir "^1.1.0"
    mem-fs-editor "^3.0.2"
    minimist "^1.2.0"
    pretty-bytes "^4.0.2"
    read-chunk "^2.1.0"
    read-pkg-up "^3.0.0"
    rimraf "^2.6.2"
    run-async "^2.0.0"
    shelljs "^0.8.0"
    text-table "^0.2.0"
    through2 "^2.0.0"
    yeoman-environment "^2.0.5"
